# Supplementary material for: A novel conserved family of Macro-like domains—putative new players in ADP-ribosylation signaling
Source: PeerJ. 2019 May 1;7:e6863. doi: 10.7717/peerj.6863 (PMC6500376; doi:10.7717/peerj.6863)
Supplement: Supplemental Information 5 — The alignment is based on sequences selected from Pfam database for DUF2362 representatives, column numbering according to human sequence of C12ORF4. Source file for DUF2362 sequence logos (Figs. 3 and 4; Fig. S1). [file peerj-07-6863-s005.fas]

>Q9NQ89_HUMAN/43-560
HLHGRLMLLHSLPCFIEKDLKEALTQFIEEESLSDYDRDAEASLAAVKSGEVDLHQLAST
WAKAYAETTLEHARPEEPSWDEDFADVYHDLIHSPASETLLNLEHNYFVSISELIGERDV
ELKKLRERQGIEMEKVMQELGKSLTDQDVNSLAAQHFESQQDLENKWSNELKQSTAIQKQ
EYQEWVIKLHQDLKNPNNSSLSEEIKVQPSQFRESVEAIGRIYEEQRKLEESFTIHLGAQ
LKTMHNLRLLRADMLDFCKHKRNHRSGVKLHRLQTALSLYSTSLCGLVLLVDNRINSYSG
IKRDFATVCQECTDFHFPRIEEQLEVVQQVVLYARTQRRSKlkesldSGNQNGGNDDKTK
NAERNYLNVLPGEFYITRHSNLSEIHVAFHLCVDDHVKSGNITARDPAIMGLRNILKVCC
THDITTISIPLLLVHDMSEEMTIPWCLRRAELVFKCVKGFMMEMASWDGGISRTVQFLVP
QSISEEMFYQLSNMLPQIFRVSST
>Q91YN0/43-560
HLHGRLMLLHSLPCFIESDLKDALSRFIEEESLRDHDSDAEACLEAVKSGEVDLHQLASA
WAKAYAETTLEHARPEEPDWDEDFADVYHDLIHSPASETLLNLEHNYFVSISELIGERDV
ELKKLRERQGIEMEKVMQELGKSLTDQDVNSLAAQHFESQQDLENKWSNELKQSTAIQKQ
EYQEWVIKLHQDLKNPNNSSLSEEIKVQPSQFRESADAAGRIYEEQRKLEESFTIHLGAQ
LKTMHNLRLLRADMLDFCKHKRTHGSGVKLHRLQTALSLYSTSLCGLVLLVDNRINSYSG
IKRDFATVCQECTDFHFPRIEEQLEVVQQVALYARTQRKSKckeardSGNQNGGSDDKSK
NAERNYLNILPGEFYITRHSNLSEIHVAFHLCVDDNVKSGNITARDPAIMGLRNILKVCC
THDITTISIPLLLVHDMSEEMTIPWCLRRAELVFKCVKGFMMEMASWDGGISRTVQFLVP
QSISEEMFYQLSNMLPQIFRVSST
>H3BFF9/43-560
DLHGRLVLLHNLPCFVENDLKKSLKQFIEEETITDYDREAEAALEQIKCGEVNVDQLTNA
WAKAYTETTLEHARPENPNWDEDFANVYHELIHSPASETLLNLEHNYFVSISELIGERDM
ELKKLRERQAVEMDKVMQELGKTLTDQDVNSVAAQHFESQQVLENKWASELKQLTTIQKQ
EYQEWVIKLHQDLKNPNNSSINEEIKVQPSQLREPVGASERLYEEQRQLEESFTIHLGAQ
LKTMHNLRLLRADVLDFCKHKPHHRSGVKLHRLQTALSLYSTSLCGLVLLVDNRINSYSG
IKRDFATVCQECTDFHFPRLEDQLDIVQQVVLYARAQRSSKakdqpdATNRNGGNEDKSK
NIERNPLNLSPGEFYISRHSNLSEVHVVFHLCVDDNVRSGNITARDPAIMGLRNILKVCC
THDITTISIPLLLVHDMSEEMTIPWCLKRAELVFKCVKGFMMEMASWDGGTSRTVQFLVP
QSISEEMFYQLSNMLPQIFRVSST
>F1SKZ3/57-574
HLHGRLMLLHNLPCFIEKDLKEALSQFIEEESLRDYDRDAEAALEAVKSGEVDLHQLAST
WAKAYTETTLEHARPEEPSWDEDFADVYHDLIHSPASETLLNLEHNYFVSISELIGERDV
ELKKLRERQGIEMEKVMQELGKSLTDQDVNSLAAQHFESQQDLENKWSNELKQSTAIQKQ
EYQEWVIKLHQDLKNPNNSSLSEEIKVQPSQFRESAEANGRIYEEQRKLEESFTIHLGAQ
LKTMHNLRLLRADMLDFCKHRRNHRSGVKLHRLQTALSLYSTSLCGLVLLVDNRINSYSG
IKRDFATVCQECTDFHFPRIEEQLEVVQQVVLYARTQRRSKlkesheSGNRNGGSDDKSK
NAERNYLNILPGEFYITRHSNLSEIHVAFHLCVDDNVKSGNITARDPAIMGLRNILKVCC
THDITTISIPLLLVHDMSEEMTIPWCLRRAELVFKCVKGFMMEMASWDGGISRTVQFLVP
QSISEEMFYQLSNMLPQIFRVSST
>K9IM60/43-560
DLHGRLMLLHSLPCFIEKDLKEALSQFIEEESLRDYDREAEASLEAVKSGEVDLHQLAST
WAKAYAETTLEHARPEEPSWDEDFADVYHDLIHSPASETLLNLEHNYFVSISELIGERDV
ELKKLRERQGIEMEKVMQELGKSLTDQDVNSLAAQHFESQQDLENKWSNELKQSTAIQKQ
EYQEWVIKLHQDLKNPNNSSLSEEIKVQPSQFRESVEANGRIYEEQRKLEESFTIHLGAQ
LKTMHNLRLLRADMLDFCKHKRNHRSGVKLHRLQTALSLYSTSLCGLVLLVDNRINSYSG
IKRDFATVCQECTDFHFPRIEEQLEVVQQVVLYARTQRRSKlkeshdSGSQNGESDDKTK
NADRNYLNILPGEFYITRHSNLSEIHVAFHLCVDDNVKSGNITARDPAIMGLRNILKVCC
THDITTISIPLLLVHDMSEEMTIPWCLKRAELVFKCVKGFMMEMASWDGGISRTVQFLVP
QSISEEMFYQLSNMLPQIFRVSST
>M3VU60/43-560
HLHGRLMLLHSLPCFIEKDLKEALSQFIEEESLRDYDRDAEASLEAVKSGEVDLHQLAST
WAKAYAETTLEHARPEEPSWDEDFADVYHDLIHSPASETLLNLEHNYFVSISELIGERDV
ELKKLRERQGIEMEKVMQELGKSLTDQDVNSLAAQHFESQQDLENKWSNELKQSTAIQKQ
EYQEWVIKLHQDLKNPNNSSLSEEIKVQPSQFRESVEANGRIYEEQRKLEESFTIHLGAQ
LKTMHNLRLLRADMLDFCKHKRNHRSGVKLHRLQTALSLYSTSLCGLVLLVDNRINSYSG
IKRDFATVCQECTDFHFPRIEEQLEVVQQVVLYARTQRRSKlkeshdSGNRNGGSDDKAK
NSDRNYLNILPGEFYITRHSNLSEIHVAFHLCVDDNVKSGNITARDPAIMGLRNILKVCC
THDITTISIPLLLVHDMSEEMTIPWCLRRAELVFKCVKGFMMEMASWDGGISRTVQFLVP
QSISEEMFYQLSNMLPQIFRVSST
>R0M179/43-560
HLHGRLMLLHNLPCFIENDLKQSLSKFIEEETIKDYDREAEMALEAVKSGKVDINQLADA
WSKAYKETTLEYAKPEETSWDEDFADVYHDLIHSPASETLLNLEHNYFVSISELISERDV
ELKKLRERQGAEMDKVMQELGKSLTDQDVNSLAAQHFESQQDLENKWTNELKQSSAIQKQ
EYQEWVIKLHQDLKNPNNSSISDEIKVQPSQLRESVEGNGRIYEEQRLLEESFTIHLGAQ
LKTMHNLRLLRADMLDFCKHKRNHRSGVKLHRLQTAMSLYSTSLCGLVLLVDNRISSYSG
IKRDFATVCQECTDFHFPGIQEQLEIVQKVVLKARAQRSSKsk--rhHGNKESGTEDKSK
NIERNQSNILPGEFYITRHSNLSEIHVAFHLCVDDNVRSGNITARDPAIMGLRNILKVCC
THDITTISIPLLLVHDMSEEMTIPWCLKRAELVFKCVKGFMMEMASWDGGISRTVQFLVP
QTISEEMFYQLSNMLPQIFRVSST
>G1MB39/43-560
HLHGRLMLLHSLPCFIEKDLKEALSRFIEEESLRDYDRDAEASLEAVKSGEVDLHQLASS
WAKAYAETTLEHARPEEPSWDEDFADVYHDLIHSPASETLLNLEHNYFVSISELIGERDV
ELKKLRERQGIEMEKVMQELGKSLTDQDVNSLAAQHFESQQDLENKWSNELKQSTAIQKQ
EYQEWVIKLHQDLKNPNNSSLSEEIKVQPSQFRESVEANGRIYEEQRKLEESFTIHLGAQ
LKTMHNLRLLRADMLDFCKHKRNHRSGVKLHRLQTALSLYSTSLCGLVLLVDNRINSYSG
IKRDFATVCQECTDFHFPRIEEQLEVVQQVVLYARTQRRSKlkegidSGNRNGGSDDKAK
NADRNYLNILPGEFYITRHSNLSEIHVAFHLCVDDNVKSGNITARDPAIMGLRNILKVCC
THDITTISIPLLLVHDMSEEMTIPWCLRRAELVFKCVKGFMMEMASWDGGISRTVQFLVP
QSISEEMFYQLSNMLPQIFRVSST
>M3YCZ5/43-560
HLHGRLMLLHSLPCFIEKDLKEALSQFIEEESLRDYDSDAEASLEAVKSGEVDLHQLASS
WAKAYAETTLEHARPEEPSWDEDFADVYHDLIHSPASETLLNLEHNYFVSISELIGERDV
ELKKLRERQGIEMEKVMQELGKSLTDQDVNSLAAQHFESQQDLENKWSNELKQSTAIQKQ
EYQEWVIKLHQDLKNPNNSSLSEEIKVQPSQFRESVEANGRIYEEQRKLEESFTIHLGAQ
LKTMHNLRLLRADMLDFCKHKRNHRSGVKLHRLQTALSLYSTSLCGLVLLVDNRINSYSG
IKRDFATVCQECTDFHFPRIEEQLEVVQQVVLYARTQRRSKlkeshdSGNRNGGSDDKAK
NADRNYLNILPGEFYITRHSNLSEIHVAFHLCVDDNVKSGNITARDPAIMGLRNILKVCC
THDITTISIPLLLVHDMSEEMTIPWCLRRAELVFKCVKGFMMEMASWDGGISRTVQFLVP
QSISEEMFYQLSNMLPQIFRVSST
>U3I5L9/43-560
HLHGRLMLLHNLPCFIENDLKQSLSKFIEEETIKDYDREAEMALEAVKSGKVDINQLADA
WSKAYKETTLEYAKPEETSWDEDFADVYHDLIHSPASETLLNLEHNYFVSISELISERDV
ELKKLRERQGAEMDKVMQELGKSLTDQDVNSLAAQHFESQQDLENKWTNELKQSSAIQKQ
EYQEWVIKLHQDLKNPNNSSISDEIKVQPSQLRESVEGNGRIYEEQRLLEESFTIHLGAQ
LKTMHNLRLLRADMLDFCKHKRNHRSGVKLHRLQTAMSLYSTSLCGLVLLVDNRISSYSG
IKRDFATVCQECTDFHFPGIQEQLEIVQKVVLKARAQRSSKskrhhdTGNKESGTEDKSK
NIERNQSNILPGEFYITRHSNLSEIHVAFHLCVDDNVRSGNITARDPAIMGLRNILKVCC
THDITTISIPLLLVHDMSEEMTIPWCLKRAELVFKCVKGFMMEMASWDGGISRTVQFLVP
QTISEEMFYQLSNMLPQIFRVSST
>H0WRK6/43-560
HLHGRLMLLHNLPCFIENDLKEALSQFIEEESLRDYDRDAEASLDAVKTGEVDLHQLANT
WAKAYAETTLEHARPEEPSWDEDFADVYHDLIHSPASETLLNLEHNYFVSISELIGERDV
ELKKLRERQGIEMEKVMQELGKSLTDQDVNSLAAQHFESQQDLENKWSNELKQSTAIQKQ
EYQEWVIKLHQDLKNPNNSSLSEEIKVQPSQFRESVEAIGRIYEEQRKLEESFTIHLGAQ
LKTMHNLRLLRADMLDFCKHKRNHRSGVKLHRLQTALSLYSTSLCGLVLLVDNRINSYSG
IKRDFATVCQECTDFHFPRIEEQLEVVQQVVLYARTQRRSKlkeshdSGNQNGGSDDKTK
NAERNYLNILPGEFYITRHSNLSEIHVAFHLCVDDNVKSGNITARDPAIMGLRNILKVCC
THDITTISIPLLLVHDMSEEMTIPWCLRRAELVFKCVKGFMMEMASWDGGISRTVQFLVP
QSISEEMFYQLSNMLPQIFRVSST
>A0JMN9/43-560
DLHGRIMLLHRIPCFVETDLKNRLGSFIESETLADYDRDAEAALQKLTSGEVDINKLTNL
WAKAYSETTLEHARPEEASWDEDFASVYHELIHSPASETLLNLEHNYFVSVSELISERDM
ELKKLQERQAVEMNKVMQELGKTLCDQDVNTVAAQHFEAQQVLESKWASELKQVTGIQKQ
EYQEWVMKLHRDLQNPNNSTINEEIKVQPGQLGEAGEAADRLFEEQRQLEESFTIHLGAQ
LKTMHNLRLVRSDVLDFCKHRRHSSSGVKLRRLQTALSLYSTSLCGLVLLVDNRVNSYSG
IKRDFATVSQECTDFHFPRVDEQLEIVQQVVLYARAQRNSKqreemp---RNGGNEDKNK
ILDRNSSNILQGEFYITRHSNLSEVHIVFHLCVDDNVRSGNITARDPAIMGLRNILKVCC
THDITTITIPLLLVHDMSEEMTIPWCLKRAELVFKCVKGFMMEMASWDGGISRTVQFLVP
QSISEEMFYQLSNMLPQIFRVSST
>L8IH30/43-560
HLHGRLMLLHNLPCFIEKDLKEALSQFIEEESLRDYDREAEAALEAVKSGEVDLHQLAST
WAKAYAETTLEHARPEEPSWDEDFADVYHDLIHSPASETLLNLEHNYFVSISELIGERDV
ELKKLRERQGIEMEKVMQELGKSLTDQDVNTLAAQHFESQQDLENKWSNELKQSTAIQKQ
EYQEWVIKLHQDLKNPNNSSLSEEIKVQPNQFRESAEANGRVYEEQRKLEESFTIHLGAQ
LKTMHNLRLLRADMLDFCKHKRNHRSGVKLHRLQTALSLYSTSLCGLVLLVDNRINSYSG
IKRDFATVCQECTDFHFPRIEEQLEVVQQVVLYARTQRRSKlkeshdSGSRNGGSDDKTK
TADRNYLNILPGEFYITRHSNLSEIHVAFHLCVDDNVKSGNITARDPAIMGLRNILKVCC
THDITTVSIPLLLVHDMSEEMTIPWCLRRAELVFKCVKGFMMEMASWDGGISRTVQFLVP
QSISEEMFYQLSNMLPQIFRVSST
>Q0P5L9/43-560
HLHGRLMLLHNLPCFIEKDLKEALSQFIEEESLRDYDREAEAALEAVKSGEVDLHQLAST
WAKAYAETTLEHARPEEPSWDEDFADVYHDLIHSPASETLLNLEHNYFVSISELIGERDV
ELKKLRERQGIEMEKVMQELGKSLTDQDVNTLAAQHFESQQDLENKWSNELKQSTAIQKQ
EYQEWVIKLHQDLKNPNNSSLSEEIKVQPNQFRESAEANGRVYEEQRKLEESFTIHLGAQ
LKTMHNLRLLRADMLDFCKHKRNHRSGVKLHRLQTALSLYSTSLCGLVLLVDNRINSYSG
IKRDFATVCQECTDFHFPRIEEQLEVVQQVVLYARTQRRSKlkeshdSGSRNGGSDDKTK
TADRNYLNILPGEFYITRHSNLSEIHVAFHLCVDDNVKSGNITARDPAIMGLRNILKVCC
THDITTVSIPLLLVHDMSEEMTIPWCLRRAELVFKCVKGFMMEMASWDGGISRTVQFLVP
QSISEEMFYQLSNMLPQIFRVSST
>F6PW17/52-569
NLHGRLMLLHNLPCFIENDLKESLSHFVEEESLRDYDREAETSLEALKNGEVDVHQLTSA
WAKTYTETTLEHARPEEPSWDEDFADVYHDLIHSPASETLLNLEHNYFVSISELIGERDV
ELKKLRERQGAEMDKVMQELGKSLTDQDVNSLAAQHFESQQVLENKWTNELKQSTAIQKQ
EYQEWVIKLHQDLKNPNNSSISEEIKVQPSQFRESVEANGRIYEDQRKLEESFTIHLGAQ
LKTMHNLRLLRADMLDFCKHKRNHRSGVKLHRLQTALSLYSASLCGLVLLVDNRINSYSG
IKRDFATVCQECTDFHFPRIEEQLEIVQQVVLYARTQRRSKlkepndSGNQNGGSDDRAK
NIERNYSNILPGEFYITRHSNLSEIHVAFHLCVDDNVRSGNITARDPAIMGLRNILKVCC
THDITTISIPLLLVHDMSEEMTIPWCLRRAELVFKCVKGFMMEMASWDGGISRTVQFLVP
QSISEEMFYQLSNMLPQIFRVSST
>E2REY4/43-560
HLHGRLMLLHSLPCFIEKDLKEALSQFIEEESLRDYDRDAEASLEAVKSGEVDLHQLASS
WAKAYAETTLEHARPEEPSWDEDFADVYHDLIHSPASETLLNLEHNYFVSISELIGERDV
ELKKLRERQGIEMEKVMQELGKSLTDQDVNSLAAQHFESQQDLENKWSNELKQSTAIQKQ
EYQEWVIKLHQDLKNPNNSSLSEEIKVQPSQFRESVEANGRIYEEQRKLEESFTIHLGAQ
LKTMHNLRLLRADMLDFCKHKRNHRSGVKLHRLQTALSLYSTSLCGLVLLVDNRINSYSG
IKRDFATVCQECTDFHFPRIEEQLEVVQQVVLYARTQRRSKlkeshdSGNRNGGIDDKAK
NADRNYLNILPGEFYITRHSNLSEIHVAFHLCVDDNVKSGNITARDPAIMGLRNILKVCC
THDITTISIPLLLVHDMSEEMTIPWCLRRAELVFKCVKGFMMEMASWDGGISRTVQFLVP
HSISEEMFYQLSNMLPQIFRVSST
>F7HXB5/43-560
HLHGRLMQLHNLPCFIEKDLKEALTQFIEEESLRDYDRDAEASLEAVKSGEVDLHQLAST
WAKAYAETTLEHARPEEPSWDEDFADVYHDLIHSPASETLLNLEHNYFVSISELIGERDV
ELKKLRERQGIEMEKVMQELGKSLTDQDVNSLAAQHFESQQDLENKWSNELKQSTAIQKQ
EYQEWVIKLHHDLKNPNNSSLSEEIKVQPSQFRESVEAIGRIYDEQRKLEESFTIHLGAQ
LKTMHNLRLLRADMLDFCKHKRNHRSGVKLHRLQTALSLYSTSLCGLVLLVDNRINSYSG
IKRDFATVCQECTDFHFPRIEEQLEVVQQVVLYARTQRRSKlkesldSGNQNGGNDDKTK
NAERNYLNVLPGEFYITRHSNLSEIHVAFHLCVDDHVKSGNITARDPAIMGLRNILKVCC
THDITTISIPLLLVHDMSEEMTIPWCLRRAELVFKCVKGFMMEMASWDGGISRTVQFLVP
QSISEEMFYQLSNMLPQIFRVSST
>G3SWH2/43-560
HLHGRLMLLHNLPCFIENDLKEALSQFLEEESLRDYDRDAEASLEAVKSGEVDLHQLAST
WAKAYAETTLEHARPEEPSWDEDFAGVYHDLIHSPASETLLNLEHNYFVSVSELIAERDV
ELKKLRERQGIEMEKVMQELGKSLTDQDVNSLAAQHFESQQDLENKWTNELKQSTAIQKQ
EYQEWVIKLHQDLKNPNNTSLSEEIKVQPSQFRESVETNGRIYEEQRKLEESFTIHLGAQ
LKTMHNLRLLRADMLDFCKHRRNHRSGVKLHRLQTALSLYSTSLCGLVLLVDNRINSYSG
IKRDFATVCQECTDFHFPRIEEQLEIVQQVVLYARTQRSSKlkeshdSGSRNGGSNDKTK
NTDRNYLNILPGEFYITRHSNLSEIHVAFHLCVDDNVKSGNITARDPAIMGLRNILKVCC
THDITTISIPLLLVHDMSEEMTIPWCLRRAELVFKCVKGFMMEMASWDGGISRTVQFLVP
QSISEEMFYQLSNMLPQIFRVSST
>A0A091QQ46/43-560
HLHGRLMLLHNLPCFIENDLKQSLNKFIEEETIKDYDREAEMALEAVRSGKVDINQLADS
WAKAYKETMLEYAKPEETSWDEDFADVYHDLIHSPASEMLLNLEHNYFVSISELISERDV
ELKKLRERQGAEMDKVMQELGKSLTDQDVNSLAAQHFESQQDLENKWTNELKQSTAIQKQ
EYQEWVIKLHQDLKNPNNSSISDEIKVQPSQLRESVEGNGRIYEEQRLLEESFTIHLGAQ
LKTMHNLRLLRADMLDFCKHKRHHRSGVKLHRLQTAMSLYSTSLCGLVLLVDNRISSYSG
IKRDFATVCQECTDFHFPGIQEQLEIVQKVVLKARAQRSSKsk--rhHENRSSGNEDKSK
NIERNQSNILPGEFYITRHSNLSEIHVAFHLCVDDNVRSGNVTARDPAIMGLRNILKVCC
THDITTISIPLLLVHDMSEEMTIPWCLKRAELVFKCVKGFMMEMASWDGGISRTVQFLVP
QTISEEMFYQLSNMLPQIFRVSST
>G7N5K5/43-560
HLHGRLMLLHSLPCFIEKDLKEALTQFIEEESLRDYDRDAEASLEAVKSGEVDLHQLAST
WAKAYAETTLEHARPEEPSWDEDFADVYHDLIHSPASETLLNLEHNYFVSISELIGERDV
ELKKLRERQGIEMEKVMQELGKSLTDQDVNSLAAQHFESQQDLENKWSNELKQSTAIQKQ
EYQEWVIKLHQDLKNPNNSSLSEEIKVQPSQFRESVEAIGRIYEEQRKLEESFTIHLGAQ
LKTMHNLRLLRADMLDFCKHKRNHRSGVKLHRLQTALSLYSTSLCGLVLLVDNRINSYSG
IKRDFATVCQECTDFHFPRIEEQLEVVQQVVLYARTQRRSKlkesldSGNQNGGNDDKTK
NAERNYLNVLPGEFYITRHSNLSEIHVAFHLCVDDHVKSGNITARDPAIMGLRNILKVCC
THDITTISIPLLLVHDMSEEMTIPWCLRRAELVFKCVKGFMMEMASWDGGISRTVQFLVP
QSISEEMFYQLSNMLPQIFRVSST
>G7PJL8/43-560
HLHGRLMLLHSLPCFIEKDLKEALTQFIEEESLRDYDRDAEASLEAVKSGEVDLHQLAST
WAKAYAETTLEHARPEEPSWDEDFADVYHDLIHSPASETLLNLEHNYFVSISELIGERDV
ELKKLRERQGIEMEKVMQELGKSLTDQDVNSLAAQHFESQQDLENKWSNELKQSTAIQKQ
EYQEWVIKLHQDLKNPNNSSLSEEIKVQPSQFRESVEAIGRIYEEQRKLEESFTIHLGAQ
LKTMHNLRLLRADMLDFCKHKRNHRSGVKLHRLQTALSLYSTSLCGLVLLVDNRINSYSG
IKRDFATVCQECTDFHFPRIEEQLEVVQQVVLYARTQRRSKlkesldSGNQNGGNDDKTK
NAERNYLNVLPGEFYITRHSNLSEIHVAFHLCVDDHVKSGNITARDPAIMGLRNILKVCC
THDITTISIPLLLVHDMSEEMTIPWCLRRAELVFKCVKGFMMEMASWDGGISRTVQFLVP
QSISEEMFYQLSNMLPQIFRVSST
>A0A096N506/43-560
HLHGRLMLLHSLPCFIEKDLKEALTQFIEEESLRDYDRDAEASLEAVKSGEVDLHQLAST
WAKAYAETTLEHARPEEPSWDEDFADVYHDLIHSPASETLLNLEHNYFVSISELIGERDV
ELKKLRERQGIEMEKVMQELGKSLTDQDVNSLAAQHFESQQDLENKWSNELKQSTAIQKQ
EYQEWVIKLHQDLKNPNNSSLSEEIKVQPSQFRESVEAIGRIYEEQRKLEESFTIHLGAQ
LKTMHNLRLLRADMLDFCKHKRNHRSGVKLHRLQTALSLYSTSLCGLVLLVDNRINSYSG
IKRDFATVCQECTDFHFPRIEEQLEVVQQVVLYARTQRRSKlkesldSGNQNGGNDDKTK
NAERNYLNVLPGEFYITRHSNLSEIHVAFHLCVDDHVKSGNITARDPAIMGLRNILKVCC
THDITTISIPLLLVHDMSEEMTIPWCLRRAELVFKCVKGFMMEMASWDGGISRTVQFLVP
QSISEEMFYQLSNMLPQIFRVSST
>F6WBF0/43-560
HLHGRLMLLHSLPCFIEKDLKEALTQFIEEESLRDYDRDAEASLEAVKSGEVDLHQLAST
WAKAYAETTLEHARPEEPSWDEDFADVYHDLIHSPASETLLNLEHNYFVSISELIGERDV
ELKKLRERQGIEMEKVMQELGKSLTDQDVNSLAAQHFESQQDLENKWSNELKQSTAIQKQ
EYQEWVIKLHQDLKNPNNSSLSEEIKVQPSQFRESVEAIGRIYEEQRKLEESFTIHLGAQ
LKTMHNLRLLRADMLDFCKHKRNHRSGVKLHRLQTALSLYSTSLCGLVLLVDNRINSYSG
IKRDFATVCQECTDFHFPRIEEQLEVVQQVVLYARTQRRSKlkesldSGNQNGGNDDKTK
NAERNYLNVLPGEFYITRHSNLSEIHVAFHLCVDDHVKSGNITARDPAIMGLRNILKVCC
THDITTISIPLLLVHDMSEEMTIPWCLRRAELVFKCVKGFMMEMASWDGGISRTVQFLVP
QSISEEMFYQLSNMLPQIFRVSST
>A0A091IJ89/43-560
HLHGRLMLLHNLPCFIEDDLKQSLNKFIEEETIKDYDREAEMALEAVKSGKVDINQLADT
WAKAYKETMLEYAKPEETSWDEDFADVYHDLIHSPASEMLLNLEHNYFVSISELISERDV
ELKKLRERQGAEMDKVMQELGKSLTDQDVNSLAAQHFESQQVLENKWTNELKQSTAIQKQ
EYQEWVIKLHQDLKNPNNSSISDEIKVQPSQLRESVEGNGRIYEEQRLLEESFTIHLGAQ
LKTMHNLRLLRADMLDFCKHKRNHRSGVKLHRLQTAMSLYSTSLCGMVLLVDNRISSYSG
IKRDFATVCQECTDFHFPGIQEQLEIVQKVVLKARAQRSSKlk--rhHENKSSGNEDKLK
NIERNQSNILPGEFYITRHSNLSEIHVAFHLCVDDNVRSGNITARDPAIMGLRNILKVCC
THDITTISIPLLLVHDMSEEMTIPWCLKRAELVFKCVKGFMMEMASWDGGISRTVQFLVP
QTISEEMFYQLSNMLPQIFRVSST
>F7B5U8/43-560
HLHGRLMLLHNLPCFVENDLKQSLNKFIEDETIKGYDREAEMALEAVKSGEVDINQLAET
WAKAYKETTLEYAKPEENSWDEDFADVYHDLIHSPASETLLNLEHNYFVSISELISERDV
ELKKLQERQGAEMDKVMQELGKSLTDQDVNSLAARHFESQQDLENKWTNELKQSTAIQKQ
EYQEWVIKLHHDLKNPNNSSISDEIKVQPSQLRDSVEGNGRIYEEQSLLEESFTIHLGAQ
LKTMHNLRLLRADMLDFCKHKRNHRNGVKLHRLQTAMSLYSTSLCGLVLLVDNRISSYSG
IKRDFATVCQECTDFHFPGIQEQLEIVQKVVLKARAQRSNKak--rhHGNKDSGIEDKSK
NTERNQSNILQGEFYITRHSNLSEIHVAFHLCVDDNVRSGNITARDPAIMGLRNILKVCC
THDITTISIPLLLVHDMSEEMTIPWCLKRAELVFKCVKGFMMEMASWDGGISRTVQFLVP
QTISEELFYQLSNMLPQIFRVSST
>A0A091KFJ1/43-560
HLHGRLMLLHNLPCFIENDLKQSLNKFIEEETIKDYDREAEMALEAVKSGKVDINQLADT
WAKAYKETMLEYAKPEETSWDEDFADVYHDLIHSPASEMLLNLEHNYFVSISELISERDV
ELKKLRERQGAEMDKVMQELGKSLTDQDVNSLAAQHFESQQDLENKWTNELKQSTAIQKQ
EYQEWVIKLHQDLKNPNNSSISDEIKVQPSQLRESVEGNGRIYEEQRLLEESFTIHLGAQ
LKTMHNLRLLRADMLDFCKHKRNHRSGVKLHRLQTAMSLYSTSLCGLVLLVDNRISSYSG
IKRDFATVCQECTDFHFPGIQEQLEIVQKVVLKARAQRSSKsk--rhHENKSSGNEDKLK
NIERNQSNILPGEFYITRHSNLSEIHVAFHLCVDDNVRSSNITARDPAIMGLRNILKVCC
THDITTISIPLLLVHDMSEEMTIPWCLKRAELVFKCVKGFMMEMASWDGGISRTVQFLVP
QTISEEMFYQLSNMLPQIFRVSST
>Q5RD58/43-560
HLHGRLMLLHSLPCFIEKDLKEALTQFIEEESLSDYDRDAEASLEAVKSGEVDLHQLAST
WAKAYAETTLEHARPEEPSWDEDFADVYHDLIHSPASETLLNLEHNYFVSISELIGERDV
ELKKLRERQGIEMEKVMQELGKSLTDQDVNSLAAQHFESQQDLENKWSNELKQSTAIQKQ
EYQEWVIKLHQDLKNPNNSSLSEEIKVQPSQFRESVEAIGRIYEEQRKLEESFTIHLGAQ
LKTMHNLRLLRADMLDFCKHKRNHRSGVKLHRLQTALSLYSTSLCGLVLLVDNRINSYSG
IKRDFATVCQECTDFHFPRIEEQLEVVQQVVLYARTQRRSKlkesldSGNQNGGNDDKTK
NAERNYLNVLPGEFYITRHSNLSEIHVAFHLCVDDHVKSGNITARDPAIMGLRNILKVCC
THDITTISIPLLLVHDMSEEMTIPWCLRRAELVFKCVKGFMMEMASWDGGISRTVQFLVP
QSISEEMFYQLSNMLPQIFRVSST
>A0A093F8N3/43-560
HLHGRLMLLHNLPCFIENDLKQSLNKFIEEETIKDYDREAEMALEAVKSGKVDINQLADT
WAKAYKETMLEYAKPEETSWDEDFADVYHDLIHSPASEMLLNLEHNYFVSISELISERDV
ELKKLRERQGAEMDKVMQELGKSLTDQDVNSLAAQHFESQQDLENKWTNELKQSTAIQKQ
EYQEWVIKLHQDLKNPNNSSISDEIKVQPSQLRESGEGNGRIYEEQRLLEESFTIHLGAQ
LKTMHNLRLLRADMLDFCKHKRNHRSGVKLHRLQTAMSLYSTSLCGLVLLVDNRISSYSG
IKRDFATVCQECTDFHFPGIQEQLEIVQKVVLKARAHRSSKlk--rhHENKSSGNEDKLK
NIERNQSNILPGEFYITRHSNLSEIHVAFHLCVDDNVRSGNITARDPAIMGLRNILKVCC
THDITTISIPLLLVHDMSEEMTIPWCLKRAELVFKCVKGFMMEMASWDGGISRTVQFLVP
QTISEEMFYQLSNMLPQIFRVSST
>A0A091UPY2/43-560
HLHGRLMLLHNLPCFIENDLKQSLNKFIEEETIKDYDREAEMALEAVKSGKVDINQLADT
WAKAYKETTLEYAKPEETSWDEDFADVYHDLIHSPASEMLLNLEHNYFVSISELISERDV
ELKKLRERQGAEMDKVMQELGKSLTDQDVNSLAAQHFESQQDLENKWTNELKQSTAIQKQ
EYQEWVIKLHQDLKNPNNSSISDEIKVQPSQLRESVEGNGRIYEEQRLLEESFTIHLGAQ
LKTMHNLRLLRADMLDFCKHKRNHRSGVKLHRLQTAMSLYSTSLCGLVLLVDNRISSYSG
IKRDFATVCQECTDFHFPGIQEQLEIVQKVVLKARAQRSSKsk--rhHENKSSGNEDKLK
NIERNQSNILPGEFYITRHSNLSEIHVAFHLCVDDNVRSGNITARDPAIMGLRNILKVCC
THDITTISIPLLLVHDMSEEMTIPWCLKRAELVFKCVKGFMMEMASWDGGISRTVQFLVP
QTISEEMFYQLSNMLPQIFRVSST
>A0A0D9RFC4/93-610
HLHGRLMLLHSLPCFIEKDLKEALTQFIEEESLRDYDRDAEASLEAVKSGEVDLHQLAST
WAKAYAETTLEHARPEEPSWDEDFADVYHDLIHSPASETLLNLEHNYFVSISELIGERDV
ELKKLRERQGIEMEKVMQELGKSLTDQDVNSLAAQHFESQQDLENKWSNELKQSTAIQKQ
EYQEWVIKLHQDLKNPNNSSLSEEIKVQPSQFRESVEAIGRIYEEQRKLEESFTIHLGAQ
LKTMHNLRLLRADMLDFCKHKRNHRSGVKLHRLQTALSLYSTSLCGLVLLVDNRINSYSG
IKRDFATVCQECTDFHFPRIEEQLEVVQQVVLYARTQRRSKlkesldSGNQNGGNDDKTK
NAERNYLNVLPGEFYITRHSNLSEIHVAFHLCVDDHVKSGNITARDPAIMGLRNILKVCC
THDITTISIPLLLVHDMSEEMTIPWCLRRAELVFKCVKGFMMEMASWDGGISRTVQFLVP
QSISEEMFYQLSNMLPQIFRVSST
>A0A091PKA1/43-560
HLHGRLMLLHNLPCFIENDLKQSLSKFVEEETIKDYDREAEKALEAVKTGKVDINQLADT
WAKAYKETMLEYAKPEETSWDEDFADVYHDLIHSPASEMLLNLEHNYFVSISELISERDV
ELKKLRERQGAEMDKVMKELGKSLTDQDVNSLAAQHFESQQDLENKWANELKQSTAIQKQ
EYQEWVIKLHQDLKNPNNSSISDEIKVQPSQLRESVEGNGRIYEEQRLLEESFTIHLGAQ
LKTMHNLRLLRADMLDFCKHKRNHRSGVKLHRLQTAMSLYSTSLCGLVLLVDNRISSYSG
IKRDFATVCQECTDFHFPGIQEQLEIVQKVVLKARAQRSSKsk--rhHENKSSGNEDKLK
NIERNQSNILPGEFYITRHSNLSEIHVAFHLCVDDNVRSGNVTARDPAIMGLRNILKVCC
THDITTISIPLLLVHDMSEEMTIPWCLKRAELVFKCVKGFMMEMASWDGGISRTVQFLVP
QTISEEMFYQLSNMLPQIFRVSST
>A0A099ZVZ2/43-560
HLHGRLMLLHNLPCFIENDLKQSLNKFIEEETIKDYDREAEMALEAVKSGKVDINQLADT
WAKAYKETTLEYAKPEETSWDEDFADVYHDLIHSPASEMLLNLEHNYFVSISELISERDV
ELKKLRERQGAEMDKVMQELGKSLTDQDVNSLAAQHFESQQDLENKWTNELKQSTAIQKQ
EYQEWVIKLHQDLKNPNNSSISDEINVQPSQLRESVEGNGRIYEEQRLLEESFTIHLGAQ
LKTMHNLRLLRADMLDFCKHKRNHRSGVKLHRLQTAMSLYSTSLCGLVLLVDNRISSYSG
IKRDFATVCQECTDFHFPGIQEQLEIVQKVVLKARAQRSSKsk--rhHENKS-GNEDKLK
NVERNQSNILPGEFYITRHSNLSEIHVAFHLCVDDNVRSGNITARDPAIMGLRNILKVCC
THDITTISIPLLLVHDMSEEMTIPWCLKRAELVFKCVKGFMMEMASWDGGISRTVQFLVP
QTISEEMFYQLSNMLPQIFRVSST
>A0A091L1T7/43-560
HLHGRLMLLHNLPCFIENDLKQSLNKFIEEETIKDYDREAEMALEAVKSGKVDINQLADT
WAKAYKETTLEYAKPEETSWDEDFADVYHDLIHSPASEMLLNLEHNYFVSISELISERDV
ELKKLRERQGAEMDKVMQELGKSLTDQDVNSLAAQHFESQQDLENKWTNELKQSTAIQKQ
EYQEWVIKLHQDLKNPNNSSVSDEIKVQPSQLRESVEGNGRIYEEQRLLEESFTIHLGAQ
LKTMHNLRLLRADMLDFCKHKRNHRSGVKLHRLQTAMSLYSTSLCGLVLLVDNRISSYSG
IKRDFATVCQECTDFHFPGIQEQLEIVQKVVLKARAQRSSKsk--rhHENKSSGNEDKLK
NMERNQSNILPGEFYITRHSNLSEIHVAFHLCVDDNVRSGNVTARDPAIMGLRNILKVCC
THDITTISIPLLLVHDMSEEMTIPWCLKRAELVFKCVKGFMMEMASWDGGISRTVQFLVP
QTISEEMFYQLSNMLPQIFRVSST
>A0A091QIY9/43-560
HLHGRLMLLHNLPCFIENDLKQSLNKFIEEETIKDYDREAEMALEAVKSGKVDINQLADT
WAKAYKETTLEYAKPEETSWDEDFADVYHDLIHSPASEMLLNLEHNYFVSISELISERDV
ELKKLRERQGAEMDKVMQELGKSLTDQDVNSLAAQHFESQQDLENKWTNELKQSTAIQKQ
EYQEWVIKLHQDLKNPNNSSISDEIKVQPSQLRESVEGNGRIYEEQRLLEESFTIHLGAQ
LKTMHNLRLLRADMLDFCKHKRNHRSGVKLRRLQTAMSLYSTSLCGLVLLVDNRISSYSG
IKRDFATVCQECTDFHFPGIQEQLEIVQKVVLKARAQRSSKsk--rlHENKSSGNEDKLK
NIERNQSNILPGEFYITRHSNLSEIHVAFHLCVDDNVRSGNVTARDPAIMGLRNILKVCC
THDITTISIPLLLVHDMSEEMTIPWCLKRAELVFKCVKGFMMEMASWDGGISRTVQFLVP
QTISEEMFYQLSNMLPQIFRVSST
>U3EQU4/43-560
HLHGRLMQLHNLPCFIEKDLKEALTQFIEEESLRDYDRDAEASLEAVKSGEVDLHQLAST
WAKAYAETTLEHARPEEPSWDEDFADVYHDLIHSPASETLLNLEHNYFVSISELIGERDV
ELKKLRERQGIEMEKVMQELGKSLTDQDVNSLAAQHFESQQDLENKWSNELKQSTAIQKQ
EYQEWVIKLHHDLKNPNNSSLSEEIKVQPSQFRESVEAIGRIYDEQRKLEESFTIHLGAQ
LKTMHNLRLLRADMLDFCKHKRNHRSGVKLHRLQTALSLYSTSLCGLVLLVDNRINSYSG
IKRDFATVCQECTDFHFPRIEEQLEVVQQVVLYARTQRRSKlkesldSGNQNGGNDDKTK
NAERNYLNVLPGEFYITRHSNLSEIHVAFHLCVDEHVKSGNITARDPAIMGLRNILKVCC
THDITTISIPLLLVHDMSEEMTIPWCLRRAELVFKCVKGFMMEMASWDGGISRTVQFLVP
QSISEEMFYQLSNMLPQIFRVSST
>H2Q588/43-560
HLHGRLMLLHSLPCFIEKDLKEALTQFIEEESLSDYDRDAEASLAAVKSGEVDLHQLAST
WAKAYAETTLEHARPEEPSWDEDFADVYHDLIHSPASETLLNLEHNYFVSISELIGERDV
ELKKLRERQGIEMEKVMQELGKSLTDQDVNSLAAQHFESQQDLENKWSNELKQSTAIQKQ
EYQEWVIKLHQDLKNPNNSSLSEEIKVQPSQFRESVEAIGRIYEEQRKLEESFTIHLGAQ
LKTMHNLRLLRADMLDFCKHKRNHRSGVKLHRLQTALSLYSTSLCGLVLLVDNRINSYSG
IKRDFATVCQECTDFHFPRIEEQLEVVQQVVLYARTQRRSKlkesldSGNQNGGNDDKTK
NAERNYLNVLPGEFYITRHSNLSEIHVAFHLCVDDHVKSGNITARDPAIMGLRNILKVCC
THDITTISIPLLLVHDMSEEMTIPWCLRRAELVFKCVKGFMMEMASWDGGISRTVQFLVP
QSISEEMFYQLSNMLPQIFRVSST
>G2HGG9/43-560
HLHGRLMLLHSLPCFIEKDLKEALTQFIEEESLSDYDRDAEASLAAVKSGEVDLHQLAST
WAKAYAETTLEHARPEEPSWDEDFADVYHDLIHSPASETLLNLEHNYFVSISELIGERDV
ELKKLRERQGIEMEKVMQELGKSLTDQDVNSLAAQHFESQQDLENKWSNELKQSTAIQKQ
EYQEWVIKLHQDLKNPNNSSLSEEIKVQPSQFRESVEAIGRIYEEQRKLEESFTIHLGAQ
LKTMHNLRLLRADMLDFCKHKRNHRSGVKLHRLQTALSLYSTSLCGLVLLVDNRINSYSG
IKRDFATVCQECTDFHFPRIEEQLEVVQQVVLYARTQRRSKlkesldSGNQNGGNDDKTK
NAERNYLNVLPGEFYITRHSNLSEIHVAFHLCVDDHVKSGNITARDPAIMGLRNILKVCC
THDITTISIPLLLVHDMSEEMTIPWCLRRAELVFKCVKGFMMEMASWDGGISRTVQFLVP
QSISEEMFYQLSNMLPQIFRVSST
>A0A091GK39/43-560
HLHGRLMLLHNLPCFIENDLKQSLNKFIEEETIKDYDKEAEMALEAVKSGKVDINHLAET
WAKAYKETTLEYAKPEETSWDEDFADVYHDLIHSPASEMLLNLEHNYFVSISELISERDV
ELKKLRERQGAEMDKVMQELGKSLTDQDVNSLAAQHFESQQDLENKWTNELKQSTAIQKQ
EYQEWVIKLHQDLQNPNNSSVSDEIKVQPSQLRESVEGNGRIYEEQRLLEESFTIHLGAQ
LKTMHNLRLLRADMLDFCKHKRNHRSGVKLHRLQTAMSLYSASLCGLVLLVDNRISSYSG
IKRDFATICQECTDFHFPGIQEQLEIVQKVVLKARAQRSSKsk--rrHENKSSGNEDKSK
NIERNQSNILPGEFYITRHSNLSEIHVAFHLCVDDNVRSGNITARDPAIMGLRNILKVCC
THDITTISIPLLLVHDMSEEMTIPWCLKRAELVFKCIKGFMMEMASWDGGISRTVQFLVP
QTISEEMFYQLSNMLPQIFRVSST
>G1QSB5/101-618
HLHGRLMLLHSLPCFIEKDLKEALTQFIEEQSLSDYDRDAEASLEAVKSGEVDLHQLAST
WAKAYAETTLEHARPEEPSWDEDFADVYHDLIHSPASETLLNLEHNYFVSISELIGERDV
ELKKLRERQGIEMEKVMQELGKSLTDQDVNSLAAQHFESQQDLENKWSNELKQSTAIQKQ
EYQEWVIKLHQDLKNPNNSSLSEEIKVQPSQFRESVEAIGRIYEEQRKLEESFTIHLGAQ
LKTMHNLRLLRADMLDFCKHKRNHRSGVKLHRLQTALSLYSTSLCGLVLLVDNRINSYSG
IKRDFATVCQECTDFHFPRIEEQLEVVQQVVLYARTQRRSKlkesldSGNQNGGNDDKTK
NAERNYLNVLPGEFYITRHSNLSEIHVAFHLCVDDHVKSGNITARDPAIMGLRNILKVCC
THDITTISIPLLLVHDMSEEMTIPWCLRRAELVFKCVKGFMMEMASWDGGISRTVQFLVP
QSISEEMFYQLSNMLPQIFRVSST
>H0VCB2/43-560
HLHGRLMLLHNLPCFIENDLKESLSQFIEEESLHDYDGDAEAALEAVKSGEVDLHQLAST
WAKAYAETTLEYARPEEPSWDEDFADVYHDLIHSPASETLLNLEHNYFVSISELIGERDV
ELKKLRERQGVEMEKVMQELGKSLTDQDVNSLAAQHFESQQDLENKWSNELKQSTAIQKQ
EYQEWVIKLHQDLKNPNNSSLSEEIKVQPSMFRESVETIGRIYEEQRKLEESFTIHLGAQ
LKTMHNLRLLRADMLDFCKHKRNHRSGVKLHRLQTALSLYSTSLCGLVLLVDNRINSYSG
IKRDFATVCQECTDFHFPRIEEQLEVVQQVALYARTQRGSKlk--eaQDSGNQNGASDEK
TAERNYLNILPGEFYITRHSNLSEIHVAFHLCVDDNVKSGNITARDPAIMGLRNILKVCC
THDITTISIPLLLVHDMSEEMTIPWCLRRAELVFKCVKGFMMEMASWDGGISRTVQFLVP
QSISEEMFYQLSNMLPQIFRVSST
>W5PJM3/54-571
HLHGRLMLLHNLPCFIEKELKEALSQFIEEESLRDYDREAEAALEAVKSGEVDLHQLAST
WAKAYAETTLEHARPEEPSWDEDFADVYHDLIHSPASETLLNLEHNYFVSISELIGERDV
ELKKLRERQGIEMEKVMQELGKSLTDQDVNTLAAQHFESQQDLENKWSNELKQSTAIQKQ
EYQEWVIKLHQDLKNPNNSSLSEEIKVQPSQFRESAEANGRVYEEQRKLEESFTIHLGAQ
LKTMHNLRLLRADVLDFCKHKRSHRSGGKLHRLQTALSLYSTSLCGLVLLVDNRINSYSG
IKRDFATVCQECTDFHFPRIEEQLEVVQQVVLYARTQRRSKlkeshdSGSRNGGSDDKTK
TADRNYLNILPGEFYITRHSNLSEIHVAFHLCVDDNVKSGNITARDPAIMGLRNILKVCC
THDITTVSIPLLLVHDMSEEMTIPWCLRRAELVFKCVKGFMMEMASWDGGISRTVQFLVP
QSISEEMFYQLSNMLPQIFRVSST
>A0A091N0Q6/43-560
HLHGRLMLLHNLPCFIENDLKQSLNKFIEEETIKDYDREADMALEAVKSGKVDINQLADT
WAKAYKETTLEYAKPEETSWDEDFADVYHDLIHSPASEMLLNLEHNYFVSISELISERDV
ELKKLRERQGAEMDKVMQELGKSLTDQDVNSLAAQHFESQQDLENKWTNELKQSSAIQKQ
EYQEWVIKLHQDLKNPNNSSISDEIKVQPSQLRESVEGNGRIYEEQRLLEESFTIHLGAQ
LKTMHNLRLLRADMLDFCKHKRNHRSGVKLHRLQTAMSLYSTSLCGLVLLVDNRISSYSG
IKRDFATVCQECTDFHFPGIQEQLEIVQKVVLKARAQRSNKsk--rhHENKSTGNEDKLK
NIERNQSNILPGEFYITRHSNLSEIHVAFHLCVDDNVRSGNVTARDPAIMGLRNILKVCC
THDITTISIPLLLVHDMSEEMTIPWCLKRAELVFKCVKGFMMEMASWDGGISRTVQFLVP
QTISEEMFYQLSNMLPQIFRVSST
>A0A091IZA3/43-560
HLHGRLMLLHNLPCFIENDLKQSLNKFIEEETIKDYDREAEMALEAVKSGKVDINQLADT
WAKAYKETTLEHAKPEETSWDEDFADVYHDLIHSPASEMLLNLEHNYFVSISELISERDV
ELKKLRERQGAEMDKVMQELGKSLTDQDVNSLAAQHFESQQDLENKWTNELKQSTAIQKQ
EYQEWVIKLHQDLKNPNNSSISDEIKVQPSQLRESVEGNGRIYEEQRLLEESFTIHLGAQ
LKTMHNLRLLRADMLDFCKHKRNHRSGVKLHRLQTAMSLYSTSLCGLVLLVDNRISSYSG
IKRDFATVCQECTDFHFPGIQEQLEIVQKVVLKARAQRSSKsk--rhHENKSSGNEDKLK
NIERNQSNILPGEFYITRHSNLSEIHVAFHLCVDDNVRSGNITARDPAIMGLRNILKVCC
THDITTISIPLLLVHDMSEEMTIPWCLKRAELVFKCVKGFMMEMASWDGGISRTVQFLVP
QTISEEMFYQLSNMLPQIFRVSST
>A0A093NZC1/43-560
HLHGRLMLLHNLPCFIENDLKQSLNKFIEEETIKDYDREAELALEAVKSGKVDINQLADT
WAKAYKETTLEYAKPEETSWDEDFADVYHDLIHSPASEMLLNLEHNYFVSISELISERDV
ELKKLRERQGAEMDKVMQELGKSLTDQDVNSLAAQHFESQQDLENKWTNELKQSTAIQKQ
EYQEWVIKLHQDLKNPNNSSVSDEIKLQPSQLRESVEGNGRIYEEQRLLEESFTIHLGAQ
LKTMHNLRLLRADMLDFCKHKRNHRSGVKLHRLQTAMSLYSTSLCGLVLLVDNRISSYSG
IKRDFATVCQECTDFHFPGIQEQLEIVQKVVLKARAQRSSKsk--rhHENKISGNEDKLK
NIERNQSNILPGEFYITRHSNLSEIHVAFHLCVDDNVRSGNITARDPAIMGLRNILKVCC
THDITTISIPLLLVHDMSEEMTIPWCLKRAELVFKCVKGFMMEMASWDGGISRTVQFLVP
QTISEEMFYQLSNMLPQIFRVSST
>A0A091WE39/43-560
HLHGRLMLLHNLPCFIENDLKQSLNKFIEEETIKDYDTEAELALEAVKSGKVDINQLADT
WAKAYKETTLEYTKPEETSWDEDFADVYHDLIHSPASEMLLNLEHNYFVSISELISERDV
ELKKLRERQGAEMDKVMQELGKSLTDQDVNSLAAQHFESQQDLENKWTNELKQSTAIQKQ
EYQEWVIKLHQDLKNPNNSSISDEIKVQPSQLRESVEGNGRIYEEQRLLEESFTIHLGAQ
LKTMHNLRLLRADMLDFCKHKRNHRSGVKLHRLQTAMSLYSTSLCGLVLLVDNRISSYSG
IKRDFATVCQECTDFHFPGIQEQLEIVQKVVLKARAHRSSKsk--rrHENKSSGSEDKLK
NIERNQSNILPGEFYITRHSNLSEIHVAFHLCVDDNVRSGNVTARDPAIMGLRNILKVCC
THDITTISIPLLLVHDMSEEMTIPWCLKRAELVFKCVKGFMMEMASWDGGISRTVQFLVP
QTISEEMFYQLSNMLPQIFRVSST
>U3C762/43-560
HLHGRLMQLHNLPCFIEKDLKEALTQFTEEESLRDYDRDAEASLEAVKSGEVDLHQLAST
WAKAYAETTLEHARPEEPSWDEDFADVYHDLIHSPASETLLNLEHNYFVSISELIGERDV
ELKKLRERQGIEMEKVMQELGKSLTDQDVNSLAAQHFESQQDLENKWSNELKQSTAIQKQ
EYQEWVIKLHHDLKNPNNSSLSEEIKVQPSQFRESVEAIGRIYDEQRKLEESFTIHLGAQ
LKTMHNLRLLRADMLDFCKHKRNHRSGVKLHRLQTALSLYSTSLCGLVLLVDNRINSYSG
IKRDFATVCQECTDFHFPRIEEQLEVVQQVVLYARTQRRSKlkesldSGNQNGGNDDKTK
NAERNYLNVLPGEFYITRHSNLSEIHVAFHLCVDDHVKSGNITARDPAIMGLRNILKVCC
THDITTISIPLLLVHDMSEEMTIPWCLRRAELVFKCVKGFMMEMASWDGGISRTVQFLVP
QSISEEMFYQLSNMLPQIFRVSST
>A0A091T7D6/43-560
HLHGRLMLLHNLPCFIENDLKQSLNKFVEEETVKDYDREAEMALEAVKSGKVDINQLADT
WAKAYKETMLEYAKPEETSWDEDFADIYHELIHSPASEMLLNLEHNYFVSISELISERDV
ELKKLRERQGAEMDKVMQELGKSLTDQDVNSLAAQHFESQQDLENKWTNELKQSTAIQKQ
EYQEWVIKLHQDLKNPNNSSVSDEIKIQPSQLRESVEGNGRIYEEQRLLEESFTIHLGAQ
LKTMHNLRLLRADMLDFCKHKRNHRSGVKLHRLQTAMSLYSTSLCGLVLLVDNRISSYSG
IKRDFATVCQECTDFHFPGIQEQLEIVQKVVLKARAQRSSKsk--rhHENKSSGSEDKLK
NIERNQSNILPGEFYITRHSNLSEIHVAFHLCVDDNVRSGNVTARDPAIMGLRNILKVCC
THDITTISIPLLLVHDMSEEMTIPWCLKRAELVFKCVKGFMMEMASWDGGISRTVQFLVP
QTISEEMFYQLSNMLPQIFRVSST
>A0A093GMS5/43-560
HLHGRLMLLHNLPCFIESDLKESLHKFIEEETIKDYDREAEMALEAVKSGKVDINQLADS
WAKAYKETTLEYAKPEETSWDEDFADVYHDLIHSSASEMLLNLEHNYFVSISELISERDV
ELKKLRERQGAEMDKVMQELGKSLTDQDVNSLAAQHFESQQDLENKWTNELKQSTAIQKQ
EYQEWVIKLHQDLKNPNNSSISDEIKVQPSQLRESVEGNGRIYEDQRLLEESFTIHLGAQ
LKTMHNLRLLRADMLDFCKHKRNHRSGVKLHRLQTAMSLYSTSLCGLVLLVDNRISSYSG
IKRDFATVCQECTDFHFPGIQEQLEIVQKVVLKARAQRSSKsk--rhHENKSSGNEDKLK
NTERNQSNILPGEFYITRHSNLSEIHVAFHLCVDDNVRSGNVTARDPAIMGLRNILKVCC
THDITTISIPLLLVHDMSEEMTIPWCLKRAELVFKCVKGFMMEMASWDGGISRTVQFLVP
QTISEEMFYQLSNMLPQIFRVSST
>G1SGH8/43-560
HLHGRLMPLHNLPCFVENDLKEALSQFIEEESLREYDKEAEASLEAVKSGEVDLHQLASV
WARAYAETTLEHARPEEPSWDEDFADVYHDLIHSPASETLLNLEHNYFVSISELIGERDV
ELKKLRERQGIEMEKVMQELGKSLTDQDVNSLAAQHFESQQDLENKWSNELKQSTAIQKQ
EYQEWVIKLHQDLKNPNNSSLSEEIKVQPSQFRESAETIGRIYEEQRKLEESFTIHLGAQ
LKTMHNLRLLRADMLDFCKHKRNHRSGVKLHRLQTALSLYSTSLCGLVLLVDNRINSYSG
IKRDFATVCQECTDFHFPRIEEQLEVVQQVVLYARTQRRSKlkeshdSGNQNGGCDDKTK
NAERNYLNILPGEFYITRHSNLSEIHVAFHLCVDDNVKSGNITARDPAIMGLRNILKVCC
THDITTISIPLLLVHDMSEEMTIPWCLRRAELVFKCVKGFMMEMASWDGGISRTVQFLVP
QSISEEMFYQLSNMLPQIFRVSST
>K7FUB0/51-568
HLHGHLMLLHDLPCFIENDLKQSLSQFIEGETIKDHDREAEVALEAVKSGEVDMHQLANA
WAKAYTETTLEHARPEEPSWDEDFADVYHDLIHSPASETLLNLEHNYFVSISELISERDV
ELKKLRERQGAEMDNVMQELGKSLTDQDVNALAAKHFESQQVLENKWTSELKQSTAIQKQ
EYQEWVIKLYQDLKNPNNTSISEEIKVQPNQLRESIEGNGRLYEEQRQLEESFTIHLGAQ
LKTMHNLRLLRADILDFCKHKRNHRSGVKLHRLQTALSLYSTSLCGLVLLVDNRISSYSG
IKRDFATVCQECTDFHFPGIQEQLEIVQQVVLYARAQRSSKskrqndSVNRNGGNEDMSK
NIERNQSNILPGEFYITRHSNLSEIHVAFHLCVDDNVRSGNITARDPAIMGLRNILKVCC
THDITTISIPLLLVHDMSEEMTIPWCLKRAELVFKCVKGFMMEMASWDGGISRTVQFLVP
QTISEEMFYQLSNMLPQIFRVSST
>Q68F89/43-560
HLHGRLMLLHNLPCFVEKDLKQSLCRFVEKETVKDYDREAELALEAMSLSAVATEKLSNT
WMKAYTETTLEHARPEEPNWDEDFADIYHDLIHSPASETLLNLEHNYFLSISELLSERDV
ELKKLRERQGTEMNKVMQELGKSLTDQDVNSVAAQHFESQQVLENKWSTELQQLSTIQKQ
EYQEWVIKLHHDLKNPNNSSISEEIKFQPSSLHESADTSREAYEEHRQLEESFTIHLGAQ
LKTMHNLRLMRADMLDFCKHKRNHHRGVKLHRLQTAMSLYSTSLCGLVLLVDNRINSYSG
IKRDFATVCQECTDFQFPQLQEQLEIVQQVLLYARAQRDQMs---kpQHDSTNGNEGRAD
KVKSNQSNLLPGEFYVTRHSNLSEMHVVFHLCVDDSVRSGNITARDPAIMGLRNILKVCC
THDITTINIPLLLVHEMSEEMTIPWCSKRAELVFKCVKGFMMEMVSWDGGVSRTVQFLVP
QNISEEMFYQLSNMLPQIFRVSST
>I3LWU4/43-560
HLHGRLMLLHSLPCFIENDLKEALSHFIEEESLRDYDRDAEACLEAVKSGEVDLHQLANT
WAKAYAESTLEHARPEEPSWDEDFADVYHDLIHSPASETLLNLEHNYFVSISELIGERDV
ELKKLRERQGIEMEKVMQELGKSLTDQDVNSLAAQHFESQQDLENKWSNELKQSTAIQKQ
EYQEWVIKLHQDLKNPNNSSLSEEIKVQPNQFRESVEAVGRIYEEQRKLEESFTIHLGAQ
LKTMHNLRLLRADMLDFCKHKRNHRSGVKLHRLQTALSLYSTSLCGLVLLVDNRINSYSG
IKRDFATVCQECTDFHFPRIEEQLEVVQQVALYARTQRRSKlkeahdSGNQNGGNDDKNK
NTERNYLNILPGEFYITRHSNLSEIHVAFHLCVDDNVKSGNITARDPAIMGLRNILKVCC
THDITTISIPLLLVHDMSEEMTIPWCLRRAELVFKCVKGFMMEMASWDGGISRTVQFLVP
QSISEEMFYQLSNMLPQIFRVSST
>A0A094MIY6/43-560
HLHGRLMLLHNLPCFIENDLRQSLNKFIEEETIKDYDREAEMALDAVKSGKVDINQLADT
WAKAYKETTLEHAKPEETSWDEDFADVYHDLIHSPASEMLLNLEHNYFVSISELISERDV
ELKKLRERQGAEMDKVMQELGKSLTDQDVNSLAAQHFESQQDLENKWTNELKQSTAIQKQ
EYQEWVIKLHQDLKNPNNSSISDEIKVQPSQLRESGEGNGRIYEEQRLLEESFTIHLGAQ
LKTMHNLRLLRADMLDFCKHKRNHRSGVKLHRLQTAMSLYSASLCGLVLLVDNRISSYSG
IKRDFATVCQECTDFHFPGIQEQLEIVQKVVLKARAQRSSKsk--rhHENKSGGMEDKLK
NIERNQSNILPGEFYITRHSNLSEIHVAFHLCVDDNVRSGNITARDPAIMGLRNILKVCC
THDITTISIPLLLVHDMSEEMTIPWCLKRAELVFKCVKGFMMEMASWDGGISRTVQFLVP
QTISEEMFYQLSNMLPQIFRVSST
>A0A091FAZ5/43-560
HLHGRLMVLHNLPCFVENDLKQSLSKFVEEETIKDYDRQAEVALEAVKSGKVDINQLADT
WAKAYKETTLEHAKPEETSWDEDFADVYHDLIHSPASEMLLNLEHNYFVSISELISERDV
ELKKLRERQGAEMDKVMQELGKSLTDQDVNSLAAQHFESQQDLENKWTNELKQTTAIQKQ
EYQEWVIKLHQDLKNPNNSSVSDEIKVQPSQLRESVEGNGRIYEEQRLLEESFTIHLGAQ
LKTMHNLRLLRADMLDFCKHKRNHRSGVKLHRLQTAMSLYSTSLCGLVLLVDNRISSYSG
IKRDFATVCQECTDFHFPGIQEQLEIVQKVVLKARAQRSSKtk--rhHENKISGNEDKLK
NIERNQSNILPGEFYITRHSNLSEIHVAFHLCVDDNVRSVNVTARDPAIMGLRNILKVCC
THDITTISIPLLLVHEMSEEMTIPWCLKRAELVFKCIKGFMMEMASWDGGISRTVQFLVP
QTISEEMFYQLSNMLPQIFRVSST
>A0A151P6K0/69-586
HLHGCLMLLHNLPCFIENDLKQFLSKFIEEETIKDYDREAEAALEAVKSGKVDLGYLADA
WAKAYKETTLEHANPEEPSWDEDFADVYHDLIHSPASETLLNLEHNYFVSISELISERDV
ELKKLRERQGAEMDKVMQELGKTLTDQDVNELAAQHFECQQDLENKWTSELKQSTAIQKQ
EYQEWVIKLHQDLKNPNNSSISDEIKVQPSQLRESVEGNGRIYEEQRQLEESFTIHLGAQ
LKTMHNLRLLRADMLDFCKHKRNHRSGVKLHRLQTAMSLYSTSLCGLVLLVDNRISSYSG
IKRDFATVCQECTDFHFPGIQKQLEIVQKVVFSARAQRSNS-------LNRDGGSEDRSK
NIERNQSNILPGEFYITRHSNLSEIHVAFHLCVDDNVRSGNITARDPAIMGLRNILKVCC
THDITTVSIPLLLVHDMSEEMTIPWCLKRAELVFKCVKGFMMEMASWDGGISRTVQFLVP
QTISEEMFYQLSNMLPQIFRVSST
>A0A093HRB3/43-560
HLHGRLILLHNLPCFIENDLKQLLNKFIEEETIKDYDREAEMALEAVKSGKVDINQLADT
WAKAYKETTLEYAKPEETSWDEDFADVYHDLIHSPASETLLNLEHNYFVSISELISERDV
ELKKLRERQGAEMDKVMQELGKSLTDQDVNSLAAQHFESQQDLENKWTSELKQSTAIQKQ
EYQEWVIKLHQDLKNPNNSSISDEIKVQ-PQLRESVEGNGRIYEEQRLLEESFTIHLGAQ
LKTMHNLRLLRADMLDFCKHKRNHRSGVKLHRLQTAMSLYSTSLCGLVLLVDNRISSYSG
IKRDFATVCQECTDFHFPGIQEQLEIVQKVVLKARAQRSSKsk--rrHGNKNSGNEDKSK
SIERNQSNILPGEFYITRHSNLSEIHVAFHLCVDDNVRSGNITARDPAIMGLRNILKVCC
THDITTISIPLLLVHDMSEEMTIPWCLKRAELVFKCVKGFMMEMASWDGGISRTVQFLVP
HTISEEMFYQLSNMLPQIFRVSST
>D4A770/43-560
HLHGRLMLLHSLPCFIENDLKEALARFIEEESLRDHDSDAEACLEAVKSGEVDLHQLAST
WAKAYAETTLEHARPEEPNWDEDFADVYHDLIHSPASETLLNLEHNYFVSISELIGERDV
ELKKLRERQGIEMEKVMQELGKSLTDQDVNSLAAQHFESQQDLENKWSNELKQSTAIQKQ
EYQEWVIKLHQDLKNPNNSSLSEEIKVQPSQFRESADAAGRIYEEQRKLEESFTIHLGAQ
LKTMHNLRLLRADMLDFCKHKRTQGSGVKLHRLQTALSLYSTSLCGLVLLVDNRINSYSG
IKRDFATVCQECTDFHFPRIEEQLEVVQQVALYARTQRRSKckeardSGNQNGGSDEKSK
NAERNYLNILPGEFYITRHSNLSEIHVAFHLCVDDNVKSGNITARDPAIMGLRNILKVCC
THDITTISIPLLLVHDMSEEMTIPWCLRRAELVFKCVKGFMMEMASWDGGISRTVQFLVP
QSISEEMFYQLSNMLPQIFRVSST
>U3JGW2/63-580
HLHGRLMALHNLPCFIENDLKQSLSKFVEEETIKDYDREAEVALEAVKSGKVDINQLADT
WAKAYKETTLEHAKPEETSWDEDFADVYHDLIHSPASEMLLNLEHNYFVSISELISERDV
ELKKLRERQGAEMDKVMQELGKSLTDQDVNSLAAQHFESQQDLENKWTNELKQTTAIQKQ
EYQEWVIKLHQDLKNPNNSSVSDEIKVQPSQLRESVEGNGRIYEEQRLLEESFTIHLGAQ
LKTMHNLRLLRADMLDFCKHKRNHRSGVKLHRLQTAMSLYSTSLCGLVLLVDNRISSYSG
IKRDFATVCQECTDFHFPGIQEQLEIVQKVVLKARAQRSSKtk--rhHENKINGNEDKLK
NIERNQSNILPGEFYITRHSNLSEIHVAFHLCVDDNVRSVNVTARDPAIMGLRNILKVCC
THDITTISIPLLLVHEMSEEMTIPWCLKRAELVFKCVKGFMMEMASWDGGISRTVQFLVP
QTISEEMFYQLSNMLPQIFRVSST
>A0A093QQM3/43-560
HLHGRLMVLHNLPCFVENDLKQSLNKFIKEETIKDYDREAEVALEAVKSGKVDINQLADT
WAKAYKETTLEHARPEETSWDEDFADVYHDLIHSPASEMLLNLEHNYFVSISELISERDV
ELKKLRERQGAEMDKVMQELGKSLTDQDVNSLAAQHFESQQDLENKWANELKQTTAIQKQ
EYQEWVIKLHQDLKNPNNSSIGDEIKVQPSQLRESVEGNGRIYEEQRLLEESFTIHLGAQ
LKTMHNLRLLRADMLDFCKHKRNHRSGVKLHRLQTAMSLYSTSLCGMVLLVDNRISSYSG
IKRDFATVCQECTDFHFPGIQEQLEIVQKVVLKARAQRSSKsk--rhHENKMSGNEDKLK
NIERNQSNILPGEFYITRHSNLSEIHVAFHLCVDDNVRSVNVTARDPAIMGLRNILKVCC
THDITTISIPLLLVHEMSEEMTIPWCLKRAELVFKCVKGFMMEMASWDGGISRTVQFLVP
QTISEEMFYQLSNMLPQIFRVSST
>Q8AVG5/43-560
HLHGRLMLLHNLPCFVEKDLKQCLCRFVEEETVKDYDREAELALEAVRSPEVEAEKLANT
WMKSYTETTLEHARPEEPNWDEDFADIYHDLIHSPASETLLNLEHNYFLSISELLSERDV
ELKKLRERQGTEMNKVMQELGKSLTDQDVNSVAAQHFESQQVLENKWGTELQQLSTIQKQ
EYQEWVIKLHHDLKNPNNSSISEEIKFQPNSLQESADTSREAYEEHRQLEESFTIHLGAQ
LKTMHNLRLMRADMLDFCKHKRNHRSGVKLHRLQTAMSLYSTSLCGLVLLVDNRINSYSG
IKRDFSTVCQECTDFQFPQLQEQLEIVQQVLLYARAQREQKskhqhdaTNGNQGRGDKVK
GVERNQSNLLPGEFYVTRHSNLSEIHVVFHLCVDDNVRSGNITARDPAIMGLRNILKVCC
THDITTINIPLLLVHEMSEEMTIPWCSKRAELVFKCVKGFMMEMVSWDGGVSRTVQFLVP
QNISEEMFYQLSNMLPQIFRVSST
>W5NIY0/43-560
DLHGRLMLLHRLPCFVEDDLKDALCKFIEEQTIKDYDREAELALERLRTGDLDIDLLTSA
WEKAYTETTLEHVRPEEPNWDEDFADVYHDLIHSPASETLLNLEHNYFVSISELISERDM
ELKKLQERQSVEMDKVMQELGKTLSDQDVNAVAAQHFDAQQDLENKWANELKHVTTIQKQ
EYQEWVMKLHQDLQNPNNSTISEEIKVQPSQLSESQEPSERLFEDQRQLEESFTIHLGAQ
LKTMHNLRLVRAHVLDFCKHKRHHRSGVKLQRLQTALSLYSSSLCGLVLLVDNRINSYSG
IKRDFATVSKECTDFHFPRLEEQLEVFQQVVLYARAQRNSKlre-qpdLSRNGTCEDKSK
NLERNPSNILPGEFYISRHSNLSEVHIVFHLCVDDNVRSGNITARDPAIMGLRNILKVCC
THDITTITIPLLLVHDMSEEMTIPWCLKRAELVFKCVKGFMMEMASWDGGISRTVQFLVP
QSISEEMFYQLSNMLPQIFRVSST
>H0ZPU4/43-560
HLHGRLMVLHNLPCFIENDLKQSLSKFVEEETIKDYDREAEVALEAVKSGKVDINQLADT
WAKAYKETTLEHAKPEETSWDEDFADVYHDLIHSPASEMLLNLEHNYFVSISELISERDV
ELKKLRERQGAEMDKVMQELGKSLTDQDVNSLAAQHFESQQDLENKWTNELKQTTAIQKQ
EYQEWVIKLHQDLKNPNNSSVTDEIKVQPSQLRESVEGNGRIYEEQRLLEESFTIHLGAQ
LKTMHNLRLLRADMLDFCKHKRNHRSGVKLHRLQTAMSLYSTSLCGLVLLVDNRISSYSG
IKRDFATVCQECTDFHFPGIQEQLEIVQKVVLKARAQRSSKtk--rhYENKISGSEDKLK
NIERNQSNILPGEFYITRHSNLSEIHVAFHLCVDDNVRSVNVTARDPAIMGLRNILKVCC
THDITTISIPLLLVHEMSEEMTIPWCLKRAELVFKCVKGFMMEMASWDGGISRTVQFLVP
QTISEEMFYQLSNMLPQIFRVSST
>A0A087RJU0/43-560
HLHGRLMLLHNLPCFIENDLKQSLNKFIEEETIKDYDREAEMALEAVKSGKVDINQLADT
WAKAYKETTLEYAKPEETSWDEDFADVYHDLIHSPASEMLLNLEHNYFVSISELISERDV
ELKKLRERQGAEMDKVMQELGKSLTDQDVNSLAAQHFESQQDLENKWTNELKQSTAIQKQ
EYQEWVIKLHQDLKNPNNS-SVSQIKVQPSQVRESVEGNGRIYEEQRLLEESFTIHLGAQ
LKTMHNLRLLRADMLDFCKHKRNHRSGVKLHRLQTAMSLYSTSLCGLVLLVDNRISSYSG
IKRDFATVCQECTDFHFPGIQEQLEIVQKVVLKARAQRSSKsk--rhHENKISGNEDKLK
NIERNQSNILPGEFYITRHSNLSEIHVAFHLCVDDNVRSGNITARDPAIMGLRNILKVCC
THDITTISIPLLLVHDMSEEMTIPWCLKRAELVFKCVKGFMMEMASWDGGISRTVQFLVP
QTISEEMFYQLSNMLPQIFRVSST
>A0A091TCS8/43-560
HLHGRLMLLHNLPCFVENDLKQSLNKFIEEETIKDYDREAEMALEAVKSGKVDINQLADT
WAKAYKETTLEYAKPEETSWDEDFADVYHDLIHSPASEMLLNLEHNYFVSISELISERDV
ELKKLRERQGAEMDKVMQELGKSLTDQDVNSLAAQHFESQQDLENKWTNELKQSTAIQKQ
EYQEWVIKLHQDLKNPNNSLISDEIKVQPSQLRESVEGNGRIYEEQRLLEESFTIHLGAQ
LKTMHNLRLLRADMLDFCKHKRNHRSGVKLHRLQTAMSLYSTSLCGLVLLVDNRISSYSG
IKRDFATVCQECTDFHFPGIQEQLEIVQKVVLKARAQRSSKsk--rhHENRSSGNEDKLK
NIERNQSNILPGEFYITRHSNLSEIHVAFHLCVDDNVRSGNITARDPAIMGLRNILKVCC
THDITTISIPLLLVHDMSEEMTIPWCLKRSELVFKCIKGFMMEMASWDGGISRTVQFLVP
QTISEEMFYQLSNMLPQIFRVSST
>W5NIX9/43-560
DLHGRLMLLHRLPCFVEDDLKDALCKFIEEQTIKDYDREAELALERLRTGDLDIDLLTSA
WEKAYTETTLEHVRPEEPNWDEDFADVYHDLIHSPASETLLNLEHNYFVSISELISERDM
ELKKLQERQSVEMDKVMQELGKTLSDQDVNAVAAQHFDAQQDLENKWANELKHVTTIQKQ
EYQEWVMKLHQDLQNPNNSTISEEIKVQPSQLSESQEPSERLFEDQRQLEESFTIHLGAQ
LKTMHNLRLVRAHVLDFCKHKRHHRSGVKLQRLQTALSLYSSSLCGLVLLVDNRINSYSG
IKRDFATVSKECTDFHFPRLEEQLEVFQQVVLYARAQRNSKlrepeyLSRNG-TCEDKSK
NLERNPSNILPGEFYISRHSNLSEVHIVFHLCVDDNVRSGNITARDPAIMGLRNILKVCC
THDITTITIPLLLVHDMSEEMTIPWCLKRAELVFKCVKGFMMEMASWDGGISRTVQFLVP
QSISEEMFYQLSNMLPQIFRVSST
>G9L2X5/43-560
HLHGRLMLLHSLPCFIEKDLKEALSQFIEEESLRDYDSDAEASLEAVKSGEVDLHQLASS
WAKAYAETTLEHARPEEPSWDEDFADVYHDLIHSPASETLLNLEHNYFVSISELIGERDV
ELKKLRERQGIEMEKVMQELGKSLTDQDVNSLAAQHFESQQDLENKWSNELKQSTAIQKQ
EYQEWVIKLHQDLKNPNNSSLSEEIKVQPSQFRESQEANGRIYEEQRKLEESFTIHLGAQ
LKTMHNLRLLRADMLDFCKHKRNHRSGVKLHRLQTALSLYSTSLCGLVLLVDNRINSYSG
IKRDFATVCQECTDFHFPRIEEQLEVVQQVVLYARTQRRSKlkeshdSGNRNGGSDDKAK
NADRNYLNILPGEFYITRHSNLSEIHVAFHLCVDDNVKSGNITARDPAIMGLRNILKVCC
THDITTISIPLLLVHDMSEEMTIPWCLRRAELVFKCVKGFMMEMASWDGGISRTVQFLVP
QSISEEMFYQLSNMLPQIFRVSST
>A0A091LXC3/43-560
NLHGRLMLLHSLPCFIENDLKQSLNKFIEEETIKDYDREAEMALEAVKSGKVDVNQLADT
WAKAYKETTLEYAKPEETSWDEDFADVYHDLIHSPASEMLLNLEHNYFVSISELISERDV
ELKKLRERQGAEMDKVMQELGKSLTDQDVNSLAAQHFESQQDLENKWTNELKQSTAIQKQ
EYQEWVIKLHQDLKNPNNSSVSDEIKVQPSQLRESVEGNGRIYEEQRLLEESFTIHLGAQ
LKTMHNLRLLRADMLDFCKHKRNHRSGVKLHRLQTAMSLYSTSLCGLVLLVDNRISSYSG
IKRDFATVCQECTDFHFPGIQEQLEIVQRVVLKARAQRSSKsk--rhHENKSSGNEDKLK
NIERNQSNILPGEFYITRHSNLSEIHVAFHLCVDDNVRSGNVTARDPAIMGLRNILKVCC
THDITTISMPLLLVHDMSEEMTIPWCLKRAELVFKCVKGFMMEMASWDGGISRTVQFLVP
QTISEEMFYQLSNMLPQIFRVSST
>A0A093FLI6/43-560
HLHGRLMLLHNLPCFIENDLKQSLNKFIEEETIKDYDREAEIALEAVKSGKVDLNQLADA
WAKAYKETTLEYAKPEETSWDEDFADVYHDLIHSPASEMLLNLEHNYFVSISELISERDV
ELKKLRERQGAEMDKVMQELGKSLTDQDVNSLAAQHFESQQDLENKWTNELKQSTAIQKQ
EYQEWVIKLHQDLKNPSNSSVSDEIKVQPSQLRESVEGNGRIYEEQRLLEESFTIHLGAQ
LKTMHNLRLLRADMLDFCKYKRSHRSGVKLHRLQTAMSLYSTSLCGLVLLVDNRISSYSG
IKRDFATVCQECTDFHFPGIQEQLEIVQKVVLKARAQRSSKsk--rhHENKSSGNEDKLK
NIERNQSNILPGEFYITRHSNLSEIHVAFHLCVDDNVRSGNVTARDPAIMGLRNILKVCC
THDITTISIPLLLVHDMSEEMTIPWCLKRAELVFKCVKGFMMEMASWDGGISRTVQFLVP
QTISEEMFYQLSNMLPQIFRVSST
>A0A151P6J3/69-586
HLHGCLMLLHNLPCFIENDLKQFLSKFIEEETIKDYDREAEAALEAVKSGKVDLGYLADA
WAKAYKETTLEHANPEEPSWDEDFADVYHDLIHSPASETLLNLEHNYFVSISELISERDV
ELKKLRERQGAEMDKVMQELGKTLTDQDVNELAAQHFECQQDLENKWTSELKQSTAIQKQ
EYQEWVIKLHQDLKNPNNSSISDEIKVQPSQLRESVEGNGRIYEEQRQLEESFTIHLGAQ
LKTMHNLRLLRADMLDFCKHKRNHRSGVKLHRLQTAMSLYSTSLCGLVLLVDNRISSYSG
IKRDFATVCQECTDFHFPGIQKQLEIVQKVVFSARAQRSSKskrhpdSLNRDGGSEDRSK
NIERNQSNILPGEFYITRHSNLSEIHVAFHLCVDDNVRSGNITARDPAIMGLRNILKVCC
THDITTVSIPLLLVHDMSEEMTIPWCLKRAELVFKCVKGFMMEMASWDGGISRTVQFLVP
QTISEEMFYQLSNMLPQIFRVSST
>A0A0Q3PB82/68-585
HLHGRLMLLHNLPCFXENDLKQSLNKFVEEETIKXYDREAEMALEAVKSGKVDINQLADT
WAKAYKETTLEYAKPEETSWDEDFADVYHDLIHSPASEMLLNLEHNYFVSISELISERDV
ELKKLRERQGAEMDKVMHELGKSLTDQDVNSLAAQHFESQQDLENKWTNELKQSTAIQKQ
EYQEWVIKLHQDLKNPNNSTISDEINIQPSQLRESVEGNGRIYEEQRLLEESFTIHLGAQ
LKTMHNLRLLRADVLDFCKHKRNHRSGVKLHRLQTAMSLYSTSLCGLVLLVDNRISSYSG
IKRDFATVCQECTDFHFPGIQEQLEIVQKVVLKARAQRSSKsk--rhHENKSSGSEDKLK
NVERNQSNILPGEFYITRHSNLSEIHVAFHLCVDDNVRSGNVTARDPAIMGLRNILKVCC
THDITTISIPLLLVHDMSEEMTIPWCLKRAELVFKCXKGFMMEMASWDGGISRTVQFLVP
QTISEEMFYQLSNMLPQIFRVSST
>G1NM83/43-560
HLHGRLMLLHNLPCFVEKDLKQSLNKFIEDETIKGYDREAEMALEAVKSGEVDINQLADT
WAKAYKETTLEYAKPEENSWDEDFADVYHDLIHSPASETLLNLEHNYFVSISELINERDV
ELKKLQERQGAEMDKVMQELGKSLTDQDVNSLAARHFESQQDLENKWTNELKQSTAIQKQ
EYQEWVIKLHQDLKNPNNSSISDEIKVQPSQLRESVEGNGRIYEEQRLLEESFTIHLGAQ
LKTMHNLRLLRADMLDFCKHKRNHRNGVKLHRLQTAMSLYSTSLCGLVLLVDNRISSYSG
IKRDFATVCQECTDFHFPGIQEQLEIVQKVVLKARAQRSNKskkhdtG-SKDSGIEDKSK
NIERNQSNILQGEFYITRHSNLSEIHVAFHLCVDDNVRSGNITARDPAIMGLRNILKVCC
THDITTISIPLLLVHDMSEEMTIPWCLKRAELVFKCVKGFMMEMASWDGGISRTVQFLVP
QTISEELFYQLSNMLPQIFRVSST
>K1QEZ2/37-554
DLVGRLVNAHNLPCYVEEDLKNKLEKFMTEETNKLFDENSQKALQRLKNGDINIDDVVTK
WHNAFSEEVKRYAKPESVTEQQVFSEVYHSLIHSPALDTLLNLEHTYALTIEDLIQQRDK
DLEYLDDRQREEMEDAMKNAGTKYTDAQVNQLAQRHIDNSQLISGKWSSELSNLRDTQKR
EFREWVLKVHEDTQSPSKSTSYLNRVRALSSSLEAEENERGP--NTIRMEESFTIHLGAQ
MKTTHNLRLLCTDILDLCRHKTHTVGGMQPQRLQTAMSLYSNDLCALIMMVDNRLNSYTG
LKRDFSKVCEQSTDFHFPDL-EQQFAIIEQELALAEHRQQH------KHSEDADKVSLKS
SSSTSSKNLRSGDFYLTKHSNLSEVHVVFHLVADDSIKQSDISSRHPVILSIRNIIKLCF
RYDINTITIPLLLFNEMTEEMTIPWCQKRVELMFKCVKGFMMEMAAYGGYKSRTIQFLVP
PGISEDVFSGISSMLTNIFRLSNP
>A0A091DBS2/94-611
HLHGRLMLLHNLPCFIENDLKESLSQFIEEEALRDYDADAEAALEAVKSGEVDLHQLAST
WAKVYTETTLEHARPEEPSWDEDFADVYHDLIHSPASETLLNLEHNYFVSISELIGERDV
ELKKLRERQGLEMEKVMQELGKSLTDQDVNSLAAQHFESQQDLENKWSNELKQSTAIQKQ
EYQEWVIKLHQDLKNPNNSSLSEEIKVQPSLFRESVDAIGRIYEEQRKLEESFTIHLGAQ
LKTMHNLRLLRADMLDFCKYKRNLRSGVKLHRLQTALSLYSTSLCGLVLLVDNRINSYSG
IKRDFATVCQECTDFHFPRIEEQLEVVQQVALYARTQRSSKvkdqdsG-NQNGANDEK--
TAERLNILPGNGEFYITRHSNLSEIHVAFHLCADDSVKSGSITARDPAIMGLRNILKVCC
THDITTISIPLLLVHDMSEEMTIPWCLRRAELVFKCVKGFMMEMASWDGGISRTVQFLVP
QSISEEMFYQLSNMLPQIFRVSST
>V8PAW7/33-550
HLPRRLMLLHNLPCFVENGLKESLTKFIEEESVEDFDREAEAALEAVKSGKMDLHQLAKA
WAQAYTEATSEYARPEDPSWDEDFADVYHDLIHSPASETLLNLEHNYFVSISELISERDV
ELKKLRERQRAEMDKVMQELGKSLTDQDVNMLAAQHFESQQLLENKWNSELKQTTAIQKQ
EYQEWVVKVHQDLKNPNST-IGDEIKVTPNQWRESEEGTGRLFEDQRQLEESFTIHLGAQ
LKTMHNLRLLRADMLDFCKHKRSHRSGVKLHRLQTALSLYSTSLCGLVLLVDNRISSYSG
IKRDFATVCQECTDFHFPGVQEQLEVVQQVVLYARAQRSTKakrlneAGNRNSGSEDKSK
NGEQNQSNIFPGEFYITRHSNLSEIHVTFHLCVDDNVRSGNITARDPAIMGLRNILKVCC
THDITTISIPLLLIHDMSEEMTISWCLKRAELVFKCVKGFMMEMASWDGGISRTVQFLVP
QSISEEMFYQLSNMLPQIFRVSST
>A0A060XD85/43-560
DLHGRLMLLHKIPCFVENELRSTLSMFIESETIQDYDREAELALQRLTTGEVDINQLTNT
WAKTYSETTLEHARPEEPSWDEDFADVYHELIHSPASDTLLNLEHNYFVSVSELISERDM
ELKKLQERQATEMDKVMQELGKTMTDQDVNAVASQHFDAQQVLENKWANELKQVTHIQKQ
EYQEWVIKLHQDMQNPNNSTINEEIKVQPSQLTEESEPGVRLYEEQRQLEESFTIHLGAQ
LKTMHNLRLVRADVLDFCKHRRHGSRGTKLRRLQTALSLYSSSLCGLVLLVDNRVNSYSG
IKRDFATVSKECTDFHFPRLEEQLEVVQQVMLYARSQTSKHkd-qpeVPRNGSSCEDKNQ
NVEKNSSNILPGEFYVSRHSNLSEVHIVFHLCVDDNVRSGNITAREPAIMGLRNILKVCC
THDVTNITIPLLLVHDMSEEMTIPWCLRRAELVFKCVKGFMMEMASWDGGISRTVQFLVP
QSISEEMFYQLSNMLPQIFRVSST
>A0A099ZLW2/43-560
HLHGHLMVLHHLPCVIENDLKQSLNKFIEEETIKDYDKEADMSLEAVKSGEVDVNQLADT
WAKAYKETTLEYAKPEEISWDEDFANVYHDLIHSPASETLLNLEHSYFVSISELISERDV
ELKKLRERQGIEMDKVMQELGKSLTDQDVNSLAAQHFESQQDLENKWTNELKQSTAIQKQ
EYQEWVMKLHQDLKNPNGISVSDEIKVQPSQLRESIEVNGRIYEEQRLLEESFTIHLGAQ
LKTMHNLRLLRADMLDFCKHKRNHRSGVKLHRLQTAMSLYSTSLCGLVLLVDNRISSYSG
IKRDFATVCQECTDFHFPGIQEQLEIIQKVVLKARAQRSSKsk--rhHGKKNRENEDKSK
NIERNQSNILPGEFYITRHSNLSEIHVAFHLCVDDNVRSGNITARDPAIMGLRNILKVCC
THDITTVSIPLLLVHDMSEEMTIPWCLRRAELVFKCVKGFMMEMASWDGGISRTVQFLVP
QTISEEMFYQLSNMLPQIFRVSST
>A0A093BAA6/43-560
HLHGRLMLLHNLPCFIENDLKQSLIKFIEEETIKDHDREDEIALEAVKSGKVDINQLADT
WAKAYKETMLEYAKPEETSWDEDFADVYHDLIHSSASEMLLNLEHNYFVSISELISERDV
ELKKLRERQGAEMDKVMQELGKSLTDQDVNSLAAQHFESQQDLENKWTNELKQSTAIQKQ
EYQEWVIKLHQDLKNPNSSSISDEIKVQPSQLRESVEGHGRIYEEQRLLEESFTIHLGAQ
LKTMHNLRLLRADMLDFCKHKRNHRSGVKLHRLQTAMSLYSASLCGLVLLVDNRISSYSG
IKRDFATVCQECTDFHFPGIQEQLGVVQKVVLKARAQCSSKsk--rhHENKSSGNEDKLK
NIERNQSNILPGEFYITRHSNLSEIHVAFHLCVDDNVRSGNITARDPAIMGLRNILKVCC
THDITTISIPLLLVHDMSEEMTIPWCLKRAELVFKCIKGFMMEMASWDGGISRTVQFLVP
QTISEEMFYQLSNMLPQIFRVSST
>I3JVM2/44-561
DLHGRLMLLHKIPCYLESELKNSLSSFVEKETILDYDREAELALQRLTTGDVDVNKLTSA
WTRSYVETTLEHARPEEPSWDEDFANVYHELIHSPASDTLLNLEHNYFVSISELISERDM
EIKKLQERQAAEMDKVMHELGNTLSDQDVNAVASQHFDAQQVLENRWASELKQVTGIQKH
EYQEWVVKLHQDLQKSNNSKINEEIKVQPSQLSEAADSGARMFEEQPQLEESFTIHLGAQ
LKTMHNLRLVRADVLDFCKHRRHGSSGAKLRRLQTALSLYSFSLCGLVLLVDNRVNSYSG
IKRDFATVAKECTDFHFPCLEEQLEEVQQVVLYARAQRSSKhk-dqpE-TQKNGGDDKSK
NVERNPSNILPGEFYITRHSNLSEVHAVFHLCVDDNVRSGNITARDPAIMGLRNILKVCC
THDITTVTIPLLLVHDMSEEMTIPWCLKRAELVFKCVKGFMMEMASWDGGVSRTVQFLVP
KTISEEMFYQLSNMLPQIFRVSST
>W5L121/43-560
DLHGRLMLLHKIPCFVETELKDRLLAFIERETLEDYDREAETALQKLTNGEADLNKLTNL
WAKAYTETTLEHACPEEPSWDEDFADVYHELIHSPASETLLNLEHNYYVSVSELISERDM
ELKKLQERQAAEMDKVMQELGKTLSDHDVNTVAAQHFDAQQVLENKWAIELKQVTGIQKQ
EYQEWVIKLHQDLHNPNNSTINEEIKVQSGQLAEAGDMGARHFEEQRQLEESFTIHLGAQ
LKTMHNLRLVRANVLDFCKHRRHGSGGAKLRRLQTALSLYSVSLCGLVLLVDNRVNSYSG
IKRDFATVSKECTDFHFPRLSEQLEVVQQVVLYARAQRSSKqr-eqpEMPRNGSSDDKNK
NIERNSSNILPGEFYISRHSNLSEVHIVFHLCVDDNVRSGNLTARDPAIMGLRNILKVCC
THDITTITIPLLLVHDMSEEMTIPWCLKRAELVFKCVKGFMMEMASWDGGISRTVQFLVP
QNISEEMFYQLSNMLPQIFRVSST
>A0A060W3F3/44-561
DLHGRLMLLHKIPCFVENELKSTLSTFIESETIQDYDREAELALQRLTTGEVDINQLTNT
WAKAYSETTLEHARPEEPCWDEDFADVYHELIHSPASDTLLNLEHNYFVSVSELISERDM
ELNKLQERQAAEMDKVMQELGKTMTDQDVNAVASQHFDAQQVLENKWANELKQVTHIQKQ
EYQEWVIKLHQDMQNPNNSINVRLSVRRSSQLTVESEPGARLYEEQRQLEESFTIHLGAQ
LKTMHNLRLVRADVLDFCKHRRHGSSGTKLRRLQTALSLYSSSLCGLVLLVDNRVNSYSG
IKRDFATVSKECTDFHFPRLEEQLEVVQQVVLYAWAQRSSKhkvpevP-RNGTNSEDKNK
HLERNPSNILPGEFYISRHSNLSEVHIVFHLCVDDNVRSGNITARDPAIMGLRNILKVCC
THDITTITIPLLLVHDMSEEMTIPWCLKRAELVFKCVKGFMMEMASWDGGISRTVQFLVP
QSISEEMFYQLSNMLPQIFRVSST
>A0A0F8AES9/44-561
DLHGRLMLLHKIPCYIENELKTSLSTFIEKETILDYDREAELALQRLTTGDVDVNQLTNA
WTRSYVETTLEHARPEEPSWDEDFADVYHELIHSPASDTLLNLEHNYFVSISELISERDM
EIKKLQERQAAEMDKVMHELGNTLSDQDVNAVASQHFDAQQVLENKWASELKQVTCIQKQ
EYQEWVIKLHQDLQKSNNSKINEEIKVQPSQLSELADSGARMFEEQPQLEESFTIHLGAQ
LKTMHNLRLVRADVLDFCKHRRHGSGGAKLRRLQTALSLYSSSLCGLVLLVDNRVNSYSG
IKRDFATVAKECTDFHFPCLEEQLEEVQQVVLYARAQRSSKqkepeiP---RNGGDDKSK
NVERNPSNILPGEFYISRHSNLSEVHVIFHLCVDDNVRSGNITARDPAIMGLRNILKVCC
THDITTVTVPLLLVHDMSEEMTIPWCLKRAELVFKCVKGFMMEMASWDGGISRTVQFLVP
KSISEEMFYQLSNMLPQIFRVSST
>C3Y695/37-554
DLRGRLVAAHNLPCYVEDDLLRQLEEFIAVETSKLQDESAESSLKALDTGGKSAGDKAES
WAHAFTRECTRYSDPEAANKDHQFAMMYHALIHSSALETLLNLEHTYAVANGDVINHREN
ARKNLEDKQHQEMESAMQGLGVTHTDEQVNTLAQKHFDSTQALEVQWDHEVCNLQKTQRD
EYREWVKQVHQDM-KHSNGRTTMANSVSNSVSKEL-----------PRLEESFTIHLGAQ
MKTMHNIRLMRAHPLDLCRHKPNKIGGTKPQRLQTALSLYSNTLCGLVLLVDNRVNAYTG
IKRDFSSACQQSTDFHFPALQDQFSSIQEDLVRANSCRLARqaaegnGSNGSADSEKSKS
KSFSDLNRLQAGDFYITRHSNLAEVHVVFHLVADDSLRSTNINARNPTILGLRSILKVAC
RHDILTLTVPLLLVHEMGEEMTVQWCLKRAELIFKCIKGFMMEMASWGGTESRTIQFMVP
EGISDEMFHQFSNMLPQIFRVSTP
>A0A1A7WQA9/44-561
DLHGRLMLLHKIPCYVENELKSLLSSFIEKETTLDYDKEAEMALQRLTTGDVDVNQLASS
WARSYVETTLEHARPEEPSWDEDFADVYHELIHSPASETLLNLEHNYFVSISELISERDM
EIKKLQERQATEMDKVMHELGNTMSDQDVNAVASHHFDAQQVLENKWTSELKQVTCIQKQ
EYQEWVIKLHQDLQKSNNSEINEEIKVQPSQLSEEADSGTRIFEEQPQLEESFTIHLGAQ
LKTMHNLRLVRADVLDFCKHRRHGSGGAKLRRLQTALSLYSSSLCGLVLLVDNRVNSYSG
IKRDFATVAKECTDFHFSYLEKQLEEVQQVLLYARVQRSSKqkdfeiQ---KNGGDEKSK
TVERNPSNILPGEFYISRHSNLSEVHVVFHLCVDDNVRSGNITARDPAIMGLRNILKVCC
THDITTVTIPLLLVHDMSEEMTIPWCLKRAELVFKCVKGFMMEMASWDGGISRTVQFLVP
KSISEEMFYQLSNMLPQIFRVSST
>H2TJU3/44-561
DLHGRLMLLHKIPCYIENELKSALSDFIDRETTLDYDREAEQALQRLTMGDVDVNQLTDA
WARSYVETTLEHARPEEPSWDEDFADVYHELIHSPASDTLLNLEHNYFVSISELISERDM
EIKKLQERQTSEMDKVMHELGNTLSDQDVNAVASQHFDAQQVLENKWASELKQVTEIQKQ
EYQEWVVKLHQDLQKSTNSKINEEIMVQSGQLSELTDSGSRVFEEQPLLEESFTIHLGAQ
LKTMHNLRLVRADVLDFCKHRRHGSSGTKLRRLQTALSLYSSSLCGLVLLVDNRVNSYSG
IKRDFATVAKECTDFHFLCLEEQLEEVQQVLLYARAQRSSKhkepeiS-RNGGDDKSKAL
ERNPSNISPAKGEFYVSRHSNLSEVHVVFHLCVDDNVRSGNITARDPAIMGLRNILKVCC
THDVTTITVPLLLVHDMSEEMTIPWCLKRAELVFKCVKGFMMEMASWDGGISRTVQFLVP
KSISEEMFYQLSNMLPQIFRVSST
>A0A146TQ48/103-620
DLHGRLMLLHKIPCYIENELKASLSAFIEKETTWDYDREAELALQRLSTGEVDAEQLTSA
WARSYAETSLEHARPEEASWDEDFADVYHELIHSPASDTLLNLEHNYFVSISELISERDM
EMKKLLERQAAEMDSVMQELGNTFSDHDVNSVASQHFDAQQVLENKWASELKQVTGIQKQ
EYQEWVVKLHQDLQKSNNSKINEEIKVQPSQLSEEADSTSRVFEEQPLLEESFTIHLGAQ
LKTMHNLRLVRADVLDFCKHRRHSSSGAKLRRLQTALSLYSSSLCGLVLLVDNRVNSYSG
IKRDFATVAKECTDFHFLSLEAQLEEVQQVVLYARAQRSSKhkhpSETA--KNGGDDKSK
TVERNPSNLLPGEFYISRHSNLSEVHVVFHLCVDDNLRSGNITARDPAIMGLRNILKVCC
THDITTVTVPLLLVHDMSEEMTIPWCLKRAELVFKCVKGFMMEMASWDGGISRTVQFLVP
KTISEEMFYQLSNMLPQIFRVSST
>A0A1A8NQM3/44-561
DLHGRLMLLHKIPCYVENELKSTLSSFIEKETTLDYDKEAEVALQRLTTGDVDVNQLASA
WARSYAESTLEHARPEEPSWDEDFADVYHELIHSPASETLLNLEHNYFVSISELISERDM
EIKKLQERQAAEMDKVMHELGNTLSDHDVNAVASHHFDAQQVLENKWTSELMQVTCIQKK
EYQDWVVKLHQDLQKSNNSKINEEIKVQPSQLSEEADSGTRMFEEQPQLEESFTIHLGAQ
LKTMHNLRLVRADVLDFCKHRRHGSSGAKLRRLQTALSLYSSSLCGLVLLVDNRVNSYSG
IKRDFATVAKECTDFHFSCLEKQLEEVQQVLLYARVQRSSKqkefeiQ---KNGGDDKSK
SVERNPSNILPGEFYVSRHSNLSEVHVVFHLCVDDNVRSGNITARDPAIMGLRNILKVCC
THDITTVTVPLLLVHDMSEEMTIPWCLKRAELVFKCVKGFMMEMVSWDGGISRTVQFLVP
KSISEEMFYQLSNMLPQIFRVSST
>A0A1A8PTI1/44-561
DLHGRLMLLHKIPCYVENELKSTLSSFIEKETTLDYDKEAEVALQRLTTGDVDVNQLASA
WARSYAESTLEHARPEEPSWDEDFADVYHELIHSPASETLLNLEHNYFVSISELISERDM
EIKKLQERQAAEMDKVMHELGNTLSDHDVNAVASHHFDAQQVLENKWTSELMQVTCIQKK
EYQDWVVKLHQDLQKSNNSKINEEIKVQPSQLSEEADSGTRMFEEQPQLEESFTIHLGAQ
LKTMHNLRLVRADVLDFCKHRRHGSSGAKLRRLQTALSLYSSSLCGLVLLVDNRVNSYSG
IKRDFATVAKECTDFHFSCLEKQLEEVQQVLLYARVQRSSKqkefeiQ---KNGGDDKSK
SVERNPSNILPGEFYVSRHSNLSEVHVVFHLCVDDNVRSGNITARDPAIMGLRNILKVCC
THDITTVTVPLLLVHDMSEEMTIPWCLKRAELVFKCVKGFMMEMVSWDGGISRTVQFLVP
KSISEEMFYQLSNMLPQIFRVSST
>A0A1A8UY46/44-561
DLHGRLMLLHKIPCYVENELKSTLSSFIEKETTLDYDKEAEVALQRLTTGDVDVNQLASA
WARSYAESTLEHARPEEPSWDEDFADVYHELIHSPASETLLNLEHNYFVSISELISERDM
EIKKLQERQAAEMDKVMHELGNTLSDHDVNAVASHHFDAQQVLENKWTSELMQVTCIQKK
EYQDWVVKLHQDLQKSNNSKINEEIKVQPSQLSEEADSGARMFEEQPQLEESFTIHLGAQ
LKTMHNLRLVRADVLDFCKHRRHGSSGAKLRRLQTALSLYSSSLCGLVLLVDNRVNSYSG
IKRDFATVAKECTDFHFSCLEKQLEEVQQVLLYARVQRSSKqkefeiQ---KNGGDDKSK
SVERNPSNILPGEFYVSRHSNLSEVHVVFHLCVDDNVRSGNITARDPAIMGLRNILKVCC
THDVTTVTVPLLLVHDMSEEMTIPWCLKRAELVFKCVKGFMMEMVSWDGGISRTVQFLVP
KSISEEMFYQLSNMLPQIFRVSST
>A0A1A8BPS7/44-561
DLHGRLMLLHKIPCYVENELKSTLSSFIEKETTLDYDKEAEVALQRLTTGDVDVNQLASA
WARSYAESTLEHARPEEPSWDEDFADVYHELIHSPASETLLNLEHNYFVSISELISERDM
EIKKLQERQAAEMDKVMHELGNTLSDHDVNAVASHHFDAQQVLENKWTSELMQVTCIQKK
EYQDWVVKLHQDLQKSNNSKINEEIKVQPSQLSEEADSGARMFEEQPQLEESFTIHLGAQ
LKTMHNLRLVRADVLDFCKHRRHGSSGAKLRRLQTALSLYSSSLCGLVLLVDNRVNSYSG
IKRDFATVAKECTDFHFSCLEKQLEEVQQVLLYARVQRSSKqkefeiQ---KNGGDDKSK
SVERNPSNILPGEFYVSRHSNLSEVHVVFHLCVDDNVRSGNITARDPAIMGLRNILKVCC
THDVTTVTVPLLLVHDMSEEMTIPWCLKRAELVFKCVKGFMMEMVSWDGGISRTVQFLVP
KSISEEMFYQLSNMLPQIFRVSST
>A0A1A8IF36/44-561
DLHGRLMLLHKIPCYVENELKSTLSSFIEKETTLDYDKEAEVALQRLTTGDVDVNQLASA
WARSYAESTLEHARPEEPSWDEDFADVYHELIHSPASETLLNLEHNYFVSISELISERDM
EIKKLQERQAAEMDKVMHELGNTLSDHDVNAVASHHFDAQQVLENKWTSELMQVTCIQKK
EYQDWVVKLHQDLQKSNNSKINEEIKVQPSQLSEEADSGTRMFEEQPQLEESFTIHLGAQ
LKTMHNLRLVRADVLDFCKHRRHGSSGAKLRRLQTALSLYSSSLCGLVLLVDNRVNSYSG
IKRDFATVAKECTDFHFSCLEKQLEEVQQVLLYARVQRSSKqkefeiQ---KNGGDDKSK
SVERNPSNILPGEFYVSRHSNLSEVHVVFHLCVDDNVRSGNITARDPAIMGLRNILKVCC
THDVTTVTVPLLLVHDMSEEMTIPWCLKRAELVFKCVKGFMMEMVSWDGGISRTVQFLVP
KSISEEMFYQLSNMLPQIFRVSST
>G1KJ00/49-566
HLLGRLMLLHNLPCFIENDLKESLSRLIEEKSIEDYDTEAEVALEAVKSGEVDLNQLANT
WAKTYTEAVLEHTRPEDSSWDEDFADVYHDLIHSPASETLLNLEHNYFVSISELISERDV
ELKKLRERQGAEMDKVMQELGKTLSDHDVNMLAAQHFESQQVLENKWNNELKQTTGIQKQ
EYQEWVIKLHEDLKNPN--TIGEEINVQPNQWRESIEGNGGLFEDQRQLEESFTIHLGAQ
LKTMHNLRLLRADMLDFCKHKRNHRSGVKLHRLQTALSLYSTSLCGLVLLVDNRISSYSG
IKRDFATVSQECTDFHFPGIQEQLEVVQQVVLYARVQHSSKskrlndVGNKNGSCEDKSK
NMEQNLSNILPGEFYITRHSNLSEIHVTFHLCVDDNVRSGNITARDPAIMGLRNILKVCC
THDITTISIPLLLVHDMSEEMTISWCLKRAELVFKCVKGFMMEMASWDGGISRTVQFLVP
QSISEEMFFQLSNMLPQIFRVSST
>A0A147B298/85-602
---------------------LALSAFIEKETTWDYDREAELALQRLSTGEVDAEQLTSA
WARSYAETSLEHARPEEASWDEDFADVYHELIHSPASDTLLNLEHNYFVSISELISERDM
EMKKLLERQAAEMDSVMQELGNTFSDHDVNSVASQHFDAQQVLENKWASELKQVTGIQKQ
EYQEWVVKLHQDLQKSNNSKINEEIKVQPSQLSEEADSTSRVFEEQPLLEESFTIHLGAQ
LKTMHNLRLVRADVLDFCKHRRHSSSGAKLRRLQTALSLYSSSLCGLVLLVDNRVNSYSG
IKRDFATVAKECTDFHFLSLEAQLEEVQQVVLYARAQRSSKhk--hpSETAKNGGDDKSK
TVERNPSNLLPGEFYISRHSNLSEVHVVFHLCVDDNLRSGNITARDPAIMGLRNILKVCC
THDITTVTVPLLLVHDMSEEMTIPWCLKRAELVFKCVKGFMMEMASWDGGISRTVQFLVP
KTISEEMFYQLSNMLPQIFRVSST
>G3SKA6/3-520
------------------DLKEALTQFIEEESLSDYDRDAEASLAAVKSGEVDLHQLAST
WAKAYAETTLEHARPEEPSWDEDFADVYHDLIHSPASETLLNLEHNYFVSISELIGERDV
ELKKLRERQGIEMEKVMQELGKSLTDQDVNSLAAQHFESQQDLENKWSNELKQSTAIQKQ
EYQEWVIKLHQDLKNPNNSSLSEEIKVQPSQFRESVEAIGRIYEEQRKLEESFTIHLGAQ
LKTMHNLRLLRADMLDFCKHKRNHRSGVKLHRLQTALSLYSTSLCGLVLLVDNRINSYSG
IKRDFATVCQECTDFHFPRIEEQLEVVQQVVLYARTQRRSKlkesldSGNQNGGNDDKTK
NAERNYLNVLPGEFYITRHSNLSEIHVAFHLCVDDHVKSGNITARDPAIMGLRNILKVCC
THDITTISIPLLLVHDMSEEMTIPWCLRRAELVFKCVKGFMMEMASWDGGISRTVQFLVP
QSISEEMFYQLSNMLPQIFRVSST
>A0A1A8GTS5/44-561
DLHGRLMLLHKIPCYVENELKSTLSSFIEKETTLDYDKAAEVALQRLTTGDVDVNQLASA
WARSYVESTLEHARPEEPSWDEDFADVYHELIHSPASETLLNLEHNYFVSISELISERDM
EIKKLQERQAAEMDKVMHELGNTLSDHDVNAVASHHFDAQQVLENKWTSELMQVTCIQKK
EYQDWVVKLHQDLQKSNNSKINEEIKVQPSQLSEEADSGTRMFEEQPQLEESFTIHLGAQ
LKTMHNLRLVRADVLDFCKHRRHGSGGAKLRRLQTALSLYSSSLCGLVLLVDNRVNSYSG
IKRDFATVAKECTDFHFSCLEKQLEEVQQVLLYARVQRSSKqkefeiQ---KNGGDDKSK
SVERNPSNILPGEFYVSRHSNLSEVHVVFHLCVDDNVRSGNITARDPAIMGLRNILKVCC
THDITTVTVPLLLVHDMSEEMTIPWCLKRAELVFKCVKGFMMEMVSWDGGISRTVQFLVP
KSISEEMFYQLSNMLPQIFRVSST
>G3SGU8/3-520
-----------------KNLKEALTQFIEEESLSDYDRDAEASLAAVKSGEVDLHQLAST
WAKAYAETTLEHARPEEPSWDEDFADVYHDLIHSPASETLLNLEHNYFVSISELIGERDV
ELKKLRERQGIEMEKVMQELGKSLTDQDVNSLAAQHFESQQDLENKWSNELKQSTAIQKQ
EYQEWVIKLHQDLKNPNNSSLSEEIKVQPSQFRESVEAIGRIYEEQRKLEESFTIHLGAQ
LKTMHNLRLLRADMLDFCKHKRNHRSGVKLHRLQTALSLYSTSLCGLVLLVDNRINSYSG
IKRDFATVCQECTDFHFPRIEEQLEVVQQVVLYARTQRRSKlkesldSGNQNGGNDDKTK
NAERNYLNVLPGEFYITRHSNLSEIHVAFHLCVDDHVKSGNITARDPAIMGLRNILKVCC
THDITTISIPLLLVHDMSEEMTIPWCLRRAELVFKCVKGFMMEMASWDGGISRTVQFLVP
QSISEEMFYQLSNMLPQIFRVSST
>A0A087XLF2/43-560
DLHGRLMLLHKIPCYIEDELKAALSAFMEEQSGLDFDREAELALQRLACGAVDVNQLTSA
WAASYTQTSLEHARPEEPSWDEDFADVYHELIHSPASDTLLNLEHSYFVSVSELISERDV
ELSKLQERQAAEMDKVMHELGNTLSDHDVNAVASQHFDAQQVLENRWASELKQVTAIQKQ
EYQDWVIKLHQDLQKSNNSQINEEIKVQPGRLAEAADGGCRPFEEQPLLEESFTIHLGAQ
LKTMHNLRLVRTDVLDFCKHRRHSSSGAKLRRLQTALSLYSSSLCGLVLLVDNRVNSYSG
IKRDFATVAKECTDFHFLSLEQQLEEVQQAVLYARVQRCSKqk--qpAENQKNGGDDKSK
TAERNPSNILPGEFYISRHSNLSEVHVVFHLCVDDNLRSGSITARDPAIMGLRNILKVCC
THDVTTVTVPLLLVHDMSEEMTIPWCLKRAELVFKCVKGFMMEMASWDGGISRTVQFLVP
KSISEEMFYQLSNMLPQIFRVSST
>G5AS02/43-560
HLHGRLMLLHNLPCFIENDLKESLSQFIEEESLQDYDGDAEAALEGVKSGEVDLHQLAST
WAKAYAETTLEHARPEEPSWDEDFADVYHDLIHSPASETLLNLEHNYFVSISELIGERDV
ELKKLRERQDIEMAKVMQELGKSFTDQDVNSLAAQHFESQQDLENKWSNELKQSTAIQKQ
EYQEWVIKLHQDLKNPNNSSLSEEIKVQPSLFRESVEAIERIYEEQRKLEESFTIHLGAQ
LKTMHNLRLLRADMLDFCKHKRNLHSGVKLHRLQTALSLYSTSLCGLVLLVDNRINSYSG
IKRDFATVCQECTDFHFPRIEEQLEVAQQVALYARTQRSGKakd-qdsgNQ-NGASDE-K
SAERNYLNILPGEFYITR---LSEVHVAFHLCVDDNVKSGNITARDPAIMGLRNILKVCC
THDLTTISIPLLLVHDMSEEMTIPWCLRRAELVFKCVKGFMMEMASWDGGISRTVQFLVP
QSISEEMFYQLSNMLPQIFRVSST
>H2MLU3/44-561
DLHGRLMMLHKIPCFIENELKVSLFNFIEKETLLEYEREAELALQRLSTGEVDVNHLASA
WSRSYVETTLEHARPEEPSWDEDFADVYHELIHSPASDTLLNLEHNYFVSISELISERDM
EIKKLQERQAAEMDKVMHELGSTLSDHDVNAVASQHFDAQQVLENKWSTELQQVTTIQKQ
EYQEWVIKLHQDLQKSNNSQINEEIKVQPSQLSEAADSGVRMFEEQPQLEESFTIHLGAQ
LKTMHNLRLVRAEVLDFCKHRRYGSSGAKLRRLQTALSLYSSSLCGLVLLVDNRVNSYSG
IKRDFATVAKECTDFHFLSLEEQLEEVQQVVLYARAQRSSKpkdpeiQ---KNGGDEKNK
SFERNSSNILPGEFYITRHSNLSEAHVVFHMCVDDNVRSGNITARDPAIMGLRNILKVCC
THDITTITIPLLLVHDMSEEMTIPWCLKRAELVFKCVKGFMMEMASWDGGISRTVQFVVP
KSISEEMFYQLSNMLPQIFRVSST
>G3PKX4/44-561
DLHGRLILLHKIPCYIENELKTSLFNFVESETILDYDREAELALQRLTVGDVDVNLLTNA
WTRSYVETTLEHARPEEPSWDEDFADVYHELIHSPASDTLLNLEHNYFVSISELISERDM
EIKKLQERQAVEMDKVMHELGNTLSDHDVNTVASQHFDAQQVLENKWASELKQVTGIQKH
EYQQWVISLHQDLQKSNNSNQIEEIKVQHSQQSEQADSGARMFEEQPPLEESFTIHLGAQ
LKTMHNLRLVRADVLDFCKHRRHGSGGAKLRRLQTALSLYSSSLCGLVLLVDNRVNSYSG
IKRDFATVAKECTDFHFPFLEAQLDEVQQVLLYARAQRSSKqkepetL---RNGGDDKSK
NLERNPSNILPGEFYISRHSNLSEVHAVFHLCVDDNVRSGNITARDPAIMGLRNILKVCC
THDVTTITVPLLLVHDMSEEMTIPWCLKRAELVFKCVKGFMMEMASWDGGISRTVQFLVP
KSISEEMFYQLSTMLPQIFRVSST
>D2HEJ7/43-560
HLHGRLMLLHSLPCFIEKDLKEALSRFIEEESLRDYDRDAEASLEAVKSGEVDLHQLASS
WAKAYAETTLEHARPEEPSWDEDFADVYHDLIHSPASETLLNLEHNYFVSISELIGERDV
ELKKLRERQGIEMEKVMQELGKSLTDQDVNSLAAQHFESQQDLENKWSNELKQSTAIQKQ
EYQEWVIKLHQDLKNPNNSSLSEEIKVQPSQFRESVEANGRIYEEQRKLEESFTIHLGAQ
LKTMHNLRLLRADMLDFCKHKRNHRSGVKLHRLQTALSLYSTSLCGLVLLVDNRINSYSG
IKRDFATVCQECTDFHFPRIEEQLEVVQQVVLYARTQRRSKlkeshdSGNRNGGSDDKAK
NADRNYLNILPGEFYITRHSNLSEIHVAFHLCVDDNVKSGNITARDPAIMGLRNILKVCC
THDITTISIPLLLVHDMSEEMTIPWCLRRAELVFKCVKGFMMEMASWDGGISRTVQFLVP
Q-----------------------
>F6YW81/43-560
HLHGRLMLLHNLPCFIEKDLKEALSQFIQEESLRDYDRDAEASLEAVKAGEVDLHQLAST
WAKAYAETTLEHARPEEPSWDEDFADVYHGLIHSPASETLLNLEHNYFVSISELIGERDV
ELKKLRERQGIEMEKVMQELGKSLTDQDVNSLAAQHFESQQDLENKWSNELKQSTAIQKQ
EYQEWVIKLHQDLKNPNNSSLSEEIKVQPSQFRESVEANGRIYEEQRKLEESFTIHLGAQ
LKTMHNLRLLRADMLDFCKHKRNHRSGVKLHRLQTALSLYSTSLCGLVLLVDNRINSYSG
IKRDFATVCQECTDFHFPRIEEQLEVVQQVVLYARTQRRSKlkeshdSGNRNGGSDDKTK
NSDRNYLNILPGEFYITRHSNLSEIHVAFHLCVDDNVKSGNITDRDPAIMLLLNILKVCC
SHRLNTIKISVLLKLDRREEMTIPWCLRRAELVFKCVKGFMMEMASWDGGVSRTVQFLVP
QSISEEMFYQLSNMLPQIFRVSST
>A0A087U8J7/40-557
---SCLMSQNKIPFFVEDELHKTLGTFISKETSKYYDQIAFKAIKIIQDESTEIDKLIGK
WTKAFKEEHMRYAELEEPTESSSFPEMYHKLIHSPALETMLNLEHSYALAVGELVQAKDK
ALHDLQQRQSDEMERAVPKVGISLTDKDINDMATRHFTETQSITDFWEHKINTLKETQKK
EFHEWVVKVHEDYQSGSGSGYLQRVRALSEAVPI--ANDSDWTPQPQRMEESFTIHLGSQ
LKLMHNLRLLSADVLDLCRHKLNKVGGIQPQRLQTAISLYS-NLSGLVLLVDNRINSYSG
IKREFAAVCQMSTEFHFEDIDKALEIIREEGKKVAEWRAANssqsqsSSGRSGGSPSDYT
QNRTSSVTLKTGDFYITRHSNLSEVHVVFHLVVDDTLRLADVNSRHPTILGLRNILRVAH
EHDICTVTIPLLLVHEMSEEMTMQWCLKRAELIFKCVKGFMIEMASLVGDETRTVQFLVP
KGISEELFSSLSNLLPAIFRVSNP
>A0A131Z0T5/40-557
EIVFRLMQEDKLPCYVEDDLTKSLGDFVSRETELFYDDAATEAIEKFRKDG-DVATLAER
WARAFREEHLCYASPEEETPDSKFPTMYHTLIHSPALDTMLNLEHSYALAVGDMVRERDQ
TLSHLQKRQTHEMERCVQQVGLGLTDRDINDIAARHFEETQRVTDQWDSRIDSLKQTQKK
EFHEWVRTVYEDYIVSKGGGFGERMRAASKSLA-GHDVQNWTPPPPRPS-ESFTIHLGSQ
LKVMHNLRLLSANILDLCRHITYGM-GVAPQRLQMAMSLYS-SLSGIVLLVDNRINSYVG
IKRDFAAICHESTELHFPDLDEQLETIRAKAREASEVRAAAslssssHSSRRSSFSGQDT
SASGPSPTLQTGDFYVTRHSNLSEAHVVFHVVSDDSLRLPDISSRHPIILGLRNVLRVAH
ERDICNVTLPLLLVHELSEEMTIPWCLKRAELVFKCIKGFMIEMASLVGEETRTVQFLVP
QGISEDLFASLSGMLSTIFRVSNP
>A0A151P6K7/69-586
HLHGCLMLLHNLPCFIENDLKQFLSKFIEEETIKDYDREAEAALEAVKSGKVDLGYLADA
WAKAYKETTLEHANPEEPSWDEDFADVYHDLIHSPASETLLNLEHNYFVSISELISERDV
ELKKLRERQGAEMDKVMQELGKTLTDQDVNELAAQHFECQQDLENKWTSELKQSTAIQKQ
EYQEWVIKLHQDLKNPNNSSISDEIKVQPSQLRESVEGNGRIYEEQRQLEESFTIHLGAQ
LKTMHNLRLLRADMLDFCKHKRNHRSGVKLHRLQTAMSLYSTSLCGLVLLVDNRISSYSG
IKRDFATVCQECTDFHFPGIQKQLEIVQKVVFSARAQRSNS-------LNRDGGSEDRSK
NIERNQSNILPGEFYITRHSNLSEIHVAFHLCVDDNVRSGNITARDPAIMGLRNILKVCC
THDITT-------------EMTIPWCLKRAELVFKCVKGFMMEMASWDGGISRTVQFLVP
QTISEEMFYQLSNMLPQIFRVSST
>H3CTS8/22-539
--------------TVIAELKSALFNFIERETTLDYDREAEQALQRLTTGDADVNQLTDA
WARSYVETTLEHARPEEPSWDEDFADVYHELIHSPASDTLLNLEHNYFVSISELIGERDM
EIKKLQERQTTEMDKVMHELGNTLSDRDVNAVASQHFDAQQVLENKWASELKQVTEIQKQ
EYQEWVVKLHQDLQKSNNSKTRRLW-YSRARQSGLVDSGSREFEEQPLLEESFTIHLGAQ
LKTMHNLRLVRADVLDFCKHRRHGSSGTKLRRLQTALSLYSSSLCGLVLLVDNRVNSYSG
IKRDFATVAKECTDFHFPCLEEQLDEVQQVVLYARAQRSGKqrepeiP---RNGGEDKSK
AVERNPSNISPGEFYISRHSNLSEVHVVFHLCVDDNLRSGNITARDPAIMGLRNILKVCC
THDVTTITVPLLLVHDMSEEMTIPWCLKRAELVFKCVKGFMMEMASWDGGISRTVQFLVP
KSISEEMFYQLSNMLPQIFRVSST
>Q4SKE0/5-522
----------------TAELKSALFNFIERETTLDYDREAEQALQRLTTGDADVNQLTDA
WARSYVETTLEHARPEEPSWDEDFADVYHELIHSPASDTLLNLEHNYFVSISELIGERDM
EIKKLQERQTTEMDKVMHELGNTLSDRDVNAVASQHFDAQQVLENKWASELKQVTEIQKQ
EYQEWVVKLHQDLQKSNNS--SKINRARQSGLVD---SGSREFEEQPLLEESFTIHLGAQ
LKTMHNLRLVRADVLDFCKHRRHGSSGTKLRRLQTALSLYSSSLCGLVLLVDNRVNSYSG
IKRDFATVAKECTDFHFPCLEEQLDEVQQVVLYARAQRSGKqrepeiP---RNGGEDKSK
AVERNPSNISPGEFYISRHSNLSEVHVVFHLCVDDNLRSGNITARDPAIMGLRNILKVCC
THDVTTITVPLLLVHDMSEEMTIPWCLKRAELVFKCVKGFMMEMASWDGGISRTVQFLVP
KSISEEMFYQLSNMLPQIFRVSST
>A0A131XP74/44-561
EIVFRLMQEEQLPCYVEDDLTTSLSDFIAHETEQFFDQTSSTAIEKFQRDG-DVDALTAR
WTRDFREEHLCYASAEEETPDSRFPHMYHTLIHSPALDTMLNLEHTYAVAVGDMVRERDE
TLGRLQKRQTSEMERCVQQVGLTLTDRDINDIAARHFEETQRLMDQWDKRIGTLKQTQRK
EFWEWVRTVHEDYTTSKGDGFGARMRAASRSLA-GHEVDNWTPPPPRPS-ESFTIHLGSQ
LKVMHNLRLLSANVLDLCRHTTYG-MGVAPQRLQMAMSLHS-SLSGLVLLVDNRINSYVG
IKREFAAICHESTELHFADIDDQLETVRAKAREVAEIRTAAslfssrRSSFSGQDHSGGS
AGGSASPTLQPGDFYVTRHSNLSEAHVVFHVVGDESLRGADVGSRHPVILGLRNVLRVAH
ERDVCGVTLPLLLSHELYEEMTIPWCLRRAELVFKCIKGFMIEMASLVGEETRTVQFLVP
QGISEDLFASLSAMLSSIFRVSNP
>E0VWS5/43-560
EFTYRILYNNKIPHYLFDDVYSQLEKFVETETLRYYDEVAEEKLKEFKNDDFDVDSVVKY
WEKLFKNETVEYCEPTGTTDEELFSMVYHKLVHSGALESILKKEQMYGATATSLAHKRKK
EIKELSEKQNDEMTVAMQDLEIRVSEKDINDLAAKHFEEQCLTSGRLNSEVEALHQSQRK
EYRAWLMAMYENEAlSPTH---SKV--LDNSSLD---SGSSQPEPWPHFEESFTIHLGSQ
LKQMHNVRILSANALDFCKIKLPPE-GVEPRRSETALSLYSSSLSGIVLLVDvGSFDGAG
LAKDFVDVCQQTTEFHFNNIESQLEAIKIQVKDAV-QWRSEK--N--------SSGYQNS
KMSSGGKSLQAGDLYITKHSNLSQVHVVFHLLVDDSVKNSDVNSRHPVILGLRNILKTAA
SYDITTITLPLLLTNEMSEGMTVAWCSKRAELVFKCVKGFMIEAAGVGGADIINLQFLVP
SGISAEVFSTLATMLPTIFRVCNP
>A0A147BRR4/44-561
EIVFRLMQEEQLPCYVEDDLTTSLSDFIAHETEQFFDLTSSTAIEKFQRDG-DVDALTAR
WTRDFREEHLCYASAEEETPESRFPHMYHTLIHSPALDTMLNLEHTYAVAVGDMVRERDE
TLGRLQKRQTSEMERCVQQVGLTLTDRDINDIAARHFEETQRLMDQWDKRIGTLKQTQRK
EFWEWVRTVHEDYTTSKGDGFGARMRAASRSLA-GHEVDNWTPPPPRPS-ESFTIHLGSQ
LKVMHNLRLLSANVLDLCRHTTYG-MGVAPQRLQMAMSLHS-SLSGLVLLVDNRINSYVG
IKREFAAICHESTELHFADIDDQLETVRAKAREVA-RTAA-SS--------FSGQ-D---
--HS-GPTLQPGDFYVTRHSNLSEAHVVFHVVGDESLRGADVGSRHPVILGLRNVLRVAH
ERDVCGVTLPLLLSHELYEEMTIPWCLRRAELVFKCIKGFMIEMASLVGEETRTVQFLVP
QGISEDLFASLSAMLSSIFRVSNP
>G1Q3I9/44-561
-LHGRLMLLHSLPCFIEKDLKEALSQFIEGESLRDYDREAEASLEAVKSGEVDLHHLAST
WAKAYAEEHIRACKPEEPSWDEDFADVYHDLIHSPASETLLNLEHNYFVSISELIGERDV
ELKKLRERQGIEMEKVMQELGKSLTDQDVNSLAAQHFESQQDLENKWSNELKQSTAIQKQ
EYQEWVIKLHQDLKNPNNSSLSEEIKVQPSQFRESVEPNGRIYEEQRKLEESFTIHLGAQ
LKTMHNLRLLRADMLDFCKHKRNHRSGVKLHRLQTALSLYSTSLCGLVLLVDNRINSYSG
IKRVFNSQGKEGLLFHFRASGLLSESVKQVDLYPDTQVKNRvlanlnSGNRNGGSEDKSK
NADRNYLNILPGEFYITRHSNLSEIHVAFHLCVDDNVKSGNITARDPAIMGLRNILKVCC
THDITTISIPLLLVHDMSEEMTIPWCLKRAELVFKCVKGFMMEMASWDGGISRTVQFLVP
QSISEEMFYQLSNMLPQIFRVSST
>A0A154P745/42-559
ELMHRIMSAFKLPCYVETDLLQSLEHTIKELSLQFYDEKAEKALESAKSGSSDIEEIIKN
WEKLYKEKTVEYADPIGTTDEELFAAAYHRLVHSPSLEPILQAEHKFGRDVTEVIQMRDS
HYEQLTQKQTEEMRKAVEALEAGSTEKSINDMAGRHFEEQSLLQGHWGSRVDALKLEQRR
QYRNWIMRVLEEQQnmLPPGSP--VMPLIRPALDNFVE-KNTA-DYPILEESFTIHLGSQ
MKQMHNIRILTGDVLDFCRTKKSES-GMTPQRLQTALGLYS-DLCGLVLLSDNHLGSYSG
ITKELCSICQLTTEFHFPPIDEQLEKVRDDVKDAVAWRQAH----------HKEGNETQT
KKSTTSKSLQTGDVYITRHSNLAQVHVIFHMVVNDSLRSGDINSRHPAILGLRNILKTAC
CNDVTTLTIPVLLVHEMTEDMTVAWCTKRAELVFKCVKGFMIEMASWGGAELKNLQFLVP
KGMSEEVFGTLATMLPSIFRVSNP
>D6W6Q1/32-549
ELVHVLILKNNLPIYVEKDLAENLSQFVNDWSIKHNNEHTASLIDDARNDKTNIDEITKE
WEKLMREEMAEYGERRCASDEELFATAYHKMVHSPALETMLQLEHMYSKTVRAKTEEKNR
CIQNLSMKQTEEMNHAVDRLEQDMTESKINELVARHYEAHSLLKVKLTSELDTIKEAQRR
EYREWLMQMLEQNQATSSLTPNSPLTPHTPQPA--IYE-CARSIDTPILEESFTIHLGSQ
LKQMHNIRILSANVMELCAVEDNDQSSEKPQLLQTALALYSSDLSGLVLMTDNKIGS--R
LTQDFQEICQRTTEFHFPHIDDQLDKISNTAQLYLKSQKEN------------------S
NRNINSELLQAGDFYITRHSNLAQVHVIFHMVSDDSLRGSDINSRHPVVLGLRNILKTAC
SNDITSLTIPLLLQYEMTEEMTISWCEKRAELVFKCVKGFMIEMASWGGSELKNLQFMLP
QGISSRVFQSLTEMLPRIFKVSNP
>V3ZTG6/32-549
ELVGRLVKAKNLPAYVVEDLQKDLCKFVEVKTAEWNEKNGEEAIKAVFDNKIDENILIDK
WNKAFTQEVKTYAKPEEVTNEQMFSEVYHSLIHSPALETVLNLEHTYALSVEDIITNRDA
DLNHLDSKQQEEMEEALNNVGIKYNDEDINQLAQRHFDNTQLISSKWASELSNLKETQKR
EFKEWVMKVHEDSQ--NNSPPTYLLRAMSSALPD-ADEE-RQSQPTR-LEESFTIHLGAQ
MKTTHNIRLLCTDVLDLCRHKTHTVGGIQPQRLQTAMSLYS-SLCGLVILVDNRVNNYTG
MKRAFSKVCEQSTDFHFPDLDHRYSMLEQEVIKMNELRRKK------------KEEDDM-
SIKSNGSNINTGDFYITEHSNLSEIHVVFHLVCDDSVRASDISSRHPAILSLRNIIKLCF
RYDIHTITIPLLLTHEMTEEMTIPWCMKRAELIYKCVKGFMIEMATYGAQESRTIQFLVP
RGLSEDMFNNISNMLPTIFRLSNP
>B7Q0J0/44-561
EIVFRLMQEEQLPCYVEDDLTTSLSDFIAHETEQFFDQTSSTAIEKFQRDG-DVEALTAR
WTRDFREASLAEEE----TPDSRFPHMYHTLIHSPALDTVLNLEHTYAVAVGDMVRERDE
TLGRLQKRQTSEMERCVQQVGLTLTDRDINDIAARHFEETQAsrLMDQWDKRIGSLKQTQ
RKEFWEWVRTVHED-TTSGRGF-AMRAA-SRSL-GHEV-NWTPPPPRPS-ESFTIHLGSQ
LKVMHNLRLLSANVLDLCRH-TTYGMGVAPQRLQMAMSLHS-SLSGLVLLVDNRINSYVG
IKREFAAICHESTELHFADIDDQLETVRAKAREVAEIRTAA-----sLSGSDGSSSQSSR
RSSFSGQDHSPGDFYVTRHSNLSEAHVVFHVVGDESLRGADVGSRHPVILGLRNVLRVAH
ERDVCGVTLPLLLSHELYEEMTIPWCLRRAELVFKCIKGFMIEMASLVGEETRTVQFLVP
QGISEDLFASLSAMLSSIFRVSNP
>A0A088AE66/42-559
ELMHRIMSSFKLPCYVESDLLKSLENTIKTFTLEFYDEKAEKDLENAKSGTLDIEDIIRN
WEKSYKQKTVEYADPIGTTDEELFAAAYHRLVHSPSLEPILQAEHKFGRDVTEVIQMRDT
HYEQLTQKQTEEMRVAVEALEAGSTEKSINDMAGRHFEEQSLLQGHWGSRVDALKLEQRR
QYRNWIMRLLEEQQn--mLPPGSPLMPPIRPALDNFSEE-KNTAEYPILEESFTIHLGSQ
MKQMHNIRILTGDVLDFCRTKKSESGMD-PQRLQTALGLYS-DLCGLVLLSDNHLGSYSG
ITKELCSICQLTTEFHPPIDEQLEKIRED-VKDAVWAH-------------HKETNESQT
KRSTGSKSLQTGDVYITRHSNLAQVHVIFHMVVNDSLRSGDINSRHPAILGLRNILKTAC
CNDVTTLTIPILLVHEMSEDMTVAWCTKRAELVFKCVKGFMIEMASWGGAELKNLQFLVP
KGMSEEVFGTLATMLPSIFRVSNP
>A0A0B7AMF5/37-554
EFAARLVHAHNLPCFVVQDLESQLDEFFENHTSSLHDENADETIQKVQDGDVAVDELLKH
WVSTYNNELRMFAKPYELSKDEKFAEVYHTLIHSPALETLLNLEHEYSLGVERVIKDRAR
SFQQLQEKQRHEMDVALSNIGMGYRDEDINILAQRQFEETQTIESKWASELSSLHEQQKA
EYREWVFRVNEDSQN-ATLSYVQRLRSMSS---VLPDAEERQAVNSR-LEESFTIHLGAQ
MKTTHNLRLLCTDILDLCQHKPHTVGGVQPQRLQTAMSLYS-KLCGMLLLVDNRLNYYTG
IKQKFAHICESSTDFHFPTLQRQYEVIEQQLPKAADIRSQKrladqvSLHSSSSGSSTDE
KEKGGEKKLHAGDFYVTKHSNLSEVHIVFHVVTDDNLRTSEITSRHPVILSIRNIVKLCF
RYDIHTITVPLLLTHEMTEEMTISWCLKRAELLFKCVKGFMIEMATYSSQESRTIQFLVP
RGLSEELFHQISNMIPTIFRLSNP
>J9JV81/45-562
ELSHRIINGFNLPLNVIEELSSELQKFVEKCTIDFYDCQTVDAIESIRNESIEVEDIVKY
WEKAFQEETFSFTDNKGPSNDQLFGTAFHKLAHSPSLDAILHIEYGYAQAVQDIMSRKCR
QVTSLTKTQTEEMNYAMDGLNKYTTEDDINALALKHFDDQTLLQGKWNSRLDTLKQEQRT
GYREWVMKTVEEMQ---GVGLYSPIGNSPINIVTNF---NMSLYD---MEESFTIHLGSQ
MKSTHNIRIMSADTLNLLSLTLEEN-GTHPQRLQTVLELYS-DLKGLVLFIDtNNLDFSG
LAKEFFDICDGSTEFHFNSLQDQLEIIKSDLKVAVENRKCK------GPVSNFLSPELQA
RRNKS-KLLQCGDVYITKHSNLASVHLVFHMVIDDSLKSGDINSRHPVILGLRNILKTAC
SYDITMITIPLFLTHEMTEDMTVPWCQKRAELVLKCVKGFMIESVSLGGSELKTIQFLVP
KGISEEVFGILATMVPTIFRVSTP
>A0A0L8G0S4/2-519
-------------------LKNSLDSFICEETKNLYDLDGEAALNRVKSGEVSADDLVKR
WTKAFTQEVKEFAKPEEVTNEQVFSEVYHTLIHSPALETLLNLEHSYAMDIENITQNRDE
DIAHLENKQQKEMEDALQKAGTVYSDEQINQIAQHHFEQTQVVNSKWASELSNRHETQKR
EYRNWVMKVHEDTQATVGSHPVRRVRAMTASAL--EAEEERIGRSRIRLEESFTIHLGAQ
MKTTHNLRLVCTDILDLCRHKPHTVGGVEPQRLQTAMSLYS-NLCGLVFLVDNRLNSYTG
IKREFARVCDQATDFHFLDLEQQFALIESQISLANDWSMLRksseavESTSVKSFGSSNS
DGQDKTSKLQTGDVYITKHSNLSEVHVMFHLVVDDSVRSPEITSRHPTILSLRNILKVCF
RYDILTLTIPLLLSHEMTEEMTVSWCLKRVELIFKCVKGFMMEMATWGGLESRTIQFLVP
PGMSEEMFANISNMLPSIFRLSNP
>A0A0L7QRM3/40-557
ELMHRIMSSFKLPYYIESDLLESLENTIKTLTLEFYDEKAEKALENAKSGNTDIEELIKN
WEKSYKQKTAEYADPIGTTDEELFAAAYHRLVHSPSLEPILQAEHKFGRDVTEVIQMRDT
QYEQLTQKQTEEMRVAVEALEAGSTEKSINEMAGRHFEEQSLLQGHWGSRVDALKLEQRR
QYRNWIMRLLEEQQnmLPPGSP-LMPPIRPAL-DNF-HSEKSTADYPILEESFTIHLGSQ
MKQMHNIRILTGDVLDFCRTKKSE-SGMTPQRLQTALGLYS-DLCGLVLLSDNHLGSYSG
ITKELCSICQLTTEFHFLPIDEQLEKIRDDVKDAVAWRQAH----------HREGNESQT
KKSTTSKSLQTGDVYITRHSNLAQVHVIFHMVVNDSLRSGDINSRHPVILGLRNILKTAC
CNDVTTLTIPVLLVHEMSEDMTVAWCTKRAELVFKCVKGFMIEMASWGGAELKNLQFLVP
KGMSEEVFGTLATMLPSIFRVSNP
>F7ERW8/43-560
HLHGRLMLLHNLPCFVEKGLQKALCQAVFSSNLGDNTKACCLSAQSIQWLHLSLHHFQPF
WAWAYAENPLSTRPPMHP--SKTCSLVSHDKGRLLQQGCLISSEDNAKVTTHKLLVGSMI
FMCKLIIRQGTEMNKVMQELGKSLTDQDVNSVAAQHFESQQVLENKWSTELQQLSTIQKQ
EYQEWVIKLHHDLKNPNNSSISEEIKFQPSSLHESADTSEAYE-EHRQLEESFTIHLGAQ
LKTMHNLRLMRADMLDFCKHKRNHHRGVKLHRLQTAMSLYSTSLCGLVLLVDNRINSYSG
IKRDFATVCQECTDFQFPQLQEQLEIVQQVLLYARAQRDQMs---kpQHDSTNGNEGRAD
KVKSNQSNLLPGEFYVTRHSNLSEMHVVFHLCVDDSVRSGNITARDPAIMGLRNILKVCC
THDITTINIPLLLVHEMSEEMTIPWCSKRAELVFKCVKGFMMEMVSWDGGVSRTVQFLVP
QNISEEMFYQLSNMLPQIFRVSST
>B3SDI7/16-533
ELAHRLITAHNLPCYLLGKLQASLKEFVSSTLCQLQVDKAEQSIHHLKQFGPDVKDISDH
WCKCLQDEVAHWSD-HSNDNGQSVAQVYHALIHSPAMEAILQLEYTYASVVKEIVKQRNT
ELEQFEIQHQQQLEIAIQ-SGIASDRKVSR-LAAQHMEELQFKNAKWNSTLSDLMENQKR
EFYAWMVRVYNSMV-ennvRLSPHIVATLSRAADS-LNHSNNHVDNR-MEESFTIYLGTQ
KKTMHNIRLMIGHPLDLCRSAYTGSIGSPPQRIQTALSLYSSTLNGLILLVDDKPNC-TG
IKNEFAMICEESSEFHFLSHPEQLHHIRRSIQKSQSTRAKRq----dSEDNDIDSLEIFW
DEDDDSVVLALGDFYSTHHSNLSDIHVVYHLVVNDDVKSDRLPNRHPILTGLRNALNTAA
SNDVTTITIPLLLVNEMTEEMTISWCVKRAELIFKCVKGFMMENEMWSNNQACIVQFLIP
KGISEEMFNTFTGMLPGIFRMAAA
>A0A0C9PVL5/41-558
EFAYRIMSSFKLPSYVETDLMDSLTENVGKWTQEYYDDRDDKLIDAAINGKLDVERIVKD
WEKAYKTKTVEYAEPIGTTDEELFAAAYHRLVHSPSLEPILQAEHKYGKDVTEVIQIRDG
EYEQLTQKQTDEMKLAVEALEAGSTEKSINEMAARHFEEQSLLQGHWGSRVDALKLEQRR
QYRNWIMRLLEEQQnmLPPESP--VMPLAPELMSNNDSKARNTSDMPQLEESFTIHLGSQ
MKQMHNIRILTGDVLDFCRTKNN---GNTPQRLQTALGLYS-DLCGLVLLSDNHLGSYSG
ITKELTSICQLTTEFHFPPIDEQLEKIKEDVKEAVAWRQTH----------HREGSDNQV
KKSASSRSLQTGDVFISRHSNLAQVHVVFHMVVNDSLRSGDINSRCPAILGLRNILKTAC
VNDVTTITIPVLLVHEMTEDMTVAWCTKRAELVFKCVKGFMIEMASWGGAELKNLQFLVP
KGMSEEVFGTLATMLPSIFRVSNP
>A0A158NBK3/42-559
ELMHRIMSSFKLPCYVESDLLKSLQHNIKEFTLQFHDEKAEKFIEAAKAGSLDLEEIIKN
WEKIYKQKTVEYSDPIGTTDEELFAAAYHRLVHSPSLEPILQEEHKYGRDVTEVIQMRDT
DYERLTQKQTDEMRVAVEALEAGSTEKSINDMAGRHFEEQSLLQGFWGSKIDALRLDQRR
QYRNWIMRLLEEQQsmVSPGSP--ILPPLRPALDNF-HSEKQMTDYPLLEESFTIHLGSQ
MKQMHNIRILTGDVLDFCRTKNSES-GMTPQRLQTALGLYS-DLCGLVLLSDNHLGSYSG
ITKELCSICQLTTEFHFPPIDEQLEKIREDVKDAVAWRQAH----------HREGSDSHA
KKSTMSKSLQTGDVFITRHSNLAQVHVVFHMVVNDSLRSGDINSRHPAILGLRNILKTAC
CNDVTTLTIPVLLVHEMSEDMTVAWCTKRAELVFKCVKGFMIEMASWGGAELKNLQFLVP
KGMSEEVFGTLATMLPSIFRVSNP
>A0A026W6T0/42-559
ELMHRIMSSFKLPCYVESDLLEALQRDIKELTLQFHDEKTEKLIDSAKDGTLDLEDIIKN
WEKIYKQKTVEYSDPIGTTDEELFAAAYHRLVHSPSLEPILQAEHKFGRDVTEVIQMRDT
DYEQLTQKQTDEMRVAVEALEAGSTEKSINDMAGRHFEEQSLLQGYWGSRIDALRLDQRR
QYRNWIMRLLEEQQsmIGPGSP-VL-PPIRPALDKF-HSEKHTTDYPQLEESFTIHLGSQ
MKQMHNIRILTGDVLDFCRTKNSES-GMTPQRLQTALGLYS-DLCGLVLLSDNHLGSYSG
ITKELCSICQLTTEFHFPPIDEQLEKIRDDVKDAVAWRQVH----------HREGSDPHA
KKSTTSKSLQTGDVFITRHSNLAQVHVVFHMVVNDSLRSGDINSRHPAILGLRNILKTAC
CNDVTTLTIPVLLVHEMSEDMTVAWCTKRAELVFKCVKGFMIEMASWGGAELKNLQFLVP
KGMSEEVFGTLATMLPSIFRVSNP
>A0A091MTZ6/3-520
------------------------------------------------------------
--------TLEHAKPEETSWDEDFADVYHDLIHSPASEMLLNLEHNYFVSISELISERDV
ELKKLRERQGAEMDKVMQELGKSLTDQDVNSLAAQHFESQQDLENKWTNELKQTTAIQKQ
EYQEWVIKLHQDLKNPNNSSISDEIKVQPLR--ES-EGNRIYE-EQRLLEESFTIHLGAQ
LKTMHNLRLLRADMLDFCKHKRNQRSGVKLHRLQTAMSLYSTSLCGLVLLVDNRISSYSG
IKRDFATVCQECTDFHFPGIQEQLEIVQKVVLKARAQRSSKsk--rhHENKTSGNEDKLK
NTERNQSNILPGEFYITRHSNLSEIHVAFHLCVDDNVRSVNVTARDPAIMGLRNILKVCC
THDITTISIPLLLVHEMSEEMTIPWCLKRAELVFKCVKGFMMEMASWDGGISRTVQFLVP
QTISEEMFYQLSNMLPQIFRVSST
>F4X8L9/42-559
ELMHRIMSSFKLPCYVESDLLKCLQRNIKEFTLQFHDEKAEKFIEAAKAGSLDLEEIIKN
WEKIYKQKTVEYSDPIGTTDEELFAAAYHRLVHSPSLEPILQEEHKYGRDVTEVIQMRDT
DYERLTQKQTDEMRVAVEALEAGSTEKSINDMAGRHFEEQSLLQGFWGSKIDALRLDQRR
QYRNWIMRLLEEQQTSMVSPMGSPIlPPLRPALDN--HSEKQTTDYPLLEESFTIHLGSQ
MKQMHNIRILTGDVLDFCRTKNSES-GMTPQRLQTALELYS-DLCGLVLLSDNHLGSYSG
ITKELCSICQLTTEFHFPPIDEQLEKIREDVKDAVAWRQAH----------HREGNDSHA
KKSTTSKSLQTGDVFITRHSNLAQVHVVFHMVVNDSLRSGDINSRHPAILGLRNILKTAC
CNDVTTLTIPVLLVHEMSEDMTVAWCTKRAELVFKCVKGFMIEMASWGGAELKNLQFLVP
KGMSEEVFGTLATMLPSIFRVSNP
>W4Y364/149-666
------------------------------------------------------------
-------ECVSHAPNTKPKDEAVFGEMFHTLIHSPALETIFKLEHTYSMAVEDIVKQRDA
ALRKLQDKQAKEMERAVKNLDITHDDLHVNRLAAIHFENTQREESRWDNELRNLQDSQRE
EFHEWIKNLHEDMGN----GVEGPVSRRIRALSESME-PENVP-DQPKMEESYTIHLGAQ
MKTMHNLRLMSIDVLDLGRHKPNREGGIQPQRLQTALSLYS-NLSGVVLMVDDRVSSYTG
IKRDFATVCQQSTDFHFPDLETQLRVIHQGALRVNA------------------------
RRKDKKKLSGGGDFYVTRHSNLAECHIIFHLVSDDSLRSSDINSRHRCILALRNILKYAV
QFDILSITLPLFLMYEMYEEMTIPWCIKRAELVFKCVKGFMMEMATWGGNESRTIQFVVP
KGISDDLFSQLSSMLPQIFRMSRT
>E2A1I7/42-559
ELMHRIMSSFKLPCYIESDLLETLQHSIKEFTLQFYDDKSEKLIEAAKTGTLDLEDIIKN
WEKIYKQKTVEYSDPIGTTDEELFAAAYHRLVHSPSLEPILQAEHKFGRDVTEVIQMRDT
DYDHLTQKQTDEMRVAVEALEAGSTEKSINDMAGRHFEEQSLLQGYWGSRIDALRLDQRR
QYRNWIMRMLEEQQsmIPPGSP-IL-PPLRPALDK--HSEKQMTDYPLLEESFTIHLGSQ
MKQMHNIRILTGDVLDFCRTKNSES-GMTPQRLQTALGLYS-DLCGLVLLSDNHLGSYSG
ITKELCSICQLTTEFHFPPIDEQLEKIREDVKDAVAWRQMH----------YREGNDPHT
KKSTTSKSLQTGDVFITRHSNLAQVHVVFHMVVNDSLRSGDINSRHPAILGLRNILKTAC
CNDVTTLTIPVLLVHEMSEDMTVAWCTKRAELVFKCVKGFMIEMASWGGAELKNLQFLVP
KGMSEEVFGTLATMLPSIFRVSNP
>A0A091GUI5/3-520
------------------------------------------------------------
--------TLEYAKPEETSWDEDFADVYHDLIHSPASEMLLNLEHNYFVSISELISERDV
ELKKLRERQGAEMDKVMQELGKSLTDQDVNSLAAQHFESQQDLETKWANELKQSTAIQKQ
EYQEWVIKLHQDLKNPNNSSISDEIKIQPLR--ESVEGNRIYE-EQRLLEESFTIHLGAQ
LKTMHNLRLLRADMLDFCKHKRSHRSGVKLHRLQTAMSLYSTSLCGLVLLVDNRISSYSG
IKRDFATVCQECTDFHFPGIQEQLEIVQKVVLKARAQRSSKsk--rhHENKSSGNEDKLK
NIERNQSNILPGEFYITRHSNLSEIHVAFHLCVDDNVRSGNVTARDPAIMGLRNILKVCC
THDITTISIPLLLVHDMSEEMTIPWCLKRAELVFKCIKGFMMEMASWDGGISRTVQFLVP
QTISEEMFYQLSNMLPQIFRVSST
>A0A0J7LA42/42-559
ELMHRIMSSFKLPCYVESDLLEALQRNIKELTLQFYDDKSEKLIEAVKTGTLDLEDIIKN
WEKIYKQKTVEYSDPIGTTDEELFAAAYHRLVHSPSLEPILQAEHKFGRDVTEVIQMRDT
DYDHLTQKQTNEMRVAVEALEAGSTEKSINDMAGRHFEEQSLLQGYWGSRIDALRLDQRR
QYRNWIMRMLEEQQsmIPPGSP-IL-PPLRPALDKV-HSKKHTADYPLLEESFTIHLGSQ
MKQMHNIRILTGDVLDFCRTKNSES-GMTPQRLQTALGLYS-DLCGLVLLSDNHLGSYSG
ITKELCSICQLTTEFHFPPIDEQLEKIREDVKDAVAWRHAH----------YREGSDPHT
KKSTTSKSLQTGDVFITRHSNLAQVHVVFHMVVNDSLRSGDINSRHPAILGLRNILKTAC
CNDVTTLTIPVLLVHEMSEDMTVAWCTKRAELVFKCVKGFMIEMASWGGAELKNLQFLVP
KGMSEEVFGTLATMLPSIFRVSNP
>A0A151WF79/42-559
ELMHRIMSSFKLPCYVELDLLKSLQCNIKEFTLQFHDDKAEKFIEAAKAGNLDLEEIIKN
WEKIYKQKTVEYSDPIGTTDEELFAAAYHRLVHSPSLEPILQEEHKYGRDVTEVIQMRDT
DYERLTQKQTDEMRVAVEALEAGSTEKSINDMAGRHFEEQSLLQGFWGSKIDALRLDQRR
QYRNWIMRLLEEQQsmVSPGSP-VL-SPLRPALDNV-HSEKQTTDYPLLEESFTIHLGSQ
MKQMHNIRILTGDVLDFCRTKNSES-GMTPQRLQTALGLYS-DLCGLVLLSDNHLGSYSG
ITKELCSICQLTTEFHFPPIDEQLEKIREDVKDAVAWRQAH----------HREGSDSHA
KKSTTSKSLQTGDIFITRHSNLAQVHVVFHMVVNDSLRSGDINSRHPAILGLRNILKTAC
CNDVTTLTIPVLLVHEMSEDMTVAWCTKRAELVFKCVKGFMIEMASWGGAELKNLQFLVP
KGMSEEVFGTLATMLPSIFRVSNP
>A0A195B9R9/42-559
ELMHRIMSSFKLPCYVESDLLKSLQHNIKEFTLQFHDEKAEKFIEAAKAGSLDLEEIIKN
WEKIYKQKTVEYSDPIGTTDEELFAAAYHRLVHSPSLEPILQEEHKYGRDVTEVIQMRDT
DYERLTQKQTDEMRVAVEALEAGSTEKSINDMAGRHFEEQSLLQGFWGSKIDALRLDQRR
QYRNWIMRLLEEQQsmVSPGSP-IL-PPLRPALDNV-HSEKQMTDYPLLEESFTIHLGSQ
MKQMHNIRILTGDVLDFCRTKNSES-GMTPQRLQTALGLYS-DLCGLVLLSDNHLGSYSG
ITKELCSICQLTTEFHFPPIDEQLEKIREDVKDAVAWRQAHhreiygYIGMQNRACYLQA
KKSTMSKSLQTGDIFITRHSNLAQVHVVFHMVVNDSLRSGDINSRHPAILGLRNILKTAC
CNDVTTLTIPVLLVHEMSEDMTVAWCTKRAELVFKCVKGFMIEMASWGGAELKNLQFLVP
KGMSEEVFGTLATMLPSIFRVSNP
>H2ZLT4/42-559
ELVARVMNYHDIPCFVETGLNNKLKNFVDNERQNLHDDQAALLLQKIRDDPTLIDHVADV
VAEKYKNTWQEYAPPIS-TQPNNFPLSYHYLIHSPAMQILMQLEKKYHSAVAKLLSDKEQ
SLTKMCERHRGEMSRACDHVGFEYTTEDVSILATKQLADTDRMQKHWEDNYRRLTEEQKQ
EYCDLVIRLAEEMKQSDNKNENGPVHNEVQRLLD--RGRLVSTRDPS--EESFTINLGAQ
LKTMHNIRLVVADMLYFCRYS-DD--GEEAQRFQTAMSLYS-SLSAIVLITDKNLNECSG
IEKEFRTVCESSTEFHFETLQDQTTKVKEHALEASRRS------LSSEETIEY---KQNI
DEMDGTGTLNEGDFYITKHSNLSQVHLVFHLVAEETKASTTVTSRHSVILGLRHILKVAS
SHDIRHITIPLLLSHELTEEITFQWCVKRAELVMKCIKGFMMEMATWDGGISRTIQFVIP
PGVSEEAFDRLRYTLPEVFRTTST
>A0A195DRE1/42-559
ELMHRIMSSFKLPCYVESDLLKSLQRNIKEFTLQFHDEKAEKFIEAAKAGSLDLEEIIKN
WEKIYKQKTVEYSDPIGTTDEELFAAAYHRLVHSPSLEPILQEEHKYGRDVTEVIQMRDT
DYERLTQKQTDEMRVAVEALEAGSTEKSINDMAGRHFEEQSLLQGFWGSKIDALRLDQRR
QYRNWIMRLLEEQQTSMVSPMGSPIPLRPAL--DNV-HSEKQTTDYPLLEESFTIHLGSQ
MKQMHNIRILTGDVLDFCRTKNSES-GMTPQRLQTALGLYS-DLCGLVLLSDNHLGSYSG
ITKELCSICQLTTEFHFPPIDEQLEKTREDVKDAVAWRQAH---QT--------------
KKSTTSKSLQTGDVFITRHSNLAQVHVVFHMVVNDSLRSGDINSRHPAILGLRNILKTAC
CNDVTTLTIPVLLVHEMSEDMTVAWCTKRAELVFKCVKGFMIEMASWGGAELKNLQFLVP
KGMSEEVFGTLATMLPSIFRVSNP
>A0A195C6G4/42-559
ELMHRIMSSFKLPCYVESDLLKSLQRDIKEFTLQFHDEKAEKFMEAAKAGSLDLEEIIKN
WEKIYKQKTVEYSDPIGTTDEELFAAAYHRLVHSPSLERILQEEHQRGRNVTKVIRMRNT
AYEYLTQQQTNEMRVAVEALEAGSTEKSINDMAGRHFEEQSILQGFWGSKIDHLRLDERQ
QYREWVMKLLEEQQsmVSPGSP-VL-PPLRPALDNI-HNERQTTDYPLLEESFTIHLGSQ
MKQMHNIRILTEDVLDFCRAKNSES-GITPQRLQTALGLYS-DLCGLVLLSDNHLGSYSG
ITKELCSVCQLTTEFHFPPIDEQLEKIREDVKNAVAWRQAH----------HREGSDSHA
KKSTTSKSLQTGDIFITRHSNLAQVHVVFHMVVDDSLRSGDINSRHPAILGLRNILKTAC
CNDVTTLTIPVLLVHEMSEDMTVAWCTKRAELVFKCVKGFMIEMASWGGAELKNLQFLVP
KGMSEEVFGTLATMLPSIFRVSNP
>A0A1B6G7P0/43-560
ELVQRLVSSLKLPPYIEEDLERELETFVEKETTDFLDEQADVIIKNSKTGEFDVEDVIKY
WEKNFKENTVEFGEKSGANDAEVFSAVYHKLVHSPALEMILQQEHSYAIAVSEIVAERDK
QVTHLTDKQTEEMCRAVDAVNVTSTEAEINELAGRHLEQQSLIHAQWDSQVDAIKEAQRR
HYRQWLMDKQTSASTPLNS--PLSAeANRTFS-DLVSDAQG-----PVMQESFTIHLGSQ
MKQMHNIRLLCTDVLDFCQLRRNNS-GT-PQRLQTALGLYS-DLCGLVLLTDTQLGSYSG
ISKDFINVCQSSTEFHFSNIDDQLEHVKEAVKEGVAWRKNHimrdstHHFLNLTSSEQQS
R-RSGTKYLQTGDVYLTHHSNLAEVHVVFHMVVDDSLRSNDINSRHPTILGLRNILKTAC
SSDITTLTVPVLLTHEMTEEMTVAWCNKRAELVFKCVKGFMIEMASWGGSDLKNLQFLVP
KGISEDVFANLAAMLPSIFRVSNP
>E2BIG5/42-559
ELMHRIMSSFKLPCYVESDLLESLQRNMKELTLQFHDEKAEKLIDAATAGTLDLEGIIKS
WEKIYKQKTVEYSDPIGTTDEELFAAAYHRLVHSPSLEPILQAEHKFGRDVTEVIQMRDT
DYEHLTQKQTDEMRVAVEALEAGSTEKSINDMAGRHFEEQSLLQGYWGSRIDALKLDQRR
QYRNWIMRLLEEQQsmIPPGSP-VM-PPLRPALDKV-HSEKHTTDYPLLEESFTIHLGSQ
MKQMHNIRILTGDVLDFCRTKNSES-GMTPQRLQTALGLYS-DLCGLVLLSDNHLGSYSG
ITKELCSISQLTTEFHFPPIDEQLEKIREDVKDAVAWRQAH----------HREGSESHT
KKPSTSKSLQTGDVFITRHSNLAQVHVVFHMVVTDSLRSGDINSRHPAILGLRNILKTAC
CNDVTTLTIPVLLVHEMSEDMTVAWCTKRAELVFKCVKGFMIEMASWGGAELKNLQFLVP
KGMSEEVFGTLATMLPSIFRVSNP
>E9J9G1/42-559
ELMHRIMSSFKLPCYVESDLLEALQHNIKELTLQFHDKKAEKLIEAAKAGNLDLEDIIKN
WEKIYKQKTVEYSDPIGTTDEELFAAAYHRLVHSPSLEPILQAEHKFGRDVTEVIQMRDT
DYEHLTQIQTDEMRVAVETLEAGSTEKSINDMAGRHFEEQSLLQGYWGSKIDALRLDQRR
QYRNWIMRLLEEQQsmVSPGSP-VL-PPLRPALDKV-HSEKQTTDYPLLEESFTIHLGSQ
MKQMHNIRILTGDVLDFCRTKNSES-GMTPQRLQTALGLYS-DLCGLVLLSDNHLGSYSG
ITKELCSICQLTTEFHFPSIDEQLEKIREDVKDAVAWRQAH----------------~HA
KKSTTSKSLQTGDVFITRHSNLAQVHVVFHMVVNDSLRSGDINSRHPAILGLRNILKTAC
CNDVTTLTIPVLLVHEMSEDMTVAWCTKRAELVFKCVKGFMIEMASWGGAELKNLQFLVP
KGMSEEVFGTLATMLPSIFRVSNP
>U6D7I7/43-560
HLHGRLMLLHSLPCFIEKDLKEALSQFIEEESLRDYDSDAEASLEAVKSGEVDLHQLASS
WAKAYAETTLEHARPEEPSWDEDFADVYHDLIHSPASETLLNLEHNYFVSISELIGERDV
ELKKLRERQGIEMEKVMQELGKSLTDQDVNSLAAQHFESQQDLENKWSNELKQSTAIQKQ
EYQEWVIKLHQDLKNPNNSSLSEEIKVQPSQFRESVEANRIYE-EQRKLEESFTIHLGAQ
LKTMHNLRLLRADMLDFCKHKRNHRSGVKLHRLQTALSLYSTSLCGLVLLVDNRINSYSG
IKRDFATVCQECTDFHFPRIEEQLEVVQQVVLYARTQRRSKlkeshdSGNRNGGSDDKAK
NADRNYLNILPGEFYITRHSNLSEIHVAFHLCVDDNVKSGNITARDPAIMGLRNILKVCC
THDITTISIPLLLVHDMSEEMTIPWCLRRAELVFKCVKG---------------------
------------------------
>A0A1B6L9E9/43-560
ELVQRLASSLKLPPYIEEDLERELKTFVEKETTDLLDEQADDIIRKSKAGELDVEDVIKY
WEKSCKENTVEYGEKCGANDAEVFSAVYHKLVHSPALEMILQQEHSYAIAVSEIVAERDK
QVTQLTDKQTEEMCRAVDAVNVTSTEAEINELAGRHMEQQSLVHAQWDSQVDAIKEAQRR
HYRQWLMDKQTSASTPLNS--PLSAeANRTFS-DLVSDAQG-----PVMQESFTIHLGSQ
MKQMHNIRLLCTDVLDFCQLRRNNS-GTQPQRLQTALGLYS-DLCGLVLLTDTQLGSYSG
ISKDFINVCQSSTEFHFSNIDDQLERVKEAVKEGVAWRKNHvmrdstHHFLNLTSSE-QQ
SRRSGTKYLQTGDVYLTHHSNLAEVHVVFHMVVDDSLRSNDINSRHSTILGLRNILKTAC
SCDITTLTVPVLLTHEMTEEMTVAWCNKRAELVFKCVKGFMIEMASWGGSDLKNLQFLVP
KGISEDVFANLASMLPSIFRVSNP
>A0A158NC14/66-583
ELMHRIMSSFKLPCYVESDLLKSLQHNIKEFTLQFHDEKAEKFIEAAKAGSLDLEEIIKN
WEKIYKQKTVEYSDPIGTTDEELFAAAYHRLVHSPSLEPILQEEHKYGRDVTEVIQMRDT
DYERLTQKQTDEMRVAVEALEAGSTEKSINDMAGRHFEEQSLLQGFWGSKIDALRLDQRR
QYRNWIMRLLEEQQsmVSPGSP-IL-PPLRPALDNV-HSEKQMTDYPLLEESFTIHLGSQ
MKQMHNIRILTGDVLDFCRTKNSES-GMTPQRLQTALGLYS-DLCGLVLLSDNHLGSYSG
ITKELCSICQLTTEFHFPPIDEQLEKIREDVKDAVAWRQAHhreiygYIGMQNRACYLQA
KKSTMSKSLQTGDVFITRHSNLAQVHVVFHMVVNDSLRSGDINSRHPAILGLRNILKTAC
CNDVTTLTIPVLLVHEMSEDMTVAWCTKRAELVFKCVKGFMIEMASWGGAELKNLQFLVP
KGMSEEVFGTLATMLPSIFRLL--
>A0A1A7ZIQ4/4-521
------------------------------------------------------------
--------TLEHARPEEPSWDEDFADVYHELIHSPASETLLNLEHNYFVSISELISERDM
EIKKLQERQAAEMDKVMHELGNTLSDHDVNAVASHHFDAQQVLENKWTSELMQVTCIQKK
EYQDWVVKLHQDLQKSNNSKINEEIKVQPSQLSEEADSGRMFE-EQPQLEESFTIHLGAQ
LKTMHNLRLVRADVLDFCKHRRHGSSGAKLRRLQTALSLYS-SLCGLVLLVDNRVNSYSG
IKRDFATVAKECTDFHFSCLEKQLEEVQQVLLYARVQRSSKqkefeiQKNGGDD---KSK
SVERNPSNILPGEFYVSRHSNLSEVHVVFHLCVDDNVRSGNITARDPAIMGLRNILKVCC
THDVTTVTVPLLLVHDMSEEMTIPWCLKRAELVFKCVKGFMMEMVSWDGGISRTVQFLVP
KSISEEMFYQLSNMLPQIFRVSST
>R7VA97/35-552
ELASRLTSMHKLPCYLQTDLLQKLKSFTEHEIRQFEDAEGEAALERLRNGV-EEGALVAE
WTNAYSQEVIECAKQESISNDVMFSEIYHCLIHSPALEALLNLEHTYAIAVSDVIARRDQ
DLLHLEQRQESEMEEAVKRLGETYTDEQINLLAQRHFENTQMIESKWASELSTLRDTQKR
EYRDWVMDLHEDSEEAVP-------KL-N----DSLTA----E-QSPRREESFTVHLGAQ
LKTMHNLRLVSADVLSFCRHKTHVIEGVQPQRLQTAISLYS-SLCGLILLVDNRLNSYTG
IKRDFAGVCEQSTDFHFPDLELQFQSMEESVMRGNEKRAQQrltsteDADSLQSGASSGS
ERDDRALRLNPGDFYTSRHSNLSEAHVVFHLVADDSVRSSDISSRHPVIMGIRNVLKACF
RYDVHTLTLPLLLVHEMSEEMTIPWCMKRAELVLKCVKGFMMELATYSGQGSRTVQFLVP
NTLSADTFASISAMVSSIFRMSNP
>N6U5G4/32-549
ELAHIIIIKNNLPLYVEKELKKDIKKFIEYKTAEYYEDTSTDVVQKAKDQQPDIDGIIKQ
WEKIMREELIEFGEKRCASDEELFATAYHKLVHSPALETMLQYEHMYSKTIRQKTEKRNM
MIKKLSDRQSEEMNKAVNRLEQDMTESKINELVSRHYETHSLLQGKLSSEIDTMKEAQRR
EYREWIMEMLEENQANSS--LPTPSSPLNPAYAENFRECSRSQINlpiLEESFTIHLGSQ
LKQMHNIRILSASVMELCAIEDNEQMSETPQFLQTALGLYS-DLTGLVLMTDNKIG--SR
LSQGFQEVCQRTTEFHFPHIEEQLDRISDVANKYLKQPQ--------------------T
SRNANSELLERGDFYLTSHSNLAQVHVIFHIVTDDSLKGSDINSRHPVVLGLRHILKTAC
ANDITSLTIPLLLQYEMTEDMTINWCEKRAELVFKCVKGFMIEMASWGGSELKNLQFMLP
EGISSGVFTSMTEMLPRIFK----
>A0A0C9RB08/41-558
EFAYRIMSSFKLPSYVETDLMDSLTENVGKWTQEYYDDRDDKLIDAAINGKLDVERIVKD
WEKAYKTKTVEYAEPIGTTDEELFAAAYHRLVHSPSLEPILQAEHKYGKDVTEVIQIRDG
EYEQLTQKQTDEMKLAVEALEAGSTEKSINEMAARHFEEQSLLQGHWGSRVDALKLEQRR
QYRNWIMRLLEEQQnmLPPESPMVM--PLAPELMSNNSKARNTSDMPQLEESFTIHLGSQ
MKQMHNIRILTGDVLDFCRTKNNGN--MTPQRLQTALGLYS-DLCGLVLLSDNHLGSYSG
ITKELTSICQLTTEFHFPPIDEQLEKIKEDVKEAVAWRQTH--------HREGSDNQV--
KKSASSRSLQTGDVFISRHSNLAQVHVVFHMVVNDSLRSGDINSRCPAILGLRNILKTAC
VNDVTTITIPVLLVHEMTEDMTVAWCTKRAELVFKCVKGFMIEMASWGGAELKNLQFLVP
K-----------------------
>F7DK45/118-635
------------------------------------------------------------
-----------------------------------------------------LMINKNK
MINYFS-RQGTEMNKVMQELGKSLTDQDVNSVAAQHFESQQVLENKWSTELQQLSTIQKQ
EYQEWVIKLHHDLKNPNNSSISEEIKFQPSSLHESADTSEAYE-EHRQLEESFTIHLGAQ
LKTMHNLRLMRADMLDFCKHKRNHHRGVKLHRLQTAMSLYSTSLCGLVLLVDNRINSYSG
IKRDFATVCQECTDFQFPQLQEQLEIVQQVLLYARAQRDQMs---kpQHDSTNGNEGRAD
KVKSNQSNLLPGEFYVTRHSNLSEMHVVFHLCVDDSVRSGNITARDPAIMGLRNILKVCC
THDITTINIPLLLVHEMSEEMTIPWCSKRAELVFKCVKGFMMEMVSWDGGVSRTVQFLVP
QNISEEMFYQLSNMLPQIFRVSST
>S7NBK3/44-561
-LHGRLMLLHSLPCFIEKDLKEALSQFIEGESLRDYDREAEASLEAVKSGEVDLHHLAST
WAKAYAETTLEHARPEEPSWDEDFADVYHDLIHSPASETLLNLEHNYFVSISELIGERDV
ELKKLRERQGIEMEKVMQELGKSLTDQDVNSLAAQHFESQQDLENKWSNELKQSTAIQKQ
EYQEWVIKLHQDLKNPNNSSLSEEIKVQPSQFRESVEPNRIYE-EQRKLEESFTIHLGAQ
LKTMHNLRLLRADMLDFCKHKRNHRSGVKLHRLQTALSLYSTSLCGLVLLVDNRINSYSG
IKRDFATVCQECTDFHFPRIEEQLEVVQQVVLYARTQRRSKlkephdSGNRNGGSEDKSK
NADRNYLNILPGEFYITRHSNLSEIHVAFHLCVDDNVKSGNITARDPAIMGLRNILKVCC
THDITTISIPLLLVHDMSE--SI-------------------------------------
------------------------
>K9K2N9/2-519
-----------------------LSQFIQEESLRDYDRDAEASLEAVKAGEVDLHQLAST
WAKAYAETTLEHARPEEPSWDEDFADVYHGLIHSPASETLLNLEHNYFVSISELIGERDV
ELKKLRERQGIEMEKVMQELGKSLTDQDVNSLAAQHFESQQDLENKWSNELKQSTAIQKQ
EYQEWVIKLHQDLKNPNNSSLSEEIKVQPSQFRESVEANRIYE-EQRKLEESFTIHLGAQ
LKTMHNLRLLRADMLDFCKHKRNHRSGVKLHRLQTALSLYSTSLCGLVLLVDNRINSYSG
IKRDFATVCQECTDFHFPRIEEQLEVVQQVVLYARTQRRSKlkeshdSGNRNGGSDDKTK
NSDRNYLNILPGEFYITRHSNLSEIHVAFHLCVDDNVKSGNITARDPAIMGLRNILKVCC
THDITTISIPLLLVHDMSEEMTIPWCLRRAELVFKCVK----------------------
------------------------
>A0A0P4WII7/40-557
ELAHRLILHHNIPVYLHNELSEKLQAFLQNRTEEYHRQQDQRALQGLREGRTSVSDAAAA
WAAKYS-QLSKKQEAEG-CENELLATMYHSLVHSPTVVPLLGLEHSFASTMSSLVAQREH
ALREISERQTQEMSSTVSKVGVHLTDDDVNNLAARHLEDSQLLEVQWDSTISVLRENQKR
EFKTFVEESFAGRE------VTTPVTPKDFIKGD--ESVVESS-EPS-QEESFTIHLGAQ
MKQMHNLRLLSAD-LQLCKYLT-LDLSDPPQRIQTSMSLYSHNLNGLVLLVDDRINTYTG
IKRDFGRVCRKSTELHFPDLEDQLEVVRNTVPQVVQWRRDH-------PPPQYDCDEDAP
PPPPVPQHLKAGDFYITRHSNLADVHVMFHMVVDDTLHTTDINSRHPVILGLRNVLKVAC
LGDITTLTIPLLLTNSMSEEMTMSWCQKRAELVYKCIKGFMMEMSSWGGAEMKNMQFLVP
KGISEELFQHLASMLPNIFRVSNP
>G3MJ09/2-519
------------------------------------------------------------
----------------------------HTLIHSPALDTMLNLEHSYALAIGDMVRERDQ
TLSHLQKRQTMEMERCVQQVGLGLTDRDINDIAARHFEETQRVSDHWDSRIDSLKQTQKK
EFREWITTVYEDYIVSKGVGFGERMRAASKTLA-GHDVQNTPPPPRPS--ESFTIHLGSQ
LKVMHNLRLLSANILDLCRHTTYGM-GVAPQRLQMAMSLYS-SLSGIVLLVDNRINSYVG
IKREFAAICHESTELHFPDLDEQLETIRGKAREVSEIRAAAslssssHSSRRSSFSGQDS
SSSNPSPTLQTGDFYVTRHSNLSEAHIVFHVVSDDSLRLPDISSRHPIILGLRNVLRVAH
ERDVCNVTLPLLLVHELSEEMTIPWCLKRAELVFKCIKGFMIEMASLVGEETRTVQFLVP
QGISDDLFASLSGMLSSIFRVSNP
>T1JFI6/57-574
EYSCRLFNAFSTPCYIEKQLEDELGTFVRTKTDEYYETEAETALAQLKPEN--IKNLAKN
WTRAYQEEHVSYAKPEEMSDEAVFSRVYHKMVHTGALDVLTSLEHSYNMAMDDLIRERDA
DLEMLQRKQSQEMEKVVQSVGFTTSDDHVNSLSARHFEDSQLLHSKWASELNALFDTQKR
NFVDCVMKLYEDFQ----TFGKLPTRSRASTNR-MNGGWNQL--QPSRMEESFTIHLGAQ
MKLMHNLRLVATD-LSFCWQKPTAEAGSMPQRLQTAMSLYSSNLCALVLLVDKRINSYTG
IKRQFAQICQRNSEFHFSELEDQLERVRHECDNVREW----------------------R
KK--TTPSLDTGDFYVTRHSGLSEVHVIIHLVGDDSVHSTDISSRHPAILGLRNALKVAC
TSDITTITLPLFLVHEMTEEMTVSWCLKRAELIFKCIKGFMMEMASWGGHESRTVQFLVP
DTISEELFGILATMLPSIFRMSNP
>A0A182XJ04/40-557
ELSHQIVAVRMDPIFLKADLLPTLQAFVERENQSFYDERDELLLDKFRHGSPDVDGLALD
TEKLYREEILEFADRVGPTDEEIFAQSYHQLVHSSLLPEILAKEREYARTIASLATQMTQ
QITTMNTLHQEEIESKIKLLDISITPENINHMLAKQYGMQNMIRKQCESELESTRGHQKH
EYRNWVTQHVDESF---STNWS-MI----STQA------------PS-MEESFTIHLGSQ
LKHMHNIRILSTRV-DLCSP----LYGDSFGGPNVALGLYSSSLCGIVVLTPsGTIT-PD
--REIRRNANMSTEFHFEQIDRQIEKIQEDLRNLQHGHAAE------AGGAQSLAAAAGR
RPDRTVVTVKPGDAFITRHSNLSHSHVIFHLISDETFQSSEINSRHPVILGLRNILKIAS
RHDITTLTIPALLRHEMSEDMTVSWCIRRAELVFKCAKGFMIESASWGGAELNTLQLLLP
HDISEELFRTLADMVPHVFRVANP
>Q7QB80/40-557
ELSHQIVAVRMDPIFLKADLLPTLQAFVERENQSFYDERDELLLDKFRHGSPDVDGLALD
TEKLYREEILEFADRVGPTDEEIFAQSYHQLVHSSLLPEILAKEREYARTIASLTTQMTQ
QITTMNTLHQEEIESKIKLLDISITPENINHMLAKQYGMQNMIRKQCESELESTRGHQKH
EYRNWVTQHVDESF---STNWS-MI----STQA------------PS-MEESFTIHLGSQ
LKHMHNIRILSTRV-DLCSP----LYGDSFGGPNVALGLYSSSLCGIVVLTPsGTIT-PD
--REIRRNANMSTEFHFEQIDRQIEKIQEDLRNLQHGHAVE------AGGAQSLAAAAGR
RPDRTVVTVKPGDAFITRHSNLSHSHVIFHLISDETFQSSEINSRHPVILGLRNILKIAS
RHDITTLTIPALLRHEMSEDMTVSWCIRRAELVFKCAKGFMIESASWGGAELNTLQLLLP
HDISEELFRTLADMVPHVFRVANP
>A0A182I7V1/40-557
ELSHQIVAVRMDPIFLKADLLPTLQAFVERENQSFYDERDELLLDKFRHGSPDVDGLALD
TEKLYREEILEFADRVGPTDEEIFAQSYHQLVHSSLLPEILAKEREYARTIASLATQMTQ
QITTMNTLHQEEIESKIKLLDISITPENINHMLAKQYGMQNMIRKQCESELESTRGHQKH
EYRNWVTQHVDESF---STNWS-MI----STQA------------PS-MEESFTIHLGSQ
LKHMHNIRILSTRV-DLCSP----LYGDSFGGPNVALGLYSSSLCGIVVLTPsGTIT-PD
--REIRRNANMSTEFHFEQIDRQIEKIQEDLRNLQHGHAVE------AGGAQSLAAAAGR
RPDRTVVTVKPGDAFITRHSNLSHSHVIFHLISDETFQSSEINSRHPVILGLRNILKIAS
RHDITTLTIPALLRHEMSEDMTVSWCIRRAELVFKCAKGFMIESASWGGAELNTLQLLLP
HDISEELFRTLADMVPHVFRVANP
>A0A182UZY1/40-557
ELSHQIVAVRMDPIFLKADLLPTLQAFVERENQSFYDERDELLLDKFRHGSPDVDGLALD
TEKLYREEILEFADRVGPTDEEIFAQSYHQLVHSSLLPEILAKEREYARTIASLATQMTQ
QITTMNTLHQEEIESKIKLLDISITPENINHMLAKQYGMQNMIRKQCESELESTRGHQKH
EYRNWVTQHVDESFqseSTNWS-MI----STQA------------PS-MEESFTIHLGSQ
LKHMHNIRILSTRV-DLCSP----LYGDSFGGPNVALGLYSSSLCGIVVLTPsGTIT-PD
--REIRRNANMSTEFHFEQIDRQIEKIQEDLRNLQHGHAVE------AGGAQSLAAAAGR
RPDRTVVTVKPGDAFITRHSNLSHSHVIFHLISDETFQSSEINSRHPVILGLRNILKIAS
RHDITTLTIPALLRHEMSEDMTVSWCIRRAELVFKCAKGFMIESASWGGAELNTLQLLLP
HDISEELFRTLADMVPHVFRVANP
>A0A182SUS5/40-557
ELSHQIVAVRMDPIFLKADLLHTLQAFIERENQSFYDERDELLLEKFRNGTPNVDSLALD
TEKLYREEILEFADRVGPTDEEIFAQSYHQLVHSSLLPEILTKEREYARTISSLATQMTQ
QITTMNTLHQEEIESKIKLLDISITPENINHMLAKQYGMQNMIRKQCESELESTRGHQKH
EYRNWVTQHVDESFqseSTNWS-MI----STQA------------PS-MEESFTIHLGSQ
LKHMHNIRILSTRVSDLCSP----LYGDSFGGPNVALGLYSSSLCGIVVLTPsGTIT-PD
--REIRRNANMSTEFHFDQIDRQIEKIQEDLRNLQHGSAVE------AGGAQSLAAAAGR
RPDRTVVTVKPGDAFITRHSNLSHSHVIFHLISDETFQSSEINSRHPVILGLRNILKIAS
RHDITTLTIPALLRHEMSEDMTVSWCIRRAELVFKCAKGFMIESASWGGAELNTLQLLLP
HDISEELFRTLADMVPHVFRVANP
>A0A182UC83/40-557
ELSHHIVAVRMDPIFLKADLLPTLQAFVERENQSFYDERDELLLDKFRHGSPDVDGLALD
TEKLYREEILEFADRVGPTDEEIFAQSYHQLVHSSLLPEILAKEREYARTIASLATQMTQ
QITTMNTLHQEEIESKIKLLDISITPENINHMLAKQYGMQNMIRKQCESELESTRGHQKH
EYRNWVTQHVDESFqteSTNWS-MI----STQA------------PS-MEESFTIHLGSQ
LKHMHNIRILSTRV-DLCSP----LYGDSFGGPNVALGLYSSSLCGIVVLTPsGTIT-PD
--REIRRNANMSTEFHFEQIDRQIEKIQEDLRNLQHGHAVE------AGGAQSLAAAAGR
RPDRTVVTVKPGDAFITRHSNLSHSHVIFHLISDETFQSSEINSRHPVILGLRNILKIAS
RHDITTLTIPALLRHEMSEDMTVSWCIRRAELVFKCAKGFMIESASWGGAELNTLQLLLP
HDISEELFRTLADMVPHVFRVANP
>A0A182JS55/40-557
ELSHQIVSVRMDPIFLKADLLPILQEFIERENQSFYDDRDELLLEKFRQGTPDVDNLALD
TEKLYREEILEFADRVGPTDEEIFAQSYHQLVHSSLLPEILAKEREYARTIASLATQMTQ
QINTMNTLHQEEIESKIKLLDISITPENINHMLAKQYGMQNMIRKQCESELESTRGHQKH
EYRNWVTQHVDESFqseSTNWS-MM----STQA------------PS-MEESFTIHLGSQ
LKHMHNIRILSTRVSDLCSP----LYGDSFGGPNVALGLYSSSLCGIVVLTPsGTIT-PD
--REIRRNANMSTEFHFDQIDRQIEKIQEDLRNLQHGNAVD------AGGAQSLAAAAGR
RPDRTVVTVKPGDAFITRHSNLSHSHVIFHLISDETFQSSEINSRHPVILGLRNILKISS
RHDITTLTIPALLRHEMSEDMTVSWCIRRAELVFKCAKGFMIESASWGGAELNTLQLLLP
HDISEELFRTLADMVPHVFRVANP
>A0A182QSI0/40-557
ELSHQIVSVRMDPIFLKADLLQTLQSFVERENQTFYDDRDELLLEKFRNGTPDVDTLALD
TEKFYREEILEFADRVGPTDEEIFAQSYHQLVHSSLLPEILAKEREYARTISSLATQMTQ
QIATMNTLHQEEIEAKIKLLDISITPENINHMLAKQYGMQNMIRKQCESELESTRGHQKH
EYRNWVTQHVDESFqseSTNWS-MI----STQA------------PS-MEESFTIHLGSQ
LKHMHNIRILSTRVSDLCSP----LYGESFGGPNVALGLYSSSLCGIVVLTPsGTIT-PD
--REIRRNANMSTEFHFDQIDRQIEKIQEDLRNLQHGSAID------AGGAQSLTAAAGR
RPDRTVVTVKPGDAFITRHSNLSHSHVIFHLISDETFQSSEINSRHPVILGLRNILKIAS
RHDITTLTIPALLRHEMSEDMTVSWCIRRAELVFKCAKGFMIESASWGGAELNTLQLLLP
HDISEELFRTLADMVPHVFRVANP
>A0A1A9U5H5/40-557
ELSHQIVAVRMDPVFLKSDLLHTLQAFVERENQSFHDERDELLLEKFRNGTPNVDSLALD
MEKLYREEILEFADRVGPTDEEIFAQSYHQLVHSSLLPEILTKEREYARTIASLATQMTQ
QITTMNTLHQEEIESKIKLLDISITPENINHMLAKQYGMQNMIRKQCESELESTRGHQKH
EYRNWVTQHVDESFqseSTNWS-MI----STQA------------PS-MEESFTIHLGSQ
LKHMHNIRILSTRVSDLCSP----LYGDSFGGPNVALGLYSSSLCGIVVLTPsGTIT-PD
--REIRRNANMSTEFHFDQIDRQIEKIQEDLRNLQHGSAVE------AGGAQSLAAAAGR
RPDRTVVTVKPGDAFITRHSNLSHSHVIFHLISDETFQSSEINSRHPVILGLRNILKIAS
RHDITTLTIPALLRHEMSEDMTVSWCIRRAELLFKCAKGFMIESASWGGAELNTLQLLLP
HDISEELFRTLADMVPHVFRVANP
>A0A182M6E3/40-557
ELSHQIVSVRMDPIFLKADLLQTLQAFIERENQMFYDDRDELLLDKFRNGTPDVDTLALD
MEKLYREEILEYADRVGPTDEEIFAQSYHQLVHSSLLPEILTKEREYARTISSLATQMTQ
QITTMNTLHQEEIESKIKLLDISITPENINHMLAKQYGMQNMIRKQCESELESTRGHQKH
EYRNWVTQHVDESFhseSTNWS-MI----STQ------------TPS-MEESFTIHLGSQ
LKHMHNIRILSTRVSDLCSP----LYGDSFGGPNVALGLYSSSLCGIVVLTPsGTIT-PD
--REIRRNANMSTEFHFDQIDRQIEKIQEDLRNLQHGSAVE------AGGAQSLAAAAGR
RPDRTVVTVKPGDAFITRHSNLSHSHVIFHLISDETFQSSEINSRHPVILGLRNILKIAS
RHDITTLTIPALLRHEMSEDMTVSWCIRRAELVFKCAKGFMIESASWGGAELNTLQLLLP
HDISEELFRTLADMVPHVFRVANP
>Q29BI8/42-559
--CLTLLLNQMDPMYLDENLENQLQDFVDTEHQKFLDDYAEKLIGQAANEELDLEAIVRD
TERLYKDELLQFADRVGPRDEDIFAQSFHRLVHSSSLEEILKRERAYAKVIAGMTEHMDS
EVETLNTSQQQEMDSQINQLDITTTSADINNLLAQQYTTQNFVRKRYESELEAKMGHQKN
EYRDWITSQVSQMF--------SPVA---TPLG---NRSMFVSQQPS-MEESFTIHLGSQ
LKHMHNIRILSANVTELCSP----LHAESLNGLNMALGLYSSSLCGVVVLTPSIQA---E
ANKNIIKNANRSTEFHFEQIDVQLEKIEKQIRSLSTTDSNStp-staSSNSSAEGSATPS
PTKKHVPRLKTGDFFITKHSNLSQSHVIFHLISDEPINSSEINSRHPVILGLRNILKTAS
RHDITTLTIPALLRHEMSEDMTVQWCIRRAELVFKCAKGFMIESASWGGAELSTLQLLLP
DDISESLFTTLAGMVPSVFHVANP
>A0A182PPZ5/40-557
ELSHQIVSVRMDPIFLKADLLPTLQTFIERENQAFYDDRDELLLDKFRHGVPDVDSLALD
TEKLYREEILEFADRVGPTDEEIFAQSYHQLVHSSLLPEILVKEREYARTIANLSTQMTQ
QISTMNTLHQEEIESKIKLLDISITPENINHMLAKQYGMQNMIRKQCESELESTRGHQKH
EYRNWVTQHVDESFQESPTNWS-mI----STQA------------PS-MEESFTIHLGSQ
LKHMHNIRILSARVSDLCSP----LYGDSFGGPNVALGLYSSSLCGIVVLTPsGTIT-PD
--REIRRNANMSTEFHFDQIDRQIEKIQEDLRNLQHGNAVE------AGGAQSLAAASGR
RPDRTVVTVKPGDAFITRHSNLSHSHVIFHLISDETFQSSEINSRHPVILGLRNILKIAS
RHDITTLTIPALLRHEMSEDMTVSWCIRRAELVFKCAKGFMIESASWGGAELNTLQLLLP
HDISEELFRTLADMVPHVFRVANP
>A0A182W1K7/40-557
ELSHQIVSVRMDPIFLKADLLHTLQTFIERENQTFYDDRDELLLDKFRNGTPNVDTLALD
TEKLYREEILEYADRVGPTDEEIFAQSYHQLVHSSLLPEILSKERDYARTISSLATQMTQ
QITTMNTLHQEEIESKIKLLDISITPENINHMLAKQYGMQNMIRKQCESELESTRGHQKH
EYRNWVTQHVDESFhseSTNWS-MI----SAQ------------TPS-MEESFTIHLGSQ
LKHMHNIRILSTRVSDLCSP----LYGDSFGGPNVALGLYSSSLCGIVVLTPsGTIT-PD
--REIRRNANMSTEFHFDQIDRQIEKIQEDLRNLQHGSAVE------AGGAQSLAAAAGR
RPDRTVVTVKPGDAFITRHSNLSHSHVIFHLISDETFQSSEINSRHPVILGLRNILKIAS
RHDITTLTIPALLRHDMSEDMTVSWCIRRAELVFKCAKGFMIESASWGGAELNTLQLLLP
HDISEELFRTLADMVPHVFRVANP
>A0A182YGK4/40-557
ELSHQIVAVRMDPVFLKSDLLHTLQAFVERENQSFHDERDELLLEKFRNGTPNVDSLALD
MEKLYREEILEFADRVGPTDEEIFAQSYHQLVHSSLLPEILTKEREYARTIASLATQMTQ
QITTMNTLHQEEIESKIKLLDISITPENINHMLAKQYGMQNMIRKQCESELESTRGHQKH
EYRNWVTQHVDESFqseSTNWS-MI----STQA------------PS-MEESFTIHLGSQ
LKHMHNIRILSTRVSDLCSP----LYGDSFGGPNVALGLYSSSLCGIVVLTPsGTVT-PD
--REIRRNANMSTEFHFDQIDRQIEKIQEDLRNLQHGSAVE------AGGAQSLAAAAGR
RPDRTVVTVKPGDAFITRHSNLSHSHVIFHLISDETFQSSEINSRHPVILGLRNILKIAS
RHDITTLTIPALLRHEMSEDMTVSWCIRRAELVFKCAKGFMIESASWGGAELNTLQLLLP
HDISEELFRTLADMVPHVFRVANP
>A0A0M4EPR0/42-559
DLVTQLLAQ-MDPMYLDEDLQKELQQFIDHEHQKCLDDYAEMLLNQAKNEELDLEAVVRN
TERLYKEELLQFADRLGPTDEDIFAQSFHRLVHSSSLEEILKRERTYAKVISDMTEHMDS
EVETLNSSQQKEMDSQINQLDITTTSEDINNLLAQQYTTQNFVRKRYESELEAMMGHQKN
EYRDWITSQVSQMFQ------VSPVS---TPLG---NRSMFVSQQPS-MEESFTIHLGSQ
LKHMHNIRILSANITDLCSP----LHAESLNGLNMALGLYSSSLCGVVVLTPSILAQ---
ANKNIIKNANKSTEFHFDQMDVQLEKIEKQIRALN-TSStpsn-sGSGSSA--EGSATGS
PIKQHVPKLTTGDFFITKHSNLSQSHVIFHLISDEPINSSEINSRHPVILGLRNILKTAS
RHDITTLTIPALLRHEMSEDMTVQWCIRRAELVFKCAKGFMIESASWGGAELSTLQLLLP
HDISEELFTTLSGMVPNVFRVANP
>Q16FU9/40-557
ELAHRIVTQRMDPIFLQADLKVALRSFIEKENQDFYDERDEALLEKLRTGHVDVDALALE
LERSYKDEILEYADRVGPSDEEIFAQSYHQLVHSSVLSEILAKERDYAKTITNLTAQMTQ
QINTMNSLHQEEIESKMKLLDISVTSENINHILAKQYNMQNMIRKQCESELESTRGHQKY
EYRDWITTHIDASFesdSTNWS-MI----STQG------------PS-MEESFTIHLGSQ
LKHMHNIRILSTKISDLCSP----LYSDSFGGPNVALGLYSSSLCGIVVLTPsGSVS-PD
-T-EIRRNANMSTEFHFDQVDHQIEKIQDDLRKLRDSPPEE------QDFGNGGGE---P
RS----SRLKPGDVFITRHSNLSHSHVIFHLISDETFQSSEINSRHPVILGLRNILKISS
RHDVTTLSIPALLRHHMSEDMTVSWCIRRAELVFKCAKGFMIESASWGGAELNTLQLLLP
YDISEELFRTLADMVPHVFRVANP
>B3P5S0/41-558
ECVTQLMA--TDPMYLDENLENELQKFVDTEQQNFLDDHAEKLLNQAANEELDIEAIVRD
TEKLYKEELLQFADRVGPSDADIFAQSFHRLVHSSSLEDILKRERAYAKVVSDMTEHMDS
EVETLNNCQQQEMDSQINQLDITTTSEDINNLLAQQYTTQNYVRKRYESELEAMMGHQKN
EYRDWITSQVSQMFQ------VSPVA---TPLG---NRSMFVSQQPS-MEESFTIHLGSQ
LKHMHNIRILSANVTELCSP----LHAESLNGLNMALGLYSSSLCGVVVLTPsIQAQ---
ANKNIIKNANKSTEFHFEQIDAQLEKIEKQVKNLSTEDSSGs----sTSNSSAEGSATPS
PTKKSVPRLKTGDFFITKHSNLSQTHVIFHLVSDEPINSSEINSRHPVILGLRNILKTAS
RHDITTLTIPALLRHEMSEDMTVQWCIRRAELVFKCAKGFMIESASWGGAELSTLQLLLP
DDISESLFTTLAGMVPSVFHVANP
>B4JUA0/39-556
ELVTQLLAQ-MHPMYLDENLERELQTFIEREHQKFHDDYAERLINQAANEELDLEAIVRH
TERLYKDELLQFADRIGPSDEDIFAQSFHRLVHSSSLEDILKRERNYAKIIADMTEHMDA
EVETLNNSQQQEMDSQINQLDITTTSEDINNLLAQQYTTQNFMRKRYESELEAMIGHQKN
EYRDWITSQVSQMFQ------VSPVS---TPLG---NRSMFVSQQPS-MEESFTIHLGSQ
LKHMHNIRILSANVTDLCSP----LHADNLNGLNMALGLYSSSLCGVVVLTPsIQAQ---
ANKSIIKNANRSTEFHFDQMDVQLEKIEKQIRALNTSDTSStpsqgsGTGNGGDGSATSS
PAKQSVARLKTGDFFITKHSNLSQSHVIFHLISDEPINSSEINSRHPVILGLRNILKTAS
RHDITTLTIPALLRHEMSEDMTVQWCIRRAELVFKCAKGFMIESASWGGAELSTLQLLLP
HDISEELFTTLAGMVPNVFRVANP
>A0A182N5Q6/40-557
ELSHQIVSVRMDPIFLKADLLQTLQVFIERENQAFYDDRDELLLDKFRNGTPDVDTLALD
TEKLYREEILEFADRIGPTDEEIFAQSYHQLVHSSLLPEILAKEREYARTISSLATQMTQ
QITTMNTLHQEEIEAKIKLLDISITPENINHMLAKQYGMQNMIRKQCESELDSTRGHQKH
EYRNWVTQHVDESFqseSTNWS-MI----ST------------QAPS-MEESFTIHLGSQ
LKHMHNIRILSTRVSDLCSP----LYGESFGGPNVALGLYSSSLCGIVVLTPsGTIT-PD
--REIRRNANMSTEFHFDQMDRQIEKIQEDLRNLQHGSAVD------AGGAQSLAAAAGR
RPDRTVVTVKPGDAFITRHSNLSHSHVIFHLISDETFQSSEINSRHPVILGLRNILKIAS
RHDITTLTIPALLRHEMSEDMTVSWCIRRAELVFKCAKGFMIESASWGGAELNTLQLLLP
HDISEELFRTLADMVPHVFRVANP
>B4K8E1/38-555
ELVTQLLAQMDSMMYLDEDLQKELQLFIDREHQKFYDDYSVKLINQAANEELDLEAIVRN
TERLYKEELLQFADRVGPSDEDIFAQSFHRLVHSSSLEDILKRERGYAKVIADMTDHMDS
EVETLKDSQQQEMDSQINQLDITTTSEDINNLLAQQYTTHNFVRKRYESELEAMMGHQKN
EYRDWITSQVSQMFQ------VSPVS---TPLG---NRSMFVSQHPS-MEESFTIHLGSQ
LKHMHNIRILSANVTDLCSP----LHVDNLNGLNMALGLYSSSLCGVVVLTPsIQAQ---
ANKSIIKNANRSTEFHFDQMDVQLEKIEKQIRALNTSDTSStpssgsGSGNSTEGSATSS
PIKQHVAKLKTGDFYITKHSNLSQSHVIFHLISDEPINSSEINSRHPVILGLRNILKTAS
RHDITTLTIPALLRHEMSEDMTVPWCIRRAELVFKCAKGFMIESASWGGAELSTLQLLLP
HDISEELFTTLAGMVPNVFRVANP
>B4LWP0/39-556
ELVTQLLAQ-MDPMYLDEDLEKELKSFIDREHQKFHDDYAEKLICQAANEELDLESIVRN
TERLYKEELLQFADRIGPSDEDIFAQSFHRLVHSSSLEDILKRERGYAKVIADMTEHMDS
EVETLKNSQQQEMDSQINQLDITTTSEDINNLLAQQYTTHNFVRKRYESELEAMMGHQKN
EYRNWITSQVSQMFQ------VSPVS---TPLG---NRSMFVSQQPS-MEESFTIHLGSQ
LKHMHNIRILSANVTDLCSP----LHADNLNGLNMALGLYSSSLCGVVVLTPsIQAQ---
ANKSIIKNANRSTEFHFDQMDVQLEKIEKQIRALNTSGTSNslssgsGSGNSAEGSATSS
PIKQHVPKLKTGDFFITKHSNLSQSHVIFHLISDEPINSSEINSRHPVILGLRSILKTAS
RHDITTLTIPALLRHEMSEDMTVQWCVRRAELVFKCAKGFMIESASWGGAELSTLQLLLP
HDISEELFTTLAGMVPNVFRVANP
>B4GP02/42-559
--CLTLLLNQMDPMDLDENLENHLQDFVDTEHQKFLDDYAEKLIGQAANEELDLEAIVRD
TERLYKDELLQFADRVGPRDEDIFAQSFHRLVHSSSLEEILKRERAYAKVIAGMTEHMDS
EVETLNTSQQQEMDSQINQLDITTTSEDINNLLAQQYTTQNFVRKRYESELEAKMGHQKN
EYRDWITSQVSQMFQ------VSPVA---TPLG---NRSMFVSQQPS-MEESFTIHLGSQ
LKHMHNIRILSANVTELCSP----LHAESLNGLNMALGLYSSSLCGVVVLTPSIQAE---
ANKNIIKNANRSTEFHFEQIDVQLEKIEKQIRSLS-DSNStp--taSSNSSA-EGSATPS
PTKKHVPRLKTGDFFITKHSNLSQSHVIFHLISDEPINSSEINSRHPVILGLRNILKTAS
RHDITTLTIPALLRHEMSEDMTVQWCIRRAELVFKCAKGFMIESASWGGAELSTLQLLLP
DDISESLFTTLAGMVPSVFHVANP
>B4PQR6/41-558
ECVTQLMA-TMDPMYLDENLEKELQKFVDTEQQNFLDDHAEKLLNQAANEELDIEAIVRD
TERLYKEELLQFADRVGPSDADIFAQSFHRLVHSSSLEDILKRERAYAKVVSDMTDHMDS
EVETLNNSQQQEMDSQINQLDITTTSEDINNLLAQQYTTQNYVRKRYESELEAMMGHQKN
EYRNWITSQVSQMFQ------VSPVA---TPLG---NRSMFVSQQPS-MEESFTIHLGSQ
LKHMHNIRILSANVTELCSP----LHAESLNGLNMALGLYSSSLCGVVVLTPSIQTQ---
ANKNIIKNANKSTEFHFEQIDVQLEKIEKQIKNLSTEDSSGs---stTSNSSAEGSATTS
PTKKSVPRLKTGDFFITKHSNLSQTHVIFHLISDEPINSSEINSRHPVILGLRNILKTAS
RHDITTLTIPALLRHEMSEDMTVQWCIRRAELVFKCAKGFMIESASWGGAELSTLQLLLP
DDISESLFTTLAGMVPSVFHVANP
>A0A182J0B1/103-620
ELSHQIVSVRMDPIFLKANLLKTLEKFVERENQAFYDERDELLLEKFRSGTPDVDTLALD
TEKLYREEILEFADRIGPSDEEIFAQSYHQLVHSSLLPEILTKEREYARTIASLATQMTQ
QITTMNTLHQEEIESKIKLLDISITPENINHMLAKQYGMQNMIRKQCESELESTRGHQKH
EYRNWVTQHVDESFqseSTNWS-MI----STQ------------APS-MEESFTIHLGSQ
LKHMHNIRILSTRVSDLCSP----LYGDSFGGPNVALGLYSSSLCGIVVLTPsGTIS-PD
--REIRRNANMSTEFHFDQIDRQIEKIQEDLRNLQHGNAVD------AGGA--QSLTAGR
RPDRNVVTVKPGDAFITRHSNLSHSHVIFHLISDETFQSSEINSRHPVILGLRNILKISS
RHDITTLTIPALLRHEMSEDMTVSWCIRRAELVFKCAKGFMIESASWGGAELNTLQLLLP
HDISEELFRTLADMVPHVFRVANP
>B0WNC9/40-557
ELAHRIVAERMDPIFLCADLLGALERFVQQENETFYDERDEGLLEKLRTGQVDVDSVALD
LERLYKDEILEYADRVGPSDEEIFAQSYHQLVHSTVLSEILAKEREYATTIANLTGSMAQ
QMQTMHTLHQEEIESKMKLLDISVTSENINHILAKQYGMQNMIRKQCESELESTKGHQKY
EYRDWITTHIDENFeteSTNWS-MI----STQG------------PS-MEESFTIHLGSQ
LKHMHNIRILSTKIGDLCSP----LYSESFGGPNVALGLYSSSLCGIVVLTPsGNVQ-PD
--TEIRRNANMSTEFHFDQIDVQIEKIQNDLRKLR-ECPDD------------EQGAAAA
RVDKNSTRLKPGDVFITRHSNLSHSHVIFHLISDETFQSSEINSRHPVILGLRNILKISS
RHDITTLTIPALLRHKMSEDMTVSWCVRRAELVFKCAKGFMIESSSWGGAELNTLQLLLP
HDISEELFRTLADMVPHVFRVANP
>Q9VAU6/42-559
-CITQLMANQMDPMYLDENLERELQKFVDTEQQNFLDDQAEKLLKQAANEEMDIEAIVRD
TERLYKEELLQFADRVGPSDADIFAQSFHRLVHSSSLEDILKRERAYAKVVSDMTDLMDS
EVETLNNSQQQEMDSQINQLDITTTSEDINNLLAQQYTTQNYVRKRYESELEAMMGHQKN
EYRNWITSQVSQMFQ------VSPVA---TPLG---NRSMFVSQQPS-MEESFTIHLGSQ
LKHMHNIRILSANVTELCSP----LHAESLNGLNMALGLYSSSLCGVVVLTPsIQAQ---
ANKNIIKNANKSTEFHFEQIDVQMEKIEKQIKNLTTEDSSGs----sTSNSSAEGSGTPS
PTKKSVPRLKTGDFFITKHSNLSQTHVIFHLISDEPINSSEINSRHPVILGLRNILKTAS
RHDITTLTIPALLRHEMSEDMTVQWCIRRAELVFKCAKGFMIESASWGGAELSTLQLLLP
DDISESLFTTLAGMVPSVFHVANP
>W8BLQ2/44-561
ELVTRLLND-MDPMYLDENLKAALRQFIQEENQKFLDNFAEQLLEQARQNEFDLEAVIRK
TERHYKDEIIQFADRVGPSDEDIFAQSFHRLVHSSSLEEILKREGAYAKVISDITTQMDR
EVETLNSAQQQEMDSKIKQLDITTTPDDINNLLAQQYSTQNYIRQRYESELQAKRGHQRN
EYRNWITSQVGKIFESS------PAT---TPLG---NRSMFISQQPS-MEESFTIHLGSQ
LKHMHNIRILSADVTDLCSP----LHVDSLNGLNMALGLYSSSLCGVVVLTPsIQAQ---
ANKSIIKNANMSTEFHFDQIDDQLEKIEKQIFTLSVNDSPTpsmsmpNNNGSGTSSSGGS
PTKTATTKLKTGDFFITKHSNLSQSHVIFHLISDEPINSSEINSRHPVILGLRNILKTAS
RHDVTTLTIPALLRHEMSEDMTVQWCMRRAELVFKCAKGFMIESASWGGAELSTLQLLLP
HDISEELFTTLAGMVPNVFRVANP
>B4QYS0/42-559
-CITQLMANQMDPMYLDENLERELQKFVDTEQQNFLDDHAEKLLKQAAHEELDIEAIVRD
TERLYKEELLQFADRVGPSDADIFAQSFHRLVHSSSLEDILKRERAYAKVVSDMTELMDS
EVETLNNSQQQEMDSQINQLDITTTSEDINNLLAQQYTTQNYVRKRYESELEAMMGHQKN
EYRNWITSQVSQMFQ------VSPVA---TPLG---NRSMFVSQQPS-MEESFTIHLGSQ
LKHMHNIRILSANVTELCSP----LHAESLNGLNMALGLYSSSLCGVVVLTPsIQAQ---
ANKNIIKNANKSTEFHFEQIDVQMEKIEKQIKNLTT-EDSSGs---sTSNSSAEGSATPS
PTKKSVPRLKTGDFFITKHSNLSQTHVIFHLISDEPINSSEINSRHPVILGLRNILKTAS
RHDITTLTIPALLRHEMSEDMTVQWCIRRAELVFKCAKGFMIESASWGGAELSTLQLLLP
DDISESLFTTLAGMVPSVFHVANP
>A0A0L0BYE2/43-560
ELVTQILSQ-MDPMYLDENIKKSLQEFIDFENQKFKDEYAENLLEKVRNNEIDVEEIIRE
TERHYKDELIQFADRIGPTDDEIFAQSFHRLVHSSSLEDILNKERTYAKVIANMNTQMDK
EVETLNNSQQEEMESKINQLDITTTSEDINNLLAQQYSTQNYVRKRYESELEAKRGHQKN
EYRNWITSQVSELFQ-SS------VA---TPLG---NRSMFISQQPS-MEESFTIHLGSQ
LKHMHNIRILSANVNDLCSP----LHADSLNGLNMALGLYSSSLCGVVVLTPSIQAQ---
VNKDIIKNANMSTEFHFSQIDDQLEKIEEQIRQLNLSNNSStpssgdEGITHSIHSSASN
SPVKTSAKLKTGDFFITKHSNLSQSHVIFHLISDEPINSSEINSRHPVILGLRNILKTAS
RHDVTTLTIPALLRHEMSEDMTVQWCMRRAELVFKCAKGFMIESASWGGAELSTLQLLLP
HDISEDLFNTLASMVPNVFRVANP
>A0A1A9XS47/43-560
ELVTQLLNQ-MDPMYLDENIKKSLKAFIETENQKFRDEYAEKLLEKVRRNEIDIEEIIRE
TERHYKEELIQFADRVGPSDEDIFAQSFHRLVHSSSLEEILKKERTYAKVISNMTQMMDN
EVESLSNSQQEEMESKINQLDITTTSEDINNLLAQQYSTQNYVRKRYESELVAKRGHQKN
EYRDWITSQVSQLFQ-TS------VA---TPLG---NRSMFISQQPS-MEESFTIHLGSQ
LKHMHNIRILSANVNDLCSP----LHADSLNGMNMALGLYSSSLCGVVVLTPSIQAQ---
VNKDIIKNANMSTEFHFDQIDDQFEKIEQQIRQISVSTSSTpstavnLSNLINSGGSVNS
SPIKSGGRLKTGDFFITKHSNLSQSHVIFHLISDEPINSSEITSRHPVILGLRNILKTAS
RHDVTTLTIPALLRHEMSEDMTVQWCTRRAELVFKCAKGFMIESASWGGAELSTLQLLLP
HDISEDLFNILANQVPNVFRVANP
>A0A1A9YR40/43-560
ELVTQLLNQ-MDPMYLDENIKKSLKAFIETENQKFRDEYAEKLLEKVRRNEIDIEEIIRE
TERHYKEELIQFADRVGPSDEDIFAQSFHRLVHSSSLEEILKKERTYAKVISNMTQMMDN
EVESLSNSQQEEMESKINQLDITTTSEDINNLLAQQYSTQNYVRKRYESELVAKRGHQKN
EYRDWITSQVSQLFQ-TS------VA---TPLG---NRSMFISQQPS-MEESFTIHLGSQ
LKHMHNIRILSANINDLCSP----LHADSLNGMNMALGLYSSSLCGVVVLTPSIQAQ---
VNKDIIKNANMSTEFHFDQIDDQFEKIEQQIRQISVSTSSTpstavnLSNLINSGGSVNS
SPIKSGGRLKTGDFFITKHSNLSQSHVIFHLISDEPINSSEITSRHPVILGLRNILKTAS
RHDVTTLTIPALLRHEMSEDMTVQWCTRRAELVFKCAKGFMIESASWGGAELSTLQLLLP
HDISEDLFNILANQVPNVFRVANP
>B4N8P3/46-563
ELVTQLLSQ-MDPMLLDENLEKELQSFVDREHQLFLDDHAEKLLNQLANEEIDLEAIVRD
TERWYKDELLQFADRVGPSDEDIFAQSFHRLVHSSSLEEILKRERAYAKVIGDMTEHMDS
EVETLNNSQQQEMDSQINQLDITTTSEDINNLLAQQYTTQNFVRKRYESELEAMMGHQKN
EYRDWITSQVGQIYQ-VS------VS---TPLG---NRSMFVSQQPS-MEESFTIHLGSQ
LKHMHNIRILSANVTELCSP----LHAESLNGLNMALGLYSSSLCGVVVLTPsIQAQ---
ANKNIIKNANKSTEFHFEQMDAQLEKIEKQIRALDTNTDTTssgegsVEGSAEGGSAQSS
PIKRHVPRLKTGDFFVTKHSNLSQSHVIFHLISDEPINSSEINSRHPVILGLRNILKTAS
RHDITTLTIPALLRHEMSEDMTVQWCIRRAELVFKCAKGFMIESASWGGAELSTLQLLLP
DDISESLFTTLAGMVPNVFRVANP
>A0A1B0BPS2/43-560
ELVTQLLNQ-MDPMYLDENIKKSLKAFIETENQKFRDKYAEKLLEKVRRNEIDIEEIIRE
TERHYKEELIQFADRVGPSDEDIFAQSFHRLVHSSSLEEILKKERTYAKVISNMTQMMDN
EVESLSNSQQEEMESKINQLDITTTSEDINNLLAQQYSTQNYVRKRYESELVAKRGHQKN
EYRDWITSQVSQLFQ-TS------VA---TPLG---NRSMFISQQPS-MEESFTIHLGSQ
LKHMHNIRILSANINDLCSP----LHADSLNGMNMALGLYSSSLCGVVVLTPSIQAQ---
VNKDIIKNANMSTEFHFDQIDDQFEKIEQQIRQISVSTSSTpstavnLSNLINSGGSVNS
SPIKSGGRLKTGDFFITKHSNLSQSHVIFHLISDEPINSSEITSRHPVILGLRNILKTAS
RHDVTTLTIPALLRHEMSEDMTVQWCTRRAELVFKCAKGFMIESASWGGAELSTLQLLLP
HDISEDLFNILANQVPNVFRVANP
>A0A182F6Q9/37-554
ELSHQIVTARMDPIFLKADLLGALQKFIERENQAFFDDRDEMLLEKFRTNGTNVDTLALD
VEKLYREEHLEFAERIGPTDEEIFAQSYHQLVHSSLLPEILNKEREYARTIASLSTQMTQ
QINTMNTLHQEEIEAKLKLLDISITPENINHMLAKQYGMQNMIRKQCESELESTRGHQKH
EYRNWVTQHVDESFgteSTNWS-MI----------------SAQTPS-MEESFTIHLGSQ
LKHMHNIRILSARV-DLCSP----LYGESFGGPNVALGLYSSSLCGIVVLTPsGTIS-PD
--RELRRNANLSTEFHFEQIDRQIEHIQEDLRNLQHPAGPA----gADMSGAQSLAvAGR
RPDRNVVTVKPGDAYITRHSNLSHSHVIFHLISDETFQSSEINSRHPVILGLRNILKIAS
RHDITTLTIPALLRHEMSEDMTVSWCIRRAELVFKCAKGFMIESASWGGAELNTLQLLLP
HDMSEELFRTLADMVPNVFRVANP
>W5JIV0/40-557
ELSHQIVTARMDPIFLKADLLGVLQKFVERENQVFYDDRDEMLLEKFRTNGTNVDTLALD
VEKLYREEHLEFAERIGPTDEEIFAQSYHQLVHSSLLPEILNKEREYARTIASLSTQMTQ
QINTMNTLHQEEIEAKLKLLDISITSENINHMLAKQYGMQNMIRKQCESELESTRGHQKH
EYRHWVTQHVDESFgteSTNWS-MI----------------SAQTPS-MEESFTIHLGSQ
LKHMHNIRILSARV-DLCSP----LYGESFGGPNVALGLYSSSLCGIVVLTPsGTIS-PD
--RELRRNANLSTEFHFDQIDRQIEHIQEDLRNLQHPSGPAg----vELSGAQSLAAAGR
RPDRNVVTVKPGDAYITRHSNLSHSHVIFHLISDETFQSSEINSRHPVILGLRNILKIAS
RHDITTLTIPALLRHEMSEDMTVSWCIRRAELVFKCAKGFMIESASWGGAELNTLQLLLP
HDMSEELFRTLADMVPNVFRVANP
