# Supplementary material for: A novel conserved family of Macro-like domains—putative new players in ADP-ribosylation signaling
Source: PeerJ. 2019 May 1;7:e6863. doi: 10.7717/peerj.6863 (PMC6500376; doi:10.7717/peerj.6863)
Supplement: Supplemental Information 6 — CLANS clustering analysis file, corresponding to Fig. 4. [file peerj-07-6863-s006.clans]

sequences=3432
<param>
maxmove=0.1
pval=1.0
usescval=false
complexatt=false
cooling=1.0
currcool=1.0
attfactor=10.0
attvalpow=1
repfactor=10.0
repvalpow=1
dampening=0.2
minattract=1.0
cluster2d=true
blastpath=blastp 
formatdbpath=makeblastdb -dbtype prot
showinfo=true
zoom=1.0
dotsize=2
ovalsize=4
groupsize=4
usefoldchange=false
avgfoldchange=false
colorcutoffs=0.0;0.1;0.2;0.3;0.4;0.5;0.6;0.7;0.8;0.9;
colorarr=(230;230;230):(207;207;207):(184;184;184):(161;161;161):(138;138;138):(115;115;115):(92;92;92):(69;69;69):(46;46;46):(23;23;23):
</param>
<rotmtx>
-0.904124243675284;0.4272696478789406;0.0;
-0.4272696478789406;-0.904124243675284;0.0;
0.0;0.0;1.0;
</rotmtx>
<seq>
>MACRO_V8PGU7/900-1015
VNASNGELMHIGGLASRLLEAAGPELQKECKDQVRQHGSLKPGCATITNAWKLPCKQVIHAVGPRWQSAKKEECIKVLKKSVRESLKLADRCQHRSIAIPAISSGIFGFPLKECTR
>MACRO_V8PGU7/1109-1224
VNSVARDLQLDKGPLSKALLAKAGGELQVELTQEGQGKDIKEGCVLRTSGYDLSCLHVLHAVLPAWNQRKKSESKDLGSIIEECLKVTEQLSLSSITFPAIGTGNLGYPKQYVAKL
>MACRO_V8PGU7/1303-1403
VNITNQTFNLRNGVSKAIMQGAGPEVVKECGDLASQPHNNLICTQGGNLPCKNIIHLVHSDDIKNQVSQALMECEDRQFTSVVFPAIGTGIAKRDPVRAAD
>MACRO_V8PGU7/2594-2709
VNASNETLKHSGGLANALLKAAGPQLQDECDVLIQKCGDLKPGCAVITGAWNLPCKQVIHAVGPRWTSANKENCIQLLKKAVRESLKLAEKSSHRSIAIPAISSGIFGFPVKECTH
>MACRO_V8PGU7/2898-2998
VNVTNEKFTSKSGVSKAILEAAGPKIEAECARLASQPHNGFVTTQNGKLSCKKIIHLAPCSSIKTQVSKVLQECEAKQYASVAFPVIGTGQERRSPDEAAE
>MACRO_K1QN60/26-137
VNSSNCRLELKKGRASKALLDAAGDVIQTECDIYPNGIQNGEIAITSGGQLSCKAIYHGALSKYSGPQDEQTLANLIKSCLDQANSDGFQTMAIPALGTGFLSYPVPTVARI
>MACRO_K1QN60/246-350
NGSLSKSLLEAAGDGLQEELDSSYPNGIDFGECAISKGYNLPCKSVYHGTLPKWGSSTPDPSFILKKFMVECLKEANNHAMKSIAFPTLGLGALHFPAHQSAKLM
>MACRO_K1QN60/796-907
VNSSNCRLDLSKGRASKALLDAAGDVIQTECDKYPNGIQNGEIAITSGGQLSCKAIYHGALSKYSGPQDDQTLAKLIKACLDQANTDGFQTMAIPALGTGFLSYPVPTVARI
>MACRO_K1QN60/952-1056
NGSLSKSLLEAAGDGLQEELDSSYPDGIDFGECAISKGYNLPCKSVYYGTLPKWGSSAPDPSYILKKFMVECLKEANQHSMTSIAFPTLGLGVLHFPAHQSARLM
>MACRO_K1QN60/1151-1211
AAAIAAAAGPNLATELTTNNPNGILEELILECLQKANTNGHKSIAFPALGTGYHKFPTDVA
>MACRO_A0A0P7VTQ3/680-796
VNAANEELSHIGGLAAALLQAAGQKLQDDCDCYIKKNGSLNPGDAVITNSGRLPCRYVIHAVGPRFFQMEASTAVQLLQCAVKQSLTLAVENNCFSVAIPAISSGIFGFPLQLCAET
>MACRO_A0A0P7VTQ3/917-1027
DLDLSKGGVSKAILEAAGPRLQSAIRDKGGKSRVEYGSVFVTNGYNLKCEKVFHAVCPFWDKERKRSEQVLISIIQDCLKEAEKQRVKSMSFPAIGTGNLGFPKNLVAKIM
>MACRO_A0A0P7VTQ3/1093-1198
VNSSNDTFSLKAGVSKAILDAAGFAVERECSQLASKPNNGMILTQSGSLPCKCIIHITGRNDPNLIREAVYSVLLLCEENSFTSVSFPALGTGAGGASPQLVAKAM
>MACRO_U1M7V8/75-186
VNAANSSLLGGGGVDGAIHRAAGRGLYEECRKLHGCKTGEAKITHAHNIQHVERIIHTVGPQVHGLLQQKHEEQLQSCYREALNLAAHNNLRSIAFPCISTGVYGYPNECAC
>MACRO_U1M7V8/293-407
VNAANYALLGGAGVDGAIHQAAGPGLYEECLKLHGCKTGKVKITGAHNIHHVKRIIHTVGPQVYGVLEPQHEGQLESCYREALNMAIANNLSTIAFPCISTGEYGYPNKPACQVA
>MACRO_A0A0N4XX93/43-158
VNAANNGLRGGGGVDGAIHRAAGTAELQKECRAIGHCDTGAAVITSGCKMTHIKNIIHTVGPQCSGNKASANDEEKLISCYRSCLNLATENKLDSIAFCCISTGVYGYPQEDAART
>MACRO_A0A0N4XX93/233-350
VNAANNGLCGGGGIDGAIHRAAGTAELQKECKAIGYCNTGCSVITSGCNIKHIKHIIHSVGPMHYTGEAAPTDEEREELIACYRSSLQLVSDFKLKSIAFCCISTGYFLYPKEDAAKT
>MACRO_K1Q0N4/26-142
VNAANERLDNCSGVADVIAKAAGYKMEDECREKMKNGKRINVSENVVTCAGNLPCRWIIHAVGPRWDDYFDKEKALEDLYKTVFNVLKTASESRMQSVVMPPISSGIFGVPTQACAA
>MACRO_K1Q0N4/742-858
VNAANERLDNCGGVADVIAKAAGYKMEDDCREKMKNGKRIKVSENVVTCAGNLPCRWIIHAVGPRWDDYFNKDKALEDLYKTVFNVLKTASESRMQSVVMPPISSGIFGVPKQACAA
>MACRO_I1F8A2/566-683
VNAANEELKHRGGVAAVIARKGGSSIQQDSDDYIRRNKKVAAGTAVLFTATGNLPSSYKAIVHAVGPRYRAENKQNSCATLKQTIFQSLELAKNYESIAFPAIGGGNFGFPIAVCANV
>MACRO_I1F8A2/810-921
VNTTDENLKLQGYVSKVLLEEAGPNLKKECDALTKPFRIGSVVATKAYKLRKSKHILHVILPNYDGKSEGVLREVVRNCLDECTRLKVKSLSMPSIGAGNLKYPPDIVARVL
>MACRO_I1F8A2/998-1106
DRNLELKGVVGQVLAKQAGPELKKECDALKKPIEFGSVIATKGHSLKAKYILHAILHSCGTSIEESEKVLRKIAVKCLDECTRLKVKSLSMTSIGAGKLGYPNDIVAKA
>MACRO_I1FIN8/617-733
VNAANGQLAHDAGIAADIVRRGGPAIQEDSRRYIDKNGSLSDGKAVLFPRAGNLPYKAIVHAVGPIWNRFGDNSRGIALLKKAVRQSLEKSRSYTSIAIPAISSGLFGFPVDVCADT
>MACRO_I1FIN8/860-972
VNTTDTDLGFGGLVAKEILKKAGSNLEQECSELKPVAVGSVTVSGGHNLKSKHILHVVLPGYDGPNGNAETVLKQVVYECLKECTRLKLKSLSMPSIGAGNLKYPNDVVARVL
>MACRO_I1FIN8/1077-1186
VNTTQENLKLVGGGVSGALLKKGGRALQHACDSAVAKGKTAKEGKVVPTKATGSLKCKEVFHIAFHGGRNLSKTVLACLELAEKKRFSSISFPAIGTGTFDFPPADAAKA
>MACRO_F1LZ05/811-924
VNAANESLKHIDGLAGTLSKAAGPSLQAECDLIVKKGGMVPPGNAVISKAGKLPCRYVIHAVGPRWKGDKVLECVNLLKKAVKQSLTLAEEYKCQSIAIPAISSGIFDFPLDLC
>MACRO_F1LZ05/1019-1135
VNSVSSDLILNKGPLSQAFLESAGPELQEELTKAGQGVSVSVGTVLQTSGCNLNSRSIFHVVTPPWKSNNSEWSLKIMKNIIRDCLRTTEDLSLQSIAFPAIGTGNLGFPKPEFAKL
>MACRO_F1LZ05/1232-1331
VNSTSCTFNLKSGVSKAILEGAGQNVEQECSRLAQQGKEYIVTGGGLLKCKSIIHVDGGNDVKRSVSCILEECEQRSFSSICLPAIGTGSAQQDPKVVAK
>MACRO_L9KFH6/812-928
VNTANEDLKHSGGLAAALSKAAGPELQAHCDQIVKKKGKVFPGSATISKAGKLPYLHVIHAVGPQWKAGEAERCAFLLRKAVEQILQLAKEHKVRSIAIPAISSGVFGFPLQECAKT
>MACRO_L9KFH6/1041-1148
DLVLNNGPLSRAILEKAGPKLQEELNTVGQGVAASVGTILQTSGCNLACQRVLHVVAPEWKNGSTSSQKVMEDIISQCLEITESLSFKSIAFPAIGTGNLRFPKTVFA
>MACRO_L9KFH6/1248-1348
VNSTSKSFTLKAGVSKAILENAGQNVEAECSRLAQQGKHDYIITEGGLLRCKKIIHVVGGNDVKLSVSCVLRECEKQNYSSVCFPAIGTGSAQKDSDKVAE
>MACRO_A0A0F8AET2/889-1005
VNAANEDLQHIGGLAFALLQAAGPELQKISNDYTAKFGKLRAGDAIVTGACNLPCKYVVHAVGPRFSDYDKKTSVSRLKLAVKESLRQAETVNCSTIALPAISSGVFGFPVDLCADT
>MACRO_A0A0F8AET2/1097-1212
VNTIAENMNLKQGAVSTAILQAAGHSLQSAVLSEAPSASLQYGDVVVTDGFNLKCQKVFHAVCPGWDNEGGQAEEDLKSIIRFCLKEAEKQRMTSLSFPAIGTGNLSFPRSVVSRV
>MACRO_A0A0F8AET2/1322-1429
INSSNPEFTLKSGVSKAILDSAGATVELECSNIVNSPGYQPRPMILTSAGMLPSRQILHIVGLNDPTRIKDMVYSVLKFCEENKLKSVAFPALGTGQGGASPSAVADA
>MACRO_A0A0P7XI89/739-837
NPVAQQLLHVGGPQIQDVPNKLLAEGNPLQPGDVILSPPGQLSAKTLIYAGIPVFGTGVHLKPVTLKCLTNAEDKQCVSIAMPPLGCATFSFPVRESCK
>MACRO_A0A0P7XI89/1012-1077
KADAVVVTGGGSLNCSYIIQMVGPTNTDGITASMEKVLQLCETKKCTSLSVPAIGTGRGNIGPKNS
>MACRO_A0A0P7XI89/1173-1277
VNTTNKDLNLTGGVSGAIFRAAGNTVQEECKKLGPLDNDKVMVTSGGSLHCDHIIHMLGPHSTAEVTSHVERVLEACEKNQITTVSFPAVGTGGGGLKATDVTSA
>MACRO_A0A0P7XI89/1356-1461
VSSTNTSLNLSSGVSGAILKAAGTTVVDECKALGTQPNDGVVITKAGNLKVKHIVHMVGQTTEKGITNSVVKVLKACDSVTVQSVAFPALGTGVGNLPANKVAQAM
>MACRO_A0A1A6HRB6/812-927
VNAANENLKHINGLALALSNAAGPELQAECDKIVKNDGMVLPGSVVISKAGKLPCRHVIHAVGPRWKGDKAVECVMLLKKVVHRSLTLAEEFKCQSIAMPAISAGIFDFPLDQCVT
>MACRO_A0A1A6HRB6/1037-1142
KGPLSQALLKKAGPELQEELNEAGQGVSVSAGTILQTSGCNLSCRRVFHVVVPQWKHNHSAGSLKIMKNIIRECLKTTEALSLQSIGFPAIGTGNLGFPKPEFAKL
>MACRO_A0A1A6HRB6/1261-1360
VNSTSNTFTLKSGVSKAILEGAGQNVEKECSVLAQQNSEYIVTEGGLLRCKSIIHVVGGNDVKRSVSCVLEECEQRNYSSICLPAIGTGNAQQDPDAVAK
>MACRO_C3Y406/1086-1202
NAANKNLKNGGGLAEAIIKAGGKEIQDHCDQIMKDEPAGLMVGAVRVTGPGKLPCKAVIHAVGPNFHEIKDDKRSRDELFKTVTNVLEMASRYGFSSVAIPAISSGIFGGPLDLCTK
>MACRO_C3Y406/1328-1436
TGAVSKALLDKGGPTLQVECDKIKRDLGRLPAHGEVVYTSGGNLGCNLVYHAVCSFWNSQDTAKSEDVLRKIVTACLKSADKDSKRTIAFPAVGTGGLGYPKDVVARLM
>MACRO_C3Y406/1550-1646
GKVSQVLKKKGGPVVQTECEKYDKNKLKRDGVGITAAGGLASRYILHLVAPGFETERWKKAVMNCLAYAECHQLKSLAFPALGTGQMAKDPTESATM
>MACRO_Q460N5/820-936
VNASNEDLKHYGGLAAALSKAAGPELQADCDQIVKREGRLLPGNATISKAGKLPYHHVIHAVGPRWSGYEAPRCVYLLRRAVQLSLCLAEKYKYRSIAIPAISSGVFGFPLGRCVET
>MACRO_Q460N5/1044-1146
GPLSKSLLEKAGPELQEELDTVGQGVAVSMGTVLKTSSWNLDCRYVLHVVAPEWRNGSTSSLKIMEDIIRECMEITESLSLKSIAFPAIGTGNLGFPKNIFAE
>MACRO_Q460N5/1245-1346
VNSTSNSFNLKAGVSKAILECAGQNVERECSQQAQQRKNDYIITGGGFLRCKNIIHVIGGNDVKSSVSSVLQECEKKNYSSICLPAIGTGNAKQHPDKVAEA
>MACRO_I1EUS9/881-994
VNAANGQLVHGTGIAAAISGPAIEEDSRRHIDKNGSLSDGKAVLFLRAGNLPYKAIVHAVGPIWNRFGDNARETALLKKAVRQSLEKSTSYASIAIPAISSGMFGFPVDVCADT
>MACRO_I1EUS9/1120-1232
VNTTDTDLGFGGFVAKEILKKAGSGLEQECSEFKPVGVGSVTVTGGHNLKSKHVLHVVLPGYDGPSGNAEMVLKQVVNKCLEECTRLKLKSLSMPSIGAGNLRYPTDVVARVL
>MACRO_I1EUS9/1336-1445
VNTTQENLKLVGGGVSGALLKKGGQALQHACDSAVAKGKTAKEGKVVFTKATGSLKCKEVFHIAFHGGRNLNKTVFACLELAERKRFSSISFPAIGTGTFNYPATDAAKA
>MACRO_B0UYL3/794-908
VGACKETLLLDGGLAKALSDAAGPKLQKDCDKLVKGRKFTTGDAVLLDAGGRLHCKHVILAIGPHYNSSKPQESEKLLKKAVKRSLNVADQESFQSIAIPAISSGVFGFPMDLCA
>MACRO_B0UYL3/1019-1132
NTLSSDLKLNVGAVSNALFKAAGPQLQDLLDQQATGPASSGAVFETAGANLKNKLVFHAVVPHWNQGQGNEQKVLENVMDTCLCKAEQRQQSSIVFSAIGTGNLGFPKSLVVST
>MACRO_B0UYL3/1229-1332
VNSTTKEFTLKAGVSKAILDKAGPNVEAECQQLGAKTDSGLIMTQAGNLQCKKIIHIAAQSNAIMIQKHVRKALEMCAKEKLTSIAFPAIGTGQAGLSPGQVAD
>MACRO_K1R612/1225-1344
NTTSLHLDLDSGKVSRSILRKAGPGIQDQLRNYHPKGMTRGEVAVTRGFSLDCRFVYHGALDYWPSTHEPEVKKAHCLEMLEKFVKECLNQAIQNDLKSIAFPALGCGTLNMPPVRVAQK
>MACRO_K1R612/1819-1933
VNAANEYLKHGSGVAFAILEAAGESFDEACKAHIRRNGLVKTGSCAATEAGDLPYAYVIHAVGPIWNSAKAEDCKTLLRSAVESSILKAAELGMNSVGLPAISSGIFGMPVDVCA
>MACRO_K1R612/2056-2151
IRHRDPCSKVIADFAGKEYEANIAKYRQQSLKPGDVLLVDAGRNFDETVEIYLAIGTDSAENEEEWVKTIDDCNAKILQKACDQQIYRMAMPLLGA
>MACRO_Q2EMV9/831-944
VNAANENLKHISGLAQALSKAAGPELQTECDQIVKEGGVVLPGNAVISKAGKLPCHHVIHAVGPRWKGDKVLECVSLLKKVVRQSLSLAEEHRCRSIAMPAVSAGIFDFPLELC
>MACRO_Q2EMV9/1049-1159
DLKLNKGPLSQAFLEKAGPKLQEELTRSGQGVSVDVGTILQTSGCNLNSRHVFHVVPPPWKSNNSAWSLKIMKNIIRDCLKTTENLSLQSIAFPAIGTGNLRFPKPEFAKL
>MACRO_Q2EMV9/1256-1357
VNSTTLTFDLKSGVSKAILEGAGQNVEQECSLLAKQSNHGYIVTGGGLLQCKNIIHVVGGNDVKKSVSCVLEECEQRNYSSICLPAIGTGNAQQDPNVVAKA
>MACRO_E1BQC5/687-802
VNASNEDLKHIGGLAWALLQAAGPELQAECDGVVRMSGSLQAGDAVITGAGKLPCKQVIHAVGPRWKEQDAEKCVYLLKKTIKKSLQLAETYNHRSIAFPSVSGGIFGFPLHKCVN
>MACRO_E1BQC5/913-1017
EKGQLAKALLSKAGPRLQSDLNDEGLGKSPVEGSVFTTRGYNLSCCYVFHAVTPGWSQGSESAVKILGKIVTKCLQTAEELSLKSITFPAIGTGILGFPSSVVAK
>MACRO_E1BQC5/1111-1203
VNISNQAFNLKTGVSKAILEGAGKEVENECAELALQPNDGYITTEAGSLPCKKIIHFVARDDIKVPVSKVLQECELQQYTSVTFPAIGTGQAG
>MACRO_I1FIN7/1286-1402
VNAANGQLAHGTGIAADIVKQGGPAIQEDSRRYIDKNGLLSDGKAILFTRAGNLPYKAIVHAVGPRWNRFGDNSREKALLKKAVCQSLEKSKGYTSIAIPAISSGVFGFPVDVCANT
>MACRO_I1FIN7/1533-1645
VNTTDTDLGFGGYVAKEILKEAGSGLQQECSEFKRVAVGSVTVTGGHNLKSKHVLHVVLPGYDGPSGNAKTVLKQVVYKCLEECTRLKLKSLSMPSIGAGNLKYPNDVVARVL
>MACRO_I1FIN7/1738-1832
VNTTQENLKLVGGGVSGALLKKGGQALQIACDSAVAQGKTAKEGKVVFTKATGSLKCKEVFHIAFHGGRNLSKTVLSCLELAEKKRFSSISFPAI
>MACRO_A0A0F8CHV4/802-916
VNASTRDLKHKGGLAGALLNAAGPQLQDECDKIINSNGQLKPGDCVITGAGGKLCCKKVIHAVGPTFDKANPQKSLAQLKKVVKGSLELAEKNGCVSVALPTISRSQGFPLKLCA
>MACRO_A0A0F8CHV4/1028-1130
NRGAVSSAIFRVAGPKLQEFVTAKNPSGTVGEVIVTEGCKLKSSQVFHVVTPHWDNGQGTAEKILGGIFKDCLDKAEDTGLTSISFPAIGTGNLGFPKDVIAS
>MACRO_A0A0F8CHV4/1228-1333
VNSSNESFSLKSGVSKAILDGAGQAVEAECQTLGAQANTGIIMTQPGNLKCKKILHLVGQTDLVKINKVVKEALQLCVKNSHTSVSFPAIGTGQGNVQAKQVADAM
>MACRO_C3Y6H4/1042-1159
VNAANVRLEHVGGLAKAIVDAGGDIIQKFCNDYIQANGKLIPGQVVSSPPGRINTCQRILHAVGPIWNGGGLGEEGHLADAVYGSLEEAAKSNFRSIAIPAISSGIYGYPLKKCAEII
>MACRO_C3Y6H4/1283-1401
NTTAGNLNLNTGAVSRAILQLAGNDLQTLVNRAMQQARITSLPDGQILVTDSADLLCKQVIHCVLCSWDGGQGNSEKVLRKIVQQCLQQAEKGNYASIAIPAMGTGGLHFPHDVVAEAM
>MACRO_C3Y6H4/1526-1635
VNSTNEQLDLTRGAVSNAICKAGGPDIEQECKNIAARGGMRDGIAVTGSGQLKCGKIIHAAAPAPGQSTGWKKVITNCLQTADTLRLRSIAFPALGTGTLQGSAESTATT
>MACRO_K1P8A1/1152-1268
VNPANKDMKHIGGIAKFIVEKGGRSIQDECNDYVRKKGRLMEGQVYLSAAGNLKCKGVIHAVGPVWQNGTNQEEEYLREAVIKSLEVTSEKRLTSIAFPALCTGVFGYPVREATRVI
>MACRO_K1P8A1/1364-1476
VNTTSKDLKLGNGAVSASLLKAGGPILQQECDQNYPQGIQHGDIAVTSGGNLYCQSICHGSLPGWDQQGKALKVLRAFMEKCMTFVDQNQHSSVAFPAMGTGNLGYPRETVAK
>MACRO_K1P8A1/1680-1773
VNSTNPQFDLTRGLVSKIILKKGGTRLQQEVELRKSDLKSNGVAVTIAENLNCRYILHLDAETQKETWEEKITKCLLTIENSNVGHSMAFPTLG
>MACRO_K1PDC3/81-168
KELSDAAGPNLESECEKKFPHGVSVGAIADTGGYNLPCQRVYHVTLPDNQKDGSQNQTVTQIVKDCLARANSQGFSSIAVPDLGSTIG
>MACRO_K1PDC3/250-357
KNGGMAESLLQAAGPGLQTECDQKYPQGIQSGDLAITRGHNLQCQFVYHGAIPKWGTAGTPTPKQILKDFVTKCLEEANKHKMTKTLAFPTLGTGSLNYPPNQVAQVM
>MACRO_K1PDC3/457-564
KNGGMAESLLQAAGPGLQAECDQKYPQGIQSGDLAITGGHNLQCQYVYHGAIPKWGTAGTPTPKQILKDFVTKCLEEANKHKMTKTLAFPTLGTGSLNYPPDQVAQVM
>MACRO_C3Y5X5/927-1044
VNAANSRLSHVGGLAAALVKAGGKEIQRDCESYIRTSGQLSDGDVMTTKPYRLPCKMVVHAVGPQWKSGLSEDEKGGKEANLYRAAFSSLQEAKDFHSIGIPAISSGVYGFPIDLCVS
>MACRO_C3Y5X5/1331-1435
PTNNKLRLDAGVAQVVSRKAGGSLQAECLAVVQQYGELQNGAVATTGAGSLPCRHVLHLANPQPNHLKDNIKHCLQTADQKKLKSVALPAIGTGGINISPDQSAK
>MACRO_R8W1E3/42-124
EDGKLIREYVSGCTLIKNSCEKPDYIINTAAPYYEMEDEDSLLENCYLSCLEIANENHIHSIAFPLLSTGTHGYPIYEAVPIA
>MACRO_R8W1E3/195-305
VNSANTKLAVSGGLNGVIHRAAGSALQEECQKLNGCRIGEAKITRGYHLKAKYVIHTVGPAYGTPDAEGLLKKCYYNCLEVARENDIHSIAFPMISTGKFAFPKAAAAKIA
>MACRO_K1R1A9/877-992
VNGANVDLKHQGGLAFALVKKGGNQIQRDCTEHVQRNGKLKEGEVYCSKPGTLSCKMIVHACGPIWKGGTNQEKDRLMDCIQAALEVTEKKGYSSIAVPALCTGTFGFPIEEATIV
>MACRO_K1R1A9/1095-1165
VNTASKDLDLQHGLVSQSISTTGGDSIQQECKTKYQKGINFGEVAVTGGGKLACKIVCHGALPPWDKGTGN
>MACRO_K1R1A9/1211-1257
DRDDTATVLQTFLKCCLEESQKQNLSSIAFPAMGTGNLGYPRDMVAE
>MACRO_K1R1A9/1372-1461
NKGGVSLAIKARLGEQLQRQIELKKTEMKYIGLAVTENGDQSPIPSKCIIHVDISGGQYKKKILEVLNKVEELKLKTVAIPAIGTGKFYL
>MACRO_A0A0P7V475/498-615
VNAANEDLEHRGGVAQALSLAGGPEVQQACRELVRRSGKVPTGTAVATTPGQLPCKVLVHVVGPVWSITPGARRMVRAQLESAVKAALELAESHGCRSLAMPCISSGVFGVPFDLCAT
>MACRO_A0A0P7V475/721-826
KVGKCLMNKAGKGLENGFEQATRGRRAVPGDVVLVEGKGALNVCCVFFIRCERWAGVSQSSAAETLRRAVRDVLRSCESWGFVSVAFPVIGTGRSMGFPHSVVAQI
>MACRO_A0A0P7V475/887-986
VNSTNFTSEQTGVSKAILTAAGKNVQDEFDRVKSQDDGICFTLAGALACKIIVHICANKDLDLVKKLCGKVLKFCEHKGYRSVAFPAVCAGGAGLGAPAV
>MACRO_I1EUS8/145-261
VNAANGQLAHDAGIAAAIVKRGGPAIQEDSRRYIDKNRSLSDGKAVLFPRAGNLPYKAIVHAVGPIWNRSGDNSRGIALLRKAVRQSLEKSKSYTSIAIPAISSGMFGFPIDVCADA
>MACRO_I1EUS8/544-653
VNTTQEDLKLVGRGVSGALLKKGGQALQYACDSAVAKGKTAKEGKVVPTKATGSLKCKEVFHIAFHGGRNLSKTVLACLELAEKKRFSSISFPAIGTGTFDFPPADAAKA
>MACRO_A0A0F8B3S0/959-1072
VNAANEDLMHGGGVAAALSKAGGPDVQKESNAIVRQTGKVPVGEVVVTSGGNLNCKKLLHAVGPVGGKSGGKERMLLEKTVRSALDLAENMELKSIAIPCISSGVFGVPVTVCS
>MACRO_A0A0F8B3S0/1386-1479
PSGVSKAILTAAGATVQAELAQVGTPADHMCTTGPGLLGCREIIHASFMRDPQVIRKKCKKILKQCESKGYRSAAFPAINTGAAGMDSVKACKA
>MACRO_Q8IXQ6/136-254
VNAANEDLLHGGGLALALVKAGGFEIQEESKQFVARYGKVSAGEIAVTGAGRLPCKQIIHAVGPRWMEWDKQGCTGKLQRAIVSILNYVIYKNTHIKTVAIPALSSGIFQFPLNLCTKT
>MACRO_Q8IXQ6/335-446
VNSVNPHDITVGPVAKSILQQAGVEMKSEFLATKAKQFQRSQLVLVTKGFNLFCKYIYHVLWHSEFPKPQILKHAMKECLEKCIEQNITSISFPALGTGNMEIKKETAAEIL
>MACRO_A0A0F8ART1/1399-1512
VNAANEDLMHGGGVAAALSKAGGPDVQKESNAIVRQTGKVPVGEVVVTSGGNLNCKKLLHAVGPVGGKSGGKERMLLEKTVRSALDLAENMELKSIAIPCISSGVFGVPVTVCS
>MACRO_A0A0F8ART1/1826-1919
PSGVSKAILTAAGATVQAELAQVGTPADHMCTTGPGLLGCREIIHASFMRDPQVIRKKCKQILKQCESKGYRSAAFPAINTGAAGMDSVKACKA
>MACRO_Q8CAS9/138-256
VNAANENLLHGSGLAGSLVKTGGFEIQEESKRIIANVGKISVGGIAITGAGRLPCHLIIHAVGPRWTVTNSQTAIELLKFAIRNILDYVTKYDLRIKTVAIPALSSGIFQFPLDLCTSI
>MACRO_Q8CAS9/352-451
SGRVAQSILRQAGVEMEKELDKVNLSTDYQEVWVTKGFKLSCQYVFHVAWHSQINKYQILKDAMKSCLEKCLKPDINSISFPALGTGLMDLKKSTAAQIM
>MACRO_F7V4Y7/25-137
VNAANKSLLGGGGVDGAIHRAAGKELLAECRTLNGCETGEAKITGAYNLPCKYIIHTVGPVWHGGGHREAELLANCYKNSLQLAKDHGIRSIAFPSISTGVYSYPLDEAADIA
>MACRO_A3DH36/20-132
VNAANRTLLGGGGVDGAIHRAAGPELLEECRKLNGCETGEAKITKGYKLPAKYVIHTVGPVWKGGDKNEDQLLASCYRNSLKLAVENGIKTIAFPSISTGAYRFPVERAARIA
>MACRO_Q8KAE4/23-135
VNAANTSLLGGGGVDGAIHRAAGPKLLEACRELGGCLTGEAKITKGYRLPATFVIHTVGPVWHGGNHGEAELLASCYRNSLKLAIEHHCRTIAFPSISTGIYGYPVEQAAAIA
>MACRO_E8RGA1/18-130
VNAANETLLGGGGVDGAIHRAAGPQLLEECRAIGGCKTGQAVITKGYDLPAKHVIHTVGPIWRGGNNNEPALLASCYRNCLELAVRNNIDSIAFPAISCGAYGFPLDEAADIA
>MACRO_A0A0Q1FXE8/20-132
VNAANRSLLGGGGVDGAIHRAAGPELLDYCRSLGGCETGEAKITPGFNLPAKWVIHTVGPVWRGGDNREAELLQSCYSNSMNIAHEKSIKSIAFPAISTGVYGYPKPQAAEIA
>MACRO_C9RR62/20-132
VNAANCSLLGGGGVDGAIHRAAGPELLQACIPLKGCETGHAKITPGFKLPAKFVIHTPGPVYRDGQHGEPALLESCYKSCLALAEENNCETVAFPAISTGVYGYPWKEATEIA
>MACRO_A0A069RI11/26-141
VNAANSSLMGGGGVDGAIHRAGGPEILRECKEIVKEQGGCPTGDAVITTAGNLPSKYVIHTVGPIWKGGFENEEHLLANCYRNSLNIAVQNGIKSIAFPNISTGVYKFPPKKAAVI
>MACRO_Q8EYT0/21-137
VNAANSSLLGGGGVDGAIHRAGGPEILEECYKIREKQGECKVGEAVITTAGRLNAKFIIHTVGPIWSGGNKNEDELLSNAYKNSLLLAKNHSLKTIAFPNISTGIYHFPKERAAKIA
>MACRO_D5EBR5/22-134
VNAANNSLLGGGGVDGAIHKAAGPKLLEECRALNGCPTGEAKITHGYDLPAKWVIHTVGPVWHGGNNDEDKMLAKCYRNCLKLAAEKGIKTIAFPSISTGAYHFPIQRAAEIA
>MACRO_F4KXF3/18-134
VNAANTSLLGGGGVDGAIHRAGGPEILEDCKKIRSKQGGCPVGTAVITTAGKLPAKYVIHTVGPVWNQGKSNEEALLASAYLSSLKLAVEHEVNTIAFPNISTGIYRFPKQRAAEIA
>MACRO_A0A0H4VGG3/22-138
VNAANSSLLGGGGVDGAIHRAGGPSILAECRKIVARQGGCETGEAVITTAGNLLAKYVIHTVGPVWSGGERDEPELLAHCYRNSLLLAQHHGLKTIAFPNISTGVYGFPKTKAAEIA
>MACRO_A0A0R3JWV2/19-131
VNAANSSLLGGGGVDGAIHRAAGPELLEECRNLGGCETGQAKITKGYKLPAKYVIHTVGPVWQGGKNNEEMLLADCYKNSLALAKEYKLESIAFPLISTGAYGYPKDKALKIA
>MACRO_L7VL75/20-132
VNAANKTLLGGGGVDGAIHKAAGPELLEECRRLNGCETGEAKLTKGYRLPAKYVIHTVGPVWRGGDHGEDGLLAACYRNSLRLAVEYGIKTIAFPSISTGAYRFPVRRAARIA
>MACRO_A0A0G1WBR1/20-132
VNAANTSLLGGGGIDGAIHRAAGPKLLEECSLLGGCRTGEAKITKGHNLPAKYVIHAVGPVWQAGKSNEAALLADCYRSCLGLAKKHEIKTIAFPAISTGAYGFPKQEAAEIA
>MACRO_R5D3N1/21-133
VNAANCSLLGGGGVDGAIHRAAGPELLAECRTLGGCKTGEAKITKGYKLPAKYVIHTPGPVWHGGSRGEPELLRSCYRSCLELASENGCKTVDFPSISTGVYHFPLDKASQIA
>MACRO_X5DII6/20-132
VNAANKSLLGGGGVDGAIHRAAGPELLNECRQLNGCETGDAKITKGYNLPAKYVIHTVGPVYNGGRYNEAEKLASCYRRSLEEALQNSVKTIAFPNISTGIYGYPKQEAAKIA
>MACRO_D5WWN6/27-139
VNAANSTLLGGGGVDGAIHRAAGPELLEECRTLKGCPTGQAKITKGYRLPAAHVIHTVGPIWRGGSAGEAELLRSCYVNSLSLADAHGLKSIAFPAISTGVYGYPKEEASTIA
>MACRO_B0VJJ9/37-149
VNAANSSLLGGGGVDGAIHRAAGKCLLEECRTLGGCKTGEAKITKGYNLKAQYVIHTVGPVWQGGNSSEAELLASCYKKSLELAVEKGIKSIAFPNISTGVYRFPKEEAGKIA
>MACRO_W6M690/26-138
VNAANRSLLGGGGVDGAIHRAAGPELLAECRTLGGCDTGQAKLTRGYRLPARYVIHTVGPVWQGGVQGEPELLAACYRNSLKLAVANGIHTLAFPAISCGVYGYPLEEAARIA
>MACRO_A0A163WMQ8/21-133
VNAANSSLLGGGGVDGAIHRAAGPELLQECRQLGGCETGDAKITKAYRLKARHVIHTVGPVWRGGDHGEPELLASCYRRSIELAATAGVASIAFPCISTGIYGYPVEPAARVA
>MACRO_A0A0S7ZY20/18-130
VNAANSSLLGGGGVDGAIHRAAGPQLLEACRPLGGCTTGDAKITPGFNLPAKFVIHTVGPVWHGGSHGESHLLESCYRRSLDQALANNIRSIAFPAISTGAYGYPKQDAAKIA
>MACRO_A0A150LR09/26-146
VNAANGSLLGGGGVDGAIHRAAGPELLEECKKIRREQLKGEFLPTGEAVITKGYRLKAKYVIHTVGPIWDGKDREWKMEQLANCYRNSLKLAKEKGIKSISFPSISTGAYRFPVDLAAEVA
>MACRO_I4ALY5/21-137
VNAANTSLLGGGGVDGAIHRAGGKEILEECIQIRNRQGGCKTGDAVYTNAGNLPAKYVIHTVGSVWQDGTHGERELLASCYQNSLQIAQELQIKSISFPNISTGIYKFPKEEAAEIA
>MACRO_D5EGM7/21-133
VNAANTTLLGGGGVDGAIHRAAGPELLEECSTLGGCATGDAKITKGYRLPARYVIHTPGPVWRGGTKGEPDLLASCYRKSLELAVENGCKSVAFPSISCGVYGYPFDQAAQIA
>MACRO_A0A192IEB5/19-131
VNAANESLLGGGGVDGAIHRAAGPELLEECRALGGCPTGEARITKGYGLPARHVIHTVGPVWRGGAAGEPGLLAACYRNSLALATEHGLASIAFPAISTGVYGYPLEQATEIA
>MACRO_A0A0S8BLX0/18-129
VNAANESLLGGGGVDGAIHRAAGPELLEYCRRLGGCPTGEARITPGFNLPAKNVIHTVGPVWHGGEQGEAALLASCYRQSLELAHENRVLSIAFPGISTGVYGYPKDEAAVI
>MACRO_A0A0Q1C4H3/20-132
VNAANSSLLGGGGVDGAIHRAAGPELLKECRQLGGCKTGDAKLTKGYKLPSRYVIHTVGPVWKGGKKGEPDILASCYRNSLAIANKQGFKTIAFPSISTGIYGYPIELAAKVA
>MACRO_I6ZNK1/21-133
VNAANRSLLGGGGVDGAIHRAAGPGLLEECKTLGGCETGQAKITKGYNLPAKFVIHTVGPVWSGGNRNEDKLLSDCYRNSLKLAAENKVRTIAFPSISTGAYRFPFERAARIA
>MACRO_A0A081BR51/21-133
VNAANSSLLGGGGVDGAIHRAAGPELLAECRTLGGCPTGEAKITPGYRLLAKYVIHTVGPVWRGGGHHESELLENCYRHSLSLAVRHGLRTIAFPSISTGIYGFPIELASQIA
>MACRO_A7BQY0/21-133
VNAANNTLLGGGGVDGAIHRAAGPQLLAECRTLDGCPTGQAKITQGYQLPAKQVIHTVGPIWRGGRHDEPTLLANCYLNSLQLALEHQLKTIAFPAISCGIFAYPIPEATKIA
>MACRO_B5JW88/18-129
VNAANSSLLGGGGVDGAIHRAAGPELLNECRALKGCATGQAKLTQAYRLPARYVIHTVGPVYRDGHAGEAELLASCYQNSLQLAADHHLKSVAFPSISCGVYGYPAEQACAI
>MACRO_J5WI98/19-131
VNAANSSLLGGGGVDGAIHKAAGKELLEECRKLNGCNTGMAKITKGYNLPAKYIIHTVGPIYRGGNNNEKQELTNCYKNSLKLAKEHKINSIAFPIISSGAYGYPKDKAIEVA
>MACRO_A0A0C3R716/20-132
VNAANRTLLGGGGVDGAIHRAAGKELLEECRTLGGCPTGEAKITGGYRLKARHVIHTVGPIYADGNHGEPELLAACYRNSLKVAEENCLKTIAFPSISTGAYGYPIERAAPIA
>MACRO_K9TWU2/21-133
VNAANNSLLGGGGVDGAIHRAAGSQLLAECRQLRGCATGAAKITQGYNLPAKWVIHTVGPVWEGGDRGEDELLASCYRSSLTLAVQHGIKTIAFPAISTGVYRFPIDRAAQIA
>MACRO_B8CW96/27-142
VNAANSSLMGGGGVDGAIHRAGGPDILEECKEIRKKKGKLPPGQAVITTGGKLKARYVIHTVGPVWHGGQKNEGEVLKQAYRNCLDLARKNGIRSIAFPSISTGAYRFPVDRAAGI
>MACRO_H2CH42/19-131
VNAANSSLLGGGGVDGAIHRVAGPELLAECRTLGGCPTGEARITGGYRLKARHVIHTVGPIFRGGSQGEAALLASCYKSSLKLAVENGLHSVAFPNISTGVYGYPKEEAAQIA
>MACRO_S0EX89/25-137
VNAANTTLLGGGGVDGAIHRAAGPELLEECRTLGGCPTGEARITKGYRLPARYVIHAVGPVWYGGDRGEDALLASCYRHSLRLAKEHGVRTIAFPAISTGAYRFPLERATRIA
>MACRO_A0A073IUA8/25-136
VNAANRTLLGGGGVDGAIHRAAGEELLAECRTLNGCETGEAKITGAYRLPCKYVIHTVGPVWHGGTHGEPELLASCYRNSLKVAMENGVRSIAFPSISTGVYSYPVGKAAET
>MACRO_A0A0S8C7G1/21-133
VNAANTTLLGGGGVDGAIHRAAGPELLAECRALGGCPTGSAKITKGYKLPARYVIHTVGPVWNGGKRGESELLASCYRESLKLAAAHALRTVAFPAISCGAYGYPLHEAVKVA
>MACRO_A0A0A6PC45/21-133
VNAANESLLGGGGVDGAIHRAAGPQLLKECRALGGCPTGQAKITKAYQLPAKHIIHTVGPVWRGGQNNEADLLASCYTNSLRLALENQLKTIAFPAISCGVYAYPISKATKIA
>MACRO_A1A5Q1/102-220
VNAANEDLLHGGGLAGSLVKIGGSEIQEESKKWIATHGKIPVGGFAVTRAGKLPCYLIIHAVGPRWTVMDSQTAIGLLSVAITNILDYVTKWNTCIKTVAIPALSSGIFQFPLHLCTRI
>MACRO_A1A5Q1/316-415
SGQVAQSILKRAGFEMEMELDKIKLSSDYQVVQVTKGFKLSCQYVFHVSWHYSISKDQILKNAMKSCLERCLKRDINSISFPALGTGAINLEKSIAAKIM
>MACRO_R8W0P3/21-133
VNAANTSLLGGGGVDGAIHRAAGPELLAECRTLGGCPTGQAKITGGYRLPARYVIHTPGPIWHGGQSGEDDLLADCYRNCLALAAEHDCRTVAFPAISTGVYHFPLDRAAAIA
>MACRO_A1K8U9/21-133
VNAANSSLLGGGGVDGAIHRAAGPELREACRWLGGCRTGAAKLTPAYQLAAKFVIHTVGPVWHGGAQGEPELLASCYRSALELAAEHGVASIAFPAISTGAYGYPIELAARVA
>MACRO_F4XDV7/19-131
VNAANRSLLGGGGVDGAIHRAAGAELLAECRTLGGCETGEAKVTQAYQLPCRYVIHTVGPIWHGGQRGEREKLVSCYRTSLKLAWEKGCASVAFPLISAGVYGYPKEQALEVA
>MACRO_A0A0S8FGQ1/21-133
VNAANRSLLGGGGVDGAIHRAAGPELREACGKLGGCQVGEAKVTPAFELPARWVIHTVGPVWRGGEENEPRQLADCYRRSLEAAAELGAESLAFPAISCGAYGYPMEQAAEIA
>MACRO_S3K2W5/19-131
VNAANTTLLGGGGVDGAIHKAACPLLLEECKKLNGCKTGEAKITGAYNLSARYVIHTVGPVYSDGKSGEPELLASCYRESLRTALEHNCESIAFPCISTGVYGYPKKEAAEIA
>MACRO_A0A151BSI7/33-151
VNAANSSLMGGGGVDGAIHRKGGPKILEECKRIRETEWPDGLPTGKAVITTGGNLKAKYVIHTVGPVWRGGGRGEPELLAEAYRNSLKLAASKGLRTVAFPAISTGAYGYPKDKAAEVA
>MACRO_G2TPT3/20-132
VNAANTTLLGGGGVDGAIHRAAGPELLEECRKLNGCPTGEAKMTKGYRLPAKYVIHTPGPVWQGGGHHEAELLENSYQNSLRLAESKGLRTVAFPSISTGVYHFPLDAAARIA
>MACRO_R7K6S7/19-131
VNAANKTLLGGGGVDGAIHRAAGHMLLEECKTLGGCNTGEAKLTKGYSLPAKYVIHTVGPVWHGGNRGEKELLESCYKSSLALAKANGFATIAFPLISAGVYGYPKKDAISVA
>MACRO_D7CSQ8/17-129
VNAANSSLLGGGGVDGAIHRAAGPELLAACRTLGGCPTGEAKLTPGYNLSARFVIHTVGPVWRGGAHREDELLARCYRSCFALAREHALRSLAFPSISTGAYGFPIERAAPIA
>MACRO_R7B160/21-133
VNAANNSLLGGGGVDGAIHRAAGPELLAECRTLHGCETGEAKITKAYNLPCDYVIHTVGPIWNGGRNREEELLANCYFNSMKLAMDNGIRSIAFPSISTGIYSFPVELAAKIA
>MACRO_Q8RB30/21-137
VNAANSSLIGGGGVDGAIHKAGGPAIAEELKVIREKQGGCPTGHAVITGAGNLKAKYVIHAVGPIWKGGNHNEDNLLASAYIESLKLADEYNVKTIAFPSISTGAYGFPVERAARIA
>MACRO_R7JSE9/62-174
VNAANTSLLGGGGVDGCIHRAAGPELLAECRTLHGCETGSAKITKGYRLPCKYVIHAVGPRWRDGRHRERELLESCYRTSLNLAKENGCQSVAFPLISSGVYGYPKDQALKVA
>MACRO_A0A150ABC2/19-135
VNAANTSLLGGGGVDGAIHRKGGKQILEECQKIRNRQGGCKVGESVITTAGNLPSKKVIHTVGPRWNDGKSSEDEKLKSCYITALQIAEENNITTIAFPNISTGIYRFPKGRAASIA
>MACRO_H9UHM6/18-130
VNAANESLLGGGGVDGAIHRAAGPGLLAECRKIGGCPTGEARITQGYNLPARRVIHTVGPVWHGGTRGEAELLAACYRNSLELALHHGLHRIAFPSISTGVYGYPKDAAARIA
>MACRO_B1C659/21-133
VNAANTSLLGGGGVDGAIHRAAGKKLLEECRTLHGCRTGEAKITKGYDLKAKYVIHTVGPIYRGGKDNEAVLLKSAYKNSLKLAKENGVKTIAFPSISTGVYSYPLNEASEIA
>MACRO_F1R5H2/88-209
VNAANEKLQHGGGLAQALSMAGGPQIQRWSDDIIKRYGYVKTGEAVLTPAGNLPFKYIIHAVGPKVPQNPTQKEIGDATPLLYNAITSILQTVLRENITSVAIPALSSGLFNFPRDRCADII
>MACRO_F1R5H2/310-415
LHQGVISRAILKKAGDEIQNEIYKKKSNTSFYSSKVLYKTKGYNLYCKSVFHTVCAHRSDSKSKEILFNVVLESLKKAAEDYESISFPAIGTGNLDFKKWEVAKIM
>MACRO_A0A069REJ0/18-130
VNAANSSLLGGGGVDGAIHRAAGPELLAECRTIGGCEVGKAKITKGYRLPANYVIHTVGPVWNDGKSDEEKLLADCYRNSLALAKEYELESIAFPLISSGAFRCPKDKALKIA
>MACRO_D5MH19/20-132
VNAANSSLLGGGGVDGAIHRAAGPGLLAECRLLGGCEPGDARITKGYRLPAKYVIHTVGPIWRGGSHGEQEILASCYTRSLRLAAESGLTSVAFPCISTGVYGYPKEPAARVA
>MACRO_A0A0S4KP32/21-133
VNAANESLLPGGGVCGAIHRAAGPELAEECRRLGGCRTGDAKLTRGYRLPARYVIHTVGPVWHGGRRGEAESLASCYRRCIELASINGITSIAFPSISTGIYGYPIEQAAEIA
>MACRO_A0A0S7XQA8/26-142
VNAANPSLMGGGGVDGAIHRAGGPAILEDCKRIIERQGRLPTGKAVITTGGNLKARYVIHTVGPIWQGGNRGEAELLASAYEESLKLAQEKGLTSISFPSISTGAYGFPVDQAANIA
>MACRO_A0A090I1N4/19-131
VNAANESLLGGGGVDGAIHRAAGPQLLKECKTLNGCKTGQAKITKGYNLPAKYVIHTVGPVYKDGRCGEKELLISAYKSSLTLAAEYDLKSVAFPLISSGVYGYPKKEALDVA
>MACRO_A0A0Q4B7K5/20-132
VNAANTSLLGGGGVDGAIHRAAGPSLLTECRQLGGCPVGQCRVTRGYRLPAKWIIHTVGPVWNGGSQGEPELLAGCYRNSLLAAEAYGLASVAFPCISTGVYGYPFEQATDIA
>MACRO_B8FDL2/25-136
VNAANRSLLGGGGVDGAIHRAAGPQLLEECRTLNGCETGEAKITKGYNLSAKHVIHTVGPVYSRESNPAELLANCYKSSLALARDNHLLSIAFPAISCGVYGYPLEEACKVA
>MACRO_S0JJD0/21-133
VNAANNSLLGGGGVDGAIHRAAGSEFLAECRTLNGCETGEAKITKAYNLPCDYVIHTVGPIWNAGRNREEELLANCYFNSMQLAMDNGIRSIAFPSISTGVYSFPVELAAKIA
>MACRO_F8F0F6/25-141
VNAANSSLLGGGGVDGAIHRAAGPQLLEECRVINRTLGGCPTGKAVITGAGNLPCTYVIHTVGPVWYGGTYNEANLLASCYRESLQLAEAHHCTSIAFPNISTGVYGYPKLLAAEVA
>MACRO_C0EIB0/20-132
VNAANTSLLGGGGVDGAIHRAAGPKLLEECQDLGGCPTGEAKLTRGYNLPAKFVIHTPGPIWRGGASHEDELLASCYTSCLSLAVENGCKTVAFPSISTGVYHFPLDRAAAIA
>MACRO_A0A0F0CLF1/19-131
VNAANTSLLGGGGVDGSIHRAAGPELLAECSMLHGCETGSAKITKGYRLPCKYVIHAVGPRWRDGMHREQELLESCYRTSLNLAKENGCQSVAFPLISSGIYGYPKDQALKIA
>MACRO_A0A0F0CGE5/23-134
VNAANSSLLGGGGVDGAIHRGAGKELLAECRLLGGCKTGQAKITKGYQLPCTYIIHTVGPVWNGGTHSEEELLASCYRNSLQLAVEHHVRQIAFPSISTGIYHFPVELAAET
>MACRO_R6TSH9/19-131
VNAANESLLGGGGVDGAIHRAAGSGLLAECKTLGGCKTGRVKITGGYNLPAKYVIHTVGPIYNDGKHGEKTLLESCYRESLALAKERGCETVAFPLISSGVYGYPKDQALKVA
>MACRO_V1CMS8/19-131
VNAANTSLLGGGGVDGCIHRAAGPELLEECKALRGCETGSAKITKGYRLPCKYVIHAVGPRWRDGNHHEKELLESCYRISLNLAKKYGCESIAFPLISSGIYGYPKDRALKVA
>MACRO_A0A0S8CML3/27-139
VNAANRSLLGGGGVDGAIHRAAGPELLAECRTLGGCETGDAVITRGYKLKAKYVIHTVGPVYHGPDPRTERLLESAYRRSLEVARDKGIRSVAFPSISTGVYGYPMEEAAPVA
>MACRO_V7I840/21-132
VNAANSSLLGGGGVDGAIHRAAGPGLLDECRRLDGCQTGEAKITKGYRLKARHVIHTVGPIYRHGQDNAGLLRSCYLRSLELAASNGLKSIAFPAISTGVYGYPVEEAARVA
>MACRO_D6GTE5/44-156
VNAANKTLLGGGGVDGAIHRCAGPELLKECRTLHGCETGEAKITKGYRLPASYVIHTVGPIYVDGKHNERQLLTRAYRNSLHLAKKHHLRSIAFPLISSGVYGYPKEEAIEVA
>MACRO_F7V520/22-134
VNAANNSLLGGGGVDGAIHRAAGPELLAECRTLHGCQTGEAKITGAYKLPCKYVIHTVGPIWHGGNDGEPELLTSAYRNSLQCAADHGIRTIAFPSVSTGVYSYPLDQAAAIA
>MACRO_A0A101EYI3/29-145
VNAANRELTPGGGVSGAIHRAGGPEVTEAAAAIRRERGPLATGEAVITPGGNLPAKWVIHTVGPVWHGGKKDEPELLSKAYRSCLELAVSRGIKTIAFPSISTGAYGYPVEEAAPVA
>MACRO_A0A0S8I3S6/26-138
VNAANRSLLGGGGVDGAIHRAAGPQLLTECRTLGGCETGEAKLTKGYNLKAGHVIHTVGPIYHSAGKKAPELLANCYRRSLEVASQNKLKSIAFPSISTGAYGYPLEEAAPIA
>MACRO_Q11SI9/18-134
VNAANTSLLGGGGVDGAIHRAGGKEILEDCRKIIARQGSCKTGEAVITTAGKLPAKFVIHTVGPVWNGGNKNESDKLADCYFNALKLAVENDCVSIAFPGISTGIYRFPKTMAAHIA
>MACRO_A0A101FPM9/28-144
VNAANSSLMGGGGVDGAIHRAGGPQILEECKQIVARRGPCPTGKAVITGGGRLKARYVIHAVGPVWRGGEAGEDELLRQAYLSSLDLAAERGIRSLSFPAISTGAYRFPKDRAARIA
>MACRO_A0A0S2HY64/25-141
VNAANSALKGGGGVDGAIHRAGGPEILEECKSIVAKNGKLPTGEAVITTGGALKAKYVIHTPGPVWQGGHKNEPVELANSYHNSLKVAEENNCKTVAFPNISTGIYGFPKDRAAAIA
>MACRO_D0LXH8/39-151
VNAANSSLLGGGGVDGAIHRAAGPALLAACRPLGGCATGAAKITPGFELPARQVIHTVGPVWRGGGEGEPELLASCYRACMALAREHGLRTLAFPAISTGVYGYPLEPATSVA
>MACRO_V5EQB2/55-167
VNAANNSLLGGGGVDGAIHRAAGPDLLKECRTLNGCDTGSAKTTKGYNLPAKHVIHTVGPVYKSSKHEESEKLLRSAYRNSLEEAKRVGARSVAFPSISTGVYGYPFDKAATA
>MACRO_A0A136WIT6/20-132
VNAANTSLLGGGGVDGAIHRAAGEELLEECKSLNGCERGEAKITKGYNLKANYVIHTPGPIWRGGKWGEDELLKNCYENSLRLAKENGLKTVAFPSISTGVYCFPVERAAKIA
>MACRO_A0A0S7YZT5/17-129
VNAANESLAPGGGVCGAIHRAAGPELARACRECAPCPAGEARITPGYRLPAQYVIHAVGPVWRGGASGEPELLSSAYRTSMRLAAEHGLRSVAFPAISAGIFGYPLSDATRIA
>MACRO_H8L0P0/22-134
VNAANSALLGGGGVDGAIHRAAGPELLEACRALRGCPVGEARLTPGFALPAAWIIHTVGPVWQGGHRDEAELLAACYRHCLQLAGRHGIHSLAFPAISTGVYGYPREAAARIA
>MACRO_R6FYW7/19-131
VNAANTSLLGGGGVDGCIHRAAGPDLLEECRMLHGCQTGNAKITNGYRLPCKYVIHTVGPIWLDGKHQEQKLLESCYDTSLNLAKEYGCESVAFPLISSGIYGYPKDQALKVA
>MACRO_A0A0S7ZM39/18-130
VNAANNSLLGGGGVDGAIHRAAGPELLASCRPLGGCKTGEAKITPGFKLPAKWVIHTVGPVWRGGQHGEAQQLKSCYRNSFVLGLQYNVKSIAFPAISTGVYGYPKAEAAEIA
>MACRO_Q3SJK9/21-133
VNAANPSLLGGGGVDGAIHRAAGPQLLEACRALGGCATGDAKLTPGYALPARFVIHTVGPVWRGGLDGEPALLASCYRRAIELAADHGLASIAFPAISTGVYGYPKNEAARIA
>MACRO_A0A101I1H1/20-131
VNAANKTLLGGGGVDGAIHRKAGPELLAECKKLNGCETGEAKITKGYNLKAKYVIHTVGPVYRDGKSGESRLLYNSFYNSLILAKKNGIKTIAFPAISTGVYGYPKEDAAKV
>MACRO_A0A010Z7F8/26-142
VNAANSSLLGGGGVDGAIHRAGGPAILEECRKIRDRQGGCDTGEAVVTTAGKLPAKFVVHTVGPVYQNGNKGEAELLKRCYANSIQAAVDVSARRVSFPNISTGIYGYPKKEAAEIA
>MACRO_A0A176U918/19-131
VNAANSSLLGGGGVDGCIHRAAGPELLAECRTLNGCETGSAKITRGYKLPCKYVIHAVGPRWQGGKYHEKELLESCYRTSLELAKKYECESVAFPLISSGIYGYPKDQALKVA
>MACRO_B0C9U3/21-133
VNAANESLLGGGGVDGAIHRTAGPQLLAECRTLKGCKTGHAKLTKGYQLPAKYVIHTVGPIWRGGGANEAILLQACYQRSLALAVDNGIQTIAFPAISCGVYGYPIDQACQIA
>MACRO_Q2BML9/22-134
VNAANNSLLGGGGVDGAIHRVAGPELLEECRGLKGCDTGQAKLTSGYQLPAKHVIHTVGPIWYGGEEGEAGHLASCYRDSLRLAEQYQLKSVAFPAISCGVYGYPAEQAAEIA
>MACRO_A0A0J7HT04/36-148
VNAANSSLLGGGGVDGAIHRAAGPKLLEECKTLGGCSAGEAKITGAYRLKAKYVIHTVGPVWRGGSYNEASILERCYKSSLRLAREHALKSIAFPCISTGAYGYPSEMGAEVA
>MACRO_J1H013/19-130
VNAANTSLLGGGGVDGAIHRAAGPELLEECRRLHGCETGHAKITSGYRLPANYVIHTPGPVWHGGGAGEEGLLASCYQNCLRLAEENGCHTVAFPSISTGVYRFPLECAAYI
>MACRO_A0A133VG96/26-137
VNAANKRLAPGGGVAGAIHNAAGPKLWKECKKLNGCETGEAKITKGYQLPAKHVIHTVGPVYSDSPKDPELLASCYQESLKLAEKNNIKSITFPAISTGAFGYPTNEAAKIA
>MACRO_A0A166BW11/51-164
VNAANRSLLGGGGVDGAIHRAAGPELYDECETLDGCATGDAKITKGYRLPARHVIHTVGPVYSAAKEDRVATLLASCYRRSLELASEHQLKSIAFPCISTGVYGYPNESAAHIA
>MACRO_C3Y6H9/1160-1275
VNAANRDLKHIGGLAKSISDVAGPVLQSECDKITRRRSLLDGQVVVTSAGAMTTCKEIIHAVGPLWQGGFRREADALYDAAYGSLEEAGRRGHTSIAIPAISSGIYSFPVDQCANL
>MACRO_C3Y6H9/1409-1527
VNSTSHNLNLNSGQLSKSILDRGGPELQTLVNNAKAQKGIQSLADGDILESGPAGLNVQTVIHSALCRWDGGQGDSEKVLRELVRKCLKVAEEGGHKTIAIPAMGTGGLHFPHEVVAEA
>MACRO_A0A0V8QIG9/21-133
VNAANNSLLGGGGVDGAIHRAAGPELLAECRTLHGCETGQAKITKAYNLPCDYVIHTVGPIWNGGRSKEEELLASCYFHSMQVALEHEIRSIAFPSISTGVYSFPVELAAKIA
>MACRO_R6BPT2/20-132
VNAANNTLLGGGGVDGAIHRAAGPALLEECRGLGGCPTGQARLTGGYRLPAEYVIHTVGPIWQGGEAGEEQLLRQCYLSCLELAVQQGIKTIAFPSISTGAYHFPVNRAAEIA
>MACRO_V8PIE1/75-194
VNAANEYLHHFGGLAFALLKAGGPEIEEQCKLFVEKNGPLSPGQIVVTSGGRLPCKQIIHAVGPRWSEDQKEECCLKLEAAIINVLKYVNAPENNIKSVAIPALSSGIFNFPQDWCAQVI
>MACRO_V8PIE1/284-387
QGAVSRAILERAGPAMQEQFLSELQKLPSDRPNFIHTKGFSLDCEHVLHVIWPSYIEGNRREVLKTAISKGLSKTQEQQLSSIAFPPLGIKDLHLPSNEVAEIM
>MACRO_A0A0S8FAF0/18-130
VNAANSSLLGGGGVDGAIHRAAGIELKAYCQSLGGCKAGDARITPGFGLKARWVIHTVGPVWRGGDQGEPALLESCYRRCFQLAQENRIRGIAFPAISTGVYGYPKEAAARIA
>MACRO_A0A0S8AMZ3/21-132
VNAANNSLLGGGGVDGAIHRAAGPGLLAECRKLHGCATGDAKITKGYNLPARYIIHTVGPVWHDGASGEEDLLASCYKNCFICARENNLRSLAFPAISTGVYGFPKKKAAII
>MACRO_A0A0B6WX45/30-148
VNAANSSLMGGGGVDGAIHRRGGPQILEECREIRRTRYPQGLPTGEAVITSGGRLPAHYVIHTVGPIYGRHDGREAELLANCYRNSLALAVERGLRTIAFPSISTGAYGYPRDEAARVA
>MACRO_Q9HXU7/20-132
VNAANSSLLGGGGVDGAIHRAAGAELVAACRLLHGCKTGEAKITRGFRLPAAHVIHTVGPVWRGGDNGEAELLASCYRRSLALAEQAGAASVAFPAISCGIYGYPLEQAAAIA
>MACRO_R9AAZ0/24-134
VNAANESLLGGGGVDGQIHKTAGPGLLEECRKLNGCRTGEAKLTKGYNLPSKYVIHTVGPRYSSSRREELLRNAYRSSLECAHENSIHSIAFPSISTGIYGYPIEEASEVA
>MACRO_A0A0S8EUY1/21-133
VNAANRSLLGGGGVDGAIHRAAGPGLLEACQRLGGCEVGDAKCTPAFDLPARWIIHTVGPVWRGGTEGEAERLADCYRRSMELAEEVGAASIAFPAISCGAYGYPMEQAAEIA
>MACRO_Q3AEI4/26-142
VNAANSRLAGGGGVDGAIHRAGGPKIMEECREIINKIGVLPPGEAVATTAGNLPAKYVIHTVGPIYRGGQKGEENTLRNAYLNSLKLAKQLNVKTIAFPSISTGAYGYPVKDAARVA
>MACRO_A0A101DIC8/27-143
VNAANSGLRGGGGVDGAIHRAAGPKLLQAGQEIVRQQGPLPPGEAVITPGFELKAKYVIHTVGPIWRGGGFQEKELLDKSYKSCLLLAQKNKIKSIAFPAISCGAYGFPLELAAPIA
>MACRO_A0A0S8HC22/22-134
VNAANTSLLGGGGVDGAIHRAAGTGLLDECKTLGGCLTGDAKITSGYNLPAKFVIHTVGPIWKGGNSNEDKLLASCYRNSLRIAENMKLLSIAFPNISTGVYGFPKERAAAIA
>MACRO_A0A0X8JNW5/19-131
VNAANNSLLGGGGVDGAIHRAAGPELVRECRVLGGCETGQAKATKGYRLPAGYVIHTVGPVWHGGDSGEAALLAACYSNSLALADSLRLRSVAFPCISTGVYGFPKNRAAEIA
>MACRO_A0A0A0D124/18-129
VNAANSALSGGGGVDGAIHRAAGPELLVECRTLGRCPTGEARITKGYRLPARHVIHCVGPVWQGGDHGEDALLAGCYRAALRLARDNACTSIAFPAISAGVYRFPPDRAAGI
>MACRO_R5Z3B2/141-252
VNAANASLLGGGGVDGAIHRKAGPQLLEECRNLHGCKTGQAKITQGYQLPARYVIHTVGPIYSGKHEDSHALRDCYWNSLTLAKQYDIHSIAFPAISCGVYGYPLKEAVPIA
>MACRO_A0A0H5BEF6/29-141
VNAANARLAGGGGVDGAIHRAAGPELIKACRALGGCPTGEARITPGFRLRARFVIHAVGPVWRGGGQNEDALLAGCYRSSLALAQEHKLASIAFSAISTGIYGFPADRAARIA
>MACRO_R5QLG6/21-133
VNAANNSLLGGGGVDGAIHRAAGPELLTECRSLHGCKTGEAKITKAYNLPCDYVIHTVGPIWNGGRNKEEELLTNSYFNSMKLAMDNGIRSIAFPSISTGVYSFPVELAAKIA
>MACRO_Q8Y3S3/19-135
VNAANSGLLGGGGVDGAIHQAAGPDLLKECQEVINRIGSCPAGEAVITSAGDLKATYIIHAVGPIWKDGEHQEANKLASCYWKALDLAAGKDLTSIAFPNISTGVYGFPKKLAAEVA
>MACRO_D4M7N0/19-131
VNAANSSLLGGGGVDGCIHRAAGAGLLEECRTLGGCETGSAKITGGYGLPCRYVIHAVGPVWRDGRHGERDLLASCYRTSLELAKEHGCESVAFPLISSGAYGYPKDRALRVA
>MACRO_J9WAK3/20-132
VNAANTALSGGGGVDGAIHRAAGPELDEACRKLNGCPTGEAKVTPGFRLPAKFVIHTPGPIWRGGHNNEPQLLRNSYVNSLKRAVENHCQTVAFPSISTGVYDFPLDKAAKIA
>MACRO_A0A0G3EHT1/21-132
VNAANTRLLGGGGVDGAIHRAAGPELLEECRRLGGCPTGEAKITGGYHLPANHVIHTVGPVWKGGRSGEADLLECCYRRSLEVAAERGLTSVAFPSISTGAYRFPVEKAAGI
>MACRO_A0A0U3LJ70/20-132
VNAANSSLLGGGGVDGAIHRAAGPDLLQACRALNGCKTGQAKITAGFRLAARHVIHTVGPVWRGGAHGEEALLRSCYVTSLELARDHSIESIAFPSISTGSYGYPIELAAQVA
>MACRO_I3IL92/27-139
VNAANTSLLGGGGVDGAIHRAGGPKILEECKKLGGCPTGEARITTGGDLKARYVIHTVGPMYRHGKKGEAELLAHAYKNSLTLASQHKLKSISFPSISTGAYGYPIYEAATIA
>MACRO_H1HUL9/19-131
VNAANSSLLGGGGVDGCIYRAAGPELLQACKKLHGCETGQAKITAGYRLPCKYVIHAVGPRWQGGMRGEEEKLRSCYRASLKLAAEYQCETVAFPLISAGIYGYPKAEALRVA
>MACRO_G7E606/36-148
VNAANSSLRGGGGVDGAIHRASGPELLEECKTLGRCETGDAKSTKGYKLLARYVIHTVGPVYTSSKHDKCEQQLASCYTRSLEEAKRLHCSSVAFPNISTGVYGYPKDQACRT
>MACRO_Q8P5Z8/19-137
VNAANESLLGGGGVDGAIHRAAGPRLLEACEALPEVRPGVRCPTGEIRITDGFDLKARHIFHTVGPVWRDGKHNEPEQLANCYWQSLKLAEQMMLHSIAFPAISCGIYGYPLYQAARIA
>MACRO_Q74FT0/21-133
VNAANNSLLGGGGVDGAIHRAAGPELLAECRTLNGCATGDAKITAGYRLPAKHVIHTVGPVWHGGARGEPDLLRSCYRRSFEVAHGAGLRSIAFPAISCGVYGYPLDEACSIA
>MACRO_D8FCZ3/45-157
VNAANNSLLGGGGVDGAIHRAAGPELLNETRKIGGCPTGEARVSKGYKLPASWVIHTVGPIWRGGGQNEERLLADCYRNSLRAAVESDAKTVAFPAISTGVYGFPLRRATEIA
>MACRO_A0A0S7C3G1/22-134
VNAANTSLLGGGGVDGAIHRAAGPKLLDACRAIGGCPTGEARITPGFNLPARCVIHTVGPVWRGGNHNEEALLYACYTQSLKLGLENQCFTIAFPNISTGIYGFPRQRAAEIA
>MACRO_Q3A2Y0/25-135
VNAANRSLLGGGGVDGAIHRAAGPRLVEECRSLNGCETGDAKITDGYDLPARHVIHTVGPVYRGRPNDPKLLASCYRTSLELARQHGLTSVAFPAISCGIYGYPVERGCRI
>MACRO_A1K5K1/21-133
VNAANRSLLGGGGVDGAIHRAAGFELLEACRKLGGCEPGDAKITPGFLLKARYVVHTVGPIWHGGTRGEAEVLASCYWRCLEVAAEHGVRSIAFPCISTGVYGYPPELAAQVA
>MACRO_B3DX55/28-140
VNAANTRLVKGGGVDGAIHRAAGPKLAEACAQLKGCPTGQAKVTPGFNLQAKWIIHAVGPVWQGGQAKEEELLASCYHQALLRAHELGAHSVAFPAISTGAYGFPIAKAARIA
>MACRO_A1ZGG8/21-137
VNAANTSLRGGGGVDGAIHRKGGEDILRDCYKIIARQGGCKVGEAVITTAGRLPAKHIIHTVGPTWSGGYNNEKELLKSAYLNSLKLAVAHELKTVAFPNISTGIYKFPKRKAADIA
>MACRO_A0A086YPT6/24-140
VNAANSSLMGGGGVDGAIHRAGGPAILEECKRIRAQRGPLPPGQAVVTTGGNLKARYVIHTVGPIWQGGHKNEAVVLAGAYQESLKLARVKDIKTISFPSISTGAYGYPLEEAAQVA
>MACRO_K1QVS8/242-354
VNSSNCSLNLSQGRASKAMLDAAGDGIQTECRTNYPNGIQDGEIAITSGGQLSCDAIYHGALSKYTCDEDEEVLKYLINASLDQTETDEYQTIAFPALGTGMLGYPTDRVVEI
>MACRO_K1QVS8/440-544
NQGLSQSLSDVAGPEMQDELNKKYPDGIEYGEFAISKGYNLPCRYVYHGALPKWSTTDPDPSFTMEELIDNCLETADRHNTKAIAFPTLGVGSLLYPVEESAQLM
>MACRO_Q2IP54/26-138
VNAANATLLGGGGVDGAIHRAAGPELLEACRALGGARTGEAKITPGFRLAARHVIHAVGPVWRGGGAGEDAALASCYRASMRLAAEHGLRSIAFPAISTGAYGFPVERATPIA
>MACRO_F4XHV4/19-131
VNAANESLLGGGGVDGCIHRAAGPELLAECETLHGCETGSAKITKGYRLPCKYVIHAVGPRWYDGRHGECELLISCYRTSLMLAKEYGCESIAFPLISSGIFGYPKDQALKVA
>MACRO_F4XHQ2/19-131
VNAANESLLGGGGVDGCIHRAAGPELLTECETLHGCKTGSAKITKGYRLPCKYVIHAVGPRWYDGRHRERELLISCYRTSLMLAKEYGCESVAFPLISSGIFGYPKDQALKVA
>MACRO_A0A0F7M462/20-130
VNAANESLLGGGGVDGAIHRAAGAELLEYCRQLNGCATGDAKLSPGFKLPAKAIIHTVGPIWRGGEHGEAELLASCYRRCIDIANSEGFRRVAFPAISCGVYGYPKPAAAE
>MACRO_R6MH22/19-131
VNAANSSLLGGGGVDGCIHRAAGPKLLAECRTLGGCHTGDAKITNAYDLPCNYVIHAVGPIWRGGQFHERELLTSCYENSLALAKEKHCETIAFPLISSGIYGYPKAQALKVA
>MACRO_A0A0M2NMN6/19-130
VNAANTSLLGGGGVDGAIHRAAGPALLAECRTLHGCETGQAKITKGYGLPAGYVIHTPGPIWRGGKNGEEELLAGSYRSSLRLAAEHGLKTVAFPSISTGVYRFPLERAAKL
>MACRO_A0A0S8K436/26-138
VNAANPSLLGGGGVDGAIHRAGGPQILEECRKIGGCPPGEARITSGGRLKAKYVIHTVGPIYHGGTKGEAEILASAYRSSLKLASERGIKSVAFPSISTGAYGYPIELAAPIA
>MACRO_G9RSJ9/19-131
VNAANESLLGGGGVDGCIHRAAGPELLVECETLHGCKTGSAKITKGYKLPCKYVIHAVGPRWYDGRHGERERLISCYRTSLMLAKEYGCESVAFPLISSGIFGYPKDQALKVA
>MACRO_Q6N9E2/29-141
VNAANSSLLGGGGVDGAIHRAAGPELLAECETLGCCETGDAKITRGYRLPARHVIHAVGPIWHSGGHGEDAALASCYARALQLANEHALTSIAFSAISTGVYGFPPERAAPIA
>MACRO_A0A166LAS1/76-189
VNAANKSLLGGGGVDGAIHSAAGPNLVKECRTLGGCETGDAKITEGYHLPSKHIIHTVGPIYSSSDKDTKASELASCYKTSLQLAIANSLKHIAFPSISTGVYGYPIEDATHIA
>MACRO_A0A0M9E8R8/25-136
VNAANNSLLGGGGVDGAIHMAAGPELLEECKTLNGCKTGDSKITGGYKLKANHVIHTVGPIYSGSPDDPKTLASCYQNCLKLAQSNGVKTIAFPAISCGVYGYPIPDACKIA
>MACRO_I4C7C4/21-132
VNAANNSLLGGGGVDGAIHRAAGPELLAECRQLGGCETGDAKITKGHKLKAKHVIHTVGPIYRGGRSKEPELLASCYRRCFEVAAENNLQSLAFPSISTGAYGYPISEASGI
>MACRO_F4XBE3/19-131
VNAAKESLLGGGGVDGAIHRAAGPELLAECRTLGGCKTGQAKITKGYRLPAKFVIHTVGPIWQGGSHGERELLVSAYRSSLELALGNHCETVAFPLISSGVYGYPKDQALKVA
>MACRO_A0A1B7MVD3/56-174
VNAANSTLQGGGGVDGAIHMAAGPALAKACRELYPGPRPCPTGDAKITPGFQLPAKHVIHTVGPRWSSSSDAETMASQLGSCYRTSLQLAVENKCKSIAFPLISTGIYSYPIDEATHIA
>MACRO_A0A191TKT4/18-134
VNSANTSLLGGSGVDGAIHKAGGKTILEECQKIRAKQGGCKVGNAVITTAGKLPAKFVIHTVGPVWNNGKNNEVSLLSSAYLNTLKLALNNQIHSISFPNISTGIYKFPKEKAAKIA
>MACRO_A0A0H2RQL4/47-160
VNAAKADLLGGKGVDGAIHAAAGPQLRSECRKLKGCSVGDAKITNGYELPAKYVIHTVGPIYSSRHSATCQNELASCYLTCLELAVQHGLRTVAFPAISTGIYGYPLEEATHVA
>MACRO_A0A0S7WV61/23-139
VNAANSSLLGGGGVDGAIHRAGGPQILEECTAIRARQGGCPTGEAVITTGGNLRAQHVIHTVGPIWAGGDKDEDRLLRNAYHSSLALAKDRGIRSLSFPSVSTGAYRFPISRAARIA
>MACRO_A0A0S8C044/21-137
VNAANEKLLGGGGVDGAIHRAAGPELLEACRKLPEVQPGVRCPTGEARITPGFGLRARHVIHTVGPVYRGRPTDAVLLRSAYRSALELAVEHGLRSVAFPAISCGVYGYPLDEAAAI
>MACRO_M4ZX52/27-139
VNAANSSLLGGGGVDGAIHRAAGPGLLDECRLLGGCDTGEAKTTKGHRLPATWIIHTVGPYWRGGDHGEAELLASCYSSSLARADEVGARSVAFPAISTGVYGYPSDLAAAVA
>MACRO_R6EZW7/20-129
VNAANHSLLGGGGVDGAIHRAAGPGLLAECRTLGGCRTGEAKITKGYNLKASYVIHTVGPVYSGIPQDEKKLRDCYINSLELAKSHNIHTIAFPAISTGVYGYPVNEAVP
>MACRO_A0A0L1HGC6/541-639
HAVMKAGGPKLVKEAKSGSELITGQVRITKGHDIPSSWILHAVGPTYIGSKGVSQFDALGECYRNALNKARSSNIRTIAFPCLGSGGAGFSPRAASRVA
>MACRO_A0A0L1HGC6/939-1048
VNSTDPHFLGMGTLDRTIFKKGGPELRDEVKRFGECQAGEVKTTPGYLLPAKHILHAVPPGFLGKDTKNTLRKIYRGILHNATFLGAKSVAIPSIGTGSLNFPRRDSASL
>MACRO_A0A0K0Y0G7/18-130
VNAANPSLLGGGGVDGAIHRAAGPGLLRECETLGGCEVGQAKLTRGYELPARYVIHTVGPVWQGGQQREKSLLASCYIQSMQLAHEHGLKGIAFPNISCGVYGFPKAAACEIA
>MACRO_Q0F014/20-132
VNAANTSLLGGGGVDGAIHRAAGPALLDECRRLGGCNAGEAKMTAAYRLPARYVIHTVGPIWHGGGEGEAEVLAACYRNSLALALGRSLASVAFPSISTGAYAYPQEAAARIA
>MACRO_A0A0H2SDW0/54-167
VNAANRSLLGGGGVDGAIHRAAGSGLLSECRTLGGCETGDAKITKGYKLPAKHVIHTVGPIYTSKDAERKSQQLASCYSTSLAVAVKNGLSSIAFPSVSTGIYGYPIVDATHVA
>MACRO_B8PAC9/49-162
VNAANRSLLGGGGVDGAIHAAAGPKLLEECRTLNGCETGDAKITRAYELPSKHVIHTVGPIYSSRNVDLKAEQLRSCYHISLQLAIENSLKHVAFPSISTGIYGYPIEDATHIA
>MACRO_Q67RM2/25-137
VNAANPSLLGGGGVDGAIHRAAGPQLLEECRTLGGARPGEVKMTKGYRLPAKAVAHAVGPIWRGGNHGEAETLASCYRRALELAEAAGYRTIAFPSISTGAYGYPIEQAARVA
>MACRO_A0A0S8AX83/26-138
VNAANKTLRGGGGVDGAVHRAGGPRILEECIKIGGCETGEAVITTGGNLPARYVIHTVGPVYRDGSRNEAYLLERAYVNCLKLASSRGIKSIAFPSISTGAYRYPLEDAAEIA
>MACRO_A0A067M0V7/54-167
VNAANHSLLGGYGVDGAIHHAAGSELREECRTLNGCDTGDAKITKGYNLPSKHVIHTVGPVYQSSYAELKAQQLASCYRISLQLAVKNSLKHIAFPSISTGVYGYPIGNATHVA
>MACRO_C5KP83/24-138
VNAANSSLLGGGGVDGAIHRAAGPELKRYCEHEFEGPKRCPTGESRITPAFNLKHCHVIHTVGPVWHGGNRREPELLRNCYRTSLQLATENDIDSIAFPGISTGIYGYPLDAASH
>MACRO_Q8RHQ2/23-135
VNAANSSLEMGGGVCGAIFKAAGSELAQECKEIGGCNTGEAVITKGYNLPNKYIIHTVGPRYSTGENREAERLASAYYESLKLANEKGIRRIAFPSISTGIYRFPVDEGAKIA
>MACRO_G2LFF7/25-137
VNAANPSLLGGGGVDGAIHRAAGPELLEECRTLGGCPPGQAKLTRGYCLPARWVIHTVGPVWRGGTHGEDEILAECHRNSLALAAAHGLQTLAFPAISTGAYGFPVERAAPIA
>MACRO_Q01WP7/27-143
ANAANSALAGGGGVDGAIHRAGGPAIMRELDAIRARSGGCPTGSAVATSAGSLPARYVFHAVGPVWRGGGCGEPELLAACYRTCLDLARERKLRTISFPAISTGIYGYPLQAAAAIA
>MACRO_K1WVD4/59-172
VNAANNSLLGGGGVDGAIHRAAGPELVKECRQLKGCDTGSAKITNAYNLPCKKVIHAVGPVYDSSFKDESEEDLAGCYTTSLQLAVANDCKSIAFSALSTGVYGYPSDDAAPVA
>MACRO_R6AVV6/19-131
VNAANNSLLGGGGVDGCIHRAAGKGLLAECRKLGGCETGKVKVTAGYDLPCKYVIHAVGPRWFGGKEGEPALLRSCYLNALEAARERGCESIAFPLISSGIFGCPKQIALRIA
>MACRO_J4I848/56-169
VNAANRSLLGGGGVDGAIHAAAGPELLEECRTLDGCDTGDAKMTKAYNLPSQHIIHAVGPVYSRNHVETKASQLESCYKRSLQIAADNSLRHIAFPSISTGIYGYPIEDATHIA
>MACRO_A0A066V6X5/50-170
VNAANEGMLGGGGVDGAIHRAAGPKLREACEKHPADASSGARCPTGEARTTQGFNLPAKLVLHTVGPVYSKSKAEQSRELLANAYRNSLAEAEKAGAKSIAFPSISTGVYGYPIRDATEVA
>MACRO_A0A162HQD8/25-137
VNAANSRLAGGGGVDGAIHRAGGPRIMDECRKIGSCPTGSAVITSGGELKARYVIHTVGPIYKDGAHNEPMLLESAYRTSLKLALDKGLQSVSFPSISTGAYGFPIEEASRIA
>MACRO_A0A0F8BES3/84-204
VNAANEHLQHYGGLALALATAGGPQIQKESDAYIRKYGVLNTGNAIVGDSGSLPCKKIIHVVGPRLSAYPDKFEVSRAEPLLQQAIMSILDKVKESHLNTVAIPDISSGLFNYPLQECANT
>MACRO_A0A0F8BES3/303-401
LNGDISRALLKKAGHGMQQEMYSAHESGCIIITKPYNLQCKAVHHVFAEKGYSMTKQRLSKSVLECLWMAVTCHHKSISFPAIGTGGFHLQKQEVARIM
>MACRO_A0A0S2TAV6/18-130
VNAANTALRPGGGVDGAIRRAAGPELNQACERLGGCPTGEARLTPGFRLPARYVIHTAGPVWQGGAHNEAELLKSCYRESFKWALDKGLRSIAFPCISTGVYAYPREAAAKIA
>MACRO_A8ZUR5/45-157
VNAANKTLLGGGGVDGAIHRAAGPELLAECKTLGGCDTGQAKITRGYRLPAKFVIHTVGPVYSRSNPGVAKLLAGCYTNSLKLAKDQGLASVAFPAVSCGVYGYPMKEACRIA
>MACRO_A0A177V148/61-173
VNAANSSLMGGGGVDGAIHRAAGRELLEECGRLVGCQTGDAKLTAGYRLPAKAVIHTVGPIYNANRHQECEMALKSCYRRSLELAIENKLDTIAFPSISTGVYGYPKDQATRT
>MACRO_A0A0D0AIB0/56-174
VNAANSTLQGGGGVDGAIHEAAGPALAKACRELYPGRSPCPTGDAKITPGFQLPSKHVIHTVGPRWSASSDTQAMASQLASCYRKSLQLAVDNNCKSIAFPLISTAIYGYPIVEATQIA
>MACRO_F6PBM1/165-278
ANAANKTLLGGGGVDGAIHRGAGPLLRKECATLNGCETGEAKITGAYGLPARYVIHTVGPIVHDSVGEREEEALRNCYYNCLHTATKHHLRTVAFPCISTGVYGYPPDQAVEVA
>MACRO_Q5FI16/20-133
VNAANKSLLGGGGVDGAIHAAAGPELLAECRTLHGCDTGEAKITKGYNLLAKHVIHTVGPIYRFHTLEEDAKLLTDCYRNSLDLAKKNNLHSIIFSSISTGVYGYPAKDAAKVA
>MACRO_D4JWP3/19-131
VNAANESLLGGGGVDGAIHRAAGPELYKECLALGGCRTGEAKITSGCKMPCRYIIHTVGPIWRGGDFGEKRLLESCYRNSLSLALEYGCESVAFPMISAGVYGYPKEQAFRVA
>MACRO_Q2LUU1/59-171
VNAANTGLRGGGGVDGAIHRAGGPSIMAECRRIGGCPTGQAVITTGGKMKARYVIHTVGPVYRDGSHGEAELLASAYRESLKMASARHLKSLSFPAISAGVYGYPLEEAARIA
>MACRO_P0A8D6/21-137
VNAANPSLMGGGGVDGAIHRAAGPALLDACLKVRQQQGDCPTGHAVITLAGDLPAKAVVHTVGPVWRGGEQNEDQLLQDAYLNSLRLVAANSYTSVAFPAISTGVYGYPRAAAAEIA
>MACRO_A1Z1Q3/88-200
VNAANASLLGGGGVDGCIHRAAGPCLLAECRNLNGCDTGHAKITCGYDLPAKYVIHTVGPIARGHINGSHKEDLANCYKSSLKLVKENNIRSVAFPCISTGIYGFPNEPAAVI
>MACRO_A2SS36/28-139
VNAANTTLLGGGGVDGAIHHAAGPGLLAECRTLGGCRIGEAKITKGYALPAKYIIHTVGPVWWGGNEGEPEQLRACYFHSLTLAGEHGLRTIAFPAVSTGVYGYPKDKAAVI
>MACRO_A0A177QR07/22-134
VNAANPQLSAGTGVCGAIHKAAGPQLLTECLSLQGCPTGDAKITKGYHLPARYVIHTVGPVWHGGNQNEAVLLASCYQKTLTLAVKNGIKTIAFPAISCGIYGYPLQEATAIA
>MACRO_A9B0G8/21-133
VNAANSSLLGGGGVDGAIHRAAGPKLGLECLMLGGCKTGQAKMTKGYRLPVRSIIHTVGPVWQGGNKHEAELLTNCYQQSLELAAKHQLETLAFPAISCGIYGYPVELAAPIA
>MACRO_A0A0N4U4R1/22-134
VNAANSRLLGGGGVDGAIHRAAGPELLEECRKLNGCCVGEAKMTNAYNMTHVKKIIHTVGPQIRNDVTEENEKQLKSCYINSLDLASRNNLKTIAFPCISTGVYGYPNDKACD
>MACRO_V4RF75/20-131
VNAANASLLGGGGVDGAIHRAAGPGLLEECRAIGGCPTGEVRVTGGHGLKARHVIHAVGPVWHGGDRDEERLLASCYVQALKAAEEIAARSIAFPAISTGIYGFPAARAAGI
>MACRO_A7HQS3/24-136
VNAANERLAPGGGVCGAIFRAAGAGLAEECRALGGCPAGEARITGGYGLPARWIIHAVGPVWRGGGEGEAALLAGCYRNALALAAEKKLETIVFPAISTGIFGYPADEAAKVA
>MACRO_I0I3W8/23-136
VNAANSSLLGGGGVDGAIHRAAGPGLLAECRTLGGCPTGEARLTRGYNLPARYVIHTVGPVWRGGKHGEDALLAQCYRSVFAIAAGHEDIRTIAFPSISTGAYGFPIERASRIA
>MACRO_E1ZEJ1/32-149
VNAANERMLGGGGVDGAIHRAAGPSLLEACRQVPEVRQGVRCPTGEARMTTGAGLPARNVIHTVGPVYHNAEASAPLLESAYRSSLQLANQHGLKTVAFPAISCGIFGYPFDEAAEIA
>MACRO_Q9WYX8/445-559
VNAANEYLKHGGGVAGAIVRAGGSVIQEESDRIVQERGRVPTGEAVVTSAGKLKAKYVIHTVGPVWRGGSHGEDELLYKAVYNALLRAHELKLKSISMPAISTGIFGFPKERAVG
>MACRO_E1R761/29-146
VNAANSTLLGGGGVDGAIHRAGGPEILAECKRIRSERLPGGLPPGEAVLTGAGKLPTQKVIHTVGPIWHGGKQGEKETLSNAYRNALRLAADSGVERVAFPAISTGVYGFPKKLAASI
>MACRO_R5A3D3/18-136
VNAANKTLLGGGGVDGAIHRAAGKELLSECKTLGGCEVGEAKMTFGYNLKAKRVIHTVGPYYKDGNHNERQLLSNCYKNSLRLAEKYRVENNLDSVSIAFPCISTGVYKYPFNEACSIA
>MACRO_C0QCX1/20-135
VNAANCGMLGGGGVDGAIHRAAGPKLLEACKKVPLENGIRCPTGEARITQAGNLKAKYVIHTVGPRYGIDKDPEKLLSSAYQNSLDLALSHGCQSIAFPAISCGVYGYPPRDAAGI
>MACRO_A0A0U1QSD3/20-132
VNAANTTLLGGGGVDGAIHRAAGPELLAECRTLNGCRTGEAKITKGYRLPARYVIHTPGPIWQGGADHECELLQSSYLNSLKLADAYDCQTVAFPSISTGVYHFPLEAAAPIA
>MACRO_Q9BQ69/170-282
VNAANSSLLGGGGVDGCIHRAAGPLLTDECRTLQSCKTGKAKITGGYRLPAKYVIHTVGPIAYGEPSASQAAELRSCYLSSLDLLLEHRLRSVAFPCISTGVFGYPCEAAAEI
>MACRO_A0A0W0ACS2/17-129
VNAANRALAGGGGVDGAIHRAAGPELVRASRALAPCPTGEARITPGFRLPARHVIHTVGPVWHGGGSGEAELLAACYRNSIALLRQAGGRSIAFPAISTGIYGYPPGPAARIA
>MACRO_C3YS03/2219-2321
VNTANGSLSHGGGLAAAIVKAGGQEIQRDCTNYIKDNGKLTEGQVMSTKGYKLPCKMVVHAVGPLWIADQKDSKEKALKMAVENALLEARDYHSIAIPAISSG
>MACRO_C3YS03/2445-2554
NTTSGDLDLSQGGVARAFGQAGGQELQQLCNNHGKANAGDIVITLRAGTLRCKQVYHAVLPNWQESDQPLRTMVQDCLESADQGGYTSISFPAMGTGNLKYPRDVAASCM
>MACRO_A0A133VRU7/26-137
VNAANKRLAPGGGVAGAIHRAAGPKLWEECKELGGCETGEAKISKGYELPARHVIHTVGPVYSGSKEDPKLLASSYENSLRVAEENGVESISFPALSTGAFGYPTKEAAPIA
>MACRO_D1CCV6/27-139
VNAANASLSGGGGVDGAIHRAGGPSIMEECRRIGGCPTGSAVITGAGRLSAKYVIHAVAPIWRGGKAGEEQLLESAYRKSLELANQHSVHSIAFPSLGTGAYGYPLHLAAPVA
>MACRO_A0A140LGM4/97-210
VNAANSSLLGGGGVDGCIHRAAGHLLYEECHSLNGCDTGKAKITCGYDLPAKYVIHTVGPIARGNVGQSQRDDLESCYYSSLKLMKDNNLRSVAFPCISTGIYGFPNEPAAEIA
>MACRO_Q3UYG8/88-200
VNAANASLLGGGGVDGCIHRAAGPCLLAECRNLNGCETGHAKITCGYDLPAKYVIHTVGPIARGHINGSHKEDLANCYQSSLKLVKENNLRSVAFPCISTGIYGFPNEPAAVI
>MACRO_E4XFX2/24-135
VNAANRSLLGGGGVDGAIHRAAGPELFKECRTIKGCKTGDAKITHGYNLPATWIIHTVGPNLNAGDDKEKLRDAYQNSLNLAIDTKEIKTIAFPCISTGIYGYPQEEAAHIA
>MACRO_A0A0S8CVN3/21-133
VNAANRSLLGGGGVDGAIHRAAGPELLDACRRLGGCAVGEAKLTPGFRLRARFVVHTVGPVWQGGGNGEADLLASCYRRSIDVAASRAVRRLAFPCISTGVYGYPLELAAEVA
>MACRO_A0A143HNZ2/18-130
VNAANQHLQSGGGVDGAIHRAAGPGLLEVCREIGGCPVGEVRATPAFNLPVKRIYHTVGPVWRGGSLGEPELLASCYRQCLALARREHMRSIAFPAISCGVYDYPPEQAVDIA
>MACRO_A0A0A0DVV3/24-141
VNAANSSLLGGGGVDGAIHRAGGPDILAECKKIRDIRYPSGLPVGEAVVSGAGNLPCKWVIHTVGPIWNGGGNREEELLAAAYRNSLEAAAELEAHSIAYPAISTGIYRFPQDRAAKV
>MACRO_A0A136KW01/26-138
VNAANSSLLGGGGVDGAIHRAAGAKLLEETRTLGGCETGDAKISGGYNLPARYVIHTVGPIYQHGNPESPRLLASAYWRSLEVAAENGLYSIAFPAISTGVYGYPLEEAAPIA
>MACRO_V2XAS9/67-180
VNAANESLLGGGGVDGAIHRAAGPQLLEECRGLNGADTGEAKITKAYKLPSRHVIHTVGPIYNDSDIDLKAKQLASCYKSSLILAVENACKHIAFPSISTGIYGYPITDATHIA
>MACRO_Q9ZBG3/20-137
VNAANSSLLGGGGVDGAIHRRGGPAILAECRRLRAGHLGKGLPTGRAVATTAGDLDARWVIHTVGPVWSATEDRSGLLASCYRESLRTADELGARTVAFPAISTGVYRWPMDDAARIA
>MACRO_A0A0C3QX28/94-206
VNAANSSLLGGGGVDGAIHRAAGSGLLAECRKLDGCEVGEAKITKGYRLPAAHIIHTVGPIFDEYRTEKEAAELLRSCYTNSLKLAVEKELKTIAFCSISTGVYGYPMDSATK
>MACRO_J0D8J5/56-169
VNAANRSLLGGGGVDGAIHRAAGRGLYEECKTLDGCDTGGAKITKGYDLPAKHVIHAVGPIYDEDEDEKCARLLKSCYETSLALAHEHKLSTIAFSGISTGVYGYPLDDATHIA
>MACRO_K1PPU2/65-181
VNAANENLMHGGGVAAAIADAAGYQFDQESRDYAQKNGPIPVGRCCVTSAGKLPYKCVIHTVGPKWGDYGDKSQCLKLLQDSVKVTFEEADYQKMRSIAIPAISSGIFSVPRDKCVE
>MACRO_K1PPU2/329-390
NSEWKMIIHAVPPVYDAEYAKNHSKFVQTLITIIQKIIKTADEAKLHSIAIPLLGNGTEEYK
>MACRO_A0A165HDC6/56-169
VNAANESLLGGGGVDGAIHRAAGPELVKECRTLNGCHTGDAKITKAYKLPCKKVIHTVGPIYWNTKKTGHHTPLLQGCYRRSLELAVENQCSSIAFPAISTGVYGYPSGEAAET
>MACRO_E6MHC3/36-147
VNAANTTLLGGGGVDGAIHRAAGPQLKAACAKIGGCATGQAVITRGYRLGADYVIHTVGPIYSNDERDAPLLAACYKNSLDLAAANDIEEIAFPAISCGAYGYPVEKAVPIA
>MACRO_K1VQX1/85-198
VNAANKSLLGGGGVDGAIHRAAGPDLLRECRGLRGADTGEVKVTKGYELPAKYIAHAVGPIYSESMKEMCAAQLENCYRSALEQCSDIGCTEIAFPSISTGIYGYPIEDATEIA
>MACRO_D7CN75/27-138
VNAANSRLAPGGGVCGAIHRAAGPKLAMACAQIGGCPTGEVRVTEGFNLKAKYVFHAVGPVYRGAPEDAELLASCYRESLKKAVEMGLASISFPAISTGIFGYPIREAAEVA
>MACRO_A0A0S7WSH3/26-142
VNAANSSLMGGGGVDGTIHRAGGPAILEECKQIVSRQGRLPTGEAVITTGGNLKARHVIHTVGPVWHGGQSGEPELLASAYRQSLRVTVANDLKSVSFPSLSTGAYGYPVGLAAAVA
>MACRO_A0A132MYZ1/20-138
VNAANPSLMGGGGVDGAIHRRGGPAILEECKEIRRREEYREGLPTGQAVATTAGELPARWVIHTVGPVYSEREDRSDLLASCYREALRVADELGARTVAFPAISTGVYRWPLESAARIA
>MACRO_Q1DBS5/22-134
VNAANSTLLGGGGVDGAIHRAAGPGLLAECRTLGRCPPGEARITGGHALPAKHVIHAVGPVWQGGSSGEETVLARCYRRAFSLMEQHGLGTIAFPSISTGAYGYPIERAARIA
>MACRO_Q922B1/168-280
VNAANSSLLGGGGVDGCIHRAAGSLLTDECRTLQNCETGKAKITCGYRLPAKYVIHTVGPIAVGQPTASQAAELRSCYLSSLDLLLEHRLRSVAFPCISTGVFGYPNEEAAEV
>MACRO_S3X7N7/22-134
VNAANNSLLGGGGVDGAIHRAAGPELLAECRTLNGCATGDAKATGGYQLPATYVIHTVGPVYHDGTRDEAELLASAYRRSIEVAAEIGAARVAFPSISTGVYRYPLAEAAQIA
>MACRO_A0A0P1BPL4/58-172
VNAANHSLLGGGGVDGAIHRRAGRELVKECRGLNGCDTGDAKVTKAYDLPAKHIVHTVGPVFSKKNPEKSAKELRSAYRRSLEEASKLTNVKSIAFPSISTGVYGYPMEEATHIA
>MACRO_F4NTP4/29-140
VNAANNSLLGGGGVDGAIHRKAGRELLEECIKLDGCPTGQAKLTRGYNLPSPHVIHTVGPIIRGNQLQPNVLASCYTASLNVAKHNQIKSIAFPCISTGIYGYDQDSAAHVA
>MACRO_A0A101G3T7/4-115
VNAANAQLRMGGGVAGAIHRAAGPGLEEECRPLAPIKPGEAVITGGHNLPNCYVIHCLGPVFGQDKPEDKLLADCYYNALKLAEEYKIDSIAFPAISTGAFGYPIEEAAEVA
>MACRO_B2GKC6/19-136
VNAANSTLLGGGGVDGAIHRAAGKQLLAECRKLRETTLQDGLPAGQAVATGGYELPARWVIHTVGPVYAKTKDKSDILASCYRESLRVADEIGARSVAFPAISAGIYGWPMDSATKIA
>MACRO_A0A133VT28/26-137
VNAANKRLAPGGGVAGAIHRAAGPKLWEECKELGGCETGEAKISKGYELPARHVIHTIGPVYSGSKEDPKLLASSYENSLRVAEENGVESISFPALSTGAFGYPTKEAAPIA
>MACRO_A0A165KFK0/55-168
VNAANRSLLGGGGVDGAIHRAAGDELYDECKTLDGCATGSAKITKGYKLPSKHVIHAVGPIYDDEEDERCAKLLKSCYDTSLELAVENKLSSIAFSGISTGIYGYPLDAATHIA
>MACRO_I0Z588/1-119
AAAPELLGGGGVDGAIHAAAGPELLEACRRLPIVQGRSVRCPTGEAHITPGFKLPAKNVIHTVGPIYSRHTTEEAARLLTNAHRNSLRLAQEHDIKTIAFPAISCGVYGYPLEAAAKVA
>MACRO_A0A0S7BJ34/19-133
VNAANTDLQMGGGVCGAIFKAAGAYELQAACDKIAPIKTGEAVITPGFALPAKYIIHTAGPIYHQWKADQCRQDLRSAYLNALRIAEENHCESIAFPLISSGIYGYPKEEALKVA
>MACRO_A0A0G2EHP5/57-167
VNAANTSLLGGGGVDGAIHRAAGRGLLEECRALNGCKTGEAKITKGHNLPARHVIHTVGPVYSNASKSEPLLRGCYKTSLQLAVENGCKSIAFSAISTGVYGYPSGAAAEA
>MACRO_A0A0G0Y4B4/21-132
VNAANETLLGGGGIDGAIHYAAGPMLLEECKTLGGCKTGEAKFTKAYNLSAQYIIHTVGPIYGGENGNEPTLLASCYNNSIKLADRLKAKTIAFPCISTGAFRYPHDEATVI
>MACRO_E4TJ88/22-133
VNPANSSLKLGGGVAGAIAKKGGKQIQDECDKIGHCPVGEAVITSGGNLKAKYVIHAVGPRYKIDNPSDKLLYNAVFNALKLAENNKLKSIALPAISTGIFGYPKKEAAEII
>MACRO_A0A183ECF1/18-131
VNAANSSLLGGGGVDGAIHRAAGRGLYEECKKLNGCRVGEAKITGAHNMKHIKHVIHTVGPQVHGAVSDEQRKQLKSCYIESLKLAVANNLRSVAFPCISTGIYGYPNDDACNV
>MACRO_A0A0R2HI96/7-118
VNAANSTLLGGGGVDGAIHRAAGPQLLKECRSLHGCECGEAKITFAYNIKNAHYIIHTVGPIYCGSSDDAQLLRSCYLKSLDLALDNKCKSIAFPGISTGVYGYPIEEAAQV
>MACRO_A8NTS0/117-230
VNAANKSLLGGGGVDGAIHAAAGPKLLAECKQLNGARTGESKITRGYDLPARHVIHTVGPVYNASQPEEKAELLKSCYKTSLEVAVENGLKHVAFPSVSTGIYGYPIVDATHIA
>MACRO_A0A163CFS0/21-133
VNAARPSLLGGGGVDGAIHRAAGPELLAACRRLGGCEPGDAKLTPGFALPARYVIHTVGPVWRGGGHGEAALLASCYRRALFVAADRRLASVAFPCISTGAYGYPFDAAARLA
>MACRO_C5CBX3/19-136
VNAANSTLLGGGGVDGAIHRRGGPEILAECRRLRETDLPEGLPAGQAVATTAGRLPARWVIHTVGPVWAKTIDKSDTLASCYRESLKVAAGLGARTVAFPAISAGIYGWPMEDAARIA
>MACRO_A0A088AU96/121-228
VNAANSSLLGGGGVDGAIHKAAGPNLKKECATLGGCHVGEAKITGGYMLPAKYVIHTVGPQGEKPEKLKECYENSLIVAKENQLRTIAFPCISTGIYGYPQRPAAKVA
>MACRO_Q8K4G6/103-215
VNAANNSLLGGGGVDGCIHRAAGSLLTDECRTLQNCETGKAKITCGYRLPAKHVIHTVGPIAVGQPTASQAAELRSCYLSSLDLLLEHRLRSVAFPCISTGVFGYPNEEAAEV
>MACRO_H6CBC4/67-175
VNAANSGLRGGSGVDGAIHKAAGPGLLKECATLGGCETGSAKVTEAYNLPCKKVIHAVGPIFHSIEKSEPLLRSCYRTSLSLAVENGCRTIAFPAISTGVYGYPSDAAA
>MACRO_C4WSL5/63-169
VNAANSKLAGGGGVDGAIHKAAGRELQAECAALNGCKTGCAKITKGYKLPAKYIIHAVGPKGENPEELQSAYQNSLDLAVEKKLRTIAFPCISTGIYGYPQEEASIV
>MACRO_V5IN46/125-237
VNAANNSLLGGGGVDGAIHCAAGSGLVRECRTKGGCATGDAVMTDAYNLPCKKVIHTVGPVYSSGNHQECEKLLISCYLRSLQTAAEAGLTTIAFPAISTGIYGYPSRYAAQA
>MACRO_A0A087T7L1/137-244
VNAANNSLRGGGGVDGAIHRAAGPDLLAECCTLGGCPTGEAKLTGGYKLPAKYVIHTVGPVGEKPDLLKNCYFNSLSLVKENGLRSVAFPCISTGVYGYPNENAAHVA
>MACRO_L8YB52/122-240
VNAANEDLLHGGGLALALVKAGGPKIQEESRKFVAQYGRISAGNIGVTGAGMLPCKMIIHAVGPRWLSTEHQRCISELQCAIMNVLNYVIFGNVSIETVAIPALSSGIFQFPLNLCTRV
>MACRO_L8YB52/326-435
NSVSPYSLRIGPVSKSILQHAGPEMEWEFEQKTKWLHGSPPVVVTKGYKLSCQYICHVIWHTSYAPDQILKNAVGECLKKCIELNKTSISFPALGTGNINMRKDKAVEIM
>MACRO_A0A0K1PI30/37-149
VNAANRTLLGGAGLDAAVHRAAGPELLEATRKLGGAAPGEAKITEGFRLPARYVIHAVGPIWHGGKQGEPELLASCYRRSLELARDHELASIAFPAISTGAYRYPVEEATEIA
>MACRO_D6X1V2/86-193
VNAANTSLLGGGGVDGAIHRAAGPNLLAECKTLNGCPTGDAVITGGYKLPAKYVIHTVGPRGEKPGLLQQCYRNCLKIMAERKLQTVAFPCISTGIYDYPNEPAAHVA
>MACRO_B6ITP9/50-162
VNAANDRLAGGGGVDGAIHRAAGWAEMQAALRPFGGCPTGGAVITPGFRLPARFVIHTVGPVWRGGGAGEPDLLAACYRRSLELAAEHTLRSIAFPAISTGVYGYPAAPAARL
>MACRO_D7GFN5/19-136
VNAANSSLLGGGGVDGAIHRAGGPAILAACRQLRATSLPDGLPAGQAVATTAGKLPATWVIHTVGPVYSRTEDRSALLVSCYRQCLRVADELGVHSIAFPTISAGVYGWPMDDATRIA
>MACRO_B2A224/27-138
VNAANRELRTGGGVAGAIHRGAGPELEQECRQYAPITPGEAVITGAHNLPNDYVIHCLGPVYGVDKPHDELLIKCYKNVLKKADEHEIRSVAFPAISTGAFGYPIEEATEIA
>MACRO_F6RJ04/18-125
VNAANNTLLGGGGVDGAIHRAAGKQLVKECKDLGGCRTGEAKITGGYNLPSKYVIHTVGPIGENGTALHACYTNSLELLYQNGLKSIAFPCISTGIYGYPNDTAAEVA
>MACRO_F2NC32/26-138
VNAANEQLRVGGGVDGAINRAGGPKIQEEARKIGYCPTGQAVITTGGDLKATNVIHTVGPIYKNGLAGEPELLASCYRECLKLASARGIKSLAFPSISTGVYGYPLGKAAQVA
>MACRO_W4L4Z8/26-140
VNAANSRLAGGGGVDGAIHRGGGPSIMAETREKYPQGCPTGEAVITGAGQLPARYVIHTVGPIWHGGQQGEPDLLASAYHRSLEVAVDNNCQSVAFPSLSTGAYGYPLDLAARIA
>MACRO_D0MFT4/27-138
VNAANAQLMPGGGVAGAIHRAAGPELAEACRPLAPIRPGQAVITPGFRLPNRYVIHVLGPVYGRDVPSDRILAEAYRNALKLADEHGIRSVAFPAISTGVFGYPMEEAAEVA
>MACRO_Q5R014/20-130
VNAANAKLQTGGGVAGAIHRAAGPELEKATRSLAPIKPGEAVITEAFDLPNKYVIHCLGPVYGSDEPSDKLLADCYKNALDLTEKHKVESIAFPAISTGAFGYPFEEATDL
>MACRO_A0A0L1HLH2/57-169
VNAANTSLLGGGGVDGAIHRAAGPELIEECETLDGCETGSAKITKAYELPSKKVIHAVGPIYWKEGAARSAELLSGCYRKSLELAAENECRSIAFSALSTGVYGYPSHEASYV
>MACRO_B5ID13/29-144
VNAANSSLKHGGGVAWAIVKEGGYEIQRESDEYVKKYGPVATGEVAVTSAGKLNAKYVIHAVGPIWRGGNNNEDSLLFNAVYNTLKKANELGVKSVSMPAISTGIYGFPKDRAAEI
>MACRO_C9RBC0/27-138
VNAANAWLRPGGGVAGAIHRAAGPELEEECRSLAPISPGQAVITGAYRLPNRYIIHCLGPRYGIDEPAAELLAACYRNALRLAEEKGLSSVAFPAISTGAFGYPLQEAAQVA
>MACRO_A0A134ALV8/20-133
VNAANEQLMRGGGVCGAIFAAAGAEKLQKACDAIGHCATGDAVITEGFNLPASYIIHTVGPVWHGGKSGEEDKLRSCYIRSLEVAETNGLKTVAFPSISTGIFGYPTEKAAQTA
>MACRO_K7ISE1/80-187
VNAANSSLLGGGGVDGAIHRGAGGHLKEECATLNGCRVGEAKITGAYMLPAKYVIHTVGPQGEKPEKLQECYQNSLTVAKENGVRTIAFPCISTGIYGYPQRPAAKVA
>MACRO_H4GJG6/20-132
VNAANTTLRGGGGVDGAIHRTAGPALDLAFAQLGGCPTGQARITPGFNLPAKYIIHTPGPIWVDGHHQEAELLADSYRNSLQLALSYGCQTVAFPSISTGVYHFPLERAATIA
>MACRO_A0A0S8KMS7/26-138
VNAANPSLLGGGGVDGAIHRAGGPQILEECRKIGGCPPGEARITTGGRLTARFVIHTVGPIYQGGEWDEAQTLADAYQSSLQLASQHRIKSVAFPSISTGAYGYPINLAAPIA
>MACRO_B7PF53/154-261
VNAANNRLLGGGGVDGAIHSAAGPKLKEECATLNGCPTGEAKITGGYKLPAKYVIHTVGPVGENEAKLHGCYVTSLETAKAHKIRTLAFPCISTGIYGYPNEKAAHVA
>MACRO_A0A0A8K0I0/21-132
VNAANEALAPGGGVCGAIHRKAGPDLAVACAALGGCPTGESIITPGFNLPAPYVIHSVGPVWGGGESGEGAKLASCYRTALLLAAEKGLGSIAFPAISTGIYGFPSDRAALI
>MACRO_E3PXL0/19-131
VNAANSSLLGGGGVDGAIHKAAGYKLLEECRGLGGCKVGEAKITKGYDLPSRYVIHTVGPVWQGGGLHEDEFLYDCYKNSLALALNYSLESLAFPLISSGAFGYPKARALKIA
>MACRO_B3RZ54/18-125
VNAANSSLLGGGGVDGAIHRAAGRELADECYRLNGCEPGNAKITKGYRLPAKHVIHTVGPIGQEPKTLTSCYNRCLELAKVHQIRSVAFCCISTGIYGYPNDAAAHVA
>MACRO_A0A183CBM1/25-140
VNAANSSLLGGGGVDGAIHRAAGPHLVEECRTLDGCEVGVAKLTKSYNLMPKIKAIVHTVGPQIETEVSDEQRRQLSNCYTNSLNLARDNKLRSIAFPCISTGIYNFPKGEASEIA
>MACRO_H9IS60/96-203
VNAANSRLKAGGGVDGAIHRAAGPFLQAECDSIGGCPTGDAKVTGGYNLPAKYIIHTVGPQDGSAEKLESCYEKCLSFQQEYQIKSIAFPCISTGIYGFPNRLAAHIA
>MACRO_D1A4P7/19-136
VNAANSSLMGGGGVDGAIHRRGGPAILDECRKLRATRFGGGLPTGYAVATTAGNLPARWVIHTVGPVYSPTEERSGLLASCYRESLRVADELGAQTVAFPAVSAGIYGWPAHDAARIA
>MACRO_A0A142WVU6/27-139
VNAANSALAGGGGVDGAIHRAAGPGILQETRARYPQGCPTGSAVVTSAGSLKARYLFHAVGPIWRGGTKGEPDQLRSAYQRCLDLAAEHECRSLAFPAISAGIYGYPRDLAAE
>MACRO_A0A150GYK7/58-175
VNAANERMLGGGGVDGAIHRAAGPQLVRACAEVKEVEPGVRCPTGEARITRGFQLPAKHVIHTVGPIYENDRVSAPLLASAYRSSVQLAQENGLVSMSFPGISTGVFGYPFDKAAQVA
>MACRO_A7RJ44/25-132
VNAANTTLLGGGGVDGCIHRAAGDNLFKECRKLRGCQTGEAKITLGHRLPAKYVIHTAGPMGKNRKKLQDCYKNCLQLAKQHGVKTLAFCCISTGIYGYPNKDAAHVA
>MACRO_F8C2M3/27-140
VNAANERLIPGGGVDGAIHKKGGPSILEELRAKYTHCPTGQAVITGAGNLKAKYIIHAVGPIYKDGKSGEPELLASAYKNSLLKALEYNVDSISFPALSTGAYGYPLKDAAQIA
>MACRO_U5HHN0/138-251
VNAANNSLLGGGGVDGSIHRAAGPNLLKECRPLKGCETGRTKITKGHRLPSKHVLHTVGPIYSRNARQESEELLRGCYKTCLALVRKHALTSVAFSGISTGVYGYPLSDAAQVA
>MACRO_A0A085L631/19-133
VNAANTDLATGGGVCGAIFKAAGARELQAACDKVAPIKTGQAAITPGFALPCKYVIHAAGPVYRHKSAEQSEKLLRSAYTESLRLADENKCKSIAFPLISSGIYGYPKDEALQVA
>MACRO_G4V946/45-152
ANAANSQLRGGGGVDGAIHRAAGSQLLEACQKLSGCPTGDAKLTPGFNLPSKYVIHCVGPVGRNDVALESTYRKALELCSEHNIQSIAFPCISTGVYGFPNEAAAKVA
>MACRO_K1Q2J8/14-126
VNAANGMLGLALAISKAGGKSIQEESRTYFVSKGTVPDGVAIPAQPGEFSCKRLIHAAGPRWRDGSHNEEQLLKKAIFKCLELTDRYKHSSIAIPALSAGVLGYPVAESVRVI
>MACRO_K1Q2J8/241-341
SKSLLRAGGESLQDECIMKYKHGVQPGEVAMTMGGNLHCKQVYHGTIKKWDHNRGDALNKFTEFVDNCLRTADKNWMSTIAFPAIGTGRLGYSPDLSAKTM
>MACRO_F7QAP4/27-138
VNAANKQLKGGGGVDGAIHRAAGSKLVEASRALAPIEAGEAVITPAFDLPNDYVVHCAGPVYSKSQPVAAQLASCYRTAMELAEEENAESIAFPAISAGIYGYPLDEAAEIA
>MACRO_D8S1W8/48-165
VNAANELMMGGGGVDGAIHRAAGGELLRACRDLPSHGGVRCGVGMAVETPGFQLPVRRIIHTVGPVYDKEVKDDCASYLASAYRNSIKLAREKGVKYIAFPAISCGIYGYPLDDAAKI
>MACRO_A6Q110/19-131
VNAANPTLLGGGGVDGAIHRAAGPKLLEECKTLGGANPGQAKITHGYNLPAKWVIHTPGPVWRGGTHNEASILRHCYENSLCIARSYELYSIAFPSISTGVYGYPIEKSSQIA
>MACRO_W9C9V9/60-172
VNAANNSLLGGGGVDGAIHCAAGPDLLEECRTLNGCRTGSAKITDAYELPCNKVIHAVGPVYDRYRPEVSEENLEGCYKTSLDLAVENNCKTIAFSALSTGVYGYPSDEAAPT
>MACRO_B9YC00/18-135
VNAANRSLLGGGGVDGVIHRKAGPQLLAECRTLHGCETGQAKVTKAYDLSCRWIIHTVGPVWSGGRHQEVDLLASCYQQSLRLARQLQKEHRLSSLTIVFPCISTGIYHFPKALACSI
>MACRO_G4T5C3/72-185
VNAANRSLLGGGGVDGAIHQAAGSGLLKECRTLGGADTGDAKITGGYKLPSKHVIHAVGPIYSSSERDIKAAQLEACYENSIDLAIANKLSSIAFCSISTGIYGYPIVDATHIA
>MACRO_A8V4H0/26-144
VNAANPTLMGGGGVDGAIHSKGGSKILEECKKIRQTLYPEGLPFGEAVITTSGKLPAKCVIHTVGPICSGKWDNEKEKLLYNAYYNSLKLAKEKGLKTIAFPFISAGAYGCPKDKASQT
>MACRO_Q1INK6/33-149
VNAANSTLLGGGGVDGAIHNAGGPSILAECKRIVAKIGSLPEGKAVMTTGGRLRAKYVIHTVGPIWSGGKRGEAKTLASAYRESIRVADENSVTTMAFPSISTGAYRYPVKDAARVA
>MACRO_A0A0P9CM00/26-137
VNAANKALAPGGGVAGAIHRAAGPELWEESSQLGGCATGEAKITGGYQLPAHHVIHTVGPVYGEDPEPAALLRRSYVNSLRLADEHGLRSVAFPALSTGAFGYPMEEAADIA
>MACRO_A0A087SLI5/28-145
VNAANERMLGGGGVDGAIHRAAGPDLLRACRAVAEVRPGVRCPTGECRLTDAGALPARHVIHTVGPVYDGPATSAPLLASAYRACLCAARDAGLASIAFPAISCGVYGYPLREAARIA
>MACRO_F2LW43/30-140
VNAANSHLKHGGGVAGAIVRKGGYEIQEESDKIGYVPTGSAAITTAGKLKAKYVIHAVGPVWGEGDEDDKLKSAVLSALKLAEDKGIKSVSLPAISSGIFGFPKERAAHII
>MACRO_A0A183GZH2/43-156
VNAANSSLLGGGGVDGAIHRAAGRCLYDECKKLNGCKVGEAKITKAYDMKHIKHIIHTVGPQVYSEVTEDQRNLLKSCYIESLKIAAANNLRTIAFPCISTGIYGYPNDDACNV
>MACRO_Q5B8H7/57-172
VNAAKRSLLGGGGVDYAIHKAAGPDLLKECRTLNGCDTGDAKITNAYNLPNKRIIHTVGPIYSDAMRRGKDEPERLLRSCYRRCLEVAVENEMKSIAFNAISTGIYGYPSRDAAKA
>MACRO_E1QKA1/28-139
VNAANSRLAGGGGVDGAIHRAGGPAIMEECRRIGHCPTGQAVATTGGLLAVKKVIHTVGPIYSGAPADAALLADCYRNSLALAARLSLRTVAFASISTGVYGYPVDDAAKIA
>MACRO_M7SRU5/60-173
VNAANKSLLGGGGVDGAIHRAAGRELLAECRTLGGCNTGFSKITDAYDLPCRKVIHTVGPVYRDNDVEWSEATLRSCYETSLELAVEHGLKSIAFSGISTGIYGYPSRDAAAVA
>MACRO_F4CRJ0/20-134
VNAANSSLLGGGGVDGAIHRRGGPAILAECRQLRATRYPDGLPTGQAVATTAGNLPARWVIHTVGPVYAKRRSRRHLLESCYRESLRVADELGAATVAFPAVSAGIYGWPLDDAA
>MACRO_Q8H114/102-218
VNPANERMLGGGGADGAIHRAAGPQLRAACYEVPEVRPGVRCPTGEARITPGFNLPASRVIHTVGPIYDSDVNPQESLTNSYKNSLRVAKENNIKYIAFPAISCGIYGYPFDEAAAI
>MACRO_W6RWD9/21-137
VNAANTSLIGTSGVASDIHKAGGIVIDQQCMDIRRRLGGCKTGEIVVTDAGNLDARYVIHTVGPVWKGGEKKEAELLYSCYINSLREAVRLECKKIAFPNISTGIYRYPKKEAAMIA
>MACRO_D6SPI3/27-138
VNAANSQLRPGGGVAGALHQKAGPGLEEECRPLAPIRPGEAVLTGGHNLPNRYVIHCLGPVYGVDRPEDELLARCYKRALSLAEEHHVDSIAFPAISSGAFGFPLDKAAQVA
>MACRO_A8JCH3/30-146
VNAANERMLGGGGVDGAIHRAAGPQLVRACAEVPEVYPGVRCPTGEARITPGFHLKARHVIHTVGPIYHNDRVSAPLLASAYRSSVELAAQQGLASLSFPGISTGVFGYPWDKAAQV
>MACRO_U6P1Q3/41-156
VNAANNRLAGGGGVDGAIHRAAGTAELQKECRAIGHCDTGAAVITSGCKMSHIKNIIHTVGPICSGNVASANEREKLVSCYRSCLNLAVENKLKTIAFCCISTGVYGYPQEDAAKT
>MACRO_E4TUJ6/25-136
VNAANAQLQMGGGVAGAIHAAAGKELAEETKSLAPVRVGEAVVSGGHNLPNKYIIHTLGPVYGFNQPEEEFLANCYKNSLLVAEETNIKSIAFPAISTGAFGYPFEAATEIA
>MACRO_A0A179D6T7/28-140
VNAANERLIPGGGVDGAIHRKGGPSIAEEARKIGLCPTGKAVVTGAGHLKTRYVIHAVGPIYRDGKSGEPELLASAYREALTRAEELKLNSIAFPSLSTGAYGYPLEGAAPIA
>MACRO_A0A1B7LZY3/19-136
VNAANSTLLGGGGVDGAIHRAGGPEILEATKALRASELPDGLPTGDAVATTAGRLPARWVIHTVGPVYAKTKDRRHLLVSCYRRCLEVADELGANSVAFPTISAGVYGWPHDDAVAVA
>MACRO_K2JKB7/26-138
VNAANPSLLGGGGVDGAIHRSAGPELKTYCAGLGGCETGQAKLSPGFALPSQYVVHTVGPVWHGGGQQEALALAACYRNSLLLADAEGVVSLAFPAISCGVYGYPAREAAQVA
>MACRO_C7MAA3/19-136
VNAANSSLLGGGGVDGAIHRAGGPEILAACRALRESELPDGLPAGRAVATTAGRLPARWVVHTVGPVHSRREDRSATLASCYRESLRAAAEVGARSIAFPAISAGVYGWPMDDAARIA
>MACRO_A0A101H731/20-133
VNAANNKLKIGGGVCGAIFAAAGSENLQAECDQIGECSVGEAVITKGYKLYAKYVIHAVGPIWQGGNHGEALHLRNAYLNSLHLALEHKCKSIAFPLISSGIYGYPKEQALQIA
>MACRO_A0A0M3K716/54-165
VNAANHSLLGGGGVDGAIHRAAGRGLYEECKTLNGCKTGEAKITAAHNIKHIKKIIHTVGPQVHGLLNTTHEDQLKSCYLQSLALAVENNLRSIAFPCISTGIYGYPNERAC
>MACRO_F0SFI4/26-140
VNAANSRLAGGAGVDGAIHRAAGPTVMQQLRSNYPNGCPVGQAAVTEAGQLPAKYIFHAVGPIWRGGRQQEAEALASAYRVCLELAEELKCSQIAFPAISTGAYGYPLDLATEVA
>MACRO_B8I4Z8/19-133
VNAANTDLRMGGGVCGAIFKAAGAAQLQAVCDKLAPIKTGEVVITPGFNLSAKFVIHAAGPVYRHWNREQGEQYLRAAYTNSLKCAVENKCESIAFPLISSGIYGYPKDEALRVA
>MACRO_A0LQY7/20-137
VNAANSSLLGGGGVDGAIHRRGGPEILAACRELRATKYPEGLPAGQAAATTAGRLPAKWVIHAVGPVYSRREDRSHVLASAYREALRVADELGAQTVAFPAISAGIYGWPADDAARIA
>MACRO_I1RJZ5/60-171
VNAANKSLRGGSGVDGAIHSAAGPDLVKESGALGPIDTGDAVITKGYKLPAKHVIHTVGPIFGSERHPNEKLAMCYRECLKLAVENGVETIAFSAISTGIYGFPNDPAAKIA
>MACRO_C7QJD0/35-152
VNAANSSLLGGGGVDGAIHRAGGPEILEACRALRASHYGRGLPTGQAVATTAGRLPAHWVIHTVGPVYSPNDDRSALLTACHTNSLAVADTLGAKTIAFPAISTGIYGWPIADAAHIA
>MACRO_M5G8P7/36-149
VSAAHRSLLGGGGVDGAIHRAAGEDLYDECLTLGGANTGEAKMTKGYNLPAKHVIHAVGPIYSDSQLDQKAQQLASCYRTSYELAAQNKLRSIAFPSISTGIYGYPIENATHIA
>MACRO_H6LFM9/19-132
VNAANTALKMGGGVCGAIFAAAGAKQLQAECDRIGSCAVGAAVITSAYQLPAKKIIHTVGPIWQGGAANEAELLHNAYTNSLKLALKDNCQTIAFPLISAGIYGYPKDQALRIA
>MACRO_G0GEY5/28-139
VNAANAMLMPGGGVAGAIHRAAGPGLAEECRTYAPIKPGEAVITGGHNLPNRYVIHTLGPVYGQDKPEADILARCYENSLTLCEKHQIESVGFPAISTGVFGYPMREAAEVA
>MACRO_K1QL03/252-370
VNPANEDLANTGGCAYIISTAAGPKFESDCKEIIRKRRRIKVTENEISGPGKLPFMCIINAVGPQWASYDNNHKAKCLDDLFLTIKRILVTSEKAKIKSVAIPPISSGIFGVPKELCAP
>MACRO_K1QL03/488-606
VSAENSAFTGSGTLAQSILQRAGPSYVKHHDQVQLDSRKKRISKGSTIALDAGKLDYRFVIHAVVSRFSEDADRKKDELVDLKITTLNVLRHADYLCTSEKKSKNLEKIAMPLLGAGMY
>MACRO_A0A162P386/105-213
VNAANSRLAGGGGVDGAIHKAAGHFLLSECKSFKNGCPTGDALLTGGYKLPAKYVIQTVGPMTHDPALLSACYANSLKLAKENNLKSIAFPCISTGVYGFPNRDAAEVA
>MACRO_A0A0K2SIF4/27-138
VNAANAELMPGGGVAGAIHRAAGAGLAQECRPLAPIRPGQAVITGGHDLPNRYVIHCLGPVYGVDEPAAELLAACYRNALRLAEERGIDSVAFPALSTGAFGYPLEEAARVA
>MACRO_E1BXX9/67-186
VNAANESLEHSGALALALLNAGGPEIAEESRNFIRKHGKVPTGKIAVTGGGKLPCKKIIHAIGPIWYPSEKEKCCVLLEEAVVNVLKYASDPKNNIKSVAIPAVSSGVFGFPVNLCAQVI
>MACRO_E1BXX9/271-365
SVSSDGEFCSQISTAMLQKAGPTLQAEILSQLKHLDSSKELIVTSGYNLPSDFVLHVLWPCFNHVVLLCEQLKEIVNRCLYFVRNYPLPSIAFPE
>MACRO_Q6AG33/21-138
VNAANASLLGGGGVDGAIHRRGGPAFLAACRELRATVLPDVLATGRAVATTAGDLDAHWVIHTVGPVWTASEDRAPLLQNAYRSSLRVARELGAATVAFPAISAGAYGWPMDDAARLA
>MACRO_A0A0N8W8D8/26-136
VNAANAQLEMGGGVAGAIHNAAGPGLVEECRPLAPIRPGETVITGGHRLPNRYVIHCLGPVYGIDKPEDQLLTDCYRNALRLAEQYKIDSIAFPAISTGAFGYPFEAAAKL
>MACRO_A0A136KH65/21-135
VNAANSSLLGGGGVDGAIHRYAGPKLYEECLSLRNSNYKDGLPTGQAVATKAYELDAKYIIHTVGPIYEQDDISLLADCYNNSLLIAENLKCKSIAFPSISTGVFRVPIEVSAQT
>MACRO_A0A0G4II30/174-290
VNAANSELRHGGGVCGAIFEAAGPDALRNACDKLTRPCPAGDVRITPGFNLPAKYVIHAVGPQVENKNPSKSDQQTLRNVYQNALGLAKSKGLRSIAFPTISTGIYGYPKRQAAEVA
>MACRO_Q17432/42-156
VNAANSRLAGGGGVDGAIHRAAGRKQLQEECQQYNGCAVGDAVITSGCNINHIKKIIHTVGPQVYGNVTDERRENLVACYRTSLDIAIENGMKSIAFCCISTGVYGYPNDDAAKT
>MACRO_A0A0R3SS04/46-153
ANAANSSLSGGGGVDGVIHRAAGNGLYEECKTLGGCPTGSAKITAGYNLPVKHVIHCVGPRDGNADSLRSCYETALKLCTENDIKSIAFPCIATGIYGFPNELAAEIA
>MACRO_E9G619/104-211
VNAANSRLAGGGGVDGAIHKAAGPYLLEECQSIKGGCQTGDAKLTGGYKLPAKYVIQTVGPMNRDSSLLSECYSNSLKLANDKKLKTIVFPCISTGVFGYPNRDAAVV
>MACRO_X6NW58/62-182
VNAANEVMLGGGGVDGAIHRAAGPQLREFCLQHVAASSSGVRCRTGEAKITPGFNLKASYIIHTVGPIFGNVQSPHLLLTSCYKNSLNLAEEQNGKIKTIAFPAISCGVYGYPKEAAMEIA
>MACRO_A0A0P0VY29/78-195
VNAANERMLGGGGVDGAIHRTAGPELVEACRKVPEVKSGVRCPTGEARITPAFKLPVSRVIHTVGPIYDMDKQPEVSLNNAYTNSLKLAKQNGIQYIALPAISCGVYRYPPKEASKIA
>MACRO_A0A0L0GD45/36-149
VNAANERMLGGGGIDGAIHRAAGRDLYDECERVEQVRPRVRCPTGEARLTKGYNLPAKHIIHTVGPIGEKPDKLESCYASCLNLAKTNNIRSLAFCSISTGVFMYPIEKATEVA
>MACRO_M2XDI1/30-147
VNAANEQLTVGGGVCGAIHRAAGPAYTEACLKVPQVRQGILCPTGEARIVTGGLLPASFVINTVGPVYSSVPNPAELLESCYRSVLQVANENGLRSVAFPAISCGIFGYPLREAAQVA
>MACRO_A0A0R3VTM6/45-152
VNAANSSLLGGGGVDGAIHRAAGPGLLDECRGLGGCAVGSAKITGGYNLPAKYVIHCVGPSNGSAEALRCCYDTAMRLCTENGIKSVAFPCIATGIYGFPNAPAAKIA
>MACRO_D7G8R1/69-186
VNAANEWMLGGGGVDGAIHRAAGRDLLKACYDVEPNSEDIRCPTGEARITPGFRLPAKFVIHTVGPVYENKEVSAPLLRSAIKNSLLLCKENGVKSVAFPAISCGVYGYPAGEAAEIA
>MACRO_R5AGY4/19-130
VNATDTSLSGAGGVDAAIHRAAGPALAEACAALGGCKTGCAKITPGFALPARYIIHTVGPLWDGETQDAPALLASCYRSALQLAKAHGCASIAFPLIGSGTFGCPKALALQT
>MACRO_L8HJG2/55-171
VNAANRHLRHGGGVAGAISRKGGPAIQAESNDWVARHGALNDGNVAVTSAGNLPARYVVHAVGPVWHGGGDQEETKLEKAVLNSLKKAEELQARSVALPAISSGIFGFPKERCAEIM
>MACRO_C1DTE3/26-145
VNAANSSLMGGLGVDGAIHSKGGPSILEECKEIRKTLYPDGLPTGEAIITSGGNLKAKYVIHTVGPICSGVMTEKEKKLLSNAYRNSLSIAKKYNIKSISFPSISTGAYRCNKKEASKVA
>MACRO_Q9RS39/19-134
VTAANKQLMGGGGVDGVIHRAAGPRLLQAIRPIGGTPTGTAVITPAFDLERQGVKYVIHAVGPIWRGGQHGEAELLAGAYRESLRLGVENGCRSVAFPSISTGVYGYPLDRAAPIA
>MACRO_A0A0C7NNA2/31-146
VNAANSELKHGGGVAETIAKKGGPTIQEESNEYVKKHGFIKTGNVAVTGGGKLNCKYIIHAVGPIWKDGTNNEEILLYSAVYNSLTKADELGLKSIALPAISAGIFGYPIEKAVKM
>MACRO_Q2SCR1/22-134
VNAANSALCGGGGVDGAIHRAAGPGLLQECRTLGRCETGYAKATKAYNLPAQWVFHAVGPVWRGGDANEDALLASCYQECFRLAQQYAVTSMAFPAISCGVYRFPLARACQIA
>MACRO_H1XW45/28-139
VNAANAMLASGGGVAGAIHSAAGPGLYEECRPLAPIRPGQAVITGAHGLPNRYVIHTLGPVYGKDKPEDKILAECYRNSLKLAEEKRIASLAFPAISTGIFGYPVRDAARVA
>MACRO_A0A192WRN2/26-138
VNAANSALSGGGGVDGAIHRAAGPQLLDACRTLGRCPPGEAVVTDGFQLPARWVIHSVGPVWYGGSRNETGLLFRTYSSAMARAREIEARSIAFPAISCGAYRFPVSLAAEIA
>MACRO_A0A0S8FY14/27-138
VNAANAELMSGAGVAGAIHRAAGPALEEECRSLAPIKPGEAVITGGHKLANRFVIHCLGPVYGVDEPAAEILANCYRNALRLAEQSKIDSVGFPAISTGIFGYPIEAAAEVA
>MACRO_A0A176VG81/142-258
VNAANPRMLGGGGVDGAIHDNAGPALRKECLTIPEVARNVRCPTGEARITSGCKLKASKVIHTVGPIYPGNKNAEEQLRNAYRNSLALAVQSGVKYIAFPAISCGVYGYPVDEASVI
>MACRO_F9XLN1/55-168
VNAANESLLGGGGVDGAIHSAAGPELLRECETLDGCDTGDAKITDAYDLPCSKVIHAVGPVYFRTKREGTHTSLLQSCYTRSLDLAVDNGCKSIAFSALSTGVYGYPSMEAAET
>MACRO_F4GJU9/19-130
VNAANTRLLGGSGVDGAIHAAAGPQLLEECRTLGGCETGKAKITDGYLLPARHVIHTPGPIWHGGRKGESLLLAGSYRNSLELAATWSCLTVAFPSISTGAYGYPVDKAALV
>MACRO_A0A127ALR9/26-136
VNAAGETLKMGGGVAGAILRAGGYKIQEECDKLAPIKAGEAVITTAGKLKAKYVIHAVGPRWGEGEEERKLQNAILNSLKLADKNKLRSIAFPAISTGIFGCPKEWAASIM
>MACRO_A0A139DSU8/21-132
VNAANNSLLGGGGVDGAIHLAAGPELLAECRTIGGCPTGEARVTGGYRLSARWIIHTVGPVWHGGGEGEAILLASSYRRSLEEAVRVGALTIAFPSISTGVYSYPKPEAALV
>MACRO_A0A0R3PNK3/42-157
VNAANNELRGGGGVDGAIHRAAGTTDLQKECRAIGHCDTGAAVITSGCQMSHIKNIIHTVGPRCSSKVASASDREKLVSCYRSCLELAVMNNLRSVAFCCISTGVYGYPQEDAAKT
>MACRO_V7IBY2/19-130
VNPTNRALDAGGGVDLEIHKAAGPKLAEECRSLGELPVGKARITKGYDLPARYVIHTAGPVWQGGNSGEEGLLKSCYRSSLDLAKEYGLESVAFPLISSGSFGYPKDLALRT
>MACRO_A0A183G9R8/52-167
VNAANNELRGGGGVDGAIHRAAGTAELQKECRAIGRCETGAAVITSGCKMSHIKNIIHTVGPQCKTYTPSEEEREKLISCYRSSLELAVEHKLKSIAFCCISTGVYRYPQEEAAKT
>MACRO_Q9HJ67/27-145
VNAANSSLMGGGGVDGAIHSAAGPELNGELVKIRRERYPNGLPPGEAVITRGYRLKASHIIHTVGPVWMGGRNGEDDVLYRSYRSCLDLAREFGIHDIAFPALSTGAYGFPFDRAERIA
>MACRO_A0A0G2FMK5/69-181
NAANKSLRGGGGIDGAIHAAAGPGLLAECRTLGGCKTGDAKITGGHDLPAKKVIHAVGPIYDAIEPQESEELLTSAYDKVLNLAVDSDCKTLALCGISTGIYGYPPHEAAPVA
>MACRO_E0W281/76-182
VNAANSSLLGGGGVDGAIHRKAGKFLLEECKTLNGCPTGSAKITGGYNLPSKYVIHTVGPQGEKPDLLESCYKSCFHLMLDNNLESIAFPCISTGIYGYPQGPAAVV
>MACRO_J3NPT7/117-230
VNAANKSLLGGGGVDGAIHRAAGRGLWKECSRLGGCDTGGAKITSAHNLPCKKVIHTVGPVYDPFDPELSERLLTSCYTTSLELAVANKCRTIAFSAISTGIYGYPSTEAAPVA
>MACRO_C8X7T6/19-135
VNAANHRLLGGGGVDGAIHRAGGPQILAECRELRRTRFPDGLPTGESVATTAGRLPARWVIHTVGPTYATTKDKTHLLQSCYRTSLAVADELGATSIAFPLVSSGIYRWPKDDAIRQ
>MACRO_A0A059LJ72/27-143
VNAANERMLGGGGVDGAIHRAAGPELLKFCKAVPEVSPGVRCPTGKACVTPGAMLPARHVIHSVGPVYKNAQTSAPLLESTYASCLDAAKKNNFTKIAFPAISCGVYGYPLGEAAEV
>MACRO_A0A0M2U9I4/19-132
VNAANSRLQQGGGVCGAIFAAAGADKLQAECDRIGHCAVGSAVITGGYALPAKNIIHAVGPVWQGGTHNEEDLLSSCYTNSLNIALGHGLSSIAFPLISSGIFGYPKDEALRVA
>MACRO_R8W2B2/185-295
VNATNEVLFGSGGIDGAIYRAAGQELREECATLGGCRVGEAKLTKGYRLKAKYIIHTVGPRYPSENCRENLAKCYAASLDLARKYDIHSIAFPSISTGKFSYPKKEASEIA
>MACRO_I0GJR4/30-143
VNAANSYLSHGGGVALAIVKKGGIEIQEESNEIIRKNGPIPVGSAAITKGYRLKAKYVIHVVGPQWGEGDEESKLRSAVKSALTIAKEKGITTISLPAISCGTFGFPKDKGTKI
>MACRO_A0A126Z1J9/20-134
VNAANSSLLGGGGVDGAIHRAAGPQLLAECRTLGGAHTGEAKLTGAYGITTAQHIVHTVGPVYQQHSPGRAAELLASCYRASLDLADGAGAGSIAFPAISTGVYGYPLQDATRVA
>MACRO_A0A075JEF2/28-144
VNAANSGLLGGGGVDGAIHAAAGPQLREECRKLRATRLTGGLPTGEAVITGAGRMPARYVIHTVGPNRHAGQTDPALLSSCFAESLRIADEAECRSVAFPAISAGVYGWDVEEVACI
>MACRO_A0A139ARY8/117-224
VNAANSSLLGGGGVDGAIHRAAGPGLRKECAKLNGCETGDAKVTGAHRLPSRFVIHTVGPIGQGSERLRSCYATSLRRAKEAGARSVAFPCISTGIYGFPNEPAAHIA
>MACRO_A0A044UIP4/60-173
VNAANSSLLGGGGVDGAIHRAAGRCLYDECKKLNGCKVGEAKITRAYDMKHVKHIIHTVGPQVYSEVTEDQRNLLKSCYIESLRIASANNLRTIAFPCISTGVYGYPNDDACNV
>MACRO_A0A0S8JCG1/26-136
VNAANSSLIMGGGVAGAIARKGGPAIQEQCNRIGGTPVGTAAITTGGRLRARHVIHAAGPRMGEGDEDRKLEGATRSSLDVAEANGLRSIAFPAISTGIFGYPMERCAPIM
>MACRO_A0L536/20-137
VNAANNSLLGGMGVDGAIHRVGGTALTQACQALRHTHYPDGLATGAAVATCAGELPAKRVIHTVGPVYAKDPDPQARLADCYRNSLRCAQEEGLRSIAFPAISTGVYGFPKQQAANIA
>MACRO_A0A0C3G0F4/68-191
VNAANRSLEGGGVDGAIHRAAGPGLYEECCSLPEFKAGDTNASIRCQTGDAKITKGYELPSRHVIHTVGPIYYSSEAATKAEQLASCYKTCLKLAVANSLRHIAFPSISTGIYAYPIDDATRIA
>MACRO_C5NVI7/90-213
VNAANKALLGCLIPLHRCIDNAIHTQAGLQLRKECDDVMKAQGSFEKTGQAKITAGYNLPAKHVIHTVGPIIYRIVEDDDKELLASCYRNSLKIALENNLKSIAFCCISTGEFRFPNDLAAEIA
>MACRO_K5XT16/60-170
VNAANESLLGVDGAIHRAAGPELLKECRLLNGCDIGDAKITKGYKLPARHIIHTVGPVYHSEYEGTIAGQLASCYKRSLEVAVEKGLKSIAFPCISTGIFGYPNMKAAKIA
>MACRO_A0A0P7U1U1/457-573
VNAANGHLRHTGGLAGALVFAAGPQLQDDSDKYIKKNGPLRTGQAIATAAGQLPCRIIIHAVGPRYRETDNATAVRLLKRAVLESLIVAVKNNSSTIAIPAISSGIFGFPLNLCAET
>MACRO_A0A0P7U1U1/639-717
QKYAQERKNLNNSALPNCGIAVTQSGHLPLVIHVCIENNTNDIKKKILDALLKCEENKCTSARFPAVDTSMGGLPPSSV
>MACRO_A0A176U6M3/99-222
VNAANSGMTGCYIPNHRCIDNAIHTFAGVELRLACEEMMEQQGYPEPTGQAKITPAFNLPCRYVLHTVGPIISGRVTKEDKELLASCYRSCLELAAENSLESVAFCCISTGEFHFPNEQAAQIA
>MACRO_F6B2L9/27-137
VNAANAWLRPGGGVAGAIHSAAGPGLVEECLPLAPIKPGQAVITGGHNLPNRYVIHCLGPVYGKDEPSDELLANCYRNALKLAEEYKLNSIAFSAISTGAFGYPAEEAAQV
>MACRO_I5AU06/20-132
VNAANERLQAGGGVCGAIFEAAGIRQLKEACDKIGHCDTGEAVITPGFDLNAKYIIHAVGPRWKDGKSGEIELLYSAYYTALELAVKNNCKSIGFPLISSGIFGCPYDHAWET
>MACRO_A0A0L0HEK4/85-192
VNAANKSLLGGGGVDGAIHRAAGRGLLRECRTLGGCKTGDAKITAGYDLPARHVIHTVGPIGENSAALASCYKRCLEVLVENGLRTIVFPCISTGIYGYPNRPAAKVA
>MACRO_R5ZCZ9/19-132
VNAANNDLLPGGGVCGVIYSKAGYDELYKSCLEIGHCNTGESVITPGFNLPSKYIIHTVGPVYRDGNHNESKLLESCYLNSLDLAKQNNIHSIAFPLISSGIYGYPKKEAYEIA
>MACRO_C0GDH8/27-137
VNAANKELSPGAGVSGAIHKAAGEQLWEDTKKLGGCETGEAKITWGYNLRARYVIHTVGPVYSGSPEDAKLLRSCYMESLKLASGHDAQSVSFPAISTGVFGYPIDEAAKV
>MACRO_T1KFL0/122-230
VNAANKKLAGGGGVDGAIHKAAGMESLKKACKLLGGCETGDAKITGGYKLPARYIIHTVGPVGEKPDLLKSCYTKCLDLMKSHNLKSIAFPCISTGVYRYPNEHAAQVA
>MACRO_D4S3T9/102-225
VNAANAALLGCFIPCHRCIDNAIHSAAGLQLRAECAALMERQGHPEETGTAKITQGYNLPARHVIHTVGPIVSGALTDEHRELLASCYRSCLHLAAEHGLRSIVFCCISTGEFHFPNKEAAEIA
>MACRO_E1QRA6/28-141
VNAANSYLEHGGGVAGAIVRKGGWVIQEESREWVRKYGPVPVGGVAVTSAGKLRAKYVIHAVGPRCGIEPIEKLDDAVTNSLRKAEELGLTSIAFPAISTGIFGCPYEDAARIM
>MACRO_I0A1L1/27-141
ANAANSYLEHGGGVALAIVRKGGYIIQKESREFVKKFGPVPTGGVAVTNAGKLKCKYVIHAVGPRFGEENGDKKLASAVASALNKAEELKINSIAFPAISTGIFGYPYERAAEIM
>MACRO_A0A0S7XV83/26-135
VNAANARLILGGGVAGAIKRKGGPKIQEECNKIGGTFVGGAVRTTGGNLKAKFVIHAVGPRMGEGNEDEKLKNATLNSLKLANEENIKSISFPAISTGVFGFPIQRCAEI
>MACRO_A0A0C2H8Y0/32-147
VNAANSGLAGGGGVDGAIHRAAGTAELQKECRAIGHCDTGAAVITSACKMSHVKNIIHTVGPICHGKVASVSDREKLMSCYHSCLDLAVKNNLKTIAFCCISTGVYGYPQEDAAKT
>MACRO_A0A136L9H5/19-133
VNSANTNLQMGGGVCGAIFKSAGVQQLQAACNALAPIKTGEAVITPGFNLHAKYIIHAAGPVYRHWSIEQNEALLRAAYLSALQLAVEHNCQSIAFPLISSGIYGYPQDAALQIA
>MACRO_A0A0P7ULN3/701-814
VNALNEDVQHTGGLTGVSLAASGPHLQEMFENYSHTAGKTPGDVIITPGDLRFKHMIYAIGPRFEDTDPQRAVGILKRIVKQSLSLAAKYGCQSIAIPAFTSESFGFPLSLCTE
>MACRO_A0A0P7ULN3/907-1007
ALAILTAAGAQLQNLVSQQAASGNPGKGSVLVTKGCNLKSELVFHAIAPKWDKGKGMAEKMLRGIMQKCLEQAEQLNQTSIAFSAIGTGNLGFPKNLVASL
>MACRO_E1V8D3/25-136
VNAANAALRSGGGVAGALHRAAGPALADACRPLAPIQPGQAVITEAFKLPNRYVIHCLGPVYGVDEPSDTLLADCYRNALHLAQQHGIARLAFPALSTGAFGYPASEAARIA
>MACRO_A9SAI9/39-155
VNAANEMMLGGGGVDGAIHRAAGRKLYEACMKVPEVSRGVRCPVGSAVITPGFKLPVSRVIHTVGPMYHKEADPAFVLSKAYKKSISVAKKDKVKHIAFPAISCGIYGYPYEEAAKV
>MACRO_A0A0G3V3B0/20-132
VNAANSNLAAGGGVCGAIFTAAGPGLSAACMEQAPCPTGEARITPGFSLNAKWIVHAVGPIWRGGGDAEASLLASAYRASLQLAVSVGASSIAFPAISTGIYGYPIESATKIA
>MACRO_D8RBM2/62-181
VNAANERMLGGGGVDGAIHDAAGQELREACRELPLVEPGVRCPVGHAVETPGFELPVARIIHTVGPMYFKSSRVKAAALLRDAYHNSLELAREKGVKFIAFPAISCGIYGCPVDEGAAIA
>MACRO_E6N355/25-135
VNAANQWLKMGGGVAGAILRKGGPSIQEECDRIGYCPVGGAVITGAGKLRARYVIHAVGPRMGEGDEERKLRDAVINSLKLADTYNLTSIAMPAISTGAFGYPLEEAAKVI
>MACRO_A0A0S3QUA6/31-140
VNAANSYLKHGGGVAGAIVRKGGRIIQEESDKIGYCPVGDAVYTSAGKLKAKYVIHAVGPRWGEGDEENKLRSAVRRALEVAAELKLKSVALPAISTGIFGYPKPEGTRV
>MACRO_A0A0D0SEG4/99-222
VNAANSQMLGCFYPNHKCIDNCIHTFAGIKLRKACEELMIKQGHEEETGQAKITGAYNLPADYVIHTVGPIVQGRLTKKHEDLLASCYTSCLKLAEENKIQSIAFCCISTGVFMFPNKRAAQIA
>MACRO_A0A0F4KYD1/20-133
VNAANTALAGGGGVDGAIHKAAGKKQLDAACAQLHGCPTGEAKVTPAFNLDAQIIIHTPGPIWQGGQHHEAQLLANSYANSLQQALNYHCQTILFPSISTGVYGYPLKLAAPIA
>MACRO_R6P330/99-222
VNAANNQMLGCFYPCHSCIDNAIHTFAGVQLRLECEKIMKLQNRLEETGKAKITSAYNLPCKYVLHTVGPIVRGRLCKNDEEKLASCYRSCLELAEQSGVKSIAFCCISTGEFYFPNEKAAEIA
>MACRO_Q1AY99/27-138
VNAANAELMPGGGVAGAIHRAAGPGLAEECRPLAPIRPGQAVITGGHRLPNRHVIHVLGPVYGQDRPEERLLADCYRNALRLAGERGISSLAFPAVSAGAFGYPLEEAARVA
>MACRO_T1JI15/95-202
VNAANTSLMGGGGVDGAIHAGAGAELQAECASLNGCEPGDAKMTGGYKLPARYIIHTVGPTNRKPELLHACYENCLRIAKANGLRTIAFPCIATGVYGYPNEEACKIA
>MACRO_A0A0B2UXD4/72-183
VNAANSSLLGGGGVDGAIHRAAGRGLYEECVKLHGCKTGEVKMTGAHNIQHVKRILHTVGPQVYGLLADKHEEQLKSCYSNALNLAAENNLRSIAFPCISTGVYGYPNEYAC
>MACRO_W7TG37/41-158
VNAANERMLGGGGVDGAVHRAAGPQLYEACRAVPEVRPGVRCPTGEARITPGFKLPARYVVHTVGPIYKNDNESAALLRASHLSSLDLAVKQGLTSVAFPAVSCGIYGYPVSRASHIA
>MACRO_A0A078KS25/101-224
VNACNSQMLGCFQPMHLCIDNCIHTYAGVELRLKMNEIMQAQGHEEPPGQAKITPGYNLPAKYVLHTVGPIIRRSVEEKDKNLLRSCYRSCLELAVENGVESIAFCCISTGVFRFPQDIAAEIA
>MACRO_A4XMK1/28-142
VNAANSHLRHGGGVALAIVKAGGIEIQKESDEIIKKIGMVPTGHAVITNAYRLPCKFVIHTVGPIYGEGNEDEKLHKAIYNSLYLAHLYNLKSIAFPAVSSGIFGFPKDRCAKVL
>MACRO_D8RY08/63-182
VNAANERMLGGGGVDGAIHDAAGPELRDACRELPLVEPGVRCPVGHAVETPGFLLPVARIIHTVGPMYFKSSRVKAAALLRDAYRNSLELAREKGVKFIAFPAISCGIYGCPVDEGAAIA
>MACRO_A0A067QYM6/138-245
VNAANSRLRGGGGVDGAIHSAAGPSLKAECATLGGCDVGNAKITGGYCLPAKHVIHTVGPQGENSEKLESCYRTCLRVLVRKQLRSAAFPCISTGIYGYPQEAAAHVA
>MACRO_A0LGZ1/26-136
VNAANRHLALGGGVAGAIRMKGGPTIQEECDAIGGTVVGQAVITGGGNLKAAHVIHAVGPRYGEGDEDEKLRNATLNSLKRATEKSLASIAFPAVSTGIFGFPKDRCAKIM
>MACRO_A0A0D2WLG7/161-270
VNAANESLLGGGGVDGSIHRAAGSDLRKYCETRFRNGCRTGQAEITPGFRLPASYVIHTVGPIGEKPQLLQSCYEKSLDQAMNANLRTVAFCCISTGVYGYPPVQAAHVA
>MACRO_A0A197JN48/64-171
VNAANESLLGGGGVDGAIHRAAGRELLEECRKLRGCPTGEAKSTKAYKLPSKRVIHTVGPIGEIPGRLRNCYNSVLEIVKDEKLKSVAFCCISTGIYGYDNRKAADVA
>MACRO_A0A0S8E4G7/26-136
VNPANARLILGGGVAGAIRRKGGPSIQAECDKIGGTFVGGAVITTAGSLKAKYVIHAVGPRAGEADEDEKLKNATLNSLKVADENNLKSISLPAISTGIFGFPIERCAKIM
>MACRO_Q0ABL1/25-136
VNAANAQLMPGGGVAGALHRAAGPGLAEECAPLAPINPGQAVITSGHELPNPFVIHTLGPVYGVDEPAEELLAACYRNSLQRAEESELRSVAFPAISTGAFGYPLEPAIRVA
>MACRO_D8RY36/32-151
VNAANELMLGGGGVDGAIHDAAGPDLYKACKTLPLVAPRTRCPVGQARETPAFRLPVRRIIHTVGPTYHRSTRMKAAALLRDAYCNSLELAREKGVKCIAFPAISCGIYGYPVYEGAEIA
>MACRO_B1I0W1/27-136
VNAANAELRPGGGVSGAIHRAAGPGLAEECRPLAPIKPGQAVITSAHKLPNRFVIHCLGPVYGVDKPSDRLLADCYRNALKLADRYEISSIAFPAISTGAFGYPVREAAE
>MACRO_B8E3B6/30-143
VNAANSYLKHGGGVAGAIVRAGGEIIQKESDEYVKRYGPLPVGSATITSAGKLKAKYVIHTVGPQWGEGDEEKKLERAIESVLNLAKEKNIKSLSIPAVSCGIFGFPPELGTRV
>MACRO_D8RBJ2/32-151
VNAANELMLGGGGVDGAIHEAAGPDLYKACKTLPLVAPRTRCPVGQARETPAFRLPVRRIIHTVGPTYHRSTRMKAAALLRDAYCNSLELAREKGVKCIAFPAISCGVYGYPVYEGAEIA
>MACRO_F7V8K1/109-232
VNAANSQMLGCFSPLHGCIDNMIHTMAGAELREKCCQIMRTQGHEEPTGRAKITPGYNLPARFVIHTVGPIVSGRVTGKDKELLASCYRSVISTASDHQLESVAFCCISTGVFHFPQDKAAEIA
>MACRO_T1EFP6/76-183
VNAANSRLVGGGGVDGAIHRAAGSLLGQECQTLNGCKVGQVKVTAGYKLPAKYVFHTVGPQDCNEDHLIDCYKNCLEELVKNQLRSIAFCCISTGIYGYPNKDAVHVA
>MACRO_A0A095WUZ4/19-136
VNAANSSLLGGGGVDGAIHRAAGPGLLKECRRIRDTELPDGLPTGQAVATKAYDLQALWVIHTVGPNRHAGEEDPHLLESAFRNSLELATQLGARSVAFPAISAGAYGWGMEEVARVA
>MACRO_A0A0D8XPJ4/41-156
VNAANNQLRGGGGVDGAIHRAAGTPELQKECRAIGYCETGAAVITTGCNISHIKNIIHTVGPQCSGKIASSADREKLISCYRSCLDLAIKNNLNSIAFCCISTGVYGYPQEDAAKT
>MACRO_R7BXJ3/30-146
VNAANADFRGGGGVDGAIHRAAGPELRKACRDFVNQFGRCFAGGAEMTEAFNLPCRYIIHAVGPVWCGGGEGESALLARAYARSFEIARVKGIRTLAFSCISTGVYGYPKKEAAETA
>MACRO_S3K332/103-226
VNAANSAMTGCWLPCHACIDNCIHTFAGVQLRAVCAGIMQKQGHEEPTGSAKITSAFNLPCKYVIHTVGPIVQGRLQKKHEEQLASCYRSCLELAEAHNVKSIAFCCISTGVFMFPNRRAAEIA
>MACRO_A0A077Z2L9/60-167
VNAANHTLLGGGGVDGAIHRAAGPSLKMETATLNGCQTGDAKITLGYFLPAKHVIHTVGPVGEKPDLLRSCYRRCLDICKENSLRSVAFPCISTGVYHYPNRKACEVA
>MACRO_M1YJV3/26-136
VNPANSSLTLGAGVAGAIRTKGGPLIHEECKLIGHCPVGEAVITSGGNLKANYVIHAVGPRFGEGDENEKLQNATLSSLRLADDHLLTSVSFPAISTGVFGFPIEDCARIM
>MACRO_A8M8Q1/28-141
VNAANPYLEHGGGVAGAIVRRGGWMIQEESREWVKKHGPVPVGGVAVTGAGRLKARYIIHTVGPRCGIEPIEKLNDAVVNSLRKAEELNIVSIAFPAISTGVFGCPYDEAARIM
>MACRO_U4L8I4/135-248
VNAAKQSLRGGGGVDGVIHNAAGPGLLEECITLGGCETGDAKITGAYELPVKRIVHTVGPVWWASGEGEARELLGSCYRTSLKLAVENGLDAIAFPAVSTGIYGYPSDKAARVA
>MACRO_F0S119/30-139
VNAANSSLQHGGGVAGAIVKKGGTIIQEESNRIGYVPTGKAVYTSAGNLKAKYVIHTVGPIWGEGNEEEKLRSAIRSALEVAERLKLKSIALPAVSTGVFGYPKELGVKV
>MACRO_L8GU43/47-163
VNAANSRLMHGSGVAGAISKRGGPMIQDESDSIIKRRKEVPTGEAVFTKGYWLWAPYVIHTVGPTWAGGKKGEPEELVSAVKSSLIIAEKKRWNSIAIPAISSGIFGFPKTLCAELM
>MACRO_Q2GZS3/70-182
VNAANRSLLGGGGVDEAIHRAAGPQLYLECRGLGGCETGSAKMTAAYALPCQRVIHAVGPVYNPFNPEGSERLLTGCYTRSLELAVEAGCRTVAFSAISTGVYGYPSEEAAPA
>MACRO_A0A0T5ZDA2/31-145
VNAANSALRGGGGVDGAIHRAGGPAIMAELRARYPAGTPTGTAVATGAGDLPARWVVHAVGPAWAGGGHGEREQLASAYRSALAVAAGLGARTVNVPAISAGIYGYPLPEAAEVA
>MACRO_A0A0P7ZLE1/28-139
VNAANAQLMPGGGVAGAIHSAAGPGLVAECRPMAPIRPGEAVLTGAHDLPNRFVIHCLGPVYGVDEPSDHWLAECYRNALELADSKGIASVAFPAISTGAFGYPLESAAEIA
>MACRO_A0A0C2TKK6/54-184
VNAANKSLLGGGGVDGSIHRSGGPGITNECRRLNGCATGQAKITCGYDLPARHVIHTVGPVYNESRKEECAELLASCYRSSLQLASEYQLAHVVGVSAIETLLRVIEIFQAFPAVSTGVYGYPIRDATRIA
>MACRO_A0A183ICQ6/81-188
VNAANELLRGGGGVDGAIHRAAGPELLAESSSLGGCPTGDAKLTLGYHLPAKYVIHTVGPIGESAPMLKSCYEKCLQLCALHSLRSVAFPCISTGVYGYPNEKACHVA
>MACRO_K6VVB2/23-140
VNAANSSLMGGGGVDGAIHRAAGVELLNACRELRSGDLPRGLPVGQAVATTAGRLPAAWVIHTVGPNRHAGQDDPELLAAAFRNSLDVAVSVGARTVAFPAISAGIYGWDMAEVARIA
>MACRO_S0J3G6/100-223
VNAANSALRGCFVPCHGCIDNVIHSAAGIQLRLLCHEIMEEQGHEEPTGKAKITPAFNLPCSYILHTVGPIVSGSLKEIHREQLAGCYRSCLELAAEKGLKSVAFCCISTGEFHFPQKEAAEIA
>MACRO_A0A094ITP0/27-138
VNSANAQLRSGGGVAGALHAAAGPGLEQESQRHAPIEPGDAVITEAYDLPNDYVIHCLGPVYDDDEPSDSLLASCYREALKLADEKGIGKIAFPSISTGTFGYPVEAAARVA
>MACRO_L8H6J5/267-374
VNAANRSMLGGGGIDGAIHRAAGDDLYNECKQLNGCATGHCKITRGYSLPAKYVIHTVGPIGEHPVALRSCYLNCLRVAVANGARSLAFCGISTGIYGYPLYEASHIA
>MACRO_A0A073J1D1/101-223
VNAANSELLGCWIPLHGCVDNIIHTMSGVELRIKCGEIMEAQGHEEESGKAKITPGYNLPAKYVIHTVGPIVSGPLRRRDCELLADCYRSSLELAAANGCESIAFCCISTGVFRFPADKAAET
>MACRO_D2V337/5-138
VNAANESLMGGGGIDQIIHARAGDELKLECKTKYSPSCLKMKGSITYGNDELEYRCATGEAVITQAHNLSEKCQYIIHTVGPYLDENGNTQPELLSNCYNSCLQLAMENNLKSIAFPCISTGYYGYPIEEACRL
>MACRO_D3Q6L9/19-135
INAANSSLMGGGGVDGAIHRKGGPTILDECRKLRDSHYPKGLPEGQAIATTAGNLPAQWIIHTVGPVYSRHDDRTETLRACYRNSLTIADTLGATTLAVPLISSGIYGWPKDDAIRQ
>MACRO_A0A090LHA5/21-134
VNAANKKLCGGGGVDGAIHMAAGKELLNECKKLNGCETGEVKATKAYNIKDVKAIYHTVGPIVKGPLRDIDKELLSKCYLNSLLLATKEGYHSIAFPSISTGIYGFPFEESVHM
>MACRO_Q59Z15/110-234
VNAANSALLGCFQPSHKCIDNVIHTAAGPELRQACYNLMQGKSEPTGSAKITPGFNLPAKYVIHTVGPIIRDGNVTEREQEQLANCYQSSLKALEMVNDEKDKSIAFCCISTGLFAFPKELASTI
>MACRO_A0A0G4FL84/141-248
VNAANQSLLGGGGVDGAIHDKAGDELRRYCRTLGGCDTGSAKISPGFRLPATHIIHAVGPIGEKPALLRSCYTTSLNILKENGLRSIVFCCISTGIFGYPNARAAKVA
>MACRO_A6GJ81/21-137
VNAANPKMLGGGGVDGAIHRAAGPELLAACRRVPKVNGIRCPFGEARITPAFGLDARWVIHAVGPIYARSEDPKGVLARAYASALELAAAHDVTELACPALSTGAYGFPLDPAARIA
>MACRO_R5YMR4/101-224
VNACNSQMLGCFSPMHACIDNFIHTYAGVELRLKMYEIMAKQGHEEETGKAKITSGYNLPAKYVLHTVGPIIQWKVTQEDENLLASCYKECLKLAADTGVESIAFCCLSTGVFRFPQQRAAEIA
>MACRO_U2EZ93/98-221
VNAANSQLLGCFCPCHGCIDNAIHTYAGVQLRLACAELMARQGEEEPVGRAKITPGFNLPCRYVLHTVGPYVAGPLTEGHRRQLADCYRACLALAEERGLRSLAFCCISTGEFHFPAEAAAEIA
>MACRO_R5HDA4/7-120
VNAANSALAPGGGVCGAIFAAAGYTEMARACRKLGGCPTGQAVMTEGFALPAQAVIHTVGPIWRGGEAGEAVLLGSCYRTSLTLAAEAGFHSIAFPLISAGIYGYPLKQALEIA
>MACRO_A1RWM4/29-143
VNAANSYLKHGGGVALAIVRKGGDVIQRESDEWVKRYGPVPEGEVAVTGAGKLKAKYVIHAVGPKYGDPLGDEKLARAISNSLLKAEELGLKSIALPAISTGVFGYPYRRCAEIM
>MACRO_A9SRF5/50-165
VNAANERMVGGGGVDGAIHAAAGKQLLEATKKIPISEGVRCPVGSAVLTPGFKLPVSKIIHTVGPIYYIEGNPASLLAKAHKESVRLATENGLKYIAFPAISCGVYGYPIEEAAEI
>MACRO_Q97UU4/26-139
VNAANSYLQHGGGVAYAIVRKGGYIIQKESDEYVKKFGPVPVGEVAVTSAGKLKAKYVIHAVGPRYGIEGEDKLESAIFKSLLKADELSLSSIAMPAISTGIYGYPFEICARIM
>MACRO_G4V945/45-145
ANAANSQLRGGGGVDGAIHRAAGSQLLEACQKLSGCPTGDAKLTPGFNLPSKYVIHCVGPVGRNDVALESTYRKALELCSEHNIQSIAFPCISTGVYEVQK
>MACRO_A0A151AM33/101-224
VNAANSKMLGCFQPLHDCIDNFIHTYAGVQLRAKCHEIMQKQGHEEATGQAKITPAYNLPSKYVIHTVGPIIHQQVTEKDKELLKSSYHSCLEVAVANGVESIAFCCISTGAFRFPKMLAAEIA
>MACRO_A9WK70/31-143
VNAANEQLLQGGGVCGAIFRAAGAAELQRACDAVAPCPTGEARITPGFALPARYIIHAVGPIFDHYAPSEADRLLISAYRASLALARQYGLQSIAFPSIATGIYGFPVTRAAP
>MACRO_Q8QUT8/341-456
VNAANPGGLGGGGVDGSIHRMAGPELKRECETLGGIRFGEAKITGGYRLPATYVIHTVGPILNRGARPTAADKRVLTSCYIQSLHVAQANGARTIAFPSISTGAYNYPIEDAVHVA
>MACRO_D8RV70/48-163
VNAANELMMGGGGVDGAIHRAAGGELLRACRDLPSHGGVRCGVGMAVETPGFQLPVQRIIHTVGPVYDKEVKDDSLLLFLLRNSIKLAREKGVKYIAFPAISCGIYGYPLDDAAKI
>MACRO_Q5KCD7/90-203
VNAANSSLLGGGGVDGAIHRAAGKHLLEECKKLGGAQTGETKFTAGYNLSSKKIAHTVGPVYHSHPPQRAAQLLKSCYQSSLEGCRDSGGGVIGFSSISTGVYGYPIKDATHIA
>MACRO_T0RJ71/30-144
VNAANELMLGGSGVDGAIHKAAGPQLLQACMQAPEVRRHVRCPVGEARITEAYRLRAKYVIHTVGPVYRRKSPVAELLGDAYWRSLELGYAYGCKTIAFPAISCGVYSYPLESAA
>MACRO_A8JDR4/30-142
NERMLGGGGVDGAIHKTAGPQLLEACRAVPEVEPDVRCPTGEARITPGFKLKARHVIHTVGPVYRSDGVSAPLLAAAVSNSLRLAAEKGVTSISFPAISTGVYGYPGDKAARV
>MACRO_R9TAD5/97-220
VNAANSSLLGCFIPRHACIDNAIHSAAGVQLRLACSDLMTKQGGREPPGTAKITFAYNLPSQYVIHTVGPMIQNEVTQKDRELLESCYISCLNIAADHDVKSIAFCCISTGEFHFPNYDAAKIA
>MACRO_R6NQ45/99-222
VNAANSAMLGCFVPCHKCIDNAIHTFSGVQLRLECNRIMKLQGHKEQTGAAKITKSYNLPCDYILHTVGPIVYGHLTDKHRKLLASCYRSCLELAESNGVKSIAFCCISTGEFHFPNDIAAQIA
>MACRO_Q6ZED8/436-548
VNSTDRNLSNSGALSRAIHQAAGPELLQACQDLQGCTVGGAKLTPGFNLRANWVIHTVAPKWKGGNQGEEELLVSCYQNCLQLAVSQSIRSLAFPAIACGAMGFPPEIAARIA
>MACRO_A0A132HVD3/106-228
VNAANTRMLGCQVPLHGCIDNAIHSAAGLQLRQECARQMQGGLEPTGEARVTQGYNLPAKYVIHTVGPIIPDGKPTPAQEAQLSNCYRHCFASAEMHHCRSIAFCCISTGEFCFPNRRAAEIA
>MACRO_A0A0U9HIA1/146-263
VNAANRAMLGGAGVDGAIHRAAGEDLYYACKAIQPVEPGVRCPTGEARITEGFRLPARAVIHTVGPIYEGKEESEPLLAASYRNSILLAADKGIQYLSFPAISCGVYGYPYDEGARVA
>MACRO_A0A0F6W2N5/19-138
VNAANETLLGGGGVDGAIHRAAGRELLDACRALPIVEPPRVRCPVGEARITPAFGKLRATWVIHAVGPRYRGVSEDARLLASAFRSSLALAEANEAKSVALPAISCGVFGYPIDAAARIA
>MACRO_A0A0L0DUM2/116-222
VNAANRTLLGGGGIDGAIHRAAGSKLRRTCSLLGGCEVGDAKITPGFNLPAAHVIHTVGPIGRKPKLLSRCYTSVLDLAKAEGLRSVCFCCISTGIYGFPNELAALV
>MACRO_Q2G149/103-227
VNAANSRFLGCMQANHDCIDNIIHTKAGVQVRLDCAEIIRQQGRNEGVGKAKITRGYNLPAKYIIHTVGPQIRRLPVSKMNQDLLAKCYLSCLKLADQHSLNHVAFCCISTGVFAFPQDEAAEIA
>MACRO_A0A0S8ED41/30-139
VNAANSRLQHGGGVAGAIVRKGGQIIQEESDQIGFVPVGYAAITGAGKLRARFVIHAVGPRMGEGDEDEKLKSTVRSSLQLASEKGLRSISMPAISSGIFGFPKDRCAMI
>MACRO_B5YKC1/27-137
VNAANNYLKHGGGVAGAIVRKGGYIIQEESDRIGFVPTGSAAITSAGSLKTKYVIHAVGPKWGEGDEENKLKSAVLSSLRKAEEYQLKSISFPAISSGIYGCPKSMVAKIL
>MACRO_E6MJH6/99-222
VNAANSGMTGCYRPNHNCIDNCIHTFSGIQLRKECSDIMVAQGFEEPTGQAKITPGYNLPAKYVIHTVGPIVSGRLTKTHEAQLASCYNSCLKTAAENDLSSIAFCCISTGVFMFPNYRAAEIA
>MACRO_M1VAM7/47-171
VNAANERMLGGGGVDGAIHRAAGKELLEACKRVPEKRPGVRCPTGEAVPIKITWPVSEGNLPQVRYIINTVGPIYQNAEKSAPLLRSAYRNSLLTAIEHNCRSIAFPTISCGVYGYPLREAARVA
>MACRO_V4RQN0/27-138
VNAANAELMPGGGVAGAIHAAAGPELATVCAPLAPIAPGEAAITPAFDLPNEKIIHCLGPVYGHDRPEAEILESCYRSSLELAEENMLASVATPAISTGAFGYPIDEAAEIA
>MACRO_A0A0F8ANW0/579-693
VNAANEDLDHCGGVAAALSKAGGPEIQSESNSLVKCMGKIPVGEVVVTTGGNLNCKILLHAVGPVGEKSGVKERMLLEKTIHSALNLSEKMEFQSIAIPCISSGASGVPVNVCSE
>MACRO_E8LMU4/103-225
VNAANSAAQGCFIPGHNCIDNVIHTFAGMQLRLYCHDLIKKRNKELFTGEAIITPGFNLPARYVIHTVGPIIFVDVNNKKKEELRSCYLNSMNLALENKCKSIVFPCISTGEFHFPQKEAAII
>MACRO_F9ECG6/53-170
VNAANRALLGGGGVDGAIHRAAGPELLAACKALRRTELPGGLDVGHAIETPGFDLPARWVIHTVGPNRHAGQNDPRLLRDAFASSLELAVRLGCRSIALPAVSAGAFGWSMEDVARIA
>MACRO_K1PFF2/1192-1288
KTLLDKGGQGLMAEIETKYPNGSQAGELATISGGSLGCQELYLGYLPDWKSSKGKVLTEFMRKCLEAANDSSYTTLVFPAMGTGQLGYPRDQVAEMM
>MACRO_K1PFF2/1373-1484
ACDKSLILTKSGKAAQSLYDAGGDLFQKEAKVKYPNGIANFGDFACIPGNVLKNCTDVYLTSIPESEQKSQTVLCKFVAECMERADQSGYKSIAFAAMGTGGMKYPAPMVAK
>MACRO_K1PFF2/1566-1677
AKNDLDLGQTAVTKAIMKEGGDSIQAEIRTNYPNGITAGNLAIVSSGKLDCKEIYIGTLPIYKEDANAAAKILKDMVVKCLTVANQKGHNSISFPCLGSGYNGYPHIEVAAL
>MACRO_G4RKJ1/27-139
VNAANSYLEHGGGVAGAIVRKGGPIIQEESREWIRRYGPVPVGGVAVTSAGALKAKYVIHAVGPRCGREPVEKIKDAVANAVLKADELGLSSVALPAISTGIFGCPYREAAKL
>MACRO_A0A0S7Y1J5/26-136
VNAAGPSLVMGGGVAGAILKAGGEVIKEECNKIGKVKAGEAVITTAGRLKAKHVIHAVGPRLGEGDEENKLRLATSNSLILADKYRLKSIAFPAISTGIFGFPKDRAAKVM
>MACRO_A0A0W8I2S7/19-136
VNAANSTLLGGGGVDGALHSAAGPELLEECRRVRAARWHDGMPVGEAVATGAGRLPARWVVHTVGPDRHRGQTDPALLASCFRRSLEVAHEVGARSVAFPAISPGIYGWAPAEVARVA
>MACRO_F7K3C9/101-224
VNAANSALIGCFIPCHACIDNAIHSFAGIQLRLECDALMNRQGHEEPVGHAKLTRAYNLPCSYVLHTVGPVIQGRVSEEDRSLLASCYRSCLETAAANGITSVAFCCISTGVFHFPNRPAAEIA
>MACRO_A0A0G2L4M0/97-197
VNTTNRDMSRRGGVSGAIFKAAGASVEQECRKHGPLQGDDAAVTAAGLLHCDLILHMLGPHSAAESRTRVRKVLERCEEKQITTVSFPAIGTSPGGGGVQA
>MACRO_A0A0G2L4M0/300-406
VNSTNTSLNLSSGVSGAILKASGPTVVKECKAKAPQPEDGVVLTRAGNLTNCTHIVHMVGQTSRTGIRSSMAKVLKTCEENHIRSVSFPALGTGAGHLPAAAVADAM
>MACRO_C7HUZ2/19-131
VNAANVDLIEGGGICGQIFEKAGREKLKKACLKLSPIKPGEAVITDGFNLYQKYIIHAVGPVYNEMYKEACQKILQDAYKNSLKIAKKKGIKSIAFPLISSGIYGYPDKDAFM
>MACRO_U2J7M6/19-133
VNAANRKLRMGGGVCGAIFKEAGAHKLQEACDKLSPIQTGEAVLTPGFDLSAKYIIHVAGPVYDDYTPGESERLLRLAYANALKLAVEYHCKSIAFPLISGGIYGYPKTEALKVA
>MACRO_G9RZ75/101-224
VNAANSGLTGCYHPCHQCIDNAIHTFSGVQLRLACASIIKAQGRPEPAGQAKITRAYNLPCRYVLHTVGPAVAGAPSQKDRDLLASCYRSCLALAEKHGLRSIAFCCISTGEFHFPRRKAAEIA
>MACRO_A0A0T5ZJY5/23-133
VNAANTRLLLGSGVAGAIRRKGGDSIQKECDKIGSIPLGEAVVTGAGKLKAKFVIHAAGMHLGRSVCEESLREATNNSLLRADEKGVKTVALPAIGTGVGGFPLNRCAQVM
>MACRO_V6LUR0/29-142
VNAANKQLYPGGGVCGAIYKAAGPDLQIATEQIGFCESGSAVATPAFNLAQEFIIHTVGPDCRTRDNENRSQILTSCYNNVIQMCKKLKIRSVSFPCLSCGIYQFPLTEAAEIA
>MACRO_B9XAD9/26-138
VTAAHWKLNKGSGTDGVIHTRGGPQIYEECRRIGGCPIGDAVITTGGNLKAKHVIHAVGPVWRGGDEHEPELLASAYRRSLEVATEHKLKSISFPSISTGAFVYPIKLAAPIA
>MACRO_A0A0G4IJ78/56-169
VNASNPGLRRGGGVCGAIFEAAGSVNLQRACDAVSPCPVGEARITPGFALPAQYVIHTVGPCVHGAPNVDDARLLGSCYRSALDLAKANGIRAVAFPCISTGIYGYPKRKAAVV
>MACRO_A0A1A6HRX3/145-250
VNAANEELWHGGGLAGSLVKAGGSEIQEESRIXIETYGRLPCNWIIHAVGPQWTAVDSQTAIQLLRLAVKNILDYVCLQDTQIKTVAIPALSSGIFQFPLDLCTRT
>MACRO_A0A1A6HRX3/316-414
NSGYKHHLKTGSVSQSILKQAGVEMERELDKITWYPDYQTVLVTKGFKLACQYVFHVILKDAMKSCLEKCLQPNINSISFPALGTGVIDIEKSTAARIM
>MACRO_V4BAU4/38-154
VNAANGHLKHISGLAGAIVKKGGNEIQRECDEYVSTKGEVKVGEVMVGSSGQLPCKKIIHAVGPIWNQGSTKAAIHLENAVCNSLKAADKNNLRSIAIPAISTGIFGYPMAEACKII
>MACRO_Q59Z77/110-234
VNAANSALLGCFQPSHKCIDNVIHTAAGPELRQACYNLMQGKSEPTGSAKITPGFNLPAKYVIQTVGPIIRDGNVTEREQEQLANCYQSSLKALETVNDEKDKSIAFCCISTGLFAFPKELASTI
>MACRO_A0A0S8J9L6/29-143
INAANAGLQHGGGVAGVISRKGGPSIQAESDNWVKEHGRVSHSNPAITSAGNLPCKYVIHAVGPVWGSGDEDSKLTAAITGSLRVAGELGIHSIALPAISTGIFGFPKDRAARII
>MACRO_A0A183ANQ1/27-124
ANAANTQLIGGGGVDGAIHRAAGPELHRACLALKGCPTGQARITPGFRLPAKYIIHCVGPVGEKPKALQSTYQHALELCTEHSLKSIAFPCISTGIYG
>MACRO_S8D1L6/101-218
VNPANERMLGGGGADGAIHDAAGSELKAACYQVPEVRPGVRCPTGEARITPGFRLPASHVIHTVGPIYGVDRNPRVSLSNAYRNSLLIAKNNDIRYIAFTAISCGVFRYPYEEAATVA
>MACRO_A0A0F0CEG7/101-223
VNAANSALLGCFHPLHSCIDNAIHSFSGIQLRLACNEIMRAQGHEEPTGTAKITPGYNLPSRYVLHTVGPVISGPLREKDCCLLADCYRSCLELAVKSGIRPIAFCCISTGVFQFPRERAAET
>MACRO_A0A0S4JB14/181-288
VNAANEECLGGGGVDGAIHSAAGGLLRRECSTFNGCRTGHTRMTKGYHLPAKFILHTVGPMGERPTLLRSCYRSCLELAKHHSLRTVGFCCISTGIFGYPLRAATEVA
>MACRO_A0A0T6B345/121-229
VNAANKGLRGGAGVDGAIHRAAGWDLLQSECQTLNGCPEGEAKLTGGYKLPAKYVIHTAGPQGEKPGLLQLCYRNSMRLMLSHKFRTIAFPCISTGVYGYPPHSAAHVA
>MACRO_A0A077ZYC5/125-240
NAANEYLSLGGGVAGAIDRKGGPNIQKECNKWVKEKGRAPTGSGRAVTSSGNMKNCKYVIHAVGPIWHNGKRGEEQLLYDCVRDTLKTADEIKCQSVSLPAISSGIFGFPRDLCAS
>MACRO_G7YMP8/50-158
ANAANKHLRGGGGVDGAIHRAAGSNLLHSACMALNGCPTGSAKITQGFALPAKFIIHCVGPYGENPRQLQGTYERALQLCTENNLTSIAFPCISTGIFHYPQEAAAKVA
>MACRO_A0A062XUZ4/31-140
VNAANSQLAHGGGVAGAIVRKGGRIIQEESNRLAPVPVGGAVVTSAGALPCRWVIHAVGPIWGEGDEENKLRSAVRQALLRTEERQAQSVALPAISTGIFGYPKAAGCQV
>MACRO_D5G6P0/57-171
VNTTNTSLLNAGGICGAIHNAAGCGLLAECLTLNGCETGDAKITDAYDLACRNVIHAVGPVYWKARRTNEHASLLASCYAASLRLAVENGLDAIAFPAISAGVFGYPSYEAAEVA
>MACRO_T5AII8/59-169
VNAANTSLLGGGGAIPRAAGPELLAECRGLGGCSTGQAKMTRGHRLPARNVIHTVGPVYSHADPLRSERLLRSCYQESLQLAANRGVKTLAFSCISTGVYGYPSRDAAQVA
>MACRO_A0DQ13/215-338
VNAANNLLQKGGGVCGSIFRAAGEYQLEQEIDQIFQKLGRNQIETSEVVVTNSYKLKSFQGPNYIFHAASPTYNQQEPQKSVEQLYKCILNVLQKCQEMKLSSIAIPMISAGIYGFPLFKCAEV
>MACRO_F8L9L8/188-311
VNAANEALLGGGGIDGAIHAKAGNALYNECEKIPLLKGSSKDRIKTGDAVITSSYKIQEDQPTIKYVVHTAGPLSSTPNRKEILASAYRNSMAVAMQKGVKSIAFPAISVGIFGYPFEEAQKIA
>MACRO_A0A131ZZ67/71-185
VNAANERLAGGGGVDGFIHRAAGHDDLQAECRTLNGCQTGSCKITGGYRLPAKCNSIRIDIIHCVGPIGEKPELLASCYRQALDTLIKENLRTIAFPCISTGVFGYPNENAAKVA
>MACRO_C6LDJ7/104-227
VNAANSALRGCFIPCHSCVDNIIHSVSGIQLRLACDEITNRQGYEEPAGRAKITPAYNLPCRYVLHTVGPVVTGMLTETHKKQLAGCYRSCLQLAADKGLKSIAFCCISTGEFHFPQKKAAEIA
>MACRO_B9Y346/99-222
VNAANNALLGCFIPNHGCIDNAIHSAAGIQLRQACQTLMEKQKMPEPVGQAKITPGFNLPASWVLHTVGPQIQGVLKPRHCEQLASCYTACLQKAADFQLKTLVFCCISTGEYHFPPQTAAPIA
>MACRO_A0A120D4R5/30-140
VNAANSHLQHGGGVAAAIVRKGGSSIQEESDKAGFTPVGTVAVTQAGKLPCKAVIHAVGPQMGEGDEDEKLKNAVVNSLKAAAQRGFISISMPAISSGIFCFPKDRCARIL
>MACRO_A0A192X0R6/26-139
VNAANSALHLGAGVAGAIRIAGGPSIQRECDEIGHCAVGSAVATGAGNLPAGRVIHAVGPVWGQQSEEESDRLLALACGAALGLAEELELRSVAIPAISAGTFGFPVERAADIL
>MACRO_A0A0S6XFM4/65-184
VNAANTSLLGGGGVDGAIHAAAGPALLRECRDLDGCDTGDAKITGGANLPASHVIHAVGPVYGVERRREAGREERLLARCYTRSLELASEVGSGQDVSIAFSGLSTGVYGYPKPMAARVA
>MACRO_T1HED5/132-255
VNAANNSLLGGGGVDGAIHRAAGPELLEECRLLNGCKTGDAKLTGGYHLPAKCYSLFHLKSKEFSFSFLDVIHTVGPKGEKPALLESCYNKCLEIALNENIKSIAFPCISTGIYGYPQQAAALV
>MACRO_A0A0B7NHL7/24-139
VNAANNSLLGGGGVDGAIHNAAGKDLLKECRTLGGCPDGVSMQLIFSCAKITKGYNLPAKYVIHTVGPQSEKPNVLAGCYRNSLKLLTDSNLRSIAFPCIATGVYGYDNERAANIA
>MACRO_Q22CT8/68-184
VNAANNFLAHGGGVAGAICRKGGRIIQNQSYDIIKIRNRIENGESVTTEAGQLPCKKVIHTVGPIWEDGDSNEKEELAKCMETILREAKFYKLKSISIPAISSGIFGFPKYLCAKIL
>MACRO_R7FJV3/91-213
VNAANEKLLGCFIPLHKCIDNAIHSYAGLQVRRDLLKVMEKQKNDEEVGKAKITKAYNLPSKYIIHTVGPQVENRVTKQNEIDLANCYYSCLKLADSLDLKSIVFCSISTGVYGYPIAKASTI
>MACRO_A0A0J1GDA2/99-222
VNAGNSGLLGCFVPCHGCIDNAIHSFAGIQLRLACQEIMERQQSGEPVGKAKITEAYNLPSRFVLHTVGPVIHGRLGEEDCVLLASCYRSCLELADTYHLKSIAFCCISTGEFHFPNETAAQIA
>MACRO_A0A183TNY4/78-176
VNAANESLLGGGGVDGCIHRAAGPELVAECRTLHGCAPGSSVITKGYKLPASHVIHTVGPRNKDPNVLKSCYETSLALCSENGLKTVAFPCIATGIFGK
>MACRO_R5A8Z9/19-115
VNAANNSLLGGGGVDGAIHRAAGPELLAQCRTLGGCETGQAKLTLGYLLPAKYVIHTVGPIWRGGNHGERQLLIACYRSSLELAVAHHCKSVAWSGI
>MACRO_A0A136PCF7/24-135
VNPANTFLMHSGGLAAAIVKRGGMIIQQESKKIGNVPIGGAVITSGGNLKAKHVIHAVGPRYKDGKSGEAEKLKMAVENSLVVAEKKKLKSIAIPAISSGIFGYPIAESSRI
>MACRO_Q5SM11/20-129
VNAANNYLKLGAGVAGAILRKGGPSIQEECDRIGKIRVGEAAVTGAGNLPVRYVIHAAVLGDEPASLETVRKATKSALEKAVELGLKTVAFPLLGTGVGGLPVEAVARVM
>MACRO_A8J8K1/1-116
ANQRLCGGGGVDGMIHAKAGPDLAKECLGKPEVRPGIRCPTGEAVVTKGYNFNTEYIIHTCGPVYAKEREMECKRDLTNAYRNSLTKAQELGVRCVAFAAISTGVYAYPFKDATEV
>MACRO_D0BLX3/102-227
VNAANSDLLGCFIPNHRCIDNAIHTFAGVKLRECCHQIQLGQGKKEPVGSVKVTPSFHLPCEYVFHTVGPFIPSGKPVTPIRKQLLEKCYMSCLKQAEEMKLESIAFCGISTGQFGFPVEDAAQIA
>MACRO_D3BU81/615-730
VNAANESLAHGGGIAGAISRAAGRDFDNESHEYVSTHGRVKTGTAALTSAGKLNFKAVIHAVAPIWNSNKAECQQLVYSAINNTLIIANKQSFKSISIPVIGSGIYGVPKDIAAKF
>MACRO_A0A0S7XHC1/21-131
VNAANNDLILGGGVAGAIRRKGGRCIQEECNRIGSIELGEAAVTGAGNLPARFVIHAASMALGGRTTKESLRSSTRNSLLRAKEKEVKTIAFPAVGTGVAGFPVKRCAEVM
>MACRO_F8L6V0/112-223
INAANETLLGGGGADQEIHEGAGPNLVKECAYHNGCEVGEAVITKGYDLPAKYVLHTVGPLLLEDGQGDKPALASCYKNCLNLCDRYKLESVVAPCVACGFYAFPLNDAAAV
>MACRO_A0A0M0BJI9/32-142
INAANSYLKHGGGLAGAIVRKGGVVIQKESNRIGFVPVGQVALTSAGNLPAKFIIHAVGPRWGEGDEDNKLIHAVQNSLELAERKYFKIISIPAISTGIFGFPKDQCARII
>MACRO_M1E4B8/29-146
VNAANRYLQHGGGVALAIVRRGGDIIQTESNMIIRNQGPIPTGKAVYTSAGNLKSKYVIHVVGPDYNEYAPDAATEFLKMSINSCFDLALKLRLKSISLPAISSGIYGFPKDKCADIL
>MACRO_A0A0S8IUZ7/26-136
VNAANNHLWMGVGVAGAIKRKGGIEIEEEAMSKGPIPVGEAVVTKAGKLKAKYVIHAAVMGQDLVPNKEYIRNATLSSLKRAEELKIKSIAFPAFGTGVGGFPVDECARIM
>MACRO_A0A136KT08/33-147
VNAANENLQHGGGVAWAISKKGGDVIQKESDDWIRKHGQVSHALPAWTSSGSLPSRYVIHAVGPVWGETSDDDKNLSDAVTGSLKVADELKCKSISMPAISTGIFGFPKDRAAGI
>MACRO_K1RLU6/85-186
GALSRVLLNDAGPGLQHELSSVARNGIDYGSVVTTQGHNLKCKYVLHGSLPKWGTSSPDPLKCLEQFVSGCLETANFNSMRSIAFPTLGIGALGYPTKAAVQ
>MACRO_K1RLU6/227-343
VNSVGQDLAMTSGSCSAIVAAAGPNLAKELLQNNTSLPYGKVAVTKGYNLKCAEVFHGALLPWYSKGAGNTNQPDIVLEEFVYKCLEKAMSKGHKTIAFPALGAGNLKFPLNVAAAC
>MACRO_A0A0F2IXX2/155-265
VNAANSHLQHGGGVAGAIVKRGGCEIQRESDKIGYVSVGSAALTGAGKLPCRAVIHAVGPRMGEGDEDNKLRSAALKSLEIAIERGFRSISIPAISSGIFGFPKDRCANIL
>MACRO_H3G2N4/255-370
VNAANAGLGGGGGVDGAIHRAAGYNQLQAECRKHDRPVATGQAVITDACKLSTHVKKIIHCVGPICYGGVTSKKRHELESCYRRAIELSEEIGLRSIAFCCISTGIYGYDNKDAAK
>MACRO_W7XW35/125-248
VNAANDQLLGCCQPLHMCIDNVIHTAAGVQLRDDCNIIMQKQGFSEPTGEAKITRAYNLPSKYVLHTVGPVVVGQVSDENRNDLAKAYVSCLEVCREISTIKSIAFCCISTGVFGYPAEQAAFV
>MACRO_I1G3B6/476-586
VNASNHWLTTGKGVNGALHSGAGECLLEECIRIGRCEVGDAKLTSGYNLPARNVIHTVGPEGKDVDREEKLRNCYRSCLDLCLKNNFKSIAFPCISTGQYCYPSVEAANVA
>MACRO_T1ITF6/212-314
INPTNASFYMGGEIGQTLEKVGGKEFQQEIKDLISSNGQLDSADAAICPGHNFPAKYVIHCNAPTFGSNNSNDLLEKTVKNCLTLADEKNIKSLAVPPFGTGN
>MACRO_T1ITF6/317-362
DAEALLGKTVKNCLVLADSKNLKSLALPSVGSGRAGFPKQQAAQII
>MACRO_U9UJE6/66-171
VNAANETLLGGGGVDGAIHSAAGPGLRKECWDLNGCDTGDAKITGGHDLPSKHVIHTVGPVGEKPGLLRSAYVRSMNVMCENNLKSIAFSNISTGVYGYPRGKAGQ
>MACRO_A0A0S8HIW4/29-139
VNAANTQLVLGAGVAGAIRRKGGPSIQRECDAHGPVPLGQAAITGAGELPARYCIHAASMSLGARTTAESLQDSVRNSLLRAKEKGLRCIAFPAIGTGVAGFPMDECARIM
>MACRO_A0A0P7XX62/17-118
SVDGSIHRGAGPLLKKECATLGGCETSQAKITGAYGLPAKYVIHTVGPIAQGVVGDREREELRSCYRNCLDTATQNQLRTVAFPCISTGVYGYPPDKAVDVA
>MACRO_B1L625/23-134
VNPANVFLMMGGGVAGAIKRKGGEEIEREAMRKAPLKIGEAIETSAGKLKAKYVIHAPTVESPGGSSSPEYIRAAVKASLKKGEELGIRSIAFPAMGAGVGGVPVEESVRII
>MACRO_A0A0M8K9L1/19-130
VNAANSLGIMGGGVAGALRRAGGDEIDREARAKAPIPVGEAVATTAGRLNARYVIHAPTMERPAMPSSPEKIRAATRAALRVAEECGCRSVAIPGMGTGVGGVSPHDAARAM
>MACRO_Q8U0P9/18-143
VNAANKYLEHGGGVAYAIAKAAAGDVREYIRISKEAMREQLGKDWIDHGEVVVTPPLQLEKNGVKYVIHTVGPYCGGSWDEDKKSKLKLAILGALKKADELGVKSIAFPAISAGIYGCPLEKVVET
>MACRO_D3BC49/1373-1480
VNAARSSLLGGGGIDGAIHKAAGYGLLNECKTLGGCRVGQSKITKGYKLPAKYVIHTVGPMDENADALLSCYTTTLDLITQHKIRSVAMCCVATGVYGFPNDKAAQIA
>MACRO_A7BY23/549-661
VNTTDRSLSGSGAIDYAIQNAGGIELKEACRQLGTCSVAEAKITEGYNLPAQFVIHTVGPNWEGGNQKEAEKLAQCYRNCLALAEQQGFKIIAFPTIGVGGLGFSHELAAKVA
>MACRO_Q460N3/107-220
VNSVPMNLQLGGGPLSRAFLQKAGPMLQKELDDRRRETEEKVGNIFMTSGCNLDCKAVLHAVAPYWNNGAETSWQIMANIIKKCLTTVEVLSFSSITFPMIGTGSLQFPKAVFA
>MACRO_Q460N3/322-416
VNSTARTFNRKSGVSRAILEGAGQAVESECAVLAAQPHRDFIITPGGCLKCKIIIHVPGGKDVRKTVTSVLEECEQRKYTSVSLPAIGTGNAGKN
>MACRO_L1J5D5/29-126
VNAANERCLGGGGVDGAIHRAAGEELYQACLKLEEVEEGVRCPTGQAVITPGFKLDAKNVIHTSAYRSSLQLANEHNLKSIAFPAISCGVFAYPVKEA
>MACRO_C7NLA6/25-141
VNAANSGLRGGGGVDGAIHRAAGPDLLAECEELRAGPLPDGLPVGEAVATGAGNLPARWVVHTVGPNRRAGQTDPALLRATFANSLRVADEVGAASVALPAVGAGVYGWSAADAAAA
>MACRO_A0A0S8I4S3/32-146
VNAANAQLAHGGGVAGAIVRVGGQEIQAESDLWVREHGPVSHERPAITSAGRLPCRYVIHAVGPVWGEGDEDTKLRYAVTGSLALADEKAFTSLALPAISTGIFGFPKDRGARVI
>MACRO_D2W6V9/13-119
VNAANESLLGGGGIDGAIHRAAGGKLRKYNAHLHGCDTGCTKISPGFCLPAKFILNTVGPVGENPQKLTSAYTTCLELVEEYQLRTIAFCGISTGIFGYPLDKATII
>MACRO_T0LFU9/20-130
VNAANNHLLLGTGVAGAIRIKGGPAIQEECTQKAPIPVGGAVETTAGNLKAKFVIHAAAMGMDFKTSPKIIAKATINSLQKAVELKLKSIAFPALGTGLGGFPVEECAKIM
>MACRO_A7S3X0/17-134
VNAANCDLIHGGGVAGAILAKGGWSIQEECYQIVGRFGRLEVGDAVQTNAGKLLCKAVIHAVGPTWLGATPEQVKNQLFRACLESLYTADNINLCSIAFPAISSGIYGVPKEICAQVM
>MACRO_Q8TWT2/32-143
VNPANSRGVMGGGVAAAIKAKGGEEIEREAMEKALIPVGEAVETTAGDLDAEYVIHAPTMERPAQRIGVENVREATEAALRKAEELGVESVAFPGMGTGVGGVPYEDAAETM
>MACRO_Q18A61/123-247
VNAANNKLLGCLQPLHLCVDNEIHSCAGPRLREDCDKIIKKQGHLEYTGDAKITRGYCLPAKFVVHTVGPIVSGGQPSKEQEKQLLHCYKSCLNTIKEIDEIKNIVFCGISTGVFGYPKKEAANL
>MACRO_A1HMQ5/104-218
VNPANSRLVHGGGAARAIAVKGGEEIVRQSNEIIRKIGHLPTTKAVITGAGKLPCKFVIHVVGPQMGEGDEDSKLKRAVWNVLTLAENYNLQTIAMPAISSGIFGFPKPRCAEVL
>MACRO_A0A068NNR9/20-134
VNAANTAMRGGSGIDGAIHRAAGKELIGELMRVAPHGAKAGKVVVTPGFKTGFRYIFHTAGPIWRGGLNGEPALLADCYRNATLEAERLGVRTLGFCSISTGVYSYPLERAAPIA
>MACRO_C4M8N0/150-270
VNAANNQLLGCFVPHHLCIDNAIHTFAGPQLRRDCSIIMNKQGFEEPTGYAKVTRAYNLPSKYVIHTVGPIVESQLKESHCNLLRSSYINCLNIADDLHLESIAFSCISTGLFGFPQNVAS
>MACRO_A0A151F9T7/21-131
VNAANNHLWMGAGVAGALKRAGGQQIEDEAVEKGPIPVGDAVETTAGNLKAKYVIHAAVMGQDLRTDEEKIRNATRNSLKLADTLGVKTIAFPALGTGVGGFSLERCAGVM
>MACRO_K1Q6C4/296-412
VNAANEKLSHGAGVAEAIAKRAGPAMSRECTDYIKKNKSLPVSKAFASGAGKLKFKKIIHVVGPAWGDYKDKVKCLSDLAKTITNLLEKAKECRVRTVAMPTISSGIFKVPKSLCAA
>MACRO_A0A0S7XK35/26-136
VNAANNHLWMGAGVAGAIKKRGGKGIEDEAMRKGPIPIGEAIVTSAGKLKAKYVIHAAVMGQDLVTNEEYIKNATQNSLKRVGELEIESIAFPAFGTGVGGFPTDRCARIM
>MACRO_W2T9R6/5-110
GGGVDGAIHRAAGTADLQRECRAIGFCDTGKAVITSACKMSHVKNIIHTVGPQCSGNVASVNDREKLVSCYHSCLDLAVKNNLKTIAFCCISTGVYGYPQEDAAKT
>MACRO_A0A0S8EHH7/19-129
VNAANNRLWMGGGVAGAIKRAGGRGIEEEAVSKGPIPIGEAAVTGAGRLKARYIIHAAVMGQDLRTDADKIRQATENSLRRADELALKSIAFPALGTGVGGFSLEECARIM
>MACRO_D8RV73/124-243
VAPANKRCNAGYGVDGTIHRFAGPRLLDTCQKLPDVAPQGIKCEVGQAVITRGFNLQASRVIHAVGPVYEEKNRDESEKMLTKAYVAALNLATSNGIKYIAFPALSCELYGYPHDEGAEV
>MACRO_A0A117L808/29-138
VNAANNHFWMGSGVAGAIKKKGGQEIEEEAMKKGPVPVGEAVVTGAGKLRADYVIHAAVMGQDLQTDGGKIIKATENSLRRAQELGIKTIAFPALGTGVGGFPLEIAGEL
>MACRO_A7C4X9/32-144
VNPANSGLSHGGGLAEQILLEAGSKLEEACHKIIQQQGKISVTKAVVTTAGQLPYQGVIHAVGPRMGDGKEQSKIETTIINCLQIAEKYQWKSIAFPAISTGLFCVPKTVCAK
>MACRO_L8HDC4/76-192
VNAANKQLDHASGLAGAIVKNGGEIIQIESDIYIQENGKVHDGDIAVTGAGELPAKKVIHAVGPIWHGGAENEELLLRQCVWKSLKKTEELGFASISIPAISSGIFRFPKDLCARIL
>MACRO_Q54YH9/737-844
VNAARPSLLGGGGIDGSIHKAAGIGLVRECKVFGRCDFGKAVITRGYRLPAKYVIHTVGPMDKNPDTLKKCYESCLDIVLKNDLKTVVFCCIATGVYGFPSLDAAHIA
>MACRO_D6TNJ4/27-123
VNAANSALAGGGGVDGAIHRAAGPSVMQECRKFERCPTGSAVVTSAGQLKAIYIFHAVGPIYGHHADAAQLLASAYDTCLDLAEKHRVQSIAFPSLS
>MACRO_A0A0P7URD1/244-357
VHPTNATFHTGGEVGSALEKKGGKEFGEAVLELRKKNGPLEVAGAVLTSGYGLPAKFVIHCNSPGWGSDKCEELLDKTVKNCLALADEKKLKSVAFPSIGSGRNGFPKQTAAQL
>MACRO_C8VJV3/127-257
VNAANSALLGCFQPSHRCIDNVIHSAAGPRLRQACFELMMEQGHDEPVGCAKVTPGFKLQAPYVIHTVGPDLGHGQLPDRRHREQLRDCYVSCLEAMETVPALPDGRKVIAFCCISTGLFAFPSDIAAQIA
>MACRO_A0A0R3UML3/40-151
VNAANSSLLGGGGVDGAIHRAAGPGLLEECRTLGGCKTGSAKITRFRSLKRPLCSLNLIFLPCQVVIHCVGPSDGNGEKLRSCYATALKLCTENGIKSVAFPCISTGIFGTP
>MACRO_C4M2I9/109-229
VNAANNTLVGCFIPLHSCVDSIIHERAGVQLRHECSQLKTAYKATTTTTEITKGYNLPAKYVIHVVGPIVDTLKPKHSYLLQQCYLNCLNKAIKAGCTSIGFCCISTGMFGFPNEEAAKIA
>MACRO_A0A0S8HD23/23-132
VNAANNRLKLGAGVAGAIARKGGPSIQRECDEHGPIRVGEAAITGGGNLAARYVIHAAAMGDEPASRASIEGSTRHSLELADQCGIKTVAFPILASGVAGFPLDEATRIM
>MACRO_D3BVM8/1229-1345
VNAANEQLQHYGGIASQIAEAAGPEFRKQCSDWVQKNGPVLTGKAMATAPGRLDFKLVIHAVAPIWDSKKVSVCQDLLKKAIDSSLKLAVQNKCFTISIPAIGSGIYGVPKLTSAKC
>MACRO_F9ECL8/127-250
VNAANTEMLGCRVPGHTCVDNVIHAVAGPGLRAECAAHMDARGGEPEPTGRALLTDGYHLPAEHVIHTVGPVVDGGVTERERELLASSYRCVLDAAAEAGLDSVALCSVSTGVFGYPKEEAASL
>MACRO_D8S1X2/63-182
VAPANKRCNAGFGVDGAIHRGGGPRLLDACQKLPDVAPQGIKCEVGNAVITRGFNLPASRVIHAIGPVYEDKNRDESERNLTNAYNAALNLATSNGIKYIAFPALSCELYGYPHDEGAEV
>MACRO_A2FMC7/135-242
VNAANSHLYPGGGICGVLHSAAGEAMERECSEIGYTPTGKCAVTLGYNLPAKYCIHTVGPIGEQPDKLQEAYESTLSCIDGKKIRSVGLCCISTGIYGYPIENATPIA
>MACRO_D3BVM7/1201-1317
VNAANEQLQHYGGIAAQIADAAGVEFRKMCTDFVKKNGPVPTGKAMATSPGRLDFKLVIHAVAPIWDSNKDLICKTLLTKAITECLKLAIDNKCLSISIPAIGSGIFGIPKPIAAKC
>MACRO_A0A0L0DKR5/1817-1922
MLGGGGVDGAIHRAAGLELREECEQLDGCEPGDAKITHGYKLAARHVIHTVGPIVWTELCREDAFELVSCYLSSLELAKAHGLTSIAFCCIATGVYGFPNEPAARF
>MACRO_A0A0C1C401/136-266
VNAANSQMLGCFRPTHRCIDNVIHSAAGPRLREACYELMQEQGQEEPSGRAKVTPGFNLHARYVIHTVGPQLDGGRLPNEEDRRLLRECYVSCLEAAETLPTLDDARKVIVFCCISTGIFAFPSDIAARIA
>MACRO_R6GZ75/103-226
VNAANPALRGCFCPLHSCIDNLIHSRSGIQLRLCCDEIMTAQGYDEPPGQSKITPAFHLPSRYILHTVGPVIHGRVTSKDKELLASCYRSCLKLAAEKRLATVAFCCISTGEFHFPHGEAAEIA
>MACRO_C3Y5X0/588-704
ANAANEYLSHGSGVAGAISRAGGPSVQQESSYHVKTFGRVRVTETVVTRGGQLPCKHIIHAVGPRWERGHENENERQLRQTCYNILTAASATLRARSVAIPAISSGIFGMPKQKCAE
>MACRO_F4Q8K5/685-790
NAAKQSLLGGGGIDGAIHKAAGPSLYRQCKTLGGCAIGQSKITKAFRLPADYIIHTVGPIDGNGDKLRSCYQTTLDTIVKHNIRTFAFCCVATGIYGFPNKEAASI
>MACRO_V4AE36/38-153
VNAANERLQHLGGVAGAINDKGGASIQRECNEYVYENGSVLEGDCMMSNSGNLPCMKIVHAVGPRWKFGKSKEDKKLAEVILRILEMVMSQGFKSVAIPAISTGIFGYPLHAATDI
>MACRO_V8PEA3/345-458
VHPTNSDFYTGGEVGSTLEKRGGKEFLEAVVEVRKKNGPLDTAGAVVSSGHGLPAKFVIHCNSPSWGSDKCEELLEKTVKNCLALADEKKLKSIAFPSIGSGRNGFPKQTAAQL
>MACRO_A0A1B1ALF7/21-128
VNAANRQLAPGSGVDGALRQAAGPRLTEATKRIPPILTGEAVITPGFDAPMKFIIHTAAPIWSDEGPQGAKVAGLAKCYMSSIKMAASRGFESIAFPCLGTGVYAWPR
>MACRO_O28751/30-155
VNAANKRLEHGGGVAYAIAKACAGDAGLYTEISKKAMREQFGRDYIDHGEVVVTPAMNLEERGIKYVFHTVGPICSGMWSEELKEKLYKAFLGPLEKAEEMGVESIAFPAVSAGIYGCDLEKVVET
>MACRO_A0A101EFG1/25-135
VNAANNHLWMGAGVAGAIKKRGGEEIEREAVSKGPIPIGEAIVTKAGKLKAKYVIHAAVMGQDLKTSERMIREATYNSLLRADELSLRSIAFPAFGTGVGGFPFDRCAKAM
>MACRO_P38218/22-163
IHSCNCNGSWGGGIAYQLALRYPKAEKDYVEVCEKYGSNLLGKCILLPSYENSDLLICCLFTSSFGGSSHGEKQSILNYTKLALDKLKTFREAKDKTRTSEDSIGDYLNGHIKYPIGEYKLEMPQINSGIFGVPWKETERVL
>MACRO_D2Q1B9/19-132
VNAAHHALRGGGGVDGAIHRAGGPAILAELVQRYPDGLPTGEAGWTTAGDLPASYVIHVVGPNHTAGQRDPALLESCYRNALRIADELEAAHLTLPAVSAGIYGWPAQSAADIA
>MACRO_A0A151B939/28-139
VNPANSLLIMGGGVAGALKRAGGLEIEREARRYAPCPVGEAVATTAGKLKAKHVIHAPTMERPAMATSPEKVYKATLAALKCADKVKASSIALPAMGAGVGGVPPVKAAEAM
>MACRO_H3ENU6/116-232
VNATNFHLAGKEGVSGVIHRAAGYEELQAECKKHTRPVATGQAVMTESCGLGSRVRKIIHCVGPICHGGVTADCRNQLESCYRLAMELCEQNGLRSIAFTCISTGIHGYDNKDASRT
>MACRO_A0A074SQD0/104-210
VNAANPSLLGGGGVDGAIHRKAGPQLRVFNQTLGGCKTSEVKASPAFQLLCKQIFHTVGPRGEQPQALRACYLNALELLKKSKYRTIAFPCISTGIYGYPQLNAAQV
>MACRO_D8Q5J3/54-168
VNAANRSLLGGGGGKSQACHLMDGLKRFATSRTLGGAETGESKITKGYKLPAKHVIHTVGPIYHSGDEEKNERLLRSCYRSSLQLAVQNNLKHIAFCSVSTGIYGYPIMDATHVA
>MACRO_K1QUI4/52-161
NSTSDKLKLRHGRGARALLKTAGAGLQTECNQKFPTGIQKGDVAVTGPGNLRCKTVCHGCLKKYGSNDAEKIHMEFISKCLKELDSQKLYSIAFPGLTTGFHKFPKNVAS
>MACRO_K1QUI4/215-329
VNSVNKTLDLSKGSLSKTVATAAGSKVAEECQRDHPSGVSEGNVVVTSAGNLKCKKICHACIPAFNQNNKSVSKTDIQNIVIKCLAKADENQCNCVAFPAFGTLFKNYPAQITAE
>MACRO_A2DKL5/63-170
VNAANSKLKAGSGICGMIFKAAGNELVDACKKAGYTETGHAALTPAFKLPSKYIIHAVGPKGEQPSELRSTYLSTLNYMDNDKIKSIAFCAISTGKYGYPVEKATHIA
>MACRO_A0A0N5AP68/44-167
VNAANSGLCGGGGVDGAIHRAAGPRLADECVERYGKCETGNAVITSACDMKNVKYVIHTVGPQAYRGVTDSCRDQLISCYEKSLHLAVDNVSIVFCINKLLYLKAFPCISTGVYKYPNEKACVV
>MACRO_A0A0G0I1C1/46-170
VNAANDLLLNGQGVCGAIFKAAGSKALQQACNKFPINDNLVRCPTGEARITGSFNLKSKGITHIIHAVGPDCRIITDEDQQNTLLKQTYQNSLNLATQHKIKSISFPFISSAIYAFPKDRAARIA
>MACRO_J6HQK6/103-232
VNAANSQMLGCFVPMHTCIDNQIHTFAGVQLREECNEQMKMLRNKYGSHYEQPTSVPMLTDAYNLPAKKVIHIVGPIVSGELTIEHEKELANCYKNTLDMCAENGLKSVAFCCISTGVFCFPNKRASQIA
>MACRO_K1RET6/59-169
NSTSDKLELRHGRGSKALLDAAGAGLQAECKQKYPMGIQKGDVAVTGPGNLRCKFIFHGSLKRYGSQDAEKIHMAFISKCLKGLDSKKLSSIAFPGLTTGLHKFPKKVAAK
>MACRO_K1RET6/251-363
VNSVNKSLDLDKGSLCKAIITAAGSKVAEECRRDHASGVSEGNVVVTSAGNLKCEKLCHACVPPHEQKSNDVSVKVLQKIVIKCLEKADKKQLTSVALPALGTRYNNYPPRVS
>MACRO_A0A0L0DCT3/74-191
VNAANEGLLGGGGIDEAVHAAAGPLLQYECALATKAMGGLPDAGETVVSHGYALPARYVLHTVAPYLDDTGEVQDDVLAAAYRSILAAAADYELTSVAIPCIGTGFYGFPLSRATRIA
>MACRO_A0A078A9T2/110-224
NAANEFLSHSGGLALAIAKKGGPSIQQDSDQLIYKNGKVETGTGRAVTKAGNMTNCRYVIHAVGPIWTNGRRDDEKLLYDCVKDTLKTASNLKCKSVSIPAISSGIYGFPKDLCA
>MACRO_Q1RLR9/201-314
VHPTNSSFYMGGEVGSALEKIGGKELSDAVLELRKSNGPLEVAGAAISSGFGLPAKFVIHCNSPAWGSDQCEEMLEKTVKNCLALADEQKLRSVAFPSIGSGRNGFPKQKAAQL
>MACRO_O67112/19-130
VNPANSRGLMGGGVAVVIKRLGGEEIEREAVEKAPIPVGSAVLTTAGKLKFKGVIHAPTMEEPAMPSSEEKVRKATRAALELADKECFKIVAIPGMGTGVGGVPKEVAARAM
>MACRO_C5CIT5/29-142
VNAANGYLRHGGGVAGAILRAGGKIIQEESDRIIRKNGPLEVSEVAVTGAGSLHPKYIIHVHGPRYGQENVEELLYESFLNAFKTAGKLGVKTLSVPAVSSGIFGVPKDLCARC
>MACRO_A0A0V8QJ26/19-132
VNTANPNPICASGTDLAIYEAAGKEQLLAERIRIGKIARGDVAVTGAYNLNAKYIIHTVGPVWEDGDHHEFDILESCYKKSLQKALELKCESIAFPLISTGVYGFPKDKALQVA
>MACRO_F2UNW0/790-935
VNAANEDLMHGGGIALAIAEAAGLQFSDECQKSVAAHGRVRAGTARHTSSGDLAKSTQIKHVLHAVAPIYSGDGGSGGGKSFLTSALASLPKLGFGGDTQAQLSASLRACVQEAIRLAGRLPDVSSIGIPAIGSGVFGWPEAEATR
>MACRO_F2UNW0/972-1059
AVGTSMALCGRRDAQIKHVLHAVAQFTVVTAAVVLGFGGDTQAQLSASLRACVQEAIRLAGRLPDVSSIGIPAIGSGVFGWPEAEATR
>MACRO_A0A0S8ILG9/24-134
VNAANNKLLMGGGVAGAIKKKGGKVIEEEAVKKGPIKIGEAIATSAGNLPAKYVIHAATMGMDFATDEVKIRNSCRRSLVVAEDLGIKSIAFPALGCGVGGFSLLASAKIM
>MACRO_C3XRX7/513-631
NAANESLLGGGGVDGAIHSAAGPTLVKETATLGGCETGHAKLSGGHRLPAKYVLHAVGPIGQKPDKLEGCYKDCMALAKEHGLRSVMLILIRSISCLPQAFPCISTGIFGYPNYPAGQV
>MACRO_A0A1A6HXP0/244-357
VHPTNTDFYIGGEVGNTLEKKGGKEFVEAVLELRKKNGPLEVAGAAVSAGHGLPAKFVIHCNSPVWGADKCEELLEKTVKNCLALADDRKLKSIAFPSIGSGRNGFPKQTAAQL
>MACRO_I5AX90/103-232
VNAANSQMLGCFVPMHTCIDNCIHTFAGVQLRAECNRQMNELRIRYGRDYEQPTAVPMLTEAYNLPAKKVIHIVGPIVQYKLSPELEKDLENCYRNTLDMCAENGLKSVAFCCISTGVFHFPNKKAAEIA
>MACRO_A0CX10/23-141
VNAANQELLPGGGVCGAIFQAAGRELERECQQYIQQYGIVPTSKLAVTSSCQLKKNNIKYIIHAVGPKYFQSSSPEDELQICVNNILNQSFNVLELKSVAIPAISSGIYGFPKGLCAQI
>MACRO_D6YTT3/117-235
VNPANTKLRGGGGVDGIIGRAAGKSIYDECVEQLKAKKLDSCNIGDAYITGSGKLNEKGIKHVIHAVGPTGSTPGGDQLLKAAYMNSLLKADEKGLESIAFPAISIGIFNFNPKHAAEL
>MACRO_D4J1Y9/106-235
VNAANSQMLGCFVPMHTCIDNCIHTFAGVQLRAECNRQMNELRIRYGRDYEQPTAVPMLTEAYNLPAKKVIHIVGPIVQYKLTPELEKDLENCYRNTLDMCAENGLKSVAFCCISTGVFRFPNKKAAEIA
>MACRO_K1PH33/218-334
VHPTSSNFFMGGEVGQALEKAGGKDFRKELDDLSKEHGNLDTAGAAICPGQNFPAKFVIHVNSPNWSGGSGNSQQLLEKAVKNVLKLADEKNLKSIAIPSIGSGSAGFPKQTAAQII
>MACRO_L8GN79/86-199
VNAARPSLLGGGGIDKAIHRVAGPGLLEECRPLGGCLHGQCKVTGAHGLPCRLVLHTVGPNRDLHSEAEGYPLLHAAYRSCLARVVEHDVRSVALSCVSTGAYRFPSRPAAHVA
>MACRO_V2XZV3/112-241
VNAANSQMLGCFIPMHTCIDNCIHTFAGVQLRNECDRQMKILRNKYGSNYEQPTAIPLLTDAYNLPAKKIIHIVGPIVNGILTAKHEKLLADCYKNTLDLCRENGLKTVAFCCISTGVFSFPNKRAAEMA
>MACRO_A0A0R2HMG8/106-235
VNAANSQMLGCFVPMHTCIDNCIHTFAGVQLRAECNRQMNELRIRYGRDYEQPTAVPMLTEAYNLPAKKVIHIVGPIVQYKLTPELEKDLENCYRNTLDMCAENGLKSVAFCCISTGVFHFPNKKAAEIA
>MACRO_A0A0T6AGV8/26-136
VNAANSHLWMGAGVAGAIKRKGGVIIEEEAVRQGPIEAGEAVITTAGNLPATHVIHAAAMGQDLKTDAPKIAQATRSSLALADKRKLTSIAFPALGTGVGGFPAAAAAEAM
>MACRO_A0A151BE42/26-137
VNPANSLLIMGGGVAGAIKRRGGVEVEEEARRYAPLPVGEAVATGAGRLRAKWVIHAPTMERPAMRIDVQNVREAVRAALRCAEELEARSIALPALGTGVGGVAARDAAEAM
>MACRO_K1PTB8/2-109
HGGGVAAAIADAAGYQFDQESRDYVQKYGPIPVGRCCVTSAGKIPYKCVIHTVGPKWGDYGDKNQCLKLLQDSVKVTFQEADYQKMRSIAIPAIGSGIFSIPRDKCVE
>MACRO_K9EAV0/109-233
VNAANSYLLGCTLANHNCIDNAIHTQSGVRLRLACYDLMLDQGRKEAAGKAKITPAFNLPSKAVLHTVGPYIDQRGVTPLKERLLASSYRTCLEVAEANQLKELAFCSISTGEFNYPKDQAAQLA
>MACRO_A0A1A6HTG9/5-96
KVDGCIHRAAGPLLTDECRTLQNCETGKAKITCGYRLPAKYVIHTVGPIAVGQPSASQAAELRSCYLSSLDLLLEHRLRSVAFPCISTGVFG
>MACRO_A0A0N9XYJ6/33-143
VNPANSYLQHGGGVASTIVRKEGNIIQEESDKIGFVQVGSSTITSSGILPCKSIIHTVGPRMGEGNENEKLSKAINSCLGLCLRKGFESISIPAISSGIFGFPNDKCAKIL
>MACRO_L7L889/20-130
VNAANNAMRGGGGVDGAVHRAGGPAVLADCIARFPDGLATGDAGWTTAGLLPARWVIHTVGPNHAAGQRDRTLLESCYRRCLEVGDELGAASLAFPLISGGVYGWPIDDAV
>MACRO_A8UU49/19-130
VNPANSYGYMGGGVAGVIKRFGGEEIEREAVQKAPIPVGGAVLTTAGKLNFKGVIHAPTMEEPAMQTTEDKVRKAVRAALRLADRERFSSLAMPGMGTGVGRLPKEVAARVM
>MACRO_A0A0L6W9J0/76-205
VNAANKSLLVDGAIHHAAGPRLLEECRTLNGCMTGNSKITRGYCLPARYVIHTVGPVYSPDAAEEKARQLASCYRTSLEVAVENQVRHVVSLYIFSLRLILLNPYLIAKAFPSVSTGIYGYPIVDATRVA
>MACRO_C7GZB8/103-232
VNAANSQMLGCFIPLHTCIDNQIHTFAGIQLREECDQKMEKLREKYGRDYEQPTAIPMLTEGYNLPAKKVVHIVGPIVSGGLTSDLEKDLADCYTNTLDMCMENNLKSVVFCCISTGVFHFPNKRAAEIA
>MACRO_F7AKQ9/2-82
NEKLLGNVLVTKGHNLHCQHVYHVLISKWDFNDEAASTALIKKVVRKALQLATQNNCTSIALPAIGCGAFGFPAEQVAKYM
>MACRO_F7AKQ9/183-273
AQNQQLEQAGPLSKSIVNAAGSSIVTEFNTQGTKSMKVTSGGNLSYDMIVHVGCGPNATQDVNNIVIEALQRAEAMNKSTVVLPAIGTGTR
>MACRO_A0A0D0RIM5/101-230
VNAANNHMEGCWVSGHNCIDNNIHSFAGCQMRIECHREMFKLKMQYGDSYVQPTAVPMITSGYNLPAKQVIHIVGPVVDGPLSKTHRDELAQCYRASLELAQANRCQSIAFCCISTGVFNFPHGKAAQIA
>MACRO_A0A0S7XFA5/29-139
VNAANTDLVLGAGVAGAIAAKGGPAIQEECNKIAPIGLGQAAATTAGELRAKYVIHAAGMGPDRRTGSGVLRTVTRNTLLCAEDKKAKTVAFPAIGTGVGGMSMEDSAKIM
>MACRO_A8A9L9/26-135
VNAANSLMIMGGGVAGAIKRKGGEEIEREAVEKAPVPVGEAIATSAGKLKVKYVIHAPTMERPAMRVPPENAYLATKAALKVAKELGLKKVAFPMMGAGVGGLSVGTAAK
>MACRO_Q9DBL2/72-185
VNTSNESLTDKNPVSESIFMLAGPDLKEDLQKLKGCRTGEAKLTKGFNLAARFIIHTVGPKYKSRYRTAAESSLYSCYRNVLQLAKEQSMSSVGFCVINSAKRGYPLEDATHIA
>MACRO_Q66H63/72-185
VNTSNESLTDKNPVSESIFMLAGPDLKEDLQKLKGCRTGEAKLTKGFNLAARFIIHTVGPKYKSRYRTAAESSLYSCYRNVLQLAKEQSMSSVGFCVINSAKRGYPLEDATHIA
>MACRO_T1JKQ9/68-182
VHSTNETFSDKNAISDEIFRKAGSKMQEELVQDIRVCKTGEVKLTKGYDLPARYVIHTVGPKYNAKYVTAAQGALYSCYRKSLELAKENKLQSIAFSVINSRRRGYPSKDAAHIA
>MACRO_Q9NXN4/72-185
VNTSNESLTDKNPVSESIFMLAGPDLKEDLQKLKGCRTGEAKLTKGFNLAARFIIHTVGPKYKSRYRTAAESSLYSCYRNVLQLAKEQSMSSVGFCVINSAKRGYPLEDATHIA
>MACRO_A0A0L8FW32/230-344
VNAANGRLEHMGGIAAAIVRKGGFEIQAESNEIMKQRRIELKPGEVVSTKAGKLKCKTIIHAVGPVWSNGWNHEIFHLSRAVQNCLLFLEAKSYTSIAIPAISTGIFGIPIEEGT
>MACRO_A0A0S7ZC70/20-129
VNAANNHLQLGAGVAGAIRRAGGPAIQEECDRHGPIRVGQAAITGAGSLAVKWVIHAAAMGDEPVSELSIRDSTLASLALAVEHGARRVAFPVLGAGVGGFDLRHAAETM
>MACRO_K3WVD4/123-249
VNAANSALLGCFQPTHKCIDNVIHCKAGPRLRAACHDIMSRQAKEEPVGQAKITPAFVLPSKYVIHTVGPQLRRGQSPTAAQRAQLKSSYTSSLDLLLETVGRDTQASIAFPCISTGLFAFPSDVAV
>MACRO_C3Y417/476-594
VNAANGYLAHAAGIAAAIQEQAGPSLEEECRKYISKHGPLYETQVMHTSAGNLPCHYVIHAVGPKWRDYSNKTECASALRVTFLNCLDYANEKLHATTVALPAISTGIFGVPNDVCAKA
>MACRO_A2DTG7/72-180
VNAANSYLAAGGGICGAIFSAAGYEELQKACDEQGYTETGGAKMTPGFRLPSKYVIHAVGPVGVHPEALRSAYNLTLGFMDNDKVKSIAFCCISTGIYGYSIEKATPVA
>MACRO_Q66HX8/83-196
VNTSNETLTDKNPISDSIHRHAGPELRDELLKLKGCRTGEAKMTEGFDLAARFIIHTVGPKYKAKYRTAAESSLYSCYRNVLQLAKEHAMVSVGFCVISTVKRAYPVEDATHIA
>MACRO_C3Z5I9/227-340
IHPTNDSFYLGGEVGSALQKAGGKEFEGEVKKLLEANGSLDTTGAAICPGHNFPAKYVIHCNGPSWNTDKCQDNMEKTVKNCLALADEKDLTSVAFPSIGSGRAGWPKQTAAQL
>MACRO_A0A166MQ46/113-244
VNAANEQLMGCFQPQHRCIDNVIHLAAGPRLRSACYKLMAAQDHRPEPNGHAKLTPGYALSAQWVLHTVGPQLHPGQEPSEREKDDLRSCYLSCLDAVEKLSPLPDGRLVIAFPCISTGLFCFPADLAARIA
>MACRO_Q6CHN5/26-156
AHACNCLGSWGSGVAAGFKQKFPGAFVEYKRHCDKYSDDNSALLGTCQLIETHDAQTGELVYVACLFTSVRFGARVDGPEQIVKQTKLAMQDLQKQLAKMSGPIDGNSTVHMPKINAGLFRVPWRDTEKVL
>MACRO_A0A077ZN27/172-286
NAANEFLSHSGGLAFAIAKKGGPSIQHESNLWVNQNGKVETGTGRAVTKAGNMTNCKYVIHAVGPIWTNGKRDDEKLLYDCVTDTLKTASKLNCKSVSIPAISSGIYGFPKDLCA
>MACRO_A0A0S8B457/17-126
VNAANNHLVLGAGVAGAIRRAGGESIQEECDRHGPIRVGHAAITGAGNLRVRWVIHAAAMGDEPVSARSIRESTLASLALAVEYGVRRIAFPVLGSGIGGFPFTEAAGIM
>MACRO_L8Y566/150-263
INPTNADIDLKDDLGNTLEKKGGKEFVEAVLELRKKNGPLEVAGAAVSAGHGLPAKFVIHCNSPVWGADKCEELLEKTVKNCLALADDKKLKSIAFPSIGSGRNGFPKQTAAQL
>MACRO_F4PMR4/924-1043
VNPANSDLQHGGGAAASIAKAAGPDLESYCNKYVSRHGLVRVGSSILTSPYNIPTCKHIIHCVGPNLSIPSEAAKKELLLKNTIHSALHLAEMHRVESVALPAISSGIFGYNIKDSAPIM
>MACRO_A0A067RQF4/223-336
VHPTNTSFAMMGDVGQALEKKGGKEFLQEVHDLRSSHGSLDSTTAAVCSGHNFPAKWVIHVNGPSWNEVDSTDKLEKTVKNCLTLADQKNLKSLAIPAIGSGRAGFPKQQAAQT
>MACRO_O75367/216-329
INPTNADIDLKDDLGNTLEKKGGKEFVEAVLELRKKNGPLEVAGAAVSAGHGLPAKFVIHCNSPVWGADKCEELLEKTVKNCLALADDKKLKSIAFPSIGSGRNGFPKQTAAQL
>MACRO_A0A0G4ISB7/46-160
VNAANRSLRRSRGLCEAIFQGAGVSDMEKALKPLAPCPLGGVRLTPGFKLPAKYVIHAVAPTNGGEPSEHETKALLNCYWNTLELCKEEGIKQVAFPCLGTGIVGFPHRQATSIA
>MACRO_A0A078AAV1/45-162
VNASNENLKHIGGLAAAIVKRGGQSIQIESDLKTQDNKSFPAGSVVLTKPGSLKCKKIFHAVGPYYSELRDKDSCEKLEKTFKKCIRTANLLKFSSIAIPPISTGIYNFPKQECAKIL
>MACRO_U4LSX2/157-287
VNAANSRLLGCFRPDHPCIDNAIHAEAGPQLRKDCEKLIELQGFEEPTGEVKVTRGYFLPSEFVLHTVGPIVESGTEVTELQREQLGNCYRRCIEATEALPPKGDNGLVIAFCCISTGMFGYPSDQAVDVA
>MACRO_D4YF22/119-241
VNAANKNGLGCYIPNHHCVDNTIHTMAGAQVRTDMAKALNGRKLPVGKVMVTKAYNLPSAFIFHTVGPVIYKEPVSQMNQDLLAACYLNSLKEADARGLSTIAFCSISTGEFHFPKALARDIA
>MACRO_D3AWZ4/555-674
VNAANDALYHAGGIAGAISKAAGPAFQKECTDYVNNNGNLNVGTSHESSSYGLQKFGIKSVIHTVAPMWYNHSPDQVKALLKSCVQSALTIATKKGYKSISIPVIGSGVYCIPKDVATDA
>MACRO_Q9QZQ8/216-329
INPTNADIDLKDDLGNTLEKKGGKEFVEAVLELRKKNGPLEVAGAAISAGHGLPAKFVIHCNSPVWGADKCEELLEKTVKNCLALADDRKLKSIAFPSIGSGRNGFPKQTAAQL
>MACRO_X6P7B6/103-229
VNAARPSLLGGGGIDKAIHKKSGEDLKKCCKQMYSQGCRHGDCKVTPSFGDLKSICQYVIHCVGPNRDLHKEEEAEILLKRCYLQCLKTAFENVTNTSANANRVSISLPCISTGAYRFPNRKACHIA
>MACRO_Q5A1V3/23-142
AHACNTHGSWGGGIAAVFRKKFPKANNEYSQYCHKNSNLLGTSFIIESDQPNILIACLFTSDFNQTPEQIVHFTKQSIADLARKVSDYKEVEKCDGKVAINMPKINAGIFGVPWEDTESA
>MACRO_O93327/216-329
INPTNADIDLKDDLGSTLEKKGGKEFVEAVIELRKKNGPLDIAGAVVSAGHGLPAKFVIHCNSPGWGSDKCEELLEKTVKNCLALADEKKLKSIAFPSIGSGRNGFPKQTAAQL
>MACRO_A0A165IYW0/15-146
VNAANEQLMGCFQPQHRCIDNVIHSAAGPRLRSACYELMAAQDHRPERNGHAKLTPGYALSAQWVLHTVGPQLRPGQEPSEREKDDLRSCYLSCLDAVEKLPPFPDGRLVIAFPCISTGLFCFPADLAARIA
>MACRO_D1B7G8/28-138
VNAANDRLWMGSGVAGAIRRSAGEEVEAEAISKGPIRVGSAVATGAGRLPLKAVIHCAVMGQDLKTSREAIRSSTGEALRLAAEMELRRIAFPALGTGVGGFPVEECGHVM
>MACRO_A0A067R9Y3/75-189
VNSTNESMTERSSISDRIYSRAGPALKEEVRQDVKECRTGEVRVTQGHNLPARYVIHTVGPKYNIKYQTAAENTLHSCYRNVLQKACELNLPAVAVCVINSVRRNFPPDEGAHIA
>MACRO_F6RIZ5/411-520
VSATNTSLIPGGGNHVDDAIHKVAGEGLLQACIKLSGCPVGEAKITPGFNLLAKHVIHTVGPVGMVRDKLQSAYIHCLKLVLDHGLKSIAFPCISTGMHAYPSSEAAKVA
>MACRO_Q02874/215-328
INPTNADIDLKDDLGSTLEKKGGKEFVEAVLELRKKNGPLEVAGAAVSAGHGLPAKFVIHCNSPVWGADKCEELLEKTVKNCLALADDRKLKSIAFPSIGSGRNGFPKQTAAQL
>MACRO_H1HUY7/103-232
VNAANSQMLGCFIPMHTCIDNCIHTFAGVQLRAECKRQMNRLRERYGRDYEQPTAVPMLTDAYNLPAKKVVHIVGPIVRYELTPKLEQNLADCYRNTLNMCVDHNLVSVAFCCISTGVFHFPNKRAAEIA
>MACRO_A0A0L0DID1/99-221
VNPANSALLGCFRPEHKCVDNILHAAGGPAIRAECAERRAHGDAEPVGSALLTTAGVLPAQYMAHTVGPQISGPVTAANEAGLAACYTSVLDAAAAVDAASVAFPCISTGLFAFPKRRAAEIA
>MACRO_T0R123/54-167
VNPTNESLTDASGICGSILDAAGDQIYVECNASDPCRTGDAVMTRGCQLPAKKIIHTVGPRYNAKYKVAAENALHGCYRNALRVAKEERVRSIAFPPIYSKKKMYPRDDATHVA
>MACRO_E0E2B6/128-257
VNAANSMMLGCFLPMHTCIDNQIHTFAGIQLRQECNEKMDQLRARYGPDYEQATAIPMLTDAYNLPARKVIHIVGPIVANKLTLESEKNLEDCYTNTLDMCLENGLKSVAFSCISTGVFHFPNKRAAEIA
>MACRO_A0A0B4RZJ9/101-230
VNAANSIMLGCWAPMHLCIDNQIHTFAGIQLRAECNEKMQELKKKYGQDYEQPTAVPMLTDAYNLPSKKVIHIVGPIVYDELTSKLEKELADCYEKTLDMCLENGLKSVAFCCISTGEFRFPKERAAEIA
>MACRO_A0A0R0LQP6/20-130
VNSANANLRFGSGVAGAIHTAAGPELEQYCRRHSPIALGEAIVTPGFELPNPFVIHTRAASFINDDHPEKYLDLAVAQTLRVAKEAGIKSMTMPAVGTDVFKFPPEWSAEI
>MACRO_D8SBP5/34-151
VAPANKKVNAGAAVDGVIHKVAGPRLLSACQRLPDVAPHGVKCEVGQAVSTKAFNLPVSRVIHAVGPVYEGRESDADLEKTYASALALAATEGIKHIVFPPLSCRIYGYPYSEGAEVA
>MACRO_D8T5Z4/34-151
VAPANKKVNAGAAVDGVIHKVAGPRLLSACQRLPDVAPHGVKCEVGQAVSTKAFNLPVSRVIHAVGPVYEGRESDADLEKTYASALALAATEGIKHIVFPPLSCRIYGYPYSEGAEVA
>MACRO_E1C8K9/72-185
VNTSNESLTDKNPVSESIFMHAGPDLKDELQKLKGCRTGEAKLTKGFNLAARFIIHTVGPKYKSRYRTAAESSLYSCYRNVLQLAKEQAMCSVGFCVINSLKRCYPLEDATHIA
>MACRO_W4XMT7/59-232
VNAANRSLLGGGGVDGAIHRAAGSNLLQECKKLAGCETGDAKLTADVLHTVGPMVYGQPMTNHREDLTSCYATCLHQILEHNKHNRSKLESAKRKEDAGKGDEGTEDEKDDKEKESKEDASANGRQASEEEGDSNFKTLQEDLETVEPLIRSVAFPCISTGVYGYPQEEASRVA
>MACRO_B5Y5Y4/25-138
VNAANGIGPMGGGVALAIKKAGGKVIEDEAIRVCSQLDPRPGDVYVTTAGGLKAKYIFHAVTMKRPAEPSSVEIVRKCLQSLLEKAREMKVKSMVLPALATGVGGVPKKDVAKV
>MACRO_A0A078AP73/134-249
NAANEYLQHGAGVARAIADKGGPQIQIESDEWVLNNGKVDTGTARGFTSAGEMTNCKYVIHAVGPVWTDGYRDDESLLYNCVYDTLKTATKLCCKSVSLPAISSGLFRFPIKLCVR
>MACRO_A0A0F8AQU7/74-187
VNTSNESLNDKNPVSDYIHQLAGPDLRDELLKLKGCRTGEAKLTKGFNLAARFIIHTVGPKYKAKYRTAAESSLYSCYRNIMQLAAEQSMASVGFCVVSTTKRGYPLEDATHIA
>MACRO_A0CX06/721-844
VNVADPNLKNRGGICGAVFRAAGENLLEEEINMLFNKLGRKQPETSEVIVTKSYRLGQENGPKYIIHAVGPKYNPQDPQKSKEQLNTCIVNILQKCQEYKITSVAIPPISEKNFDFPKQICAQI
>MACRO_A7T167/69-183
VNTTNESLSDRGALSERVHRAAGPELMQECRQQLLGCRTGEAKISEGYNLPARYVIHTVGPRYNTKYKTAAESALFSCYRNTMRLVRENKISTIGVCVVNTTKRGYPPEDGAHIA
>MACRO_A0A078A911/118-233
VNASNEHLIHDAGVSKAILMKGGIRIQEESEQWLKKNQQAQIGTARVITTSGLMKNCKYIIHAVGPVWTNGLIEDEKLLYDCIRDVFLTAIKYNCKSVAVPAISTGFYGFPKNLCA
>MACRO_C4GD70/103-232
VNAANSQMLGCFYPCHTCIDNCIHTFAGVQLRAECNRQMNLLRERCGRDYEQPTAVPMLTPGYNLPAKKVVHIVGPIVQYRLMPELEKDLADCYRNTLDMCMENGLASVAFCCISTGVFHFPNKRAAEIA
>MACRO_Q4V914/211-324
INPTNAEIDLKEGIGNALEKTGGKDFLETVKELRKSQGPLEVASVAVSQANGMAARFIIHCHVPQWGSDKCEDQLEKTVKNCLSAAEEKKLKSVAFPSLPAGRNGFPKQTAAQL
>MACRO_D7GHR7/20-130
VNPTNTEMRPGGGVDRAIHDAAGPGLLEEVRSRFPTGLAVGDAGWTHGGRLAARYVIHTVGPLQPTSKKSEQLLASCYRRCLQIADELGIQTIAFPVIGVWSYGWPGNKAI
>MACRO_A0A161PYZ5/17-130
VNAANGMGPMGGGVAFAIKKAGGKVIEEEAIEVCKKLDPQPGDVYVTTAGALNAKYIFHAVTMKYPAEKSNIEIVRKCLNNLITKAREMKVKSMVIPALATGVGGVSKKEAAKV
>MACRO_A0A0D2X0I0/81-194
VNSTNEALRDKNPLSEYIFARAGPELRAECDRLEGCRTGEAKLSKGCDLPAKHIIHTVGPRYNVKYRTAAESALYNCYRNILQLMAESKLHTVALCVINSVRRGFPPEVGAHIA
>MACRO_E0SS39/31-142
VNPANTYGYMGGGVALAIKMRGGRAIEEEAIGQAPIPIGSAIITTGGALKVKAVIHTPTVVEPGGSSSPENVYRAARAAIKKAIENNFKTIAFPLMGAGIGGVSPKESAKAM
>MACRO_I1F7K1/515-633
VNAANSRLEHAGGVAGALNKASNGELQKASDTYVRNYGQVLVGGVAVTSAGGKLKCKRVIHAVGPTFSRQMTDFQCSQLICQAITNSLVEADKMKAVSVSFPALSTGIFAVDKSLAAEA
>MACRO_I1E9W4/110-228
VNAANSRLDHGAGVAGALSKASRGELQRASDTYVRNYGQVPVGGAALTSAGGKLKCKRVIHAVGPIASSQMTDLACSQLIYQAITNSLIEAEKMKAVSVSFPALSTGIYAVNKSLAAEA
>MACRO_A0A0T6BCU7/15-129
VNSTNESMTDSNPISDRIYERAGSELKEEINLDIRECGTGDVRVTQGYALPARYIIHTVGPKYNIKCQSAAENTLHSCYRNVLQKARELGVHSIGLCCINSVKRNYPPDEGAHIA
>MACRO_F7V4Z6/103-232
VNAANSQMLGCFVPMHTCIDNCIHTFAGVQLRAECSRQMNQLRIKYGKDYEQPTAVPMLTDAYNLPAKKVIHIVGPIVQYKLTPELEKELTDCYLNTLDMCLVNNLRSVAFCCISTGVFHFPNKRAAQIA
>MACRO_D5U1E5/31-140
VNPANTLGLMGGGVALAIKRKGGEEIEKEAVAQAPIGIGEAIVTNAYRLRCKKIIHAPTVIQPGGKSSVEYVLKAVEASLGKAEQLGLKSIAFPLMGAGTGGLSVEESVT
>MACRO_C9RQW9/19-132
VNSANKNPVCGGGAEYHIYEAAGYDKLLAAREKIGVLDVAEVAVSSAFALKAKYLIHVVGPKWNGGESGETSALASCYRRALEKALELGCESIAFPLISSGVFRFPKDSALKIA
>MACRO_C3YS04/32-149
VNAANSSLSLAVGVSGAISRAGGRAIQTECDNIIKHGSLRTTDCVWTTPGRLSCTYIIHAVGPNFVPGCESRCKQELYDTCQKVLNIAASRLNAKSIAMPAISSGASGMPRRLCAEAM
>MACRO_K3WWZ1/70-183
VNSTNESLKDTSGLCRHILEAAGKEIWVECEAVGTCRTGEAVITRGCQLPARHIIHTVGPRYNLKYKNAAENALHMCYRSSLSVAKEENVRTIALSCIYIKRKGYPRDDAAHIA
>MACRO_A0A0P7USC4/219-332
INPTNAEIDLKEGIGNALEKAGGREFLEGVKELRKSQGPLEVTAVAVSQASGLAARFVIHCNIPQWGSEKCEDQLEKTVKNCLSAAEEKKLTSVAFPSLPAGRNGFPKQTAAQL
>MACRO_M7NT97/4-86
RGNKGIKPGEAVLTTAGQLPARFVIHTAGPIWKGGSKREGKVLADCYQNSLLLAHEHCLSSVAFPNISTGVYGYPKEEAAEIA
>MACRO_D8SBP6/67-186
VAPANKKVNAGLGINGAIHRAAGPRLADAGAKLPDMAPQGVKCVIGAAVVTRAFNLKVSRVIHAVAPVYQERDDASPRDLNSAYRSALELANREGVKYICFAAMSCGLYGYPYDEAAEIA
>MACRO_A0A0F8CR18/212-325
INPTNAEMDLKDGVGNALEKAGGREFMEGVKELRKVQGPLEVASVAVSQASGMAARFIIHCNVPQWGSDKCEDQLEKTVKNCLSAAEEKKLKSVAFPSLPAGRNGFPKQTAAQL
>MACRO_T1EIB7/17-124
VNAANSRLQHNGGVAHAISMAAGTDVQAECSSYVKQHGEVSTSDVYISGPGRLKFKAIIHAVGPIYRAQTNANTLLCNTISNIMKCCEGRKWSNVALPAISTGIFSFP
>MACRO_A0A151BA47/30-139
VNPANSMLRMGGGVAGVIKRVGGEVIEREAVKHAPLPVGKAIATTAGRLKARYVIHSPTMETPGPTTREKVYKATYAALKLADEMGLRSIAFPGMGTGVGGLKPIEASEA
>MACRO_V2Z954/19-131
VNTANPEVAIGGGVETAIYSAAGKKKLLDERKKIGILQPGEVGVTEAFDLAAKYIIHVSSPRWKGGNKGEIKCLRDCYEKVLKTAKDYGCESIAFPLLATGTYGFPKEVGVQV
>MACRO_C3YH95/64-178
VNTTNETLTDRNLISERIFQAAGPDLRAECSNHLKTCRTGEAKMTKGYNLPARYIIHTVGPRYNVKYRTAAESALFNCYRNSLQIARENNLQSIGLCVVNQPKRGYPPDEGAHIA
>MACRO_K1QAA4/7-86
KVTENEISGPGILPFKCIINTVGPQWASYDDNHKLSCLDDLYITIRKVLDTSEKEKIKSVATPPISSGIFGVPKELCAPV
>MACRO_K1QAA4/203-322
VSAENSAFTGNGTLAKSILQHAGPSYVKHHNQVRRDLKDRRLAKNTLRTLDAGKLDYRYVIHAVVNRFAEDVDRKEDELLDLKMTTFKVLAHGDYLCTSEKSKNLEKIAMPLLGAGYMKL
>MACRO_W4YF99/221-333
VHPTNSTYAMAGEVGSALEKVGGRAFVEEVAKLRAAQSLDISGAAICPAHNLPAKYVIHVNSPSWGGANAVSNLEKCIKNCLALADEKNITSIAIPSVSSGRAGFPKQIAAET
>MACRO_A0A078ADT5/142-256
NAANEFLSHSGGLPFAISKKGGPSIQHDSNLWVNQNGKVETGTGRAVTKAGNMTNCKYVIHAVGPIWTNGRRDDEKLLYDCVTDTLKTASKLNCRSVSIPAISSGIFGFPKDLCA
>MACRO_P9WK29/209-318
NAANTRLRHAGGVAAAIARAGGPELQRESTEKAPIGLGEAVETTAGDMPARYVIHAATMELGGPTSGEIITAATAATLRKADELGCRSLALVAFGTGVGGFPLDDAARLM
>MACRO_E1BR08/216-329
VHPTTAEIDLKEEIGKALEKAGGKEFLETVKELRKSQGPLEVAEAALTQSSGLAAKFVIHCHIPQWGSDKCEEQLEETIKNCLTAAEDKKLKSVAFPPFPSGRNCFPKQTAAQV
>MACRO_D2V113/50-176
VNAANCRLQHMSGLAGAIVKNGGQIIQKESNKLIKDLGRELENGEVVETISGDLPCKTLYHAVGPIWSSRKANDFKTLGAEQEDFELGMCVEASLNMAVESGLSSISLPAISSGIFGFPKDRCAKVL
>MACRO_V8PFT7/72-185
VNTSNESLTDKNPVSDSISMHAGPDLKVELQKLKGCRTGEAKMTKGFNLAARFIIHTVGPKYKSRYRTAAESSLYSCYRNILQFAKEQAMSSVGFCTVNTVKRGYPLVDATHIA
>MACRO_A0A0S7ZZ89/26-139
VNSANSELTHSRGLAAQILAAAGDELANQSAQLIREYGSIESGMSVYTTAGHLPYKAVIHAVGPIMGEGDEQHKIEQAVSRSLLLCETNDWHSIAFPPISTDFFNVPVEICAQA
>MACRO_B1I450/17-128
VNAANGLGIMGGGVAGALRRRGGVEIEEEAVRVCRETKPQTGQVYVTGAGRLPARFVYHAVTMLHPAERSSPEIVEQCLYSVLLKAREQGVRFIGIPALGTGVGRVPKIEVA
>MACRO_A0A150GRN5/49-154
VNAVIHNKAGPKLAEECLSKPEVRPGIRCPTGEAVVTRGYDFKTDYIIHTCGPVYAKDRAEECKRDLTNAYTNSLRKAEEIGVRCVAFAAISTGVYAYPFPDATEV
>MACRO_D8SMD3/31-148
VAPANKRLNAGAAVDGVIHKAAGPRLLSACQKLPDVAPLGIKCNVGEAVSTRAYNLLVSRVIHTVGPVFEGKESDPVLEQTYKSALALGLKENIKFICFPALSCRIYGYPYSEGAEVA
>MACRO_D8RPM7/31-148
VAPANKRLNAGAAVDGVIHKAAGPRLLSACQKLPDVAPLGIKCNVGEAVSTRAYNLLVSRVIHTVGPVFEGKESDPVLEQTYKSALALGLKENIKFICFPALSCRIYGYPYSEGAEVA
>MACRO_Q0DV43/115-227
VNSTNENLDEAHSSPGLHAAAGPGLAEECTTLGGCRTGMAKMTNAYDLPARKVIHTVGPKYAVKYHTAAENALSHCYRSCLELLIENGLESIAMGCIYTEAKNYPREPAAHVA
>MACRO_A0A151E2K6/19-129
VNPANSFGYMGGGVAGAIKRVGGIEIEKEAVSKSPIELGTAVETTGGSLPCKYVIHSPTMKRPAMRIDVLNVELATRAALKTGKKLNLKSIAIPGMGTGVGGVSKEKAAEA
>MACRO_Q9YBE9/27-136
VNPANSLMIMGGGAAGALKRAGGSVIEEEAMRKAPVPVGEAVITSGGSLPARFVIHAPTMEEPGMRIPLVNAFKASYAALRLASEAGIESVAMPAMGAGVGGLSVAEVAR
>MACRO_I1EDX0/37-154
VNAANEELKHKGGVAAAIARKGGPSIQQESIDYIRKNKKVATGTAVHFTATGNLPSSFKAIVHAVGPRYHAEDKQNSCATLKQAIFQSLELAKNYESVAFPAIGGGSFGFPIAVCANI
>MACRO_L9KRZ9/216-329
VHPTTAEIDLKEDIGKALEKAGGKEFLETVKELRKSQGPLEVAEAAVSQSSGLAAKFVIHCHIPQWGSDKCEEQLEETIKNCLSAAEDKKLKSVAFPPFPSGRNCFPKQTAAQV
>MACRO_Q9P0M6/216-329
VHPTTAEIDLKEDIGKALEKAGGKEFLETVKELRKSQGPLEVAEAAVSQSSGLAAKFVIHCHIPQWGSDKCEEQLEETIKNCLSAAEDKKLKSVAFPPFPSGRNCFPKQTAAQV
>MACRO_I1RL32/135-264
NAANSQGLGCFQPTHRCIDNIIHTEAGPRLREECFWLMKKRSKDLEPGDLLVTGGHALHASSVIHTVGPQLKRGASPTDLERSQLAKCYKGILDAVELLPPGEDGRKSVALCCISTGLFAFPADEAAKIA
>MACRO_C3YRY3/34-151
ANAADKNLNNRGGLAEAIIRAGGKEIQDHCDRIMKDEPKVLMVGAVRVTGPGKLPCKAVIHAVGPNFHEIKDDKRSRDELFETVTNVLAMASRCGFSSVAIPAISSGIFGGPLDLCTK
>MACRO_F6U0A7/2-58
NFIIHAVGPRWSDHSHSMCCSYLQSCINYSMEEAEKQQLNSIAIPAISCGVFGGDPS
>MACRO_F6U0A7/161-264
VNSTNPHFDLTQGMVSKAILKNGGQSILHECRNQQGHWNTPTLRVTSGGNLPCRYVFHIVTPNDIKQIATVLLEVFKTADMLGLATLAIPALGTGNLRIGGTKV
>MACRO_A0A0D2X1G0/33-155
VNAANRQLSGGSGGLNGAIHKAGGETLTRACQALQADGAGVRCPTGSAVFTGGPFSSGLGAQHVIHAVGPDMNDSSIREKGHDLLQNTILSALRLAEQHGCTSIAIPAISCGNFGFDAVLAAT
>MACRO_B1WC28/216-329
VHPTTAEIDLKEEIGKALEKAGGKEFLETVKELRKSQGPLEVAEAAVSQSSGLAAKFVIHCHIPQWGSDKCEEQLEETIKNCLSAAEDKKLKSVAFPPFPSGRNCFPKQTAAQV
>MACRO_Q8CCK0/216-329
VHPTTAEIDLKEEIGKALEKAGGKEFLETVKELRKSQGPLEVAEAAVSQSSGLAAKFVIHCHIPQWGSDKCEEQLEETIKNCLSAAEDKKLKSVAFPPFPSGRNCFPKQTAAQV
>MACRO_A0A164TZN3/4-88
CRTLRGCETGDAKITKGYRLPAKHVIHTVGPIYAKSQDDECARLLASCYDKCLQLAVGLDLATIAFPSISMGVYGYPPKDGAKIA
>MACRO_A0A1A6HLN6/177-290
VHPTTAEIDLKEEIGKALEKAGGKEFLETVKELRKSQGPLEVAEAAVSQSSGLAAKFVIHCHIPQWGSDKCEEQLEETIKNCLSAAEDKKLKSVAFPPFPSGRNCFPKQTAAQV
>MACRO_I1F7K2/214-332
VNAANSRLDHGAGVAGALSKASNGELQRVSNAYIRNYGQLQVGEAAVTSAGGKLKCKRVIHAVGPIAHEVKSDLACSQFIYQAITNSLLEAEKMKAASISFPALSTGIYAVKKSLAADA
>MACRO_Q2SM57/20-132
PAHKYLSKGRGLSAQIFEQAGEEALEAACSQAGGCKVGGACLTPGFKLPAKHIIHTVTPQWTGGDQWGGSDLHLLANCYDSVVRLALEQGVKTIAFPALGAGTNKTPQSMAAH
>MACRO_D8RR29/124-227
PAIHNAAGPSLAEACAMLKSLDQFGVKCRIGNAVVTKAYRLPLHRIIHAVGPAYDGAEETPTLLAQTYRRCLQRAKEIELECLAFPPISCGVYGYPVREGARIA
>MACRO_I1FVG5/571-688
VNAANEELKHKGGIAAAIARKGGPSIQQESNDYIRKNKKVATGTAVHFTATGNLPSSFKAIVHAVGPRYHAEDKQNSCATLKQAIFQSLELAKNYESVAFPAIGGGNFGFPIAVCANI
>MACRO_B9L2D9/22-136
VNAANSQLWMGSGVAGAIKRAGGEEIEREAVAQGPISVGEAVVTTAGRLPFAAVIHAAAMGYDERGAMIPATSETVYAATRAALERCAERPLRSVAFPALGTGVGGLDLVTCAAA
>MACRO_R1FJY8/31-152
VNAADTKCLYGKGVDGAVNKAGGPALIEARKQLPVRAGTRDVRCPVGDAVVTVGGNLRCRHVIHAVGPNFNPKAQWVQKVAPDGEEKLHSAYLSAMHRAKEHGVRTLAFSLLSAGFFRGPKP
>MACRO_V4BA68/219-333
VHPTSSNFYMGGEVGTAINAAGGKEFRQEVESLRSSHGNLDTAGAAICPGRKLPAKFVIHVNSPSWSDGNATDLLQKAVHNIFALADEKNLKSVGIPSIGSGHGGFPKQAAAQII
>MACRO_Q6ZE91/18-129
VNTVNCVGVMGRGIALQFKKAFPENFKAYAQACKEEKVKPGEMFVFQTGQLVNPRFIINFPTKRHWRTHSRIDDIENGLKALKCTIQKYKIRSIAIPPLGCGLGGLDWAEVK
>MACRO_A0A0S4JHA3/171-336
VNAANSSLRGGGGIDGAIHNAAGDLLYEECVTLEGCPTGYTKVTNGYDLPAQFVLHTVGPMGRGDDDLERCYLSVLDHILASHKLPTHGDAVIQAESRRVVPSSSSMQMNASAATSGTNTLVPAIQTIAAYDPTTFKYRKPIRSLGICCISTGIFSFPRVRATHIA
>MACRO_Q5TST8/123-236
NSTDETLTEKNRVSKKIFGRAGAALTSAIVHDVRRCKTGEVRVTPGFFLPSKYIIHTVGPIYSEKYRTASEATLHACYRNVLYKARELGLRTVALCDISSVQRNFPPDTAAHIA
>MACRO_X6NJX5/32-148
VNAANDALLSGGGVCGAIFDASGATRALKAECEHILETECADTDERVPTGQCVLTNSYDLPCKFLLHAVGPAEDDEDSLSECYSRIMGICFQNELRSVAIPCISTGVFGFDNEKGCE
>MACRO_A0A0B1SG88/31-127
VNASDKRLSGGGGVDGAIHRAAGKADLQSECRAIGHCDTGAAVITSAGKMKHVKNIIHTVGPICRGKIPTDSHREKLISCYQSSLDLALKHNLKTVV
>MACRO_Q7XDZ9/132-244
VNSTNESLDESHSSPGLHAAAGSGLAEECSTLGGCRTGMAKMTNAYDLPARKVIHTVGPKYAVKYHTAAENALSHCYRSCLELLIENGLESIAMGCIYTEAKNYPREPAAHVA
>MACRO_A0A147K1D9/26-136
NPANSLLIMGGGAAGALKRAGGIEIEKEALRKAPVPVGKAVATGAGKLSSKWVIHAPTMERPAMSTTPEKVYQATKAALSCAEKIGARDVVFPGMGTGVGGVSHQAAAEAM
>MACRO_A7BY91/18-130
VNTVNCVGVMGRGIALQFKKAWPDNFKVYAEACKNKQIQPGKMFVFDTQRLTNPHYIINFPTKRHWRDASRMEDIESGLEALIETIRENQIQSIAIPPLGCGLGGLDWEQVKS
>MACRO_X5JJE6/2-79
GGCATGKAKITKGYQLPAKYVIHTVGPIWRGGMEGKPELLAACYLSTLQLAMANQIKTIVFPTISCGVYGYAIAQACV
>MACRO_A0A117M3R0/18-128
INPANSRLWMKAGVAGAVKRAGGAVIEEEAVTKGPVPAGEAVITGAGLLKARYIIHAAVMGPDLVTDEAKVRTAARNALRQAEELGLKSVAFPALGTGAGGLDFRAASRIM
>MACRO_A0A139WMS1/72-186
VNSTNESMNESNPVSDRIFQRAGSELKEEINLDIRECRTGEVRVTQGHALPARYIIHTVGPKYNIKYQSASENTLHICYRNVLQKSKEMGLHSIALCVINSVKRNYPPDEGAHIA
>MACRO_A2BJA7/32-143
VNPANSLMIMGGGVAGALRRAAGPEVEEEARRKAPVPVGEAIHTGAGRLEPRIKYIIHAPTMERPAMRTTQGKVVKAVLAALREAEKLNVGCLALPAMGAGVGGLTARESLE
>MACRO_F4PUK3/1250-1368
INPCNSQLAHGGGAALEIAKAAGQQYIDACATYIRQHGLLNVGQSLVTSNYQMKNCSFIINSVGPNLAIESQKTNRKQLLQSALKTATEQANKLNLESIASPAISSGLFGYPISESAPI
>MACRO_A0A132N8H2/2-127
VNAANAEMIHGGGVAYAIARAAAGDAAAYTRLTQEAMQKEYGRPFIRHDEVVVTPPLALAERGIRLVLHIVGPRCDGRWDKETEAKLTSALFAALRRADAEGIRHIAFPAVSAGIYGCPFDAVVRT
>MACRO_V4B1V5/17-132
VNAANENLLLIGGVAGAIRDKGGSSIQQECDDYVSLIGPVREGDCMMTEAGNLPCRRIIHANGGPRLRGGKSLEKLTEVINRVLDMVETHGLISVAIPANTTGVFGYPLQAATDII
>MACRO_I1ER77/418-536
VNAANRELKHAGGVANALNKATNGELQKISNNYTRNYNDVPVGGTALTRSGGGKLKCKWVIHAVGPIAHEVKSEVVCSELIFKAITNSLIEAQKKNAKSISFPALSTGIYAVNRSLAAD
>MACRO_A0A0S4JIL1/107-258
VNAANSSLLGGGGIDGAIHIAAGVLLREECAPLKGCPTGYTKITLGCRLPAHYVLHTVGPDDGNPDALRHCYLTLLDHVVASHDQPQPASRVSSISTTSPSFQVSHYYAPPPPPTPYSPTTFRYHRSIRTLAICAIAVGIYGFPLEEATHIA
>MACRO_A9TCN7/97-208
VNSSNENLDEAHSSPGLHPAAGPGLAEECAALGGCRTGLAKVTSGYDLPARRVIHTVGPRYAVRYHTAAENALSHCYRSCLELLIEQELSSIAFPCIYTEAKGYPREPAGHV
>MACRO_A0A0P9FV24/39-150
VNPANSLLIMGGGVAGTIKRVGGNEIEDEAVKHAPVPVGEAVATGAGRLKAKYVVHAPTMERPAMRIGKRNVGLSVRGALKCAEGLEIRSIAFPGMCTGVGGLSLEEAARTM
>MACRO_C4M5E0/67-173
VNAANSYLRGGGGVDGAIHCAAGYDLYDYLCSHYTYCKTGDFKPSPGFKMPCKEILHGVGPIGENAIQLQSVYVRCLEYVRLKGYKSIAFPCISTGIFGYNNNSACP
>MACRO_A9RZ61/94-206
VNSSNENLDEAHSTPGLHPAAGPGLAEECATLGGCRTGLAKVTGGYDLPARRVIHTVGPRYAARYHTAAENALSHCYRSCLELLIEQELSSIAFPCIYTEAKAYPREPAAHVA
>MACRO_L8H521/66-174
VNAANETLLGGGGVDQAIHARAGPELVAECSRLPANRFGERCAVGEALRTEGHGLPAKFVIHTVAPLLDDDGQPQGHLLAQCYESCLRHVDGQHGTGFYGFPMVPAAKI
>MACRO_A0A0M9E837/18-130
VNTVNCVGVMGRGIALQFKKKYPENYKDYETACKRKEVKPGKMFVHDTGKLINPKYIINFPTKRHWRGKSRLEDIESGLKDLIKVIIDRNIQSIAIPPLGAGLGGLDWSTVKN
>MACRO_R5ZZ31/18-134
VNPVNTSVTPIGKVGIAIGKAGGYRLTDACQRLKTCQTGQAKMTLAYNLPCKAIIHVAGPIYSGCKKDQEYLEACYWNAMSIAYEYFKLNHLKHMTLAFPCISTDTYGYPRDQACAI
>MACRO_A0A0S8A9X1/28-134
QSDLALGTGFGGAISVRGGPSIQKELDELAPVALGEAVVSAAGKLKAKHIIHAVGPKFQEENTEAKLRTTVLNSLKRAQEVGVERLAFPAMGAGYYGVPSDLCARVM
>MACRO_A0A135VWU2/26-135
VNAANSDLWMGGGLAAVIKRKGGERIEMEAMAKGPIRPGEAVITTAGMLPARHVIHCAGMPPGGRATYWNVRSSASAALDLACEKKLDAIAFPAIGAGIGGLSEKESTKA
>MACRO_D8RDF5/112-210
PGLHAAAGPGLAEECSSLGGCRTGMAKITSAYDLPARRVIHTVGPRYAVKYHTAAENALSHCYRSCLELLIEHDLESIAMGCIYSETKGYPREPAAHVA
>MACRO_D8RSA1/112-210
PGLHAAAGPGLAEECSSLGGCRTGMAKITSAYDLPARRVIHTVGPRYAVKYHTAAENALSHCYRSCLELLIEHDLESIAMGCIYSETKGYPREPAAHVA
>MACRO_F6SYT5/156-269
VNASNDKLELRDAGISGSIKKKCGPTVQAEMNQHIASVGGTMLPGSAVSTSAGRMNCRRIIHVVGPVWKGDISDEVCEAYLKSCVSETLKEAERYNLTSVAMPAISCGVFGGSV
>MACRO_A0A0D2UI13/82-209
VNAANSGLLGCFRPNHPCIDNVIHAAAGPRLRDDCVLIRRAQQYQPEPNGTARATRAYNLPSRFVLHTVGPAIERGRDVTPRDDADLISSYRSCLQCASELPDSRSIALCCVSTGVFGFPAARGARIA
>MACRO_F4PW58/48-172
VNPANSHLAHGGGAAGAISMAAGRKYDEDGFAYLKKNGGEIKPGNAMIMSNYNIRNIKAIVNAVGPIVHRKLDQEHIDALTGAVQSSLNLVNNYHDKQGDSLQSIAIPAISAGIFGYPKDECAKT
>MACRO_A0A078A052/177-279
NAANEYLQHGGGVAGAISKKGGPKIQQESNEWVRDHGRVETGTAGAVTSAGRMKNCQYVIHAVGPVWTYALDQASKLECESISVPAISSGIFGFPRNLCAQIL
>MACRO_R1B8U4/3-119
VNAADTKCLYGKGVDGAVNKAGGPALIEARKQLPVRAGTRDVRCPVGDAVVTVGGNLRCRHVIHAVGPNFNPKAQWVQKVAPDGEEKLHSAYLSAMHRAKEHGVRTLAFSLLSAGFF
>MACRO_A0A0B1TM93/40-135
VNAANNGLAGGGGVDGAIHRAAGTADLQKECRVIGHCDTGAAVITSACKMKHVKNIIHTVGPICHTKVPSVNDRDMLMSCYNSCLDLAVKHNLKTI
>MACRO_A0A0T5ZKH9/20-129
VNAATTSLWMSTGVGGAIKHRGGDGVEFEAVRLGPVPLGSAVVTGAGRLACRYLIHAVSLGPDRRTSAAAIEGATRSAMREAGRLGCETVAFPALGTGVGGFPLDEAAEI
>MACRO_K1QNH2/120-233
VNSVNKSLDLGKGSLSKAIATAAGSEVAEECRRDHPSGVSEGNVVVTSAGNLKCKKICHACIPPYNQNDKSVSKTDIQNIVIKCMEKADENQCNCVAFPAFGTLYKNYPAQITA
>MACRO_E0RWT2/32-113
VNAANNSLLGGGGVDGAIHRAAGPELLAECRKLNGCATGGAKSTRAYNIKTADDIIHTVGPVYSGTETDRLLLASCYSRSLD
>MACRO_R6U5E6/20-127
VNAANDRLLAGGGICGVIFKRAGLTELQRACNGYKTPLKDGSAVITPAFNMRNAKYIIHAVGPDFSRTPAAFRELFEAYYNSLCVLKDNGLYSISFPLISSGIFGGNL
>MACRO_A0A088AT64/75-189
VNSTNETMDDNSPMCQRIFVRAGSALKMEIFNEIKECKTGEVRVTQAHGLPARFIIHTVGPVYNVKYQTAAQNTLHCCYRNVLQKARELGLRTIALPVINSVRRNYPPDAGAHIA
>MACRO_A0A151E900/25-135
VNPANSFGFMGGGVAGVIKRVGGQIIEEEAIEQAPIQVGQAVLTTAGDLVCNKVIHAPTMHNPAELTDSHKVLCAVKAALELADKQGFKSLGMPGMGTGVGGLDKLEAAKT
>MACRO_A0A0D2UG83/213-327
VHPTNGTMSFAGQVGGAIRAAAGAGVDAEVNSYMSEHSQLQVTKAAITSGHNLPSKWIVHVHSPNYSNAATATDALTQTIRNALTLADTKSIKTIAFPSIGSGNNHFPKHIAAQT
>MACRO_A0A0D2X1B9/76-199
VNAANPQLTALGGLNGVIHEAAGPELLRSCQINIPLNEQGVRCPPGDAVLTLGPFSPRLGASHVIHAVGPNLHDPSMQPRAAELLKSAILRALHLADDLGCMSIAIPAISCGAYGYPPDRAANC
>MACRO_A0A143HRG3/22-134
PAHKHLIRGRGLSAQIFDRAGEALAEECARLPECPVGGARITSAPNLSVRYLIHTVTPQWSSGDQWGVEGVVQLRQCYENVLGLARERGLRRLLFPALGAGTNRFPHAIAAHQ
>MACRO_T1HPH8/12-126
VHSTNETFTERNLISDKIYAGAGPELTREILEEIRECKSGEVVVTQAYKLPAKLIIHTVGPKYNLKFQTAAENALHMCYRNALLKAYELKLKSIALCVINSVKRNYPPDEGAHVA
>MACRO_K1Q831/1192-1311
VNAADAKLKLEGGLALVIGQKGGDEMYQCCQKFIRDQGPLSPGDVFCCPASGQLKCRAVVHSVGPVWQGGEYQEAELLREAIYSCLMECDQPNNQFKSIAIPAISTGVFNYPREMATRVI
>MACRO_R5V0G1/20-125
VNAANKYLAAGGGICGAIFNKAGYMELTHACSQVNTPLQDGEAAITPAFGIKNAKYIIHAVGPDFNATPEAFKELFEAYYHSLIVLKNSNLHSIAFPLISAGIFGG
>MACRO_A0A0R3SJS6/130-247
VNPTNSTLYMGGMVGTRLMQAGGPEFAKIMQDAQTEISHLQKNESFVTKGSGTKAKNVIHVNGPVWDANRSNECTSDLRETINKCLAAADKKGFTSIALPSVGSGKANFPKALAAEVI
>MACRO_A0A078A183/53-160
NAANEDLYHGGGVAGAIAEKGGPSIQIESDEWKKRNGLIKEGTAPAVTRSGNIKCYKYIIHAGQRDDEQLLYDCIKDTCRTACNYNLKSVSIPAISSGIFGFPRELCA
>MACRO_Q94JV1/103-215
VNSTNENLDEAHSSPGLHVAAGPGLAEQCATLGGCRTGMAKVTNAYDLPARRVIHTVGPKYAVKYHTAAENALSHCYRSCLELLIDSGLQSIALGCIYTEAKNYPREPAAHVA
>MACRO_D6SPZ4/18-127
VNTVNCVGVMGKGIALQFKKAFPENFKTYRNACQRGEVKPGRMFVFDTGQELPRYIINFPTKRHWRDKSRYEDIEAGLQALVKEITARNISSIAVPPLGSGLGGLDWAKI
>MACRO_W9CCV3/37-149
VNAANISLRGGGGINGFIQTAAGPRLLQELRMRFPLPGIVGGAYGPTSSHNIRSCNHIIHAVGPNWNTAAERDPTLLANAYRNSLDIARRNNLRSIAFPAISVGIFAMPLSIA
>MACRO_A0A0W1KKK6/145-261
CRIPLHGCLDSVLHAQAGPWMRNDCATIMELQGTDVEEPGQAKVTRGYRLPAKYVIHTVGPSVRDGIIADDDVDILYNCYWNALELTRQMPDVSSIAFPAIATGYNAFPIRKAATIA
>MACRO_K1QWD0/509-626
VNAANGSLAHGAGVAGAIARAASPSMEKECDAYIKKHGLMSTGEVMHTRAGGQLSEKVTHILHAVGPIWLDNLPDRCMYELILTYVNLFKYANKLWIPSIALPCISSGVFGSPLDVSI
>MACRO_Q82UV7/18-129
VNTVNCVGVMGRGIALQFKNMYPANFKAYEAACKREEVQPGRMFVFETKQLTPPRLIINFPTKRHWRGKSRIEDIEAGLVDLVNVIRDKNIRSIAIPPLGAGLGGLDWKEVR
>MACRO_K7IYW0/76-190
VNSTSETMDDNSPMCQRIFARAGPGLKKEIYNEVKECRTGEVKTTQGHGLPARFIIHTVGPVYNTKYQTAAENTLHCCYRNVLQKARELGLRSIALPVINSVRRNYPPDAGAHIA
>MACRO_A0A085L7B0/18-130
VNTVNCVGVMGRGIALKFKKAFPDNFKAYAAACRRAEVQPGRMFVFDTGRLVWPRYIINFPTKRHWRGKSRIEDIEAGLAALVKEIQLRNIQSIAIPPLGSGLGGLDWNDVRP
>MACRO_I1EPV1/364-481
VNAANGQLAHGTGGLAAAIVKRGGPVIQEDSKRYIDKNGFLSDGNVVLFQRAGNLPYKAIVHAVGPRWNRFGDNARETALLKKAVRQSLEKSKGYTSIAIPAISSGVFGFPVDVCADT
>MACRO_G2LK39/17-128
VNTVNCVGVMGRGIALHFRQAFPENFKAYEAACQREAVQPGRMFVFETGQLTPPRFIINFPTKRHWRSKSRIEDIEAGLGDLVKVIRDRNIRSIAIPPLGCGLGGLDWNDVR
>MACRO_A0A087UYH0/71-184
VHSTNEALTDRSPLNDRLLKRAGPQLKEDLLNLKSCKTGEAKLTKGYNLPARYVIHTVGPKFNVKYQTAAESALFSCYFKVLQLVKEHNLGSVGLCVINSLRRNYPPHDGAHIA
>MACRO_A0A0L8FW12/367-479
VNAANGRLEHMRAAIVQKGGIGIQAESNEIMKQRRIELKPGEVVSTKAGKLKCKTIIHVVGPVWNNGRNHEIFHLSRAVQNCLAFLEEKSYTSIAIPAISTGIFGIPIEEGTK
>MACRO_A0A135VDE4/21-130
AANSSGIMGGGVAGVIKRAAGVEVEREARRKAPIAVGEAIITSGGESKFRGIVHAPTMARPSMRIPPQNVYKATLASLRTADRNGFQSLAIPGMGVGVGNVGKGEAARLM
>MACRO_M7TJU7/98-240
VNAANAQLLGCFQPRHPCIDNAIHAAAGPGLRRACWELMAAQGTEEPVGIAKVTPGFNLHARYVIHTVGPQLLRRRRGGGQVEIEEEQQPSDEDRRLLASCYEACLDAAEDLEPLPDGRKVLVFCGVSTGMFGFPVDEGCRVA
>MACRO_P13889/837-951
VNAANEGLLAGSGVCGAIFANATAALAANCRRLAPCPTGEAVATPGHGCGYTHIIHAVAPRRPRDPAALEEGEALLERAYRSIVALAAARRWACVACPLLGAGVYGWSAAESLRA
>MACRO_A0A0W1RSA9/19-130
VNAAGTSLAMGSGVAGALRDGANGPINEQAMAQGPVPLGGVAVTDAFDLPARWVIHAAAMPHYGDGRATEDSIRDAVRNTLEKADELGCASVVIPPLGCGVAGFDLATGARL
>MACRO_K1QM36/2-64
CIINAVGPQWASCDDNHKLSCLEDLYLTIRKVLDTSEKEKIKSVAIPPISSGIFGVPKELCAP
>MACRO_K1QM36/181-300
VSAENSAFTGNGALAKSILQHAGPSYVKHHNQVRRDLKDKRLAKNTLRTLDAGKLDYRYVIHAVVNRFAEDVDRKEDELLDLKMITFKVLTHGDFLCTCGKKSKNLEKIAMPLLGAVKFH
>MACRO_S8CIQ2/89-201
VNSSNENLEEALSSPGLFEAAGPGLAEECLTLGGCRTGMAKVTNAYNLPARRIIHTVGPKYAVKYHTAAENALSHCYRSCLELLIENGLQSIAMGCVYTEAKNYPREPAAHVA
>MACRO_Q7JUR6/86-199
NTSDETLTESNSISERIFAVAGNQLREELSTTVKECRTGDVRITRGYNLPAKYVLHTVAPAYREKFKTAAENTLHCCYRNVLCKAKELNLHTIALCNISAHQKSFPADVAAHIA
>MACRO_O53605/18-131
VNTVNCVGVMGKGIALQFKRRYPEMFTAYEKACKRGEVTIGKMFVVDTGQLDGPKHIINFPTKKHWRAPSKLAYIDAGLIDLIRVIRELNIASVAVPPLGVGNGGLDWEDVEQR
>MACRO_A0A0S4KPM0/18-130
VNTVNCVGFMGRGIALQFKKAWPENFKAYAAACRRREVQPGRMFVFETGRLANPRYIINFPTKRHWRGKARIEDVEAGLKALVREIWQRNIRSVALPPLGAGLGGLDWAKVRT
>MACRO_Q7NG03/18-130
INTVNCVGVMGRGVALQFRKAYPENFKAYESACKRKEVRLGEVFVHDLHSFINPRYIINFPTKDHWKGSSRLSYIESGLRSLIGEVEKLGIRSLALPPLGCGLGGLDWREVRP
>MACRO_Q7USQ4/24-139
VNAWNRNIIPWWLLLPQGVSGAIKKRGGCVPFRELGKLGPITLGGAVITGAGKLPFKSIIHVAGISMWWRSSEQSIRDSTRNAVALATEHNFESMAFPLIGAGTGGGSADDVLSMM
>MACRO_A0A0T6AD50/1-71
MTTGGLLSARYVIHTVGPVWRGGEKGEPDILGSCYRNCLRLAAEKGLQSIAFPSIGTGAYGYPVEEAAPVA
>MACRO_A0A164K733/60-173
VHPTNESFTESSQLSQKVIECAGSKLKEELTTKIKYCRTGEAKITQGFDLPARYIIHTVGPKYNARYKTAAETALYFCYRNVMELVHEYHLSSVAIPIIYTVKRGYPPDEGAHL
>MACRO_A0A088T3Q4/19-130
VNSANTLPVVAEGVEAQIYNKAGIELLNERKEIGEIQESESRISNAYNLNSKYVIHTVSPIYEDNNSFKDRLEKAYLSALKLAIKHNLESIAFPLLSGGTNGCPRHIAIEIA
>MACRO_W4YI34/262-364
VHPTNSTYAMAGEVGSALEKVGGRAFVEEVAKLRAAQSLDISGAAICPAHNLPAKYVIHVNSPSWGGANAVSNLEKCIKNCLALADEKNITSIAIPSVSSGRN
>MACRO_A0A0S7ZTE3/22-132
INTANNMLILGSGLGGAIRAKGGESIAKECARYGEVGVGRAIITKAGSLKTRYIIHAVLMEFDGLIEEKNITESLTNSLRLANKKKLRSLSIPDMSLGIVRFSPERCARIL
>MACRO_I1FEE8/1793-1908
VNAANGQLVHDAGIAASIVKRGGPAIQEDSTRYIDKNGYLFDGEAVLFPRAGNLPYKAIVHAVSPQWNRFGDNSREIALLKKAIHQSLEKSKGFTSIAIPAISSGVFGFPADVCAD
>MACRO_D2VM45/852-968
VNSANDQLAHGGGIAAQCLEKCGKQFDQECKNITTSLKLKPGDVVPTTAGNLSYLSKIYNAIPPMYDSNNHLNSCSLLEQTVVNILTQAEKDGYCSIIIPALSSGIFGFPLDQSTDI
>MACRO_U5NDI6/18-131
VNTVNCVGVMGRGIALQFKNAWPDNFKAYTAACIRNAVQPGCMFVFETGQLTNPRFIVNFPTKRHWRGNSRMEDIESGLAALVAEIQARGIRSIAIPPLGSGLGGLNWNEVRSV
>MACRO_A0A196S7V6/44-159
VNDVDSDLSKPKGVTTILNKAGGHGLINDYSRLRKCPVGSVVIGRGFDLPCEWVIHTCSPTVSYQRIHANEEEEAQLRSCYASALSLCTEKNIRSVAFPSLGTRSHRYPLSEAAKV
>MACRO_A0A0S7XEX2/19-130
VVAANSLGIMGGGVALAVRREAGSETEDEARRRAPIPVGEAIVTSSGRTGFKGIIHAPTMEKPGLRIPPENVYKATLASLKVADASGFQSLAIPGMGVGVGGVRREDAARLM
>MACRO_I1FVG6/96-205
NNPNLELKGVVGQVLTKHAGPELKKECDALKKPIEFGSVIATKGHSLKAKYILHAILQSRGTSSEEPEKVLRKIAVKCLDECTRLKVKSLSMTSIGAGKLGYPNDIVAKA
>MACRO_D0LZP5/23-135
VNTVNCVGVMGRGIALQFKKAYPENFKVYAAACKRKEVQPGQMLVFRTGRLMNPRYIINFPTKRHWRGKSRIEDIESGLVALADVLGACRIRSIAIPPLGAGLGGLDWMQVRE
>MACRO_H3ENU7/256-372
VNCATSRLDGEGGSLNRAVHSAAGYEQLQTECRKHDRPVPMGLAVMTDACGLSTHVKKIIHCVGPICYGEVTPSRRYQLESRYRRAIKLSEQNGLRSIAFSCISTGLYGYDNKDAAR
>MACRO_B6IR36/18-129
VNTVNCVGIMGRGIALQFKNAFPANFKAYEAACKRDEVQPGKMFVFDTGTFTNPKYIINFPTKRHWRGKSRMDDIDSGLVALAEEVRQRSIRSIAIPPLGSGLGGLNWEDVR
>MACRO_E0VU06/70-184
VHSTNETLSDQNPISDKIHWRAGPDLREDIRLEIKECRTGEVRVSQGHGLPSRLIIHTVGPKYNTKYHTAAENTLHGCYRNVLQKAQELRLSTIGLSVINSVRRNYPPNEGAHIA
>MACRO_H9JER0/63-176
NTTDETLTESNEVSDRIMQVAGPDLKEEIILRAHECRTGEVVVTPGFGLQCRHVIHTVCPKYVLKYHTAAESSLHNCYKNVLHAAGSLGARSLALCVLNTQRRNFPPDVAAHVA
>MACRO_A7RST0/196-309
PTNAKFKLEGEVGEALKKAGGKEFKDEIKKLSEDNGDLALLDAAICDGHNFPAAYVISLHSPVYSEDSTTASDDLEKAVKNVLTIADEKNLKILAIPSIGTGSNKYPKDLAAQV
>MACRO_A0A0G2IDB1/46-176
NAANGQGLGCFQPPHRCIDNIIHSWAGPRLRHECNEVMRSRGREIEPGEAIVTRGHCLAAGHVVHTVGPQLRRGEGPTALQRGQLARCYASVLDAVEGLPAAPDGGRKAVALCGVSTGLFAFPAREAAQVA
>MACRO_E9HG10/60-173
VHPTNESFTESSQLSQKVIECAGSKLKEELVTKIKYCRTGEAKITQGFDLPARHIIHTVGPKYNARYKTAAETALYFCYRNVMELVHEYQLSSVAIPIIYTVKRGYPPDEGAHL
>MACRO_A0A136JPS9/22-135
VNPNNKWLLSGSGLCGTIYRKAGKEMLEMTTRKICQVEFNGSVPCGSAVATDSHNLNCKMIIHVVPPKYFIDPVELLEECYINALIVADEQQCTTIAFPAIGIGINKIPIDQTF
>MACRO_K0SU06/44-158
VNAANEEMLGGGGVDGAISKAGGRQLYMDRRDVPEVRPGVRCPTGEARITGPNDSYGSLNTPYVVHAVGPNYHAYAEEEEADELLASAYTSALQCGKRAKLEGIAFCLLSAGIFR
>MACRO_V4A910/67-181
VHTTNEKLNDRSVESDLIFQKAGPDLYKEIQSDIKVIKTGEAKLTKGYGLPSRFIIHTVGPRFNIKYLTAAESALYSCYRNSLQIAKENNIRTIAITCIHTIRRGYPPDSGAHIA
>MACRO_Q1DG64/19-133
VNAWNRNIIPWWLLLPQGVSGAIKRRGGVGPFREVARAGPMPLGSAVVTSAGRLPFKAIIHVAGIDMLWRASERSIQDSVRNALAKAREQGFRSVAFPVIGAGSGSFDEARALEL
>MACRO_A7HXA3/22-133
VNTVNCVGIMGRGIALQFKNAFPENFKAYKAACDCQEVQPGKMFVFETHKFTGPRFVINFPTKRHWRGKSRMEDIDSGLKALVGEIRQRGIRSIAVPPLGSGLGGLVWADVR
>MACRO_I1F8Q3/208-319
IHPTNGSLSLSGQCGSALSNAGGPAFRTQVNQTSSKGSIGVGDAVISGAGSLPCAHVIHVHSPSWGSDDALSKLEKSVQSCLNVAEKHKLSSVGFPSIASGSNSFPKQTSAQ
>MACRO_B3RVS6/197-311
VHPTSSNFSHAGMIGGALSSAGGKQYMDGVAKVEQETGSLPVAGVTGSPAANLSAQEVIHVHSPSWGSTDCQGNLEKAVRNILDYADKKGMKSVAIPSIGSGSNNFPKLTAAQII
>MACRO_B5Y6U5/19-132
VNAANGIGPMGGGVAYAIKKVGGHEIEQEAIKRCQEEGPFKPGQVYVTTGGSRWKYVIHAVTMMYPAEPADYDSAGEALAKAIKKAVDLGVTSVAVPALGMGVGGLEPRALAQV
>MACRO_W6M368/19-127
VNAWNRNFIPWWLLWSQGVSGAIKRRAGYQPFRELNRFGIIPLGGAVITSAGHLPFKAIIHVAGLNMLWMTSETAIRNCVRNALILAQQNGYRSIAFPLIGAGTRGMKA
>MACRO_A0A0M0JHD3/76-173
VNCNNDDLNERSGVSGQLFVAAGPQLEEACTRLGGCQPGQAKATRGFKLPAKHVIHTVPPPWLDGREAEATLERCYESSLRAAAQLQCATVAVTCIKT
>MACRO_H1XUN2/18-132
VNTVNCVGIMGKGIALQFKKAFPEAYFSAYQKACRKGELRPGRVQVWSTGSFVNPKYIINFPTKTHWKAKSKYEYIESGLQTLKQEIKRLGIRSVAIPPLGSGLGGLEWLKVKEM
>MACRO_D8R0Z3/223-342
PANKRLNTGPAVNAVLFKAAGSRLLDATQRLPDVAPQGIKAEVGDAISTRAFNLPVSRVIHTVGPVYKKNDQTNVRESDESLIKAYKSALDIARKENLVNLAFPPLSCRIYGYPYIEGAE
>MACRO_A0A0F7M7A4/20-132
VNTVNCVGVMGKGIALQFKKKWPQNFKAYSAACKAGQVKPGSMFVYDLGGLATPRFIINFPTKAHWRNASKLADIESGLADLLEVVRERGIGSIVMPPLGCGNGGLDWRDVRP
>MACRO_C3Y5Q2/728-841
NNESLDSAGGIARAISDAGGPEIRRACVDYIRRHGRLSAGQSIWTPGGRLRCQHVVHTVSPQSSRDQTDHQQLFSTFLDLLNIAEFDLKVNSIAIPAIGSGIAGFPKAVCADVM
>MACRO_A0A0L0DFD8/422-536
VHPTASHISTGGQVGRVLALAGGAGFRKAISDFSGSIPVNGAVITSAGDLPASHVVHVNSPSFNGRAAKASYAALAKTIHAALETASDAGLVSIAFPSIGSGVNGFPKDGAARVI
>MACRO_A0A1A6GNC9/1-79
CRTGEAKLTKGFNLAARFIIHTVGPKYKSRYRTAAESSLYSCYRNVLQLAKEQSMSSVGFCVINSAKRGYPLEDATHIA
>MACRO_Q3SIT3/5-117
VNTVNCVGVMGKGIALQFKNKWPANYSAYEAACKAKQVRPGTMFVFDSGGLVKPNYIINFPTKDHWRGKSRVEFIRDGLVDLVAQVKRLGIRSIAIPPLGCGNGGLEWDEVRP
>MACRO_K1QUJ1/49-151
ELRHGRGSRALLDAAGAGLQTECKRKYPTGIQKGDVAVTGPGNLECKFIFHGCLQKYGSSDAEKIYMQFISKCLKELDSQKLSSIAFPGLTSGFLKFPKNVAS
>MACRO_A0A0N1J1D0/18-132
VNTVNCVGVMGRGIALQFKKKYPDNFRAYEAKCKRKEMIPGKMHVHEMTRLINPRLIINFPTKRHWRGKSRLDDIKSGLSDLIQVIHNKDIKSIALPPLGTGLGGLNWAIVKQLM
>MACRO_A0A0M0JVN6/21-131
VNAANEGCISGGGVDGAVSDKGGDALHSARLALPIVRKPSVRCLTGDAKTTIGGELPCEWCIHAVGPNYKYVADDEGDLLLYMAYHASMREARKKACRTLAFSLLSAGIFR
>MACRO_A0A077ZS05/171-271
NAANEKLLHGGGVAAAIIKKGGHQIQIESDSWKERYGLVQVGTAPVVTGSGNIKNCKQIIHAVGPRWTNDTCRTACKYNLKSVSIPAISSGIFRFPRKLCA
>MACRO_F0SJC1/19-134
VNSWNRNIIPWWLLLPQGVSGAIKKRGGLAPFRELAKHGSMPLGSAVLTSAGKLPYRGIIHVAGINMLWRASERSIRDSATNAMAIAEEQNFRSIAFPLIGAGSGGFNTQRAKEIL
>MACRO_F2UNW1/769-914
VNAANEDLMHCGGIAFAIAKAAGLQFSDECQKSVAAHGRVRAGTARHTSSGDLAKSTQIKHVLHAVAPIYSGDGGSGGGKSMLSSFLASLPKLGFGGDTQAQLSASLRACVQEAIRLAGRLPDVSSIGIPAIGSGVFGWPEAEATR
>MACRO_D2PRX3/18-131
VNTVNTVGIMGKGIALQFKRAWPQMFEDYVAACERGEVQLGSMHVWTPDALPPPRYIINFPTKQHWRSRSRLSDIETGLQDLARTIADLNITSIALPPLGCGNGGLDWADVEPL
>MACRO_D8RX02/1-100
AIHNAAGPSLAEACAMLKSLDQFGVKCRIGNAVAYRLPLHRIIHAVGPAYDGAEETPTLLAQTYRRCLQRAKEIELECLAFPPISCGVYGYPVREGARIA
>MACRO_D8RZX8/199-319
GNKRLNTGPAVNAVLFKAAGSRLLDATQRLPDVAPQGIKAEVGDAISTRAFNLPVARVIHTVGPVYKKDETTNVRESDPYLEKAYKAALLVARRENLKYLAFPPLSCRIYGYPYSEGAEVA
>MACRO_Q8IKY5/114-224
VNGTNKVFELMKEGNGYDCSGNFLKTCGDELLNDMKNAKEQNKGKSIILTKGYNSSYKHIIHVVEPYYNQTQKLKNCYENILLTAKDNNFKNIVFPLLGSGISLFKKHDVV
>MACRO_A0A142Y881/20-135
VNAWNRNIIPWWLLLPQGVSGAIKKRAGYQPFREVAKHGPIPLGGAVLTGAGRLPFKGIIHVAGISMWWRSSEFSIRESCRNAMGIAREQGYQSIAFPLIGAGTGGGAMERVEKLM
>MACRO_A0A165E030/26-141
VHACNAQGSWGGGIAVEFHNRFPAAFQTYRAHCLAHDADTIMGTCLLIPGAEDSNDVACLFTSRRYGARKDKPTDILRATEAALQDLVKKNIGDKELHACKFNSGKFGVPWADTEA
>MACRO_Q5R0V9/18-129
VNTVNTVGVMGKGIALMFKERFPANMEAYSQACKENKVKTGKMFVTHTNELVNPQWIVNFPTKQHWRAKSKIEWIEEGLKDLRAFIIDNNIRSIAIPPLGAGNGGLDWDNVL
>MACRO_K1RGD3/83-197
VNSTSQTLTLGAGNASRAMLQKAGSSIQDECNRKYPKGIQFGEVAETGGGNLYCGYIFHGCLKYWTTEESNDVEQILTDFVTLCLERGDELHINSMAIPALGTGFLNFPAKNVVR
>MACRO_L8Y811/72-157
VNTSNESLTDKNPVSESIFMLAGPDLKEDLQKLKGCRTGEAKLTKGFNLAARFIIHTVGPKYKSRYRTAAESSLYSCYRNVLQLAK
>MACRO_A0A068NVN6/19-134
VNAWNRNTIPWWLLLPQGVSGAIKKRGGTAPFRELAKHGRLRLGQAVATSAGRLPYKAIIHVAGIDDFWRGSEKSIRESVRNALALANSRGWNSFAFPILGAGSGGFDAETAERIM
>MACRO_A0A183BUF1/1405-1536
VNAANSKLEKSGGVDDAIHRACSFELTLLHLELQDHLESFNGELPPGTVVVTPAYGDLRDHIEYIAHAVAPVVLGSTPTPDDIAALKNCYTNALDHLLTTEIPPERPQPRTIAFPCISTGSKGFPRAVAANM
>MACRO_F4L802/17-129
VNTVNTVGVMGKGIALQFKEAFPANFKKYVDACKKKELQPGKLLVVKEQTLEGSKIIINFPTKTEWRLKSKYEYIELGLIELAKITQDYPIKSIAIPPLGCGNGGLDWEKVKA
>MACRO_I4AJ12/17-128
INPVNIVGVMGKGLALAFKKHFPHNYKVYKEACKNKTIDIGKLLLVDEFDLEKKQFIINFPTKKHWRNPSKIEYIEEGLKDLVRIIETQKFESMAIPALGCGLGGLEWEDVK
>MACRO_F9XJ79/14-151
HACNCEGSWGGGIALAFRKHYPQVFKIYADHCAKFKGRMGELVGTSLLIPPAIKGVEAKKGHWIGCLFTSGFKGKKKDSPKKILESTETSIGDLVAQVKKLGGGGAGWGEDSPITSVRMCKINSGLFNVEWERTVEVL
>MACRO_K1RIQ4/65-179
VNLTNERLDAKLPETEMIYQKGGPDLVAEIRNNVRICKTGEAKTTKGHKLPARFVIHTVGPRYNIKYITAAESALFSCYRSVLGQVREHQMKSVAIPCLHSMRRGYPIEDGAHIA
>MACRO_A0A0L0D2C0/265-376
TTNNETLSETSGLAGRLLKLAGPELVSECRSREPIRTGEVRETLAGNLPCAYVLHTVAPRFNTKYRTAAENALHNCYRNCLQRVKELELRSIGFCVVHGQKRGFPRAIGTHV
>MACRO_A0A0R3U369/159-275
INPTNERLYMGGMVGSRLMAVGGSKFAKVIADARSDIQHLQKLDAFVTKGTGTKARNVIHVNGPVWDPNKTSQNLSDLSQCIQNCLKIAEQVGFTSIAFPSVGSGKANFPKAVAAEM
>MACRO_K1PFM0/15-124
VSPTNEHLDLKKGGFSAAILARAGEKVQEECFKAISNRNKIEVGNCVSTTAGNLNYSLIIHTVVCPWRYFSSKYRAQDALNHIKEVVSRCLSLASKMKMRSIVFPAIGSG
>MACRO_A0A0G4GS19/80-193
VNFTNESCSEASGLAGRILAIGSDDLLEELRSLDVLKTGACQITKSFNMLPRYLIHTNGPKYSAKYANAAENTLHHCHREALKLLVESGLKTIAFPAIYSTTRNYPKDKCAHVA
>MACRO_A0A0G4IIS0/61-174
STNEPLTGDPDDISGRIMRMAGAGLAVEIRHIARTCHAGSFVTTGAYNLPAKFIVHTVPPRWSAKYQTAAESSLHACYRSAFQVAAERSLASIAIPVISRPDRGFPRQAATHIA
>MACRO_T1EIC2/18-122
VNSSNFKLKFTGQVSQAIRLAAGPGVVKQCQDYIGQNQNLDVSDVFVTDGGHLQCKHIMHTSTPAYKNDGLDNYQKPLADTYLNCLNKALKKDIQSISFPILGSG
>MACRO_A0A0M0J9N5/67-178
VNAANEGCISGGGVDGAVSDKGGDALHRARLALPIVRKPSVRCPTGDAKMTIGGELLCEWCIHAVGPNYRYVADDDEGDLLLYMAYHASMREARKKACRTLAFSLLSAGIFR
>MACRO_F2UMW2/2054-2177
VNSANPDLMNDGGVAFAISQAAGTEFDAACKDSLERSGPLRCNEARVTTSGALALSSNIEHVLHVVAPNFAPEFGSTVTQTAADLKTAYRALLTTARDNKIRSLATCALGCGAFRCSPYASARA
>MACRO_E1C0I3/13-110
HRVLPSEISSSSKAKRKFSGNVFRVQLMELNKKLTSTNVIHTVGPIARGHLTETHKENLASCYKSSLKLAKENSIRSLAFPCISTGIYGFPNEPAAVI
>MACRO_I7M3V8/57-173
INPSNSSLSNTTGISHAVVNKGGKKLIAECNQIIQNYGQIEPGNAIISSAGELNCKKVIHAVGPSIFQNSEEAELQLRTAIFNSLKLCDLYQYQSISIPIMSSGKMVGFSKEKSAMI
>MACRO_S6GEB5/18-129
VNTVNTVGVMGKGIALMFKERFPKNMREYALACKKNQVVTGKMFITETNDFLGPKWIVNFPTKAHWRSKSKMEWIDDGLDDLKSFIIANNIQSIAIPPLGSGHGGLRWEEVK
>MACRO_F2U2Y7/2027-2150
VNSANPDLMNDGGVAFAISQAAGTEFDAACKDSLERSGPLRCNEARVTTSGALALSSNIEHVLHMVAPNFAPEFGSTVTQTAADLKTAYRALLTTARDNNIRSLATCALGCGAFRCSPYASARA
>MACRO_B7PR73/74-187
VNSTNENLTDKSPLSQRIVERAGEQLRRDMLNEIRTCRTGEAKLSKGYNLPARFVIHTVGPKYNAKFRTAAESALHSSYWRVLQMLPEHGLATLGLCPIHSARRGYPLQDGAHL
>MACRO_I1FH74/286-398
VNAANGDLKHIGGLAKKILDKGGDVIQTESNNYVALNGPLLPGNAVCLGPGKLPFKNVIHAVSPRWTGGLSNEQVFLEQAVLNVCLEAHNNRLTSVSIPALGTGVFSVPGPVC
>MACRO_H6L469/18-132
VNTVNTVGVMGKGIALQFKKKYPLNFKAYKAACAKGEVVIGKMFITREGDLLSPSKIIINFPTKTTWQAPSEYSYIQKGLEDLRRYIISEGIQSIAIPALGAGNGGLNWASVKQL
>MACRO_D8SCZ8/185-306
PANKKLNTGPAVNAVLFKAAGSKLLECTQRLPDVAPQGIKAEMGDAISTRAFDLPVHRVIHTVGAVHKKNEKTGVRESDPTLEKAYRTALLVARKEKLKYLAFPPLSCNIYGYPYADGAEVA
>MACRO_A0A0P7YRW4/794-899
DGGLSKAILQAAGPELQDFVQKQRVNTPAEDGDVVVTDGCQLKCDTVFHTVCPQWDNGTGQSEKILREIVQKCFKLAEKQEAQSISFPAIGTGNLDFPKDLVAKMM
>MACRO_G4THL9/33-148
VHACNTLGSWGAGIATIFKRKYPAAYEVYRDECVEKGSSLLGTCLLIPAGDRDIACLFTSRKYGRQTDPKDMILRSTRSAVQDLLRQLEGSNKPIYGCRINAGAFRVPWEETVEIL
>MACRO_F6SQE1/72-186
VNAANKYIENGAGVTGAIFRQGGWEFEQVCQKAMKRRHRPLAVGEVVSVKAAGRLQCKKVLHLVGPQWYKYSNKQEAYQLLESGLLSVLEESDCCGVFTLALPPVATVVYGTPLN
>MACRO_A0A0L8FHW2/123-234
VNSTNKYLQLNDGSISKFILNAAGPQMQVECSQKYPQGISTCKIAITKGYNLSCKNVFHLTLPPWGKNSSHLTLANLTQIITICLHTAERMGAKSLAFPILGAGVLKYPIKK
>MACRO_A0A0L8GBK2/841-956
VSPANQLLQSTGGIAQAISHAAGPDFDKMCREISLKNGLLDVSNIVCTRAGGLLRANYVIHVSAPFFNDYADIKQCHSALVHSYINCINYANGKLKARSIAFPPISTGSFGVDFDL
>MACRO_D5SYK3/22-136
VNSWNRNFIPWWLLLPQGVSGAIKRHAGTAPFRELSRAGIMPLGSAVLTSAGRLHFRGIIHVAGINLCWLASEYSIRQSTRNAVQLAEQQGFSSMAIPLIGAGSGGFPAEKARHL
>MACRO_A0A0R3W5J8/127-243
VNPTNSTFYMGGMVGSRLMTVGGAAFAKIMDDARSNITNLQRNDAFVTKATGIKANNVIHVNGPVWNPNHPADCISDLRKTIEKCLTTAEKAGFASIALPSVGSGKANFPKSLAAET
>MACRO_K1QU97/125-236
VNPANEDLANTGGCAYIISTAAGPKFESDCKEIIRKRRKIKVTENEISGPGKLPFMCIINAVGPQWVSYDNNHKTKCLDDLFLTIKRILVTSEKAKIKSVAIPPISSGKIKF
>MACRO_V8NCH6/1-60
VIHTVGPIAQGQPSSSQQTELGDCYKNSLKLALENKLQTVAFPCISTGVFGYPNDDAAEV
>MACRO_B3RYC4/68-182
VNPTNENLSVMSPINQKIFEIAGPSLHRDIRDEIGKCATGESKLSKGYNLPSRYVIHTVGPKYNPRYLSAVENALYRSYRSSLLIAGEYKVRSIAIPTVHLHQRGFPVSEGAHIA
>MACRO_K1PMA1/16-125
VNPANEDLANTGGCADIISTAAGPTFESDCKEIITKKKKVEVTENEISGPGKLPFKCIINAVGPKWASYDDNHKISCLDDLYLTIRKVLDTSEKKKIKSVAILPISSGTV
>MACRO_B7P925/215-324
IHPTNASLSLSGEVGQVLEKAGGKEFVQEVKDLFSAHGPLESAGAVICPGHQFPAKFVIHCNVPSGSSEPLEKCVRNCLALADEKNIRVLAVPPLATHSVASQKQQAAQT
>MACRO_D8S161/223-345
PANKRLNTGPAVNAVLFKAAGSRLLDATQRLPDVAPQGIKAEVGDAISTRLSTAFNLPVSRVIHTVGPVYKKNDQTNVRESDESLIKAYKSALDIARKENLVNLAFPPLSCRIYGYPYIEGAE
>MACRO_A9AYL7/18-131
VNPVNCVGVMGKGLALQFRQAFPANYQAYVKACRASEVQLGTMFVFVETRYEQSTTIINFPTKQHWKQESKIIDITTGLNDLIVQLTLRSINSIAVPALGCGYGGLAWAEVEPL
>MACRO_H3FAV3/22-147
VNASNEAMVIGDGVAGAIGVACGEPALTCDCKEFIRELKEVHNMAKVPTGSMGVTGAHAMTRAKAIFHAVAPICASRNSRTLDQARQLRMAYTLVFEAAAAHEYKVVTLPFLGAGIFNYPREESVD
>MACRO_A0A0L8H9E5/66-178
VHPTNENFSEKYALTAHLLKEAGPDMLTDINTNIRGFKTGEARLSKGHKLLSRYVIHTVGPRYNVKYTTAAESALYNSYRNVLQVALEHNIQSVGICPIHSSQRGYPLIDGAH
>MACRO_P0C6V0/1344-1449
VNPANGRMAHGAGVAGAIAEKAGSAFIKETSDMVKAQGVCQVGECYESAGGKLCKKVLNIVGPDARGHGKQCYSLLERAYQHINKCDNVVTTLISAGIFSVPTDVS
>MACRO_A0A0L8FHE9/241-355
IHPTNSTYYMGGEVGSALEKAGGKDFTEEVKELAAKGTLTISAVAMSRGWNLPSKSVIHLNSPSWGCHNAQKLLEKSVQNIFATADKNHMRSLAIPLLAGTVNGGFPKHTAAQII
>MACRO_A0A101HSS9/1-61
YVIHTVGPVWSGGNRGEDELLRSAYLSSLSLAKERGVRSLSFPSISTGVYGFPMHRAARIA
>MACRO_A0A0G4ER42/140-238
MGVGRPGALFAYGGPKLAEACRTAGPIKPGEAKLVEGFDLACRHVIVTHGPYGEDEQVLKQCYTNALEVASRNGLTSIAFSCVGTGFNHYPQYYAAEVA
>MACRO_B7FWT9/29-149
VNSANCGCLGGGGVDGAISANGGPTLLQDRRNLPILENSDHENPVRCTVGSAVMTGPGNYGDLLVPYVIHAVGPNFWEYCDADQVKANVLLGLAYKTSLDVAAKYRVEHVAFSLLSAGVYR
>MACRO_A0A183TE42/26-125
LSSKGGAEFAEVMRQARQDVPILPYLAAHITDAPNLKARHVVHVNGPVWDSGLAEERLRDLERCIENCLHLASDKGLTSLAMPSIGSGRAGFPKAVAAET
>MACRO_A0A0E9NRA6/890-1010
VHAGSRSLLGKHTLSAALYDAGGKLLLEDTRRLMGVKIAEAKVTRVHYPSMLIAANWIIHTSGPRYYDEWGDAEEDAPRLLKECYVNCMEKAMEVRATSIAFPAISTGRLYYPIDEAADVA
>MACRO_C4QZJ7/24-168
AHSCNCFGSWGGGIAFALKQKFPSSYTLYSDYCSRFQDNPQELLGKCLLLPISKTDPGYTSVVGDKFLIACLFTGASGGKAEILKYTDVSLSHLGKIIQSKKSEISIPRVDEILQSINTDDVPIYLPKINSGIFGVPWPNTEKIL
>MACRO_H3ESE5/22-147
VNASNEAMVIGDGVAGAIGVACGEPALTCDCKEFIRELKEVHNMAKVPTGSMGVTGAHAMTRAKAIYHAVAPICASRNSSTLDQARQLRMAYTLVFEAAAAHEYKVVTLPFLGAGIFNYPREESVD
>MACRO_K1PEB3/149-242
LNETTGREFDDDCQRKLRLQGSLRTTQVLATSSGNLKKQFKYILNAVGPRWDQYSDKTQCLSDLHDTIVNILKEAEKLYIRTLVMPAISSSKYG
>MACRO_A0A183BTU6/1549-1674
VNAANTRLEKGGGVDDAIHRACRDELSMLHCYLDDYLEQFNGTLPEGSVVVTPAYGDLRDNIEWIAHAVGPVLWGSTPTTENFVALRKCYTAALEHLLTAEMPADRAFPCISTGASSFPRDAAAKT
>MACRO_Q0ABD0/18-129
VNTVNTVGVMGKGVALMFKEAFPENFRAYQAACKNREVVPGRMFVHERSALLGPRWIINFPTKQHWRGKTRMEWIDSGLRDLERVIRVNGIRSIALPPLGCGNGGLPWAQVR
>MACRO_P0C6X9/1344-1449
VNPANGRMAHGAGVAGAIAEKAGSAFIKETSDMVKAQGVCQVGECYESAGGKLCKKVLNIVGPDARGHGKQCYSLLERAYQHINKCDNVVTTLISAGIFSVPTDVS
>MACRO_Q55AK6/934-1047
VNPANEKLKNLGGAAFSIQEAAGATFKEFCESYYEKNGPIGTGCSVYGSKFKMGNIFVINTVGPKNDNPNKARILHMSIHSSLRSATALNCQSISIPAISTGIFGYDPKEAVPI
>MACRO_D2VX30/107-243
VNPSNEALVIGGGLASVIFQCCGRCEMENSLADPSQWKYKSFEVNEKEIHCPVGEILVTSSFKMQESNGFNYIIHTSGPRGSQKYGDATNSLLLANCYRNSLRFFIDNARNTKASTLILPCISTGKFGYPKIEASAI
>MACRO_A0A0B4XV94/19-134
VNTVNCVGVMGKGVALEFKKRWPDNYKEYKKICSAKGLRPGKVFVYDTKQLFPTDGPRFLVNFPTKDHWRAKSKLDYVESGLDALVEAIENYGIKSIAIPPLGCGNGGLDWSDVKP
>MACRO_R1DRX6/48-170
VNAANCGGLGGGGVDGAITSAGGAALAADRRALPILPGTRLDRIATGGAVLTGPRSYGSLYAGNVIHAVGPNYRVLVGSGRSAEEGDKLLRDAYRTSMAAAAAASVAHLGFSLLSAGIFRGPR
>MACRO_I1GEG3/555-674
VSAANCSLKHTWGISAAINVASGFEVQKHCDEYISKYGAIDLGSVACTKAGGSLKCSWILHATGPAGLFIDNDEMDADTVKEMMSLTHKILKKAEKLEVKSIAIPAISTGSLMLDPSTCA
>MACRO_C3Y5X1/268-376
VNPSQNNLDLDKGVSRAISMAAGPSVQKECRQYIRDNWYPKAGDVVATGAGNLPCASILHLVQPTAKYLRSDVKNCLLVAHQMNLRSLAFPAVGTGRFHIKPERSARCM
>MACRO_A0A0L8FGD2/5-116
VNSTNKQLQLQRGAISTFILKDAGPQIQNECSQKYPRGISSSEIAITKGYNLKCKNVFHLALRFWNEDSPDSILANLTQIITNCLETAERMGAKSLAFPILGTGKMRYPIEK
>MACRO_A0A0N8KDX7/19-134
VNTVNCVGVMGKGVALEFKRRWPENYRAYKHLCDAGDLRPGKMFIFDNGGLMADGQHRYLINFPTKQHWRAQSKLDFIEQGLDDFIRNIRNLGIMSVALPPLGCGNGGLDWNDVRP
>MACRO_F2UTK2/174-293
VNSANSRLLPNGGAALAISQACGTAYDAACAESVRAFGRLRVADDVRCTPSFSLAQSRGSRLAHVLHVVAPTHGEAPQSQLLEDMYVNILNKARDQDIRSVTMCAIACGAGGTQPSVSAE
>MACRO_F0XYM5/83-203
VNAANRGCQGGGGVDGAITRAGGRELADARRALPRPFPGTRDRCATGDAVRTGPSAGRGFGSLRARYVVHAVGPDYSEKGMSEAESDALLAATYAAAIREAARCEGVTSVALPLISSSIFR
>MACRO_I0II64/18-129
VNTVNTVGVMGKGIALMFKERFPENFRRYAAACKREEVQTGRVFAVANEELAGPHWIYNFPTKRHWRSPSRLEWIDEGLADLAWLLREHRVASVAVPPLGAGNGGLKWADVR
>MACRO_A1ZG40/20-131
VNPVNTVGVMGKGLALEFKKRFPTNYDLYRAACKNDEVHTGQMFVTHTDNTPGIIVNFPTKQHWRGKSKLAYVSEGLDDLAKVIAAEKMASIALPPLGCGYGGLAWTEVKRL
>MACRO_A0A0D6ZF30/18-125
VNTVNCEGYMGKGIAYQFKMQFPNNNKDYLKACKTGELQIGKLHHYKEDGKIIINFPTKNKWRAKSKIEYVEKGLNELVKLIEQLGIQSISIPPLGSGNGGLIWNDVK
>MACRO_K1PXH2/26-91
VCASNEHLMHGGGVAAAISEAAGYQFDLASRDYVQKNGPIPVGRCCVTHAGKLPYKCVIHAIGPDF
>MACRO_E8QX65/22-135
VNPWNRNVIPWWLLLPQGVSGAVRRRAGREPFRQLGRMGPIRLGEAVATTAGRLPFRAIIHVAGINLLWRSSEASIRTATRNAVALAGRLGLSSIALPLIGAGTGGACPERVLE
>MACRO_K3W9F1/149-260
TNSHLTNHYIGAAGAIFRRAGNELNTFVNDPLFRGRRRTGEAVVTPAFNAGVSKLIHCVGPRITQPECYELLGQTYEALMTAVLREELRCVAIASISTGNMGIPAKEGAQVA
>MACRO_K3W9J7/46-147
GAAATIFRRAGQELNTYVTSAWVRGNHPTGDVVVTPGFKAGVSKLFHCVGPRNTQHQCYELLEKTYENLMNAIAREDVKCITIASISTSNMGVPVNEGAQVA
>MACRO_A0A150ADX0/34-139
DTDITMSGGVSRSIYQAGSSAIQVDARKHKGLKVGDVIVSTAGNLHAKYVFHAITLNYENNTAIDPNTLELVLKRILELGKALKVKSIALPAIATGTAGYDYTNSI
>MACRO_D8S231/93-167
TPGFSLRVSKIIHTVGVAYKKTFSEEQARKSVETLKNAYKNSLEVARSQGIKFTAFPALSCGINGFPLAKAAQIA
>MACRO_A0A183WKG3/21-76
VNAANSQLKGGGGVDGAIHKAAGSQLLSACQKLGGCPTGDAKLTSGFNLPSKCKTI
>MACRO_W4XZW8/64-155
VHPTNESLTEPCPLTNKIFSRAGQDLVQEIQTSFRICRTGDAKLTKGYQLPCRFIIHTVGPRYNIRYRTAAESALYNCYRNALLLAKKGTIR
>MACRO_D3BJE1/88-189
QSGLAHHIFLHGGRDMVNEVKQAGECRIGEAIQTTAGQLPCNYVIHTFVPTYNPRYLSAAENALNSCYRSALGLASECNSRTIAFSCLHANSKKFPPELGCH
>MACRO_A0A0L1HRF3/113-249
HACNTQGTWGAGIALAFKQAYPKAYAIYHAYCTVEHSFKAGNPVPVGTALLIPPVDKGTPHWIGCLFTSRRYGKGRDGVESIVRSTGTAMEGVLELVRAVNEGVVGDRDKEGIAGVRMCRINSGKFGVEWKRTEEVL
>MACRO_C0R110/18-126
VNTVNCEGYMGKGLAYQFKKAYPENEKAYIKACKTGQLAIGKVFLFEEDGKIIANFPTKDKWRLPSKMEYIKLGLSDLINKIIVKQIYSIAIPPLGSGNGGLNWEDVRK
>MACRO_I0Z113/6-83
RCALAGAVLTKGYNLKADYIIHTVPPIYQDSDPERSLSILGEMYAAVLRLANTRKMSAIAFPAIGTGKAGFPYAKAAQ
>MACRO_P0C6V3/1040-1145
VNAANEHMTHGSGVAKAIADFCGLDFVEYCEDYVKKHGPQQRLVTPSFVKGIQCVNNVVGPRHGDNNLHEKLVAAYKNVLVDGVVNYVVPVLSLGIFGVDFKMSID
>MACRO_A0A0P9DIT4/46-169
VSAANSFGLMDGGVDAAITRFFGSNLERRVQEHILAEYLGEQPVGTSFVIATNHLKHPYLAHTPTMRVPMEIARTDNVYRAMWAMLLAIRQHNRQAEQPITTIACPGLGTATGRVPFGEAARQM
>MACRO_B8C5Z8/65-190
VNAANTGCLGGGGVDGAIGDAGGEALYKDRLALPIYKVSGESNGEIRCRTGEAVITSEKNGNVYGDLNVSHVIHAVGPNYCFCSSDDDIIVGDEALTSAYTSSLDRGKNAKLEAIAFSLLSAGVFR
>MACRO_Q2GV19/25-157
IHACNTVGSWGGGIALAFRNLYPAEFRVYRAHCARSTPNQLVGTALLIAPQRASLNGSGGGGHYIGCLFTSRRFGAARDPPDRILRATGPAMRHLMRLVAEEEERTGVRIGEVRMCRINAGLFAVPWESSKRA
>MACRO_K3XDC2/46-144
GAAATIFRRAGQELNTYVTSAWVRGNHPTGDVVVTPGFKAGVSKLFHCVGPRNTQHQCYELLEKTYENLMNAIAREDVKCITIASISTSNMGVPVNEGA
>MACRO_C5LRT9/24-77
VNAANSSLLGGGGVDGAIHRAAGPELKRYCEHEFEGPKRCPTGESRITPAFNLK
>MACRO_P0C6Y1/1040-1145
VNAANEHMTHGSGVAKAIADFCGLDFVEYCEDYVKKHGPQQRLVTPSFVKGIQCVNNVVGPRHGDNNLHEKLVAAYKNVLVDGVVNYVVPVLSLGIFGVDFKMSID
>MACRO_D6TYC9/22-129
VNPVNCRGIMGAGLALAFKQRYPKMFLVYKQQCESGELRIGQPWLYTVSQPWILNFPTKDHYRQPSRLIYIQQGLDYLIVNWQQQGIESIAFPKLGCGKGGLSWDEVG
>MACRO_A0A0M0JBI9/857-974
VNAANPYLHPAGGIAKAIGDAGGPAFTAECNASVAKLPGRQLAPGSALITGSGNLGTTAGITAVVHALAPICPSAGPSATDVANLKATMREALRLAAEKGTKILAVPALGGAATGAPV
>MACRO_P0C6U8/1036-1142
VNAANIHLKHGGGVAGALNKATNGAMQKESDDYIKLNGPLTVGGSCLLSGHNLAKKCLHVVGPNLNAGEDIQLLKAAYENFNSQDILLAPLLSAGIFGAKPLQSLQV
>MACRO_K1PTY9/44-146
VDGGGGLSEAIIKAAGNTVCDEIVANKTRKLTENIVTKAGNLQCKYIVHCKCPKWNDYDNGSKKVCLDDLNITVKKALVAACDKGLKSVALPPIGLGNPFGIP
>MACRO_P0C6X7/1036-1142
VNAANIHLKHGGGVAGALNKATNGAMQKESDDYIKLNGPLTVGGSCLLSGHNLAKKCLHVVGPNLNAGEDIQLLKAAYENFNSQDILLAPLLSAGIFGAKPLQSLQV
>MACRO_A0A180ERP9/19-129
VNTVNCVGAMGKGIALVFRLRFPKMYERYRVKCQLNEINIGKLWLYRDDAKWVLNFPTKNHWRYDSKISFLEEGLQEFLNTYHQNGITSVAFPLLGSHNGGLDPESVESIM
>MACRO_A0A0D0CH37/58-98
HACNTLGSWGGGIALAFKEQFPEQYEVYREHCLSHANDRIG
>MACRO_A0A0D0CH37/151-241
DSSLVGTCLLIPPTTTSDISDTNPSVYIGCLFTSRAYGRNRDSPEDILAATRQALMDLMRQTNDQSEEWELHACRFNSGKFGVPWERTAAI
>MACRO_R6V0T3/18-127
VNTVNCEGYMGKGIAYQFKLRYPENNRDYIKACKSGKLHIGVIHYYFEDGVWIVNFPTKDKWREKSELYYIEIGLDRLVELIISEGIHSIAIPPLGCGNGGLKWNDVKKL
>MACRO_B7G1F3/109-216
VDGLVHQMGGWKLQAECAWLRLTKTEPCPIGSAVATTAGNDRLAAHYRSVIHTTPPFYDHSDSPKVSLRQCYKSATELAFADSSIARVAVPLLGSGARGFPMAVAIDV
>MACRO_T1FMV0/98-184
AGKDLIVELRQTVRYCRTGEAKLTSGYLLPASHIIHTVSPKYSHKYTTAAETSLHNAYKNVLVLARDNNIRTLGLRCIHSSVCRYPP
>MACRO_T1FR73/354-464
VNSVPKSLNLSEGDISNCLLEKAGPKLQEECNKFKNSQIDLIGETSSYGLSCNKVYHCFWKFKLNTKPKDEELHRAIKDCLEKASGDKFQSIVFPPLGCGGLGMPSDLVAS
>MACRO_R7GEA9/90-184
VNACNERLLGCFYPLHSCVNNIIHSYAGLEVRRDLLKKIGENYEEENGKFIVTNAYNLKAKYIFHTIGPQVIKLSEQDKLDLKNCYLSSLEEASR
>MACRO_K1QQC0/21-131
ITFFGISAVIARNADRKMKEECANHVTQNGNLLFGDVIHTCAGGNLDPKVTYILHAAVPTWREDIPEQSAHLLTCTYLNCFQYAEKIWLRSLSMPVIGAGYFGAPLDACVQ
>MACRO_D7CPT3/18-123
VNTVNCVGVMGKGIALEFKKRFPEMFADYQARCARNEVRVGYPYLYKSLVPPWVLNFPTKRHWRSLSRVKDITKGLDYLVQHYREWGITSLAVPPLGCGQGGLEWR
>MACRO_C3Y5P2/235-341
VNPTNAKLDFTMGAVPRAILNAGGHAVLAECRQLGSLPISGVAVTGSGNLRCKHVIHVAPGDDIYTLKEQFRNVLRLAEEMELKSISFPALGTGSTRIETSQAASCM
>MACRO_F4Q995/120-230
NNTHLSDRDGICGPIFYYGGREIINDIKLQNGSECRIGESIVTGAGKLPARFVIHSNCPTFNPKYLTAAENALNSCYRSSLEIATEHNLKTLGLACIHNDTKHFPPVLGAH
>MACRO_A7T7L3/81-136
DVIHTAGPMGKNRIKLQDCYKNCLQLAKQHGVKTLAFCCISTGIYGYPNKDAAHVA
>MACRO_I1GEG4/587-704
VNAANRRLGHSAGLARALNAASGGKMQSICDEYIRQNGILDECGIARTRSAGELKCQWVLHAVSPDGAKYSPPALQDKMRGLVTSCLKEADKIGAFSIAIPPLGTGHHHVDKKLAANA
>MACRO_Q2JPL5/11-103
SWPGNFKAYAAACRRGEVQPGKMFVFETGNLTNPRYIINFPTKRHWRGKSRIEDIEAGLKSLAEEIRHLGLRSVALPPLGCGLGGLHWPDVRS
>MACRO_B0CDN8/48-171
VSAGNSFGLMDGGVDGAITRYFGLDLMDRVQTCILQHFRGEQPVGTAFIIETHHPQHPFLAHTPTMRVPMPIATTDNVYQAMWAMLLAIWHHNQSHAQPIRSVACPGLGTATGQMPFERAAKQM
>MACRO_P03317/1367-1466
VNAANPLGRPGEGVCRAIYKRWPTSFTDSATETGTARMTVCLGKKVIHAVGPDFRKHPEAEALKLLQNAYHAVADLVNEHNIKSVAIPLLSTGIYAAGKD
>MACRO_Q87644/1367-1466
VNAANPLGRPGEGVCRAIYKRWPTSFTDSATETGTARMTVCLGKKVIHAVGPDFRKHPEAEALKLLQNAYHAVADLVNEHNIKSVAIPLLSTGIYAAGKD
>MACRO_T0R759/139-248
PTNASLQNAGTGAAAAVFRRAGPALDAHVARLHMNARESTAVVTPAFAAGVEHLVHCVGPSHHRFDCNPLLYHTYLNAFEHCRRLGVTCIAVASISTGTLGFPLQTATTL
>MACRO_A0A142X758/45-168
VTAGNAFGIMTAGIDAAVVGFFGEELMTRVQHRIMNDYFGEQPIGTAFVLGTGSPKIPFLVHAPTMRVPGNIDGTDKVYCATWAALLAVQAHNATNGHPIETVAFPAMGTGFGGVPFDEAARQM
>MACRO_A0A142WYL2/19-132
VNAWNRNIFPWWLLLPQGVSGAIKRRGGTGPFRELARMPMIPLGGAVETGPGTLPFRAIIHVAGINLLWQSSEWSVRQSVRNALALASQRGYRSVALPLIGSGSGGRRSERVRQ
>MACRO_C3YS02/2-96
AKAICQKAGPSVAAQCQQYITRNGQQDHGAVVLTGAGTLPYKSILHLAHPNTKVLKKSIKTCLETADKRGFRSICFPAVGTGGFKISPDQAASLM
>MACRO_A7BVQ6/104-178
LNIYQAKISRTSNLPARYIIHIVESTWQQGTQQEIASLANNYRSCLTSATRKSLKVIAFPDIICSMSQYPIAQAV
>MACRO_A0A0C9M823/26-173
VHACNTKGLWGAGIAASFRSRYRTAFKANKHHCATRPQSKLPGTSLLTPPDKTKVTIDDEQLRGRPPTDSLVKATHFIGNLYTSRGVGRKKDTKDVILQYTGPAMRDLLERVADWNAGDPQRKIERIWLCKINSGLFGVKWEETREVL
>MACRO_K1WUR3/129-232
VNPANSELMGCFVPEHRCLDNQIHTAAGPRLRQECREDINKRRRKRPPPEGVPIITGAGLLPFGHVIHVAGPSLERRRQATAEEEDKLRNAYRNSLTLALKQAA
>MACRO_D5WX77/18-123
VNTVNTVGVMGKGVAKEFASIYPDMYTKYRALCERHLFDIGQLWLYKTSHKWILNFPTKRHWRSLSKVEYIEAGLKKFVDTYAQKGITSISFPLLGCGNGGLDFDS
>MACRO_T0RVY9/131-244
TNPSLRNHGIGAAAAIFERAGIELDLLVSTREYTRNRHYDTAEVVVTPGFNSGANHLIHCIGPYWRMPNAASRLYLTYVHAFQEAIRLDARCVVVASISTGSLGFPVPEASRIA
>MACRO_A1ZPA1/45-169
VSAANSFGLMDGGVDLAITNFFGADLQYRIQERIIKGYRGEQPVGTSFIIKTHHYKHPYLAHTPTMRVPLRITRTDNVYKAMFAMLLAITQHNESSGKDKINTVACPGLGTATGGLAPNEAARQM
>MACRO_K1QW24/373-473
PSTVAKAIFEKGGTDFQNKLVQKTSGRMEYGHIAVTEGGGNLRCKAVYHACFDKTPTSQEEEVRKIAKMCLEKAARDGFTTLSFPALGTGVYNYSGAESAK
>MACRO_G7Y8P4/398-514
VHPTASSMSFSGQVGSALLRVGGQGLASIAQESYDQHGPLELDGVRLTHAVGLGCPYVLHCNSPSYNSSDTHQSVVRLTRVIEKCLEICDANNLRELVLPSVGSGGCHYPKQLAAET
>MACRO_R1CZ82/120-224
ADGALRERAGSGLENECEALPPAAASGEKLLPSTARATSAHALRTAWVLHALGPTSCHARESDAALRRTYAACFDLADSLGLGSLALPALACGVAGFPATAGARA
>MACRO_T0Q481/121-232
NSSLLSFGIGAAGAVFNRAGKELTVLLRSPEFRNTRRYVADAVATPGFKAGVDHLIHCVGPSTNRPDCAATLYRTYFNAFERAREVGATCIAIASISTGSLGFPVHEAATIA
>MACRO_A0A0G2F4K2/47-210
IHACNCQGVWGAGIAKEFKKKYPKAFGIYKAHCDEFKTKDQRKQSTKATEIPQPRGSTTSQILGSCLLIPPSENSGQARKRHWVACLFTSSGYGTSFFGKPGKDSQEDILKNTKMALEDLKRQVNMLNQEANGEETAVGSPGPLFTCRINSGKFGVEWKETKSV
>MACRO_R1EQU6/120-221
ADGALRERAGSGLENECEALPPAAASGEKLLPSTARATSAHALRTAWVLHALGPTSFHARESEAALRRTYAACFDLADSLGLGSLALPALACGVAGFPATAG
>MACRO_K3W9D7/253-350
AAEVVFRRAGPELDYHISGRHPVYINAGQVHVTPGFGAGVDKLIHCCGPVYRGHRCFSLLARTYESVMLAAEREKLHCIAMTSISTGNMGFPAQEAAK
>MACRO_A0A088A8R6/254-369
GVMGAGIAKDFKHYYPQMYTNYRNICMQHRFKMGQLMLSKREPEVVKGKRTGAYREKWVLNFPTKDHWRDDSKLEYLEQGLSNLVKTYKAKGITSIAFPKLGSGCGKLSWDKVKPL
>MACRO_K1Q9A6/248-359
TKGAVCKSILEAAGDNLKTELDKLPVINRNGGKVMRVKYGEIVETTGYRLKCTSIFHGSLYKWDGEGKAAFDVLRRFVENCLSLADVRKFKTLAFPAIGTGRLQIPPDVVAT
>MACRO_A0A0D0SH61/17-128
VNTVNCVGVMGKGIALEFKKLYPQMYSDYVYKCSISEVKIGVPYVYEDEDTGIKILNFPTKDHWRSPSRLSYIIDGIKLVCKNYKKYGIDKIAFPPLGCGNGGLTWDIVGPI
>MACRO_D5EWW3/35-154
DTLLTMSGGVSMAISHAGGKNIQEDAQKQLPATIGNVVVSCAGELSQKHIFHCLTIDDKYLSETWAGLNVPNADKVNNIVRSCIDRCFQLVHALQISSIAFPIIGSGSAHMPYKTVVEIM
>MACRO_R5CCA2/18-128
VNTVNTVGVMGKGIALEFKKHYPDMFQAYRDICDKRKLKIGSLMLCYEPDHWVLLFPTKEHWRNPSRIEYIEAGLAKFRRTYAEKEITSAAFPRLGCGNGELNWSDVKPVM
>MACRO_D8R4Q1/274-345
IIPSGGLPAPKIIITRGPKYFKDMETEAAKQLGLTYENAITFARKKGVKHIALPAISCGCGGVPLDKAARIA
>MACRO_I1FWQ5/167-286
VNSTSIEMRHDANAISKAIHKAAGDDLKRACKSLRDQGVLLKDGFVVSTPASGLLRCNKIIHAHVPGKSKNRPPTDKETSTLKRVVSNCLTTADEEGESSIALAAFCLGIGGFTVEESAE
>MACRO_A0A0M9DSB3/42-168
VSPANSFGYMNGGIDFAISKNLGWHIEKKLQKLLREKYYGELLVGQAVLVETENTQYPHLISAPTMRTPMTILRSPNVYLATKAILVLLKHGTFEDGTKIGDKIETVAIPGLGTGVGQVPPLLCARQ
>MACRO_D8RJZ5/243-314
IIPSGGLPAPKIIITRGPKYFKDMETEAAKQLGLTYENAITFARKKGVKHIALPAISCGCGGFPLDKAARIA
>MACRO_A2DE53/62-168
INRTDNNFSSGGALFTSINNAAGPQLAQACRQIGHCDDCNTVVTPGFSLPAKYVIHTVGPTGDDDPELESTMDSVFSHIDGESIRSIGMAPFFIENNGFSLGHATQI
>MACRO_Q8JUX6/1353-1451
VNAANPRGLPGDGVCKAVYKKWPESFKNSATPVGTAKTVMCGTYPVIHAVGPNFSNYSESEGDRELAAAYREVAKEVTRLGVNSVAIPLLSTGVYSGGK
>MACRO_Q54PT1/80-181
KTLTESDTISDKIFKYGGSEMMNDIQKNGECRYGESIITSGGNLPSRFVVHTVCPTYNPKYLSAAENALNSCYRSAFHLSMDVKSKSISFSTLHSEKRQFPS
>MACRO_A0A183CEF9/361-458
VNATNSKLEKGSGVDDAIHRACSFELTLLRLELQDHLEAFNGALPAGTVVVTPAYGDLRDHIEYIAHAVAPVALGSTPTTDDIAALKNCYSNALDHLL
>MACRO_I1RJH0/25-170
VHATNCIAEWGAGIAAELARVFPAAFAEYKAFCHADASSRWPSPKLAGQCYIIPPQASDVARGAPKIHIVCLFTSYGYGRANTRTGKPGRDAAGKILAQTRMALKEMRTQLDVEAGKAENGPVTIYSPMFNSGAFRVPWEKTSKVI
>MACRO_W7TA52/171-327
NETFTDRRGLNQTLFDAAGPQLSWDCHLHGRVRTGSAIVTRGGKLPSRYVVHAVTPRWSGKYSLAAENALHQCYRASLWGAYELGRDGAKEGGGKGGKEGGKEGGKESGGTASAPVDNPPSTSPQASRQAGSIRTIAFTRLYPAHKGFPPEAAAHVA
>MACRO_B0CFJ1/44-167
VSPANSFGMMDGGMDAAITKFFGVELEWNVKSQILETYLGEQPIGTSMIVETGHPQHPYLAHTPTMRVPMIIKGTDIPYSAMWAMLLAVRQHNQQSQTPIRSIACPGLGTGIGRVPYAEAARQM
>MACRO_A0A0L7L9V7/96-151
DIIHTVGPQDGSPSKLQSCYENCFATLTENSLTTIAFPCICTGIYGFPNRLAAHIA
>MACRO_C3ZVW0/558-675
VNETNDRLKLSGELSWALAQYGGHDIEADCRRYVATHGRLAATQVVPTSAGQLPSKHILHAVVPHWVSAHPRESKMLLYKTYENIFKCAGIKMRVTSIALSLQTSGSTGIPKDVYAET
>MACRO_Q1YRE7/60-131
VVAEAVEVTSRILIEAIGPRWRGGDYQEEQQLASCYSKAMDVAKQYNVRSIAFTPISCGPLGFPANRATNVA
>MACRO_I1GB85/235-345
VTTSNRTLQGSSGVSWALNKATNGELQKISDKYVADYGKINVGDVAVTNSGGGTLKCKYVFHFANPKSSHGYTDDKTIADLLHTGITQALREGIKLRASSIAIPAVSSGAF
>MACRO_A7BRB1/61-180
AKDTGEMGGGAASSIIEEAGPKILEAARKEFALLPSKNIGDVVITDSFNLKERGIKFVCHLISIIKYTPQGAYCPSPEKLYDGVFKSIQLAYDKGARSIAFSAMGTGEGRLKPEHCARLM
>MACRO_A0A142XD18/22-132
HGCNSAGSMGAGIAVGFKERYPEMFEEFRRRCKAKPAELALGDVFLWRESGKPAVFNMGTQPRPGRGATYPVVEAALNALRTTADQAGIRALAMPRIAAGYGGLSWKKVRA
>MACRO_A0A167UT15/24-178
VHACNASATWGAGIAKAFRGKYPAAFEIYKAHCKASSPDGLVGTCLLIRNEGRDAGAGAQGQGQYAQGHDIACLFTSPRRGRGRAGPKKDAPEDILNATTSAVTHLLLQNQEGKALHAWFVASSDLITSVVSLIARSRINSGKFAIPWESTAAVL
>MACRO_R4X991/21-157
HACNCRGQWGNPRTQTGRATRRLIWSGGGIALLFREKYPESYQLHVNHCASHPKDALLGTTQLIACPEDATTQIACLFTSDRGGKRCDSPPEILDATRRGLIDLKQQVARLDGEWSIAACKFNSGIFKVPWDQSQAI
>MACRO_A0A0L8H2J6/32-131
ASDSRVSINAGLLGEIKEAGGSQILKEIEHNLKKLPDKNIKSGQVLVTGAGRMSCKHVMYVNGPAISNGIDTVESAIMACLIKAEDMKLQSIAFPALGSG
>MACRO_A0A150AJ60/42-168
VSPANSFGYMNGGIDFAISKNLGWHIEKRLQQKLREDYFGELLVGQATIVETDHKQFPYLIAAPTMRTPMTILRSPNIYLATKALLTLLLHGKLDDGTPLRDKINSIAIPGLGTGVGQVPPLVCARQ
>MACRO_R6SHH7/19-73
VNAANDRLQGGAGVCGAIFQNAGWKDLQAECDAIGGCRTGHAVMTNGYKLKAKLL
>MACRO_I3C028/20-129
VNTVNCVGVMGKGIAFEYRHRFPEMFKSYARLCENKQLHPGLLQLWTKSTPWILNFPTKNHWKYPSKIQYIESGLSKFAETYYARGITSIAFPELGTSSGGLKWAEVSNL
>MACRO_A0A0F8AGQ9/339-443
IGNCLLKRAGSALKSNFDSMAATCTLAPGDVLQVDAPSSLGCSKLFFIECLPWDGVRGQSVQALSNGLKRCLDLCVQQHLCSVAFPVIGPGIVLKFPLREAIQVL
>MACRO_A0A0F8AGQ9/535-637
VNTTNFRNFQKDGVCKDILTVAGPEVVAELKAAIVNRGQSFASHPGYFPCEAILHVNGHKDAGIIEQLVCDVIEYCETSELESVAIPAICAGAGGLDPGVVAS
>MACRO_C3Y3J3/105-192
PTNNKLRLDAGVAQVVSRKAGGSLQAECLAVVQQYGELQNGAVATTGMSIIYSCACLGASKDPLKHCLQTADQKKLKSVALPAIGTGK
>MACRO_D8RBW2/326-419
ANAANWRLKGGGGGVNLAIYRAAGDDFEEATKKYAKTLDPGKVVAVPLPASSPLRTKEGVTHVIHVLGPNMNPQRPNCIADDYSQGCRLLRQCY
>MACRO_A0A0K1PP57/10-130
VNASNSAGALGSGVSRAIFDECGCLAMQDEVRTRLEEDLDGELGPGDCLVTSGGTSKRLRHVLHVASVDYGAAGKEGISNAERVMRATEAALERAAQLGTTDSPARVAFPLLAAGHGGLTA
>MACRO_A0A166S860/48-171
VSAGNSFGLMDGGVDLAIVRYFGLELMARVQQRIIDEYCGEQPVGTSLIVETGHPNHPFLAHTPTMRVPMSISQTDNVYVAMWAMLVAVKRHNQREECKIQTIACPGLGTATGKMPCDRAAQQM
>MACRO_B9L9M5/21-134
VNPSNTDLFLGSGVSAAFRINCGNELQTEMKKYTPIKQGEVIVTSCPKNPNFKHALHAAVMDYSKLNPSPTYDTIKTILRNIEKLIKPHAPCKMVLPLMGTGVGGLDKEKVIRI
>MACRO_A9GEK8/345-457
SADDGQLTMSGGVALALNHASGGVCHMETRKYVPVRHGGVVVSSGGRLNARFVFHAITLDWDHVATYRPTRDLILRLLEGCFYHADTMKLRSMALPLLGAGRAGFSPAECLDT
>MACRO_C3YS36/59-148
VGHALEKAGGANVRTDCQSSWDKRVNEVLVKAGGKLKCKKIIHMVCPDAKSMKGRVLECLQQAESNGLTSVAFPAIGTGGFGVSAADAAR
>MACRO_A0A0M9DPV4/42-161
VSPANSFGFMDGGLDYALSERFGWDLEKKLQAIIKNLPEGELLVGQSLILETGDAKVPYLISAPTMRVPTNFNIDTSINAYLAMKAVLIKVKNDSKINSVAIPGLCTGVGRMQPIIAARQ
>MACRO_D8RXR4/357-452
ANAANWRLKGGGGGVNLAIYRAAGDDFEEATKKYAKTLDPGKVVAVPLPASSPLRTKEGVTHVIHVLGPNMNPQRPNCIADDYSQGCRLLRQCYAA
>MACRO_V6LXV0/58-149
FQQKAGYHLMQKVERIGKQSLGTVVKTMAYDLPYKFIIHGVFPDCRYKLPNPQAYKQCIKQALSLADFYKMKSISFPECGIKALEWPETEAV
>MACRO_D2VCV0/61-156
GGEEIEKQVKSFISSNGPLDSADKIALVDGGNLKVKHVIFAAGPMWKGGKKNERQIMEEIVNTCLEESNKKQFNSIGFDAMCTDLFGFPTERSAEA
>MACRO_P08411/1356-1451
VNAANARGTVGDGVCRAVAKKWPSAFKGAATPVGTIKTVMCGSYPVIHAVAPNFSATTEAEGDRELAAVYRAVAAEVNRLSLSSVAIPLLSTGVFS
>MACRO_B3S3E6/38-139
GGALLKKLCNLGGPQFTLAAKKVNDLHWGSVYMVKGETLPCKSVYFIPFIHYSHPNEATRIKTMADELYKCLLLANTYKMSSIAIPSIGTGNLRLSVTAVAK
>MACRO_A0A0C3FZF2/23-116
IHACNTVGSWGAGIALAFQSKYPHAYNVYKAHCAAHTNDELIGTCLVIRGKPVAEGEKGHDIACLFTSRAYGRRRDGPEDILNATRGAVRDLLR
>MACRO_A6WGD1/20-128
HGCNCRGSMAGGIARQVRERWPALVREYERRCLAGEFRLGDVMPWETPEGVVVYNLATQVERGADARLEAIDATVRAALADAAARGIDRLGVPHLGSGIGGLRWPDVWK
>MACRO_A0A0M0JD17/67-157
NEALTDRTGVVGDIFSHGGTGLEREVLAIETVRTGEACDTAGHGLTARRVVHAIGPRYREQYAEAAESALHWAYRTTLQLCRDKGLRTVAL
>MACRO_H2XY94/131-195
VNSTNPQFDLTQGMISQAILKKGGRTVLNECKNQQGQWNSPRIRVTSGGKLQCRYVFHIVTPNNT
>MACRO_I7M793/57-159
YILKQALNDKLKKELDSVKHSKGILTLNDCFITSPGKLQNTKKIIHSTLPLWRGGHEKELQYFEESITQCIQLAINQNMSSIGFTQDSSDIFGIPLQDCAEIL
>MACRO_A0A0M0JWW9/67-157
NEALTDRTGVVGDIFSHGGTGLEREVLAIETVRTGEACDTAGHGLTARRVVHAIGPRYREQYAEAAESALHWAYRTTLQLCRDKGLRTVAL
>MACRO_G2KQI1/12-121
AIPHNLDMSGSLNRAILGAAGEQIDNFILEHIYKPRPGDVFAVPPFGLPVSHILFAVTPDWNDAIAREDRDLTRCFRGAMQVAAQMGLQRVAFAALGTGKHKFPVMRAAR
>MACRO_A0A0P7WGR4/144-197
RCRTGEAKMTKGFNLAARFIIHTVGPKYKAKYRTAAESSLFSCYRNVLQIARFL
>MACRO_A0BR94/888-1011
VNSCNSKMSFGDHLQLSGVAQSIFEMGGTQFQSFCSDYIKKYKELQQGVVCTYKMPAQRQIKYILNVATPIYSKGDQTDDDLKKIEENIKALFKEIKNLDIETVTIPIFGGGACGYSFNQAAMV
>MACRO_X6N955/105-135
KKKKKNELRSVAIPCISTGIFGFDSELACEC
>MACRO_H2XXS2/4-86
RQNRSLKVGEVVSVKAAGNLQCKRVLHLVGPQWKNYSHKDEAYHLLEDGLLSVLKESNYCKASTLALPPVATGIYGTPLKLFV
>MACRO_A0A0K1Q862/24-134
HGVNCAGRMEAGIAVAFKKRWPAMFEAYAKKCEEGTLQPGDVFVWKEGDQVVFNLAIAQEETAKPKLNALVTALGKTIELAKADGIEKIAMPRLGAAKAKSGLDWTRVRKV
>MACRO_A0A140LGI3/746-848
VNSTNFIDFQKNGVCKDILTKAGPHVQGQLTGAQTASGQIFTTSAGSFPCKTIMHVCGERSPSVIKTLAKEIVVQCERSRYQSVAIPAICAGQGGLDPNVVAN
>MACRO_A0A0G4J5A8/69-171
NAGLVPRRGASRVLFNAAGSDTVKDCRQKRPCPLGHVAVTTAGHLPCKNLVHMALPDTYDRDTVASAYGNALTCMPKHRIEEMAFASLSSTMFGADDDELAEV
>MACRO_D8S9T2/376-443
GGLPAPKIIVIQGPKYYKDRDMEAAEYLGLTYRNAITLACKEGVKHIAFPAILCGYGGFPLDKAARIA
>MACRO_P0C6F4/1670-1782
VNPANNQLKHGGGIAKVISCMCGPKLTSWSNNYIKQYKKLGVTCAIRSPGFQLGKGVQIIHVVGPKSADSDVVNKLEASWRSVFQNVKPDTTVLTSMLSTGIFGCSVTDSATT
>MACRO_A0A0K1Q0Z9/316-420
VSSANFEMKMRTGVGEALRARGGDAIEAEAMAGGERPLGSCVRTSPGSLATKHVFHAVSAWNEVSCVGRAFSRALLLCDEHGCCTVAVPALGTGQARVSLESSAN
>MACRO_B6VDX7/951-1050
VNPANPQLTNGGGAARAIAELAGPEYQAHCNKIAPINGVVTTEAYNAKTLGVACILHVVPPKGTDHDVQEQLYNAYRSILTEPAHYVIPLLGAGIYGCNP
>MACRO_A0A0G1W3R7/21-135
HGCNCSGYMRAGVAVEFRARFPGMYQAYQEVCHKREFKLGSVFSWGARVLPRHPEVAVYNLGTQLTPGPHAELSAIEQSVTLMTKQALDSGVDRIGLPRIGSGLGGLVWRDVKDV
>MACRO_K1PTN1/727-844
VNSSNKCLDLRKGAVSQNILIKGGSSLEKQLNTAENRRDMLKYGLTVTTSEEMSQIRCRFIYHVDAASIAKTSHVTATWRKMVVKCLMKAEEMRLSSLAFPALGTGSLHGNLRTTAQF
>MACRO_D8TBF9/358-425
GGLPAPKIIVIQGPKYYKDRDMEAAEYLGLTYRNAITLACKEGVKHIAFPAILCGYGGFPLDKAARIA
>MACRO_D8S9T7/395-466
IIPSGGLPAPKIIVIQGPKYYEDRDMEAAEYLGLTYRNAITLACKEGVKHIAFPAILCRYGGFPLDKVARIA
>MACRO_P0C6V8/1670-1782
VNPANNQLKHGGGIAKVISCMCGPKLTSWSNNYIKQYKKLGVTCAIRSPGFQLGKGVQIIHVVGPKSADSDVVNKLEASWRSVFQNVKPDTTVLTSMLSTGIFGCSVTDSATT
>MACRO_C7MS93/40-166
VSPANSYGWMRGGIDAVYAQAFPGIEQQVRSIILAYHGGELPIGEAVVVPTGEAVPEWLISAPTMREPGERLPDDTVHPYLAAKAVFLLWRDGQFEHGTRFRDIVKTIAMPGLGTGVGGVSPATCAR
>MACRO_A1ZNT6/46-169
VSPANSFGFMDGGIDALYTRYFGEQLQERLQQLIREKHHGELLVGSAAIAPTQNQQIPYLIAAPTMRVPMVLNNSVNPYLAARAVLLLILNGSFPDGQPIADVVKRMAFPGLGTGVGQVSFSTC
>MACRO_K1WW14/85-172
KRYHLRVGDAITTPRSEIRNCRHIIHTNVPRWAESRLTQSTAALRKQQLVDCYRRCLEEAQRVGAGSVAFPCLGADNISGWDRRNSAR
>MACRO_X6LTW3/133-222
QVSHFLMSAAGSTYLSDIYEMRSRGEYIGTGEVQRLHPYNLPCQHLIHCVPPFYDDKRPVASENALQSCYWRSLELASDLQCRSIVIPPL
>MACRO_A1ZQH2/42-161
VSPANSYGHMNGGIDFAISKTLGWHIETLLQEKLRKKHYGELLVGQAEIIETQHEDFPYLISAPTMRLPMSINRTPNVYHAMRAILILVRDGHFDDGANISEAVKTIAVPGLGTGVGQVS
>MACRO_A0A011PTJ6/21-79
VNAANPSLLGGCSVDGAIHRAAGRELLRECQALGGCKSADAKLTRGYCLPDISFTPSAQ
>MACRO_D8SW52/321-388
GGLPAPKIIVIQGPKYYKDRDMEAAEYLGLTYRNAITLACKEGVKHIAFPAILCGYGGFPLNKVARIA
>MACRO_E0S3I2/18-135
VHQTNCVGAMGAGIARQIRTQLLTPAEYSKYVQACKTKGFKELLGQTQLLKTVDGRLVANCFGETVPTHDKNDTDYDALMHCINRVKNYAVKNKMSVAIPGLLGCGLAGGDWNIVRKM
>MACRO_E6W531/20-149
VNASNTELVLGSGVSAAFRAHCGDDEYQQYLHTCKTAYEREHGPIQQGDVVCTGAGTARNIRNVLHGAVMDYSSGKSSMPTIHTVEKILEGIGECISRMRPSLPSDLTRIKLVLPLMGTGVGGLDKRSVL
>MACRO_R1B8G3/115-193
RCPTGQAVATAAHGELSDCYDEIIHCVPPFYASPQWRPLLLSAYANALRLATSRGAHSIAVPLLGAGARGAPAAAAAEV
>MACRO_A0BLG5/962-1085
VNSCNNKISFGDSLQLTGVAQSIFQLGGTQYSSACQEYIRKHYELEIGKVFTYKMPNDRQIKYILNVATPVYSEGFVTDEDLKKIQHNIEAIFKEINNLDVKTLTLPIFGGGACGYGFNQVTQV
>MACRO_D5SUD7/52-182
VSPANSFGFMDGGIDLRYSERFGWELQQRLQELIRTRHHGELLVGAAEIVETKSNHIPYVIAAPTMRVPMILTETVNPYLAARAVLLLIRHGIVPTGILAGEPVASAVQTVAFPGLGTGIGRVGPNTCAHQ
>MACRO_A0A074T6Y0/194-277
ALIGGDELVDGQRHLERCKAGEARICRSFNLPSSHIIYTVGPRCNSKYVTATHNALNSCLRESLLLLGEKGLSSVAVPLYSPGT
>MACRO_A0A101HQB6/26-62
VNAANSGLMGGGGVDGAIHRAGGPQILEECKKIRARQ
>MACRO_K1QQT1/1399-1496
VNGTDSDMDLSKGGVSRAIKFKLGEELQRQIEIQKKNMKKHGLAVTANGEKSQIPSKFIIHIDVSGGNYKKKMVEALNKVEEMKLKTVAFPAMGTGMI
>MACRO_H6C0B3/162-213
IHAVNCLGVWGNGIAAQFKKAFPAAYAVYRSHCQQANKPYDLIGTCLLIPPQ
>MACRO_F4KR62/42-161
VSPANSFGFMDGGLDYALSERFGWDLEKQLQRTIKELPEGELLVGQALVIETNDHEIPFLISAPTMRIPTNFNINTSVNAYLVMKAILIKAKQHPSIQRVAIPGLCTGIGQMEENIAAKQ
>MACRO_M5EDV9/25-72
GESEAHSLLQAAYRHSLQQAVQWGARSLAFPSISTGVYGYPKEAATHA
>MACRO_B3SAK0/76-170
TGAIANALYMAGGEQYQSECAIHLQSLDIEDIGSTNGSYFGCKKVYHIPFLSSNKSITWLKDKLKRCLEKANEESMRSIAIPMIGIGNMGLQADE
>MACRO_A0A0F8AIN7/896-997
NTTDFRNFQYDGVCKDILTVAGPEVEAELKAANVSRGQVFLSQPGSFPCSAILHVCGEKDAGIIEQLVCDIIKYCDALTLKSVAIPAICAGAGGLDPGVVAS
>MACRO_A0A0B8MYU3/20-179
IHACNCLGSWGGGIAKVFQNKYPAAYKIYNTHCRTLLKQKRPHTLVHSQTNDSKTVNLPLGTALIIPPQPQDYSSSSSTRGKDKKKHWIVCLFTSRAYGRGVSKPDVILENSVHAIRDMRKQLEEIFESNEDSQEWDGKVYSCRFNSGLFGVEWKASKAV
>MACRO_T1EY86/370-466
KQILKILGNSFTTQLNSLKTKLKINNIIYIRGDKLKCKFIFCCRTIYSEEKSEKERCIDGCLKEALALMKKMGLKSLAMPLLGSGNYGLEMEKSVEI
>MACRO_A0A0M3JZB5/42-138
CDPIISCTNGVAKAIVEKGGERLQDAIDSRMVNEVRLHFGDVLVLNAESLNAWCVAFVCPSRGSFRDLKEAYYNALKEAMYLGAKTIAMPGFGTGPF
>MACRO_A9B4A3/42-168
VSPANSFGFMDGGIDMLYSRFFGWHVQERLQTIIQQAHFGELLIGNAALVPTDHAKIPYVIAAPTMRVPMILRGTVNPYLACRAVLLLIKHGRLADGQAIADVVKTVAIPGLGTGVGRVEPAICARQ
>MACRO_A0A0F6YIZ8/40-164
VSPTNSAGRMDGGLDLVIKNYLGVGIEKTLQRTIKDRYAGRMPVGHAACTPTERVQPRFLISTPTMVSSSEDISATMNVALACAAAFQAVHIQNTVEPGTIRSVALPGLGANTGRVPAEICADLM
>MACRO_D8R068/392-462
IIPSAGLPASKIIITQGLKYSKVRETEAVEHLGRTYRDAISFACGEGVKHIALPAISCGHGGFPLDKAAWI
>MACRO_A0A176W1B8/473-546
ANATNWRLKAGGGGVNAAIFKAAGPELEEATRKVATTLLPGSSIVVPLSPSSPLRKEEGVTHVIHVLGPNMNPQ
>MACRO_Q22YW8/96-178
AQEPLLNGEIILTGPGCLRNVQSVFHISVPLWRGGRHREMEILQQGFSKILEEANKNNITSIIFTDIAAQLFGIPKQITAQAM
>MACRO_B3S3M3/18-113
VNSVHFKQHHEGNIASSLSKSGGKAYQTECKSAFKKMTNDDIAITDGKYFGCKKVYHIPFLSSDRSLQSLKAKLLECLRLASKAQMNSIAIPVIGI
>MACRO_A0A0D2WGA5/289-369
VNAANERLTAGGAGTNKAINLAVGPSLHAETKRLYSSAEAGKAYPVKVPSPRRVRFEYVIHVVGPNMNPQRPQCLHNNYEK
>MACRO_A0A150AA75/21-134
IHGCNCFCTMGAGIAKTIKQKFPEAYNADLQTEKGNQSKLGTISWAKSKTGNRELVIVNGYTQFNWRGSGRKADYEAIRAVFKIVKKEFSGLRIGYPAIGAGLAGGDWDIISEI
>MACRO_A0A0L8G598/56-126
VNSTNEHLLLDSGSISRFLLNAAGSEMQVECNQKYPQGISSSEIAITKGYNLNCKNVFHLVLPSWDENSSH
>MACRO_D8TBF5/298-365
GGLPAPKIIVIQGPKYYKDRDMEAAEYLGLTYRNAITLACKEGVKHIAFPAILCRYGGFPLDKVARIA
>MACRO_A0A0F6W9G3/45-167
VSPANSFGIMDGGIDRAIRDQLGHDVQRALQQRIVERHHGELHVGQAEIVETGHARWPWLVAAPTMRAPESIASTVNAYVAFRAILLAVRAHNEASPSRAIDTLLCPGLGTGIGAMDPERCAV
>MACRO_Q961L8/178-281
VHSVSADFAMCAGINLQFRCKFGQVDELKRQHKHTGNVAVLEQDGRHIYNLVTKERSHEKCTYAALYYALLAMREHMREHGVTKLAIPRLGCGIDRLDWLRVRS
>MACRO_Q2SJU4/21-134
IHGCNCQCRMGRGIALSIKNTFPDAYKADLKTKKGAQEKLGTYSYAEITSNDASFTVVNAYTQFHWRGEGDLADYEAIRSVMRKIKTDFSGKRIGYPLIGAGLAGGNWERIAAI
>MACRO_A6WGB8/20-128
HGCNCVGSMRGGIAVEFRRRWPEMHAAYQALCAAGDLQPGEVFPWVAEDVVVYNLATQQQSGADARLDAVERSVRAALVDAETRRLGALGVPRLGAGIGGLVWAEVLDV
>MACRO_I1G350/3-73
VIVMLLNKQQRYVFHAVGPIAAEYKGNDSEIYRLIEQVVINCLANGNRVEAKSIAFPAISAGVFEVNPRLS
>MACRO_H2XZF6/14-116
VNSAPTNYELNKGELSRAIIAAGGQQVAQECLNPIVSSKNYRVTSGGQLPCKYICHLVVPSHQPDLELAVFKILRRGHKLGVSSVAFPSLGTGGRGLPPDMVV
>MACRO_B3S3K8/695-802
VNSVSTNNFSEGKIAAALFKAGGTAYQQECRTQLQFPQDDSIGSTNGQYFGCKKVYHIPFLTSDRSISWLILRIEDCLRKADRESMRSIAIPIIGTGQLKLDVQEIAR
>MACRO_D8RQV8/196-267
GNKRLNTGPAVNAVLFKAAGSRLLDATQRLPDVAPQGIKAEVGDAISTRAFNLPVARVIHTVGPVYKKDETT
>MACRO_A9SHQ3/318-414
ANATNWRLKPGGGGVNAAIFKAGGYELEMATKAVVQTVEPGDAVAVPLPATSPLRRLQGVSHVIHVLGPNMNSQRPNSLAGDYKQGCDILRKAYRTL
>MACRO_B3SAK2/122-219
YASGAIAKALYTAGGKQYHSECKTQLDSLGAEDIGSTSGSFFGCKKVYHIPFLSSCKSISWLKDKLKCCLEKANKESMKSIAIPAIGIGKIGLQIDQV
>MACRO_I7MJT3/78-159
RNEEPLQTGEIIFSSPGLLKNVKELAHLAVPIWRGGNYNEIEKIVNGYVNILKQCEEKGYSIVMFTDITSGRFGIPKQLGAE
>MACRO_U1NMR2/37-143
SCSSSCSFSEGAAKAVAHAAGAGFKCSLHDIKQQTGFIRLNNGEAVVFSAGRLNAKYIIGVCSPKYAFLDDAYRNAFKAADEQHCTSLCLCAFGTGLLHIAPAYSAS
>MACRO_B3S3L0/515-612
EGRIAGALSAAGGAAYQKECVSQLQSLTINGIGCTSGQYFGCKKVYHIAFLSSNKAISWLSQRIKDCLKKADNESMQSIAIPIIGTGSINLNIDEVTK
>MACRO_K1PTZ1/138-252
VSAENSAFTGNGALAKSILQHAGPSYVKCHNQVHHDLGDRSFAKNTLRTLDAGKLDYRYVIHAVVNRFAEDVDCKEDELLDLKMTTFKVLAHGDFLCTSEKSKNLEKIAMPLLGA
>MACRO_D8S9T5/376-443
GGLPAPKIIVIQGPKYYKDRDMEAAEYLGLTYRNAITFACKEGIKHIAFPAILCRYGGFPLDKAARIA
>MACRO_D8TBF7/376-443
GGLPAPKIIVIQGPKYYKDRDMEAAEYLGLTYRNAITFACKEGIKHIAFPAILCRYGGFPLDKAARIA
>MACRO_Q9M041/546-630
ANATNWRLKPGGGGVNAAIFKAAGPDLETATRVRANTLLPGKAVVVPLPSTCPLHNAEGITHVIHVLGPNMNPNRPDNLNNDYTK
>MACRO_B3S3L5/811-918
VNSIDLNDYDHGNIAKALNRAGGSSYLTECRSQLRSLAVDSIGYTSGFYFGCKAVYHIPFLSSDRSLLWLSNRVQNCLVKGADEHKQSIAIPAIGTGEAGINIDELAK
>MACRO_A8BMJ3/24-146
VHGCNCFCTMGGGIAASISSRFPAALKADSETAEGDRSKLGSYTSATVAIGSTTKTNRMALTVVNAYTQYMYRPTRETPIPCDYDAIDKVMARINQDFAGKSIGLPQLGAGLAGGDWKTIEEI
>MACRO_A0A074TP13/449-494
QRMLLLEECYINALNAAWALGVRSVALPCLGAGVGRFPVYVAARCA
>MACRO_A0A0P0X0G3/99-131
VNAANERMLGGGGVDGAIHRAAGPELVEACPVQ
>MACRO_A0A0P0WXM0/99-130
VNAANKRMLGGGGVDGAIHRAAGPELVEACPV
>MACRO_A0A0F6SFE0/3-43
LASAFRSSLVLAEQHALRSIALPAISCGVYGYPSPEAANVA
>MACRO_B8FJW7/43-171
VSPANSFGFMDGGIDALYMKRFGPDLQMTVRRQIYEHHAGELIVGNADIVETGASYIPFLIIAPTMRVPMILKDTVHPYLAARAAFLLLLKGSFISGNFQGEKVSDHVKTVAFPGLGTGVGRVSPFICA
>MACRO_I4ANW3/50-172
VSPANSFGLMDGGIDLAIRNYFGMTVQYNVQKRIQKEFYGEQPVGTSIIVFTENEFHPFLAHTPTMRVPTDISKTDNVYNAFFAMLTSVANYNKNNKIRIETVLCPGLGTATGRMTPKEASRQ
>MACRO_B3S3L1/790-886
EGKIAKALSAAGGAAYQQECSSLLQSLSINSIGCTNGQYFGCKKVYHIAFLSSDKSTSWLSQRIEDCLKKADNESMQSIAIPIIGTGSINLNIDEIT
>MACRO_A0A0G2KLA5/818-911
QTNGVCKDILTKAGPRVQGQLKGAQPASGKIFTTPPGGFPCKTIMHVCGERSPSVIKTLAKEIVVQCESGQYQSVAIPAICAGQGGLDPNVVAK
>MACRO_D2V921/886-993
AGISKHITSKYGKKIKLIYENACEQDLISVGEAQLTPVKSKKGSTYIVNVIAQHYEKSKGHGPIINSALEIALAKVCYSAVTMDATVHMPRIGFGIQGFDWYSTERII
>MACRO_T1FW90/457-568
NPVNLSNSRSGVICRSFHSALGSQLYDDLKAQGFPTEFGSEPAITDALKYKTVDCKWLYHIYMERFKGTEQYNSLKGCILKCLENAKAQNCKNIAFPTLGCGKLNYSAREVC
>MACRO_U6MQ97/321-363
RLYLLECCYRRALAAAAALQLQTVALPLLGTGAGGYPLHAAAY
>MACRO_A0A183BK18/3-58
VNATNSKLEKGGGVDDAIHRACSFELTLLRLELQDHLEAFNGALPVGTVVVTPAYG
>MACRO_F6SIZ4/109-202
KGQVSAILLRRVGPQLQTECTNNPKFSTESYRITTGGNLCDHIVHYVLPNEEYRIEESIMELLEKCDNMEAITVVMPVLGSGNRGVPVDKCARF
>MACRO_A0DQ14/53-134
LKQKSSSIQCSQAITLPINHKVFKYIIHSIVPKYDDKQHQQSLNLLRQLFHNIFKEIYENKIKSILIPTLGCGIADYSPDES
>MACRO_B0FIJ9/23-125
VNLVGVMGAGVAKEYKRRYPEAFERYKVACNSGFQIGQLLLQRLNDGRLGLCFPTKKHWRNGSEIEWIEQGLQKLLLTYKDKGITSLAITPLGCGNGGLDYQS
>MACRO_A0L954/47-163
VSPANSYGYMDGGIDAEYVNFFGQGLQTKVQEGISRREEGFLPVGAAMFVKTGNALIPNMIVAPTMMQPGGVPPSNVFYAMSAILNMAMKKQKEITHLYVPGLGTGVGLVQPEIAAQ
>MACRO_Q9VP69/29-129
VGADLAMGAGIAVQFKKVFGRLDELQAQQAGSGDIAVLKDDQRYIYYLVTKPQSWGKPTYESVQASLEQMREHMRKNNVNKLAIPKIGCGIDGLEWEKVSG
>MACRO_A9WE21/248-370
SVNTVGVMGKGLASRAKYQFPDVYVIYQDVCKNGTLQMGKPYLYKREGSLDEDLADEPLSLPHPNASKWFLLFPTKRHWKERSDREGIEKGLQWLVSHYRDEGIQSIAIPALGCGLGGLDWKE
>MACRO_Q8IPU1/49-149
VGADLAMGAGIAVQFKKVFGRLDELQAQQAGSGDIAVLKDDQRYIYYLVTKPQSWGKPTYESVQASLEQMREHMRKNNVNKLAIPKIGCGIDGLEWEKVSG
>MACRO_J3PFU8/26-172
VHAANGLGTWGSGVAAALRASFPAAYRVYADFCAAAKVRPDDRWPARDAVAGRCLLIPPQPGDVRRGGPAVTIACVFTSFGYGRPDAGTGKPGRDPAGVILDQTSQALADLRLQLDEAAGTGEPVAVYSPRFNSGAFKVPWERTASL
>MACRO_A2FIL1/18-133
VHQCNCITKYAKGLAKQIFDKFPYSNVYKNRERYSANIPGAIIVCGNGTDQRYVINLIGQFSAGKPTKSDTIENREGYFQSCLSEIAKIDNLESIAFPYRIGCGLAGGNWESYEKM
>MACRO_B3S3K7/325-421
GKLAKLLYRAGGQAYQNDCDTNLAELTLDKIGITDGSYFQSKAVYHIPFLSSNRKLPWLIDKINQCIKIAHDNLMTSIAIPPIGAGNVGLHIQEVAR
>MACRO_A0A0V0R3Q7/101-180
VVNYGEAVETNIQLKNNQNIKCIISVSLPLWRGGNKQELKYLQEGIKNALLNGGKFESLAFTDIASGIFGFPKQEVAEIL
>MACRO_B3S3L4/1005-1101
GAIAQAIFNADGPEYQLECSNFLKDLSKDSFRRTEGYRFGCKNIYHIPFLSSSRTLTWLGNMIYQCLEDANKESLKAISIPSLGAGGVGWSADTVAK
>MACRO_D8RQW0/375-444
IIPSEGLSKIIATPGTRYSKDRETEAARQLGLTYGNAITFACKEGVKHIALPAISCGSGGFPVDKVARIA
>MACRO_A0A165HWZ1/34-173
IHACNCLGSWGGGVALRMKQLYPHAHSVYQSRLRDITSGRCRSAHDALAQCILVPPQPGDAPRKHWLACLHTSIGHGRNVDPADSILEATQCAFGDFYTQVDDHQKAVAKGKKLPKMGRIFSVKLNSGLFGVPWEDTRKM
>MACRO_A0C1X3/221-316
NDIQKFFKEIMKGKSSLNPGELFYYKVNTDSHVDHIFNIYPPTYRQAKTLARDKKIIEQLIQNIFQLAKEKNIKQIAFPVISVEIFGFYMNMASQI
>MACRO_A0A0P0XBR6/103-134
VNAANERMLGGGGVDGAIHRAAGPELVEPCPV
>MACRO_A0A087U9P5/2-41
EKAIKNILAIADEKNLKSLAIPSISSGSSGFPKQQAAQII
>MACRO_A0A0V0R9G3/81-177
LKFQGKANQEILKKGGQNIKEELKEFQLKKKQKVIHIGQVIKTHAGNLDCDYLLHLILPDLSKKSNKQLILWAIQNLFDEAIKELNLMSLAIPFIQS
>MACRO_A0A0N5AKU4/41-144
DRHCSFSAGISKIIAEAAGPLFKNNVNKIVKRRRFRPGEVLIFDGHDLNARLVFAAVSSTNLTDIQLLYEKIFRFANNEGALSLCVSGIGTGILGVHCESAAKA
>MACRO_A0BU86/273-358
GASGKIIEKAGHALEQDIREQITKGNRWVLSKSFKLQEQKIKYILTFIGPVQQRKTRAEKLQYFFQKILQICNEQLKVESICIPLL
>MACRO_A0A0A8K5Y7/28-133
NQGLALALRERHPAMAKDFRHYCHQENPKPGHAWLWAGPERVVINLMTQEPAPDEKAHPGKATAHNVSHALKELRAILEKENISSVALPKLATGVGGLPWEEVEPL
>MACRO_D8SH55/185-276
PANKKLNTGPAVNAVLFKAAGSKLLECTQRLPDVAPQGIKAEMGDAISTRAFDLPVHRVIHTVGAVHKKNEKTGVRESDPTLEKAYRYPYAD
>MACRO_A0A0P7Y8L7/2-66
IMTQAGGLKSKKIIHIVGQTDPVQIRECVTAVLQMCSKNNLTSVSFPALGTGQGGVNPAQVADAM
>MACRO_A0A183BU32/1557-1639
GVTATYGKLHSNVSYIAHAVAPIIQGATPTPANIQGLEACYRNALQAMADANKAESEQLPRKIAFPCVGTKAAGFPRDLAAKA
>MACRO_V3ZJB8/647-761
VNSTDIHLRHQGAVSRLIAEAASPQMMIECQQHLMNHGGSLDILHVMDTIAGGRLNTNVERIIHVIPPSGSSTHFDHLSVNKLVSAYLQCMLHSDRLLNSTSLAFPLLGAGSFPT
>MACRO_X8AVP5/2-58
IHAATMELGGPTSGEIISRATRSTLAKAEELGCRSLALVAFGTGVGHFPIDEAARLM
>MACRO_F3KBX4/4-47
TLKLLSQCYESVMNLAEQQKIRSIAFPALGAGTNKIPHPLAAHQ
>MACRO_K1R5Q7/21-62
PLKDFVWNCLLQATRDNMQSIAFPAIGTGILKYPKEDVAEAM
>MACRO_Q98VG9/1362-1468
VNAANGDLRHVGGVARAIDVFTGGKLTKRSKEYLKSSKAIAPGNAVLFENVLEHLSVLNAVGPRNGDSRVEGKLCNVYKAIAKCDGKILTPLISVGIFKVKLEVSLQ
>MACRO_A0A078BC78/34-80
QGQRDDEQLLYDCIKDTCRTACKYNLKSVSIPAISSGIFGFPRELCA
>MACRO_B3S3L3/726-833
VNSVDHDSFDHGKIASSLSNIGGNSYLKECRNQLGDLGIDSIGCTSGHYFGCKSVYHILFLSSDRSLLWLSNRLRDCLMEINNDSLESIAIPAIGTGQAGLNANKVAQ
>MACRO_A6GBG7/42-162
VSPANSFGIMDGGIDRYYRNTFGLRVENTLRGLIERRYPEGELPIGEALLVPTGHPRIPRMVAAPTMRTPGRIVGTDNVRRAMLAALRTASAAANPPIERLGCPSMGTGVGRMDPFDAVEQ
>MACRO_Q6KGS8/25-141
HGCNCMNLMGAGIADKISKLYPKAYETDTEVYLYAGGIGHKPCENLLGNFSVARLKQGRIANLYTQLKTGKDARYSALESSLKQLNRYCEVNQLKKVGLPMIGAGIGGLDPQAVTVI
>MACRO_K1R2I5/77-145
VNSANPNLDLTQGRASSSLLAAAGSRIQRECQQNYPRGLRPGEIAVTSGGNLRCTAIYHGVLTRYSSQR
>MACRO_Q7QCF5/62-165
VAADLKMGAGIAVRFKQLYGKVDELKAQNADVGGVAVLADGSSRYVYYLITKKTYNLKPTYDDLTKSLRAMKEHMAKSGVGKLAIPRIGCGIDGLEWGKVKEIL
>MACRO_A4S5T1/1-73
MTSGGRLPARRIAHCVGPRYAEKYATAAEHALVHCYVSALTKAVDECKARTVACTPACDEKKGYPSDSAAMVM
>MACRO_Q008X5/1669-1800
VNAANKQLNNGTGVTGAIFAAHDKELKLTQAIKALPTYGASDKLESHQHVVQTIIKNNNSTHAINILHAAAPIKVKCTSKNPEVLLAHNETAQSELKETYKAIVDYAQLNKLTHIYLPLFGAGAYGHKPLDS
>MACRO_P13309/22-134
HGCNCFHTMGSGVAGQLTKAFPKILEADKLQTEWGDVTKLGSYSVYEKYFRTHKAYCFNLYTQFQPGPNFEYSALMNCMLELNEFGENKLIKPTIYMPRIGAGIGKGNWDIIE
>MACRO_Q008X6/1669-1800
VNAANKQLNNGTGVTGAIFAAHDKELKLTQAIKALPTYGASDKLESHQHVVQTIIKNNNSTHAINILHAAAPIKVKCTSKNPEVLLAHNETAQSELKETYKAIVDYAQLNKLTHIYLPLFGAGAYGHKPLDS
>MACRO_H3FC23/29-132
SEDCAMGKGIAVEFKKRYGRVPELKNQVSNGKKKGTAAFLEVDGRIIFYLITKERYFHKPTYDTIERSIKDMVSIMTKKEIKGCVMPRIGCGLDGLNWEKVESM
>MACRO_T1FVB7/439-511
DAAKYNNRVNCKWIYHVYMERLDRRFRSKKQYITLKKCILKCLQNAKRQNCSSISFPTFGCGKLGYDPNEVCR
>MACRO_Q8IEH1/191-279
KELYEGSKTLQIGDIILSKPHNVSKKVKLLAFLIMPYVWQGNSYISSNKLRYCFSNALKQLNELCISSIILPDISAGIYGYSPNQSSNI
>MACRO_B3RYG9/558-658
KSYYDGAIATALHKAGGLGYQLECEIQLQFLGIKDIGSTGGSYFGCKKVYHLPFLSSSKSITWLKDGLARCLEKAKIELMKSIAIPMIGIGGSRLKADEVI
>MACRO_Q5ZHP2/72-172
SEDCRMGAGIAVLFKKKFGGVQELLDQQKKTGEVAVLQRDDRYIYYLITKKKVSHKPTYEDMRKSLEAMKTHCLNNGVTDISMPKIGCGLDRLDWDKVSAI
>MACRO_A0A0N4YAR8/31-140
VNSTLEHSSSVFRAISKAAGGGNEYKTAYVNARKNVSHWLSRGEVLVVDVSATELRARYVFLVVHPDIHHLERAYRSVFHEAAARDCSSVVIPGLGCGAIGNSVQSTCTV
>MACRO_W4YUH7/76-174
ADVRMGKGIAKIFKEKFGGVKDLQAQGVKPGGVAVLKRGPRFIYYMVTKEKYWNKPTYKCLQDSLQSMANHCKRNGVKTLSMPRIGCGLDGLRWDQVKQ
>MACRO_A0A0G4GPG3/1530-1571
LLPSCYTTSLNILKENDLRSIAFSCISTGIFEYPNARAAKVA
>MACRO_F6QM01/106-208
VNSTDGNFQLSTGDLSQTIYDKGGQLLKTEAAANPSAHMRMTSGGNMADIQSIHHIHSSSLGDVRNLVLKALNAANEEKNKSIAIPAIGTGNLHYDPAKVAQA
>MACRO_V8PI04/237-302
ERQDRKISVQQSISTDYKTENDGDDVIHTVGPIARGHISDIHKEDLANCYKTSLKLAKENLIRSIQ
>MACRO_A8JNW5/27-128
AADLRMGRGIAVKFRNKFGQLLNLQRQNVQPGGVAVLQDQQRFIYYLITKKSSWGKPTYELLQSSLIAMRKHMISHQVPKLAMPRIGCGLDGLNWPKVKEII
>MACRO_P0C6U2/1301-1405
VNAANENLAHGGGLAKALDVYTKGKLQRLSKEHIGLAGKVKVGTGVMVECDSLRIFNVVGPRKGKHERDLLIKAYNTINNEQGTPLTPILSCGIFGIKLETSLEV
>MACRO_Q2SKM3/9-130
VSPSNSFGEMSGGLDKAIDDFYNGQAQTKASAAIRQEYLGELPVGAGLALDMRAQQFPVLILAPTMRVPGNVSATLNAYLAMRGLLLALARYNAKTERKIRNIAIPSLCTGVGGMDAVESAT
>MACRO_A0A183BNP0/1835-1951
GAFLRACEPSSSEYLEALNAVLPPSAEPAPDGFVGVTPTFGKLHTNVSYIAHAVAPIIQGAAPTPANIQGLQACYKNALQAMSDANKAESEQLPRKIAFPCVGIKAAGFPRDVAAKA
>MACRO_V4AFG2/654-729
NVPVGTILETACFGNLNCKYVLHVLLEKYKGATSLQVLSKAIRNVLLKSNAHNVSSVAFPALGVGKLYRFPPDKIS
>MACRO_A0A099US05/83-136
VNAANAQMLGCFCPNHGCIDNAIHTFAGVQLRLECANIMIAQGKEESVGQAKIT
>MACRO_F2U2R9/612-679
KRGARDHHVLHVVAPNFAPEFGSTVTQTAADLTTAYRALLTTARDNNIRSLATCALGCGAFRCSPYAS
>MACRO_P0C6X1/1301-1405
VNAANENLAHGGGLAKALDVYTKGKLQRLSKEHIGLAGKVKVGTGVMVECDSLRIFNVVGPRKGKHERDLLIKAYNTINNEQGTPLTPILSCGIFGIKLETSLEV
>MACRO_E0S2X5/19-136
HQTNCAGKMGAGVALAIKKQLLTSDAYEKYKSICKEQGSDLLGKTQLLEAPDGRIIANCFGENIPTGKGRDTDYDALMHSIAKVRNYAKRSDPMLSVGVPGLIGCGLAGGDWRIVRDM
>MACRO_F6WIP7/101-165
TDMKTGSVTFETGFALPARFVISVMEPRISLKYQTAVETALHGCYVGAMQCAAEHKLSSVAFPLL
>MACRO_L9L454/45-84
MDGCIHRAAGPCLLAECRNLNGCETGHAKITCGYDLPAKC
>MACRO_A0A0H1S8P7/89-173
AGTEYKKAVIETNMLPRGSAILTGSGDLEKQGIKVIIHACPGAVQKDKGKEFEPNIQGIIRSVQNCILLVEKNNYKSVAFCLIGS
>MACRO_A0A090L3I2/28-131
STNSKLDLNVGAGKALHRKVGNTLNSVIFDEKKKITQSTGIVVIDGGEILDNKKIMFAIIRGTDIGLLYDVYEKIFEKAIQEQFKTIALTAIGAGNLHVPLSFA
>MACRO_B3S3L9/833-924
HKGEIGKALHRLGGFQYQLDYYQNLQRLTVDEIGITKGTYFGCKKVYHIRFLSSNQPISWLIDRIKKCLEKAHSDSINSIAIPMYGSPEFST
>MACRO_L9L1X8/18-86
VVVTKGYKLSCQYICHVIWHTAYAPDQILKNAVGECLKKCIELNKTSISFPTLGTRSINMRKDKAVEIM
>MACRO_W2TD87/17-116
STLEHSRPVWNALAKACGTGSYKSAYENARGSLTSWLSRGEILVVDTSKSKLSANYVFLVVHPDVYHLEHAYRNIFREAASRGCKSVAVPGLGCGLIGNS
>MACRO_A0A0S8BU17/29-133
NGLALALRERWPAMYKDFRHYCQVSTPKSGGLWSWAGAGNVRIVNLLTQEAPPSHGSKPGKASVENVNHCLKALRKTIESEKFSSVALPKLATGVGGLDWKDVKP
>MACRO_A0A0P0VWB2/16-88
ANAANWRLKPGGGGVNAAIYNAAGEDLQRATKECADTLRPGSSVAVPLPSTSPLHQREGVTHIIHVLGPNMNP
>MACRO_Q6WI60/32-147
GCNCFIRQGSGIAGQLRRFPEVYQADIDYGREGDPLKLGEFSVALFDKHGTVPQAAVFNLYTQFSMGTRERHAEYSAIKEGVRAMVRYLEDNDDKIYLPLIGAGLAGGDWEIIRHI
>MACRO_C8X8M1/29-145
HGVNTFGLMGAGVALGARTRFPQAYREYRGWCRTGRLLPGGAHIWVPPAGADLPILVNLASQDRPGPHARLDWMTEALHAAERTLVELSDRRPGWRLALPRIGCGIGGLDWSQVCPV
>MACRO_R5A3W0/3-29
HHCKSVAFPLISSGVYGYPKDQALKVA
>MACRO_A9VAV1/570-644
HSCRTGETVIVPCDTPLARHVINTVTPRWQERFQTAAESALYACHRRVFDALMDLKANSVVLPALHNYHPAFPME
>MACRO_V4BEV5/7-72
GILITGSGKLRCSAICHLLIQKSSEDWKSIIKNALYKINKTKFESISIPAIGTGGLKVPPQISAEF
>MACRO_Q8SD58/22-138
VNVVGVMGAGLAKSFKEKYPELFERYKHDCKKRIITIGNPVIYKASDGKRFMMFPTKDNWRNPSQISFIERGLEWMMENVSDSAENEEDCIHPDWKIIIPPLGCANGGLDFSDVRTI
>MACRO_A6G5E5/1-69
MTDAGKMKAKNLIHVPNTPKPGEQVQVEDIARAASAVIVVCELKGYQSVAVPLMGAFDTGIPAEEAARA
>MACRO_T1K5N4/108-154
HSYKNILYSCYNKVLSMVRENKIRTVALPPLNTARRKYPPREAAHIA
>MACRO_F2U336/172-236
RGARAHHVLHMVAPNFAPEFGNTVTQTAADLTTAYRALLTTTRDNNIRSLATCALGCGAFRCSPY
>MACRO_D8M449/14-60
PTELEESQLSSCYREALMLSIKKKISTIAFPCLATRAHRYPIAEASK
>MACRO_Q9Y530/35-134
SEDCRMGAGIAVLFKKKFGGVQELLNQQKKSGEVAVLKRDGRYIYYLITKKRASHKPTYENLQKSLEAMKSHCLKNGVTDLSMPRIGCGLDRLQWENVSA
>MACRO_A0A0S4JUK8/71-175
VSECLSMGKGIAVLFKNQFGCVDALKSQNISVGGVAVLDRTKEEDRFIYYLITKPKYFHKPTYATLASSLAQMFQHMAAHGVTRVSMPEIGCGLDMLEWSKVREM
>MACRO_U6MMS1/166-238
TELSYQDVCRAGEARICRSFNLPSTHIAYTVTPRFTNRYVTATHNALNASIREVFIALKESRLRSIAISCLSP
>MACRO_Q8R5F3/35-135
SEDCRMGAGIAVLFKKRFGGVQELLSQQKKSGEVAVLKRDGRYIYYLITKKRASHKPTYENLQKSLEAMKSHCLKNGVTDLSMPRIGCGLDRLQWENVSAI
>MACRO_W9CA16/39-81
INTANKTSSRGGDVDGAIYRAAGPSLLRECRTTNGYMTGSAKI
>MACRO_D4J905/18-135
HQVNCKGVMGAGVAKQIKEKLLPPDEFKKYQDTCKYRNPEDLMNGEILVHGTYSEKQLVVDLFAENEPTGKGLDTDYVALYKAFETLKKMVSKCDHTMSISIPGYIGCGLAGGDWDYV
>MACRO_A0A0S7XT48/2-31
AAERGVRTIAFPSISTGAYRYPLSEAAPIA
>MACRO_A0A0M9DS09/24-139
HICNNIGGWGKGFVVAISKRWEEPEEAYRKWHRDRASNDFKLGSIQIVQVEEYIYVANMIGQQGIKTGSNGVPIRYEAVEECLEKLAEKALELGASVHMPRIGCGLAGGKWEKIEP
>MACRO_A0A0C2H1T0/61-160
STLQHSGAVYNALTKVGGTKAYKNAYEKARGELTNWLSRGEILIVDTSDTKLEAKYVFLVVHPDVFHLEDAYRNIFREAMARECTSVAIPGLGCGLIGNS
>MACRO_A0A0G0JGQ0/30-117
KTGILPKILETGGKDLLKELTAIGYVEVGYAVMVQGYELKAKHLIFMPVADHNNEEARINYVGLHQSLRAAFDLASLYKAKSVAIAGI
>MACRO_V5C155/27-132
MDKGLALKLRNKYPSLQKDLDRWCHQHNTKPGEAWMWVGQNNMRIVNLITHENMESNDHHYDKATLSNIRHALTVLVKMIAFEKLTSIALPRLGTGLGDLDWDDVW
>MACRO_A0A0S4JET5/20-121
GPRDGDAEKLRNCYRTLLEHVVTSHDQQGQHQTLGNSIWTTSSFPLLCRAAIPSSADYSCVSPAAANYPTTFRYHRSIRTLAICAIAVGLYGFPVEEATHIA
>MACRO_A8B9L0/154-251
GADGSEVNALVHAKAGPQLHTELKRVGATLRTGEACLTRAYNVGADDPDEETGLLYPMFLLHTLTPKTEDAAALKSCYERTLYIALSEELRTIATPIL
>MACRO_A0A0S8HVY0/226-349
SVNCVGIMGKGLASRAKWQFPDVYVYYQYVCRKKILQMGKPYLYKREGSLDYQLADEPSSLKNGNAETWCLLFPTKNHWREDADIQGIEKGLQWLKDNFKKDKLKSLAIPALGCGLGKLNWHDV
>MACRO_W9E4V7/37-153
HVCNDAGGWGKGFVLAVSKRWPKPEQEYRRWHRDRASSGFALGAVQVVQVEQYVWVANMVGQHGIRTGSNGPPVRYDAIDTALAQLAAEARDLAVSVHMPRIGCGLAGGNWERVEPL
>MACRO_A0A0G3V1E3/22-131
TVNCEGVMGAGIALDARLRWPDMFKEYRDLCEAGELKAGGLWWWTNPLNKQRVLCFATKAGWRYPSRIEWISEGLDTFASTYGNEGVTSIAMPRLGASHGGLSWEQVRPL
>MACRO_Q503C5/39-138
EDCRMGAGIAVLFKKHFKGVEELKAQKRQPGQCAVLERSGRFVYYLVTKKYYYQKPTSESLRKSLMSMKEHCLANGVNRVSMPRIGCGLDKMHWENVSSI
>MACRO_A0A183CE41/17-104
KESVEELIHNLAGLELAHECEQFLHIFPTSSRVTPSFLATNFKFIVHTVVPNPLDLSRLIDLKKVYICIRNSLELAVEEGAKTIAFPC
>MACRO_A0A183C5Q7/1676-1787
DGAFLRACEPSSSEYLDALKEVLPPSSEPAPDGFVVVTPTFGKLHDNVSSPIIQGTAPIPANIQGLQACYRNALQALCDAIKAESEQLAKKIAFPCVGTKAAGFPRDIAAKA
>MACRO_X5JFS0/21-47
VNAANHSLLGAGGVDGAIHRGAGSQLI
>MACRO_H2XX82/2-65
RITDGGKLKCKQIIHVVVPVNQMQIEQVVSLILETVDALHKSVVALPAIGTGNLNISPSKVAQY
>MACRO_C5L918/203-278
FNSGLPVGTVIPAPAHGINNVAAVFFVVMPYFWQGSSTDAERRFRYAIRSALEYVSSHAEIRSVAIPHLGRGIFGF
>MACRO_C5KV52/203-278
FNSGLPVGTVIPAPAHGINNVAAVFFVVMPYFWQGSSTDAERRFRYAIRSALEYVSSHAEIRSVAIPHLGRGIFGF
>MACRO_V4A6T8/86-220
SGNSFGFMDGGVNKAYSLHFGWQLQKRLQKLIREQHHGEILVGSAVIIPTFEGGAEQESMNWNGANENKPIKYLISATVMRAPQAVDDTVNSYLAFRAVVLAVGNFNKTLDEKIKSVLCPGLGTAAGRMPFDRCA
>MACRO_F2U3Y0/340-385
TQTAADLTTAYRALLTTARDNKIRSLATCALGCGAFRCSPYASARA
>MACRO_D8RZZ0/324-378
GTRYSKYRETEAARQLGLTYGNAITFACKEEVKHIALPAISCGFGGFPVDKVAWI
>MACRO_F2U0X9/241-352
HQCNAVSTYAKGLSKVIFSRYPQADLYTKQHKQASKKSKPGTTQFHAGKPHCVINMVAQRSPGRPRASETAEQRLEWFKECLAKIAANKDIESVAFPYMIGCGLAGGKWEDY
>MACRO_A0BVP9/56-132
IKQSDKPTFVQLNGKCVFVSARKKQKNQILAVVIDKEMVLNSDKSDDEKQTIYQAVQEALKIAEQKQMKSIGFPVFE
>MACRO_Q9I2Z1/28-137
DSGLALALRERWPSMVRDYRHAAHARAPEPGGIWVWAGVDEQGKTQCIVNLITQGMLHSGRSAKPGKASLEDVGHALRELARYVRSEGVSSLALPCVATGVGGLDWSEVK
>MACRO_A0A158R508/37-144
PCDENLQCNSGVARAVIQAGGALLQDTIAVCALETNGLEHAQPVISPGCFNLDTGHIVLVYSSKTSVDGLTECYKRALEAADDRLDATIVTLAPFGTGGLKARPEDSA
>MACRO_I7M082/69-153
DKVFKNYVGDSVVKECKEYIKLHEDLILNKVMHTKGGKANCKYIIHGGYIKDTNENYDGDNLRRLITESLTHASDILECQTILLP
>MACRO_A0A142Y7G6/87-132
PGKATLANVNHALKRLKHAVEKEGIESLALPAIATGVGGLRWDDVR
>MACRO_K1QZS7/108-211
LSSKGVVFRRFMEKGGEDMYEYLRNLYEGESVTVTQSSGNLDCQFVLHVALPEYQEGFSWKELQKIVQSCFTTCDLYGDHDIAFPSLGVGQLLRYPADRVADVL
>MACRO_A0A0G0RAB1/11-50
EDVVRQCVASVLAVAEAEDAESIAFPAMGTGVWGMSMADS
>MACRO_F6YBZ2/40-141
VNSVDSSYNLNLGKISASIYKHVDKQVQQECHQNRIDGCDYFRLTSAGSLPCKWILHFVVPDDLQEMSDSFLQLLQYADSDALQAKTIAVPCLGMGNQRKKL
>MACRO_A0A0A6RW92/22-134
HICNDLGRWGKGFVLAISKRWPEPEQAYRKWYRAKNDFELSAVQFIQVDSGIWVANMIGQRGIKTGSKGPPIRYEAVEKCLFKVEQKASELSASVHMPRIGCGLAGGKWSKIE
>MACRO_K0SK89/214-339
CPVGMAVVTSPGGDELRSRYDAIVHTTPPFYRYPPTLSDELDRLIGCVDIEDEHREHSWSRRLLSSCYRQSLELAFRGRSEEEGVLQSLSRMLRPAEPELSNRRIAIPLLGAGCRGFPNDVAVEIA
>MACRO_F2U2Z2/1067-1150
RSGPLRYNEARVTTSGPLALSSSIEHVLYVVAPNYVPEFGSKVTQTAADLKTAFRALLTTARDNNIRSLATCALGCGALRCSPF
>MACRO_X1X2K6/1183-1281
SKDFKMSKGIALEFRRKFGQVDQLLQQNKQVTEIAAIKFNERNILYIITKDSHQQKPTYETIFYALKNLREYCESNNINKVALPKIGSGYDQLNWEQIR
>MACRO_X1X6K4/3-92
KGIALKFRRKFGQVDQLFQQNKQVMEIAAIEFNERNILYIITKDSHQQKPTYETIFYALKNLREYCESNNINKVALPKIGSGCDQLNWEQ
>MACRO_J9M441/1238-1336
SKDFKMSKGIALEFRRKFGQVDQLLQQNKQVTEIAAIKFNERNILYIITKDSHQQKPTYETIFYALKNLREYCESNNINKVALPKIGSGYDQLNWEQIR
>MACRO_A0A0L0CY84/379-474
NNNYRYSKDICNNLFSSSLMKLEEEEKFEIKNKKSGEVYLTNSYDNIHKYILHIMLPKYNSKFILATHNTMNLCIYEILYVCFEKKIETLTIPIIN
>MACRO_K1PNS6/177-278
SVISKFICKAGGSALVKALKGVKSRQKGVSVITTVGGNLKCKFVYTVVLQPWTDMMAQKAFPQIVEECFQMCIQGGMTSISLPMLGCGRMLQYPVKTTAETM
>MACRO_A0A0G4EK44/220-303
AADVEIGQVFVTASHGVGRSQLLLFCVMPYYWQGGPTDAARRLRYTIKKALSQVTSELPFISTLCLPHIGCGLYGYQPARHTHI
>MACRO_A0C129/58-132
QSDKPTFAQLNGKCVFVAARKTQKNQILAVVIDKETILSSDKSDDEKQTIYEAVQEALKIAEQKQMKSIGFPVFA
>MACRO_Q231D5/175-261
NQISQKDPLNPGEASYTSTGLPNLTYFIHCCLPSWQGGQDGGKNELYYCIQAYYNSFKIANELSMKKIVFTDQNTSLQQIPKNLSAE
>MACRO_X1WLD0/996-1093
QDFQMNAGIALEFRRKFGQVEELKRQNKSVTEIASIIAHQRRIICLITKEHYWQKPTYENVFSTLRNLKKFCDEQEITNLALPKIACGLDQLEWPEIR
>MACRO_K1QYY2/97-198
MSGNGPLAKAVAAAGGSKYNESYSKMRKKFQYGSHKWKIGEVETCSGGELNVRFVVHAVIQSMIGTDQENLKSYRSTLMKIFYTINSYNKSTKFAMPLIGAE
>MACRO_A0A0L8HVE6/2-36
CLPAKYIIHTVGPMGEKAEELRSCYQKSLNSLLKD
>MACRO_A0A0B1TUY5/37-89
KAYKLEAKYVFLVVHPDIHHLEDAYRNVFREAMARGCASVAIPGLGCGLIGNS
>MACRO_A0A183GUD8/38-133
SSTLEHSSAVWKAISKEAGLNEYKAAFVKARDAVGHWLSRGEVLVVNTTATKLSAKFVFLVVHPDIHHLEAAHRSVFREAAARQCSSIAIPGLGCG
>MACRO_A7T7W5/474-590
VHICNDIGGWGKGFVMAISKRWKAPEKQYREWFKSKENFALGQVQFVRVEEELWIANVIGQHKINKDENGNAPIRYEAIKEALSKVSNFAKENEASIHMPRIGCGLAGGKWDRIEPI
>MACRO_S0EZM7/82-163
AAKLARDYGADRPQREADRFAPLPPGEALIVSGARYRYTYTALAVIFDQQKQSSPERIVHAVRRAMELARQRDCTGVILPDF
>MACRO_C0H4N1/385-480
NNNYRYSKDICNNLFSSSLMKLEEEEKFEIKNKKSGEVYLTNSYDNIHKYILHIMLPKYNSKFILATHNTMNLCVYEILYVCFEKKIETLTIPIIN
>MACRO_V6LMR9/113-203
ARVHARCGISLQNELKRLVTNQRVGEAVQTPPYDLFQIDAGGQKYPLMLYHAIAPNQEDPQGLKSAYERALYLCASDGMKTISLPILSGVA
>MACRO_I1FGA2/1056-1122
RAGGEKLMDELSSADHPPLGENIVTSGHNLRAQVVCHAVFGDSEDDIISCCRSALETAYEQEYKSIV
>MACRO_A0A0L8IA34/33-129
ANQVISKLEGVTARIVSRARDAIVPELEKYYNIEMEIGTTLITNAGPLKFNYIILLVLPQYRLDKNYDYQNSLMKLSFSIRKAVNSTQNVQATEIAT
>MACRO_U6PK63/46-137
SIWKSLTTQAGPREYKKAFKTAKEGSQYLGHGDILVVDTSKTKLSAKFVFLVVYPDIHHLDKAYRAIFREAAARRCTSVVIPGLGCGRIGNS
>MACRO_Q22A16/109-178
SSKQNPPQGTVVHTDNSGQLKYPHILHLSLPFWQSCEDVTEVQAKLYEMYKKVLQKADQLKQESILFTDL
>MACRO_Q8A8B0/23-139
HICNDIGGWGKGFVLALSKKWKMPEEAYRQWYKSQEEFTLGAVQFVNVENKLYVANMIGQHGIYKDSKGLPPIRYDAVRQCLKEVALFTIAHKASVHMPRIGCGLAGGKWELMEQII
>MACRO_A0A0G1ER26/95-173
ERSVNLQKIGKATRTGLAISTSAGGHDTIRTIVHVNTINPLKSPPCDQNDIRLCTKNALIEADDCGSTYVAMPVLGTEL
>MACRO_A0A0B4S0N1/34-109
IITKAGNRLLDVFSKISSLATGEFKTVPAFNLKATYVVLCSIPPKIENEEDEKFLEEIFSDILVEIERHKFNTVAV
>MACRO_A0A101E7M5/26-140
CNDVGAWGAGFVLALSRRWKKPEEDYRRWYRGGRELGFELGKTRFVRVEDDIWVANMIAQRDIKPVGGIPPIRYEALQLCLEEVAKKALELNASVHMPRIGCGLAGGTWDKVEPI
>MACRO_Q86BG8/155-258
VHSVSADFAMCAGINLQFRCKFGQVDELKRQHKHTGNVAVLEQDGRHIYNLVTKERSHEKCTYAALYYALLAMREHMREHGVTKLAIPRLGCGIDRLDWLRVRS
>MACRO_A9GTN3/60-168
HGVSCVGTMDTGISVTFKKRWPGLLPAFEQRSAERKLQLGEAFVWSEGGDTVYSLAIQENATKRPTLAALERSLAAMVTHAEGAGIARIGVPRVGAGKTGLEWLRVKSI
>MACRO_I1FTN6/267-365
HCVSEDMHMGKGIAVAFKKKFKRVDQLLEQGVKTGGVAVLEDNKRYIYYLVTKKKYFHRPTNDTLKSSLSVMREHIVANGVKELHMPLIGCGLDELDWY
>MACRO_A0A0C2JAT1/104-174
LGKVVNVPYKKQHVYCMFTRKHWWERSSYSALLTCLKRLLIRVLRNKQKYVFIPRLGCGVDGLDWEDVKSM
>MACRO_A7AWY4/133-219
PKEYESAIKEFKALQIGDVILTPPFGATRATVIGFVITPFFLETSSRDAVLKVRHVVKTALEQVNRMGISNLLMPLLSDSISGYEPI
>MACRO_Q81862/804-895
VNASNVDHRPGGGLCHAFYQRYPASFDAASFVMRDGAAAYTLTPRPIIHAVAPDYRLEHNPKMLEAAYRETCSRLGTAAYPLLGTGIYQVPI
>MACRO_U4LQF9/148-229
ECVLLPESEVVLTSVITVAAPRYPKCTQDGSDFVSDEAREAMKEKVRAVFRIAGENKRRNLVLGAMGCGAYGCPKEAVANIM
>MACRO_A0A183BU27/1599-1654
VNAANGQLKRGAGVDDAIHRACQPEMDCLQNALQTLHTSNGSDFTPGSVLLTDAFG
>MACRO_A7BV07/26-133
HICNDLGRWGKGFVMAISRRWDTPEKAYRKWHKERANNDFELGAIQVIQVESDILVANMIGQRGIKVGNQGPPIRYEAVEKCLYEVNQTAIELNASVHMPKIGCGLGN
>MACRO_A0A0D0SLB9/49-118
DCLVGTTEIIGSHAAIIVKSNSYDEVDESLLRAALEDLRTKCEEEHIDRIAMPKLCTGGNSLRWKTVRTI
>MACRO_A0A0P9CXG1/46-138
PANAFGFTDSGVDMAISQEIFDWRLQDTLRAQIDRDFDGELLVGQALVLPTKSARLRYMIVAPTMRVPADVSGSVNAYLAMRAILRAVEAHNR
>Peptidase_M17NA0A0S8A4I7/19-147
VVGIFEPRRLSAAAEKIDAATEGYLSALLRRGDLEGKLGQTLLLHNVPNTLAERVLLVGCGREREVGDSQYRQIIAKAATTLNETGSMEATSYLSELNVKGRNTHWKIRQAVEMTEDALYRFDHFKSKK
>Peptidase_M17NA0A0S2TBB2/19-147
VVGVFEPRRLSPAAERLDQVSDGFISNLIRRGDLEGKIGQTLLLHNVPNTLCDRILLIGCGRERELHDAQYRKIIATAATTLNDIGAMEAVCYLTELHVKGRDNHWNVRQAVETVENSLYSFDQLKSKK
>Peptidase_M17NQ5QY05/19-147
VVGVFEPRRLSGVAEQLDKVSDGYLSNLLRRGDLEGKSGQVLLLHHVPNILAERVLLVGCGKERELDERQYRQIIARTMNTLNETGSMEAVCFLSELHVKGRDTYWKVRQAVESARATLYNFNELKSKK
>Peptidase_M17NA0A0S8A0M0/19-147
VVGIFEPRRLSDAAHQLDEATGGYLSALLRRGDMEGKIGQTLLLHNVPNTLAERILLVGCGRERELGDSQYKKIIAKAASKLDETGSMEGTFYMTDIGVKSRDMHWKIRQAVEIINDALYRFNELKSKK
>Peptidase_M17NQ3SL83/26-153
VVGVFESRKLSAPAIDIDRASDGYLSDIVRGGDMDGKAGSTLLLHRVPNILADRVLLVGLGKEREFHEKSYRDAIARAIRTLRDTGSMEAVITLSEIAVRKRDVTWNIEQAVISAQEALYRFDRMKSK
>Peptidase_M17NA0A0S2JCQ6/19-145
VVGVFEPRRLSGTAEQLDEISEGYISNLLRKGDLEGKAGQMLLLHHVPNILSERVLLVGCGKERELDERQYRQIITKTINTLNETGSMEAVCFLSELHVKGRDIYWKVRQAVEAAQDALYSFDSLKT
>Peptidase_M17NK2JK99/19-147
VVGVYEPRRLSPVAEQLDRISDGYISNLLRRGDLEGKVGQTLLLHHVPGVLSERVLLIGCGKERELDERQYRQIIQKTIATLNDTGSMEAVCFLTELHVKGRDTYWKVRQAVEATEASLYSFTQLKSKK
>Peptidase_M17NI3CIV8/19-147
VVGIYEPRRLSEVAKQLDEVSDGYLSSILRRGDLEGKIGQTLLLHNVPGTLADRVLLVGCGRERELGDTQYRKVISHAIRTLHETGSMETVCYLTELNVRGRDTAWKVRHAIETARYALYSFDQLKSKK
>Peptidase_M17NA0A0J8GUH7/19-147
VVGVFEPRRLTPVAEQLDKISDGYISNLLRRGDIEGKAGQMLLLHHVPNVLSERILLVGCGKERELDERQYKQIIAKTINTLNETGSMETVCFLSELHVKGRDNYWKVRLAVEAAQDCLYTFNQLKSKK
>Peptidase_M17NP0C6E1/19-147
VVGVFEPRRLSPVAEQLDKISDGYISSLLRRGDLEGKPGQMLLLHQVPGVLSERVLLVGCGKERELGERQYKEIIQKTINTLNETGSMEAVCFLTELHVKGRDTYWKVRQAVEATKDGLYIFDQFKSVK
>Peptidase_M17NA0A077ZNM5/19-147
VVGVFEPRRLSPIAEQLDKISDGYISALLRRGELEGKPGQTLLLHHVPNVLSERILLIGCGKERELDERQYKQVIQKTINTLNDTGSMEAVCFLTELHVKGRNNYWKVRQAVETAKETLYSFDQLKTNK
>Peptidase_M17NP68767/19-147
VVGVFEPRRLSPIAEQLDKISDGYISALLRRGELEGKPGQTLLLHHVPNVLSERILLIGCGKERELDERQYKQVIQKTINTLNDTGSMEAVCFLTELHVKGRNNYWKVRQAVETAKETLYSFDQLKTNK
>Peptidase_M17NA7C0N4/19-147
VVGIYEPRRLSDAGRQIDDASQGHLSSILRRGDLEGKVGQTLLLHNVPGTLADRVLLVGCGRERELGDTQYRKVITQAIRTLHETGSMEAVCYLSELNVRGHETAWRIRQAIETAQSALYVFDQLKTKK
>Peptidase_M17NA0A084CM11/19-147
VIGVFEPRRLSPVAEQLDKISNGYLSSLLRRGDLEGKSGQMLLLHQVPGVLSERVLLVGCGKERELGDRQYKEIVQKTISTLNETGSMEAVCFLTELHVKSRNTYWKVRQAVEATIDGLYTFEQFKSTK
>Peptidase_M17NA0A0A6RZR8/19-147
VVGIYEPRRLTDVAKRIDDVSQGHISSILRRGDLEGRAGQTLLLHNVPNTLADRILLVGCGRERELGDNQYRKIVTKAIRTLHETGSMEAVCYLSELNVRGRDTAWRVRQAIETAQSALYVFDQLKTKK
>Peptidase_M17NP45334/18-146
VLGVYENNKFSKSFNEIDQLTQGYLNDLVKSGELTGKLAQTVLLRDLQGLSAKRLLIVGCGKKGELTERQYKQIIQAVLKTLKETNTREVISYLTEIELKDRDLYWNIRFAIETIEHTNYQFDHFKSQK
>Peptidase_M17NQ0AB75/19-146
VVGVFERRRLSPAAKAVDEASGGAITAALKRGDIEAKPGQTRLLTDLDNVKAARVLLVGLGVERDLDERTYRKAVTAAAQAAQDCGAGEATFYLPEVEVKTRDLAWRVQQLAIGVTGALYRFDDMKSE
>Peptidase_M17NA0A094ISW9/19-147
VVGVFEPRRLSGVAEQLDKVSEGYLSNLLRRGDLEGKAGQMLLLHHVPNILSERVLLVGCGKERELDERQYKQIIEKTINTLNETGSMEAVCFLSELHVKGRDTYWKVRQAVEAAQAGLYCFNQLKTRK
>Peptidase_M17NQ606B9/19-144
IVGVFQKRKLAPTAEALDALFDGLLARLLKRDDVEGKAGDTLLVNHVPGGRIDRVLLVGLGKREELNVAAYRKSLAAAFKVLKESGAKHAVSALHEVEVGQRGADWKIRQAIELLESGLYRFQEMK
>Peptidase_M17NC4LA51/19-147
VVGVFEPRRLSAVAEQLDRVSDGYLSSLLRRGDLEGKTGQMLLLHQVPGVLSERVLLVGCGKERELDERQFKQIIQKTISTLNETGSMEAVCFLTELHVKGRDAYWKVRQAVETAQNSLYTFDQFKTNK
>Peptidase_M17NA0A0P9CUV5/19-146
VVGVFEPRRLSPAARDIDRATDGYLTKLLRRGDLEGRQGQFLMLHNLPNILPDRVLLVGMGKERDLDDKRYRETVEALVKHLDGTGSMEAVVYFPELHVKGREIEWKVRAATESGALALYRFDQYKSK
>Peptidase_M17NW6M362/19-147
VLGIYESRRLTSAAEQFDTACGGYLSTLLRRGDLEGKPGQSLLLFNIPNASCERVLLIGCGREREIDDRRFHKIAAHVATTLNETGAADATIYLTDLAVRGRDLNWKIRQMVEAVETAQYRFDQLKSKK
>Peptidase_M17NA0A1B1YQS2/19-146
VAGVFASRALTPSAKLLDKATDGAISAAVKAGDISGKPGETLLLRGLSGIKAERVLLVGCGKAGELHEGTYQRIVAAAAAALGRLHGADAALYLAELAVAGHDEAWRVRTAVAAADHALYRFTEYKRE
>Peptidase_M17NA0A0F6TR18/19-147
IVGVFESRKLSAPAQQIDDISEGYINSIVKRGDMEGKFGQTLLLHSVPGTSCDRVLLVGCGKEREFDAIKYKKICGKVIKLLNETGATDAINSLPLLNVKGQELYSKVRFAVEAANDSLYVFDQLKSEK
>Peptidase_M17NK9U5C6/20-144
LGLFEDAVELTGELAELDGKFAGAIAELIADTEFKAKEGSTAVTRVSGGSAVRKVILVGLGKPDGLKIDSWRKAAAAVARLAKKERCKTLGISLPAWNNDPTATAQALAEGIQLALFQDNRFKSE
>Peptidase_M17NA0A0S8C475/19-147
VVGVFEPRKLSRPGAALDRAAKGYLSAVLRRGDLQGKLGTTLFLHNVPGAAADRVLLVGLGREAEFSEKNFRSAVAAAIRALGTSGAEEASLHLTELAVGKRDAAWKVAHAVMVARDSTYRFSRMKSKQ
>Peptidase_M17NO68822/19-147
VLAVGEGRKLGASAKAVDDATGGAISAVLKRGDLAGKVGQTLLLQSLPNLKAERVLLVGAGKERELGDRQYRKLASAVLSTLKGLAGADAALALGDLAVKGRDAHAKARLLVETLADGLYVFDRYKSQK
>Peptidase_M17NX5JFN4/20-143
IGLFEDHLELTSDLEALNDKLAGTIQELITEEEFKGKAGSTIFTRVGGGSQVRKLIVVGLGKAEDLNLERLRGAGASISRLGKKQKCKTLAISLPTCNSPAETAQAIAEGVELGLYEDTRFKSD
>Peptidase_M17NA0A161S946/19-146
IVGVYESRKLTLAADLLDRVSNGFIGDVLRRGDMEGKLGSTLMLHAVPHALCDRVLLVGLGKEREFRAKEYREAVRASIKALTQTSANEAVSYLTELTIKKHDVEWMIEQATVVTLDALYRFDRFKTR
>Peptidase_M17NA0A011RL00/19-147
VVGVFEPRKLTLTGELLDNAARNHLSDIIRRGDMEGKAGSTLLLHNVPGTLCDRVLLVGLGKEKEFGDKEFADAIRAAVRTLNETGSFDGTVFLTDTAVRRRSTAWRVRQAVIVAHEAVYRFDQFKSKK
>Peptidase_M17ND9SCE2/19-147
VLGVFEGGQLSPAAHIFDKAADHQLSRLVARGDMTGKSGSTTMLHTLPGVTAERVLLVGLGKIEEFDAKRFLDMLRATFAALQKSICKDAALYLSDLAVIARDETWKINQIVLLAAESAYQCDQLKSKP
>Peptidase_M17NO67868/23-144
VFVYEGDLKPLARLSKGTSNKAKRVAELENFKGKEGEILKVPTLGTSVDFVYIVGLGKKEKVGEDTYRRASANLVKRMRRDKVESTVVVIPRRGDVSKEITKAITEGAILGNYRFDKYKSKK
>Peptidase_M17NO32106/15-142
VVGLFQKSQLTGKALEIDEMLEGHLTQLLKEGDVSAKPNQVSKVFPPSSAGMKRIYFVGLGREANYSFEQAKERFAHVFQAIHKDRKQETAVLLDTFISEDVPPADAAHALAESCLLASYEVQDYKHK
>Peptidase_M17NC6WT45/19-147
IVGVYEGRELSDAAQAIDKLSSGYIGSVLKHGDLEGKLDSSLMLHQVPGAQADRVLLVGLGKKAEFGAKQYGKAVRASVKALGAISVDVVLTTLAELPVAGVDVHKKVSQLVETALDASYRFDAIKRKP
>Peptidase_M17NA0A0S4KS88/23-150
LFQCEGSELSEQEAASLDKALGGSISDLLRSKEFEGKTAELVLLHTHRKIPAKRLLLVGLGKKDALGLETIRQALGHAVKRVRQVKAASFTAAVPAVTPPDSTMIDVAQAMTEGAILGAYQFTAYRSE
>Peptidase_M17NQ8PCR4/21-145
VVGAFADKTLSPAAQALDSASQGRLTALVARGDVATKTGTTSLVHDLPGVQAPRVLVVGLGDAAKFGVAPYLKAIGDAARALKTGPIGTALLTLTELPVKARDAAWNIRQAVIVSDHAAYRYTAT
>Peptidase_M17NQ82X54/19-147
VVGVFESRKLTEAARVLDEAGKGHLGRIVDQGDMDGRANTTLLLHGISGIDSKRVLLIGLGKEEEFGEKVFLDVVRTTFKALQPTGAKDVGLYLTELTVKGRDVAWNVLQTVILAEESAYRFDRLKSKP
>Peptidase_M17NA0A0Q9YMW6/19-147
VVGIYDSRKMSRSAELLDAASNGYISAIVRRGDIEGKFNQSLILHNVPGLLSDRILLIGCGKEREIDEIQYRKIIRKATECLNDIGAMEAASYLTELPIKGRNLAWKVQEAVISSEQTLYRFDQLKSQK
>Peptidase_M17NC0N7W2/20-146
VAIYDGGELSPSAAQLDEDSQGAVQRVIDSGDMTGKRGQTLFIHHPSGIKATRLLLVGFGKKGKTTENDFNAATTTMAQVLNDSGAQSVVCTFAEVELSNRNAAWKVRQTACNTESALYKYTQTKSD
>Peptidase_M17NQ9S2Q7/20-145
VIGVAKGAGGPSVAPGAEAVDKAYDGRLAAVLETLGASGAEGEVTKLPAPSGFKAPVVVAVGLGAEPEKDAGFDPEALRRAAGAAARALAGAKKAAFALPLAEAADAGVVAEGLLLGAYSFDAYKA
>Peptidase_M17NI3BPX8/20-147
IVGVYRHGKLSAAAAQLDAASGGALQNHLDIGDFSGDKNRTSLLYNLPGVTSKRVLLVGMGEKDKLTLEALAQITQSAVNALKSGKVGNAISFLTDEIASEYLQSAVRQTVTAVADALYTFDAYKSKK
>Peptidase_M17NA0A0G1XNN9/21-146
PWFEEAKRQPAFTTSTDQAMDGLLTEVVAEEKFEGKMGQSLFVRPAGGSRVKRVLLVGCGKEKKMDAERVRCVAAHILDAVKTREIKVLTLPLFQLEGMTAREVAQAMVEGLHLAAYTFGRYKKEK
>Peptidase_M17NQ7NHC6/20-146
VGLFQDGPEPALALAALDAAVAAVVLEVISEEEFKPKSRQKLTVRVGGDTGLRKVVLVGLGEQAKYKPESLRQCIGEGARTLKAIKATTAGVWVPPLGEGGEEATVEALVEAIRLALHEDRRFRSKK
>Peptidase_M17ND3RPK4/19-145
VLGIFEKRKLSGPAERIDEASDGHLSRLLKKGDIEGEAGQTLMLYDLPGVTAERVLLIGLGKKKDFTRANYRKALAAATTLLQQSGAGEATLALPETLPNTLDLYTSVRDAVVTVEDKVYRYSRTKD
>Peptidase_M17NQ8RX72/96-230
AVGVTEKDMAKDANSKFENPILKKLDAHLGGLLADVSAEEDFSGKPGQSTVLRLPGLGSKRVGLIGLGKSASTPSAFQSLGEAVAAAAKASQASSVAVVLASSESFSDESKLSSASDIASGTVLGLFEDSRYKSE
>Peptidase_M17NQ1D2K4/19-145
VIPLFEGELGDSAPSSLSSADGALEGRLRGAATQEGFKGRADQSLVMHTLGRTSSERVLLLGLGNRARFHPEVLRLAAGRAAKTAQRLKVTSVAFALPATESTQDAVRAVVEGVALGVYRFDKYKSS
>Peptidase_M17NA0A0T6A1A8/19-147
IVNLFEGVTKPGGATAAVDQALGGLISQAIAQGEFQGKAGTHLLLHTQGKLKAERVLVAGLGKQAQFGRDAVRSATGEALRLLRRHGCRQVGTILHGTGTGGLDVAEVAQAITEGALLGLYTFDRYKRK
>Peptidase_M17NA0A0S8BM85/20-146
AAVFEGPSLSATAQDIDSASNGAVSRLLESGDLEGKKGQIMLQHDVSGVGSKRVMLVGCGQQEKFDTEAFLAMAARAAMHINKTAATSAVFALGELEVSGRDTNWKLRHLTEALEAGHYQFDVMKSE
>Peptidase_M17NP73971/20-144
LGFFENATEITGDLTQLDDRLEGVLRELIEEKEFKGKAGQKLVSRVGSKTPIKKLILVGLGEIEKFNSQVLGDGAAAIARLAKGEKVKTLGVSLPQREHDPAQTAAILTEGILLALHQDNRFKSD
>Peptidase_M17NA0A0S7XNQ0/19-147
VVNIFEGVKIPGGATGAVDKALGGQISKLCKQGEIDGKLGKVTIIHALGKVPAERIAVVGLGKKEEFGLDEVRIASAAAVRAAKEAKAKRIASIVHGAGVGGLAAKEAAQATVEGAVLGGYEFEGYKTE
>Peptidase_M17NP9WHT3/30-157
VPVVSTGEEDRPGAVVASAEPFLRADTVAEIEAGLRALDATGASDQVHRLAVPSLPVGSVLTVGLGKPRREWPADTIRCAAGVAARALNSSEAVITTLAELPGDGICSATVEGLILGSYRFSAFRSDK
>Peptidase_M17NQ944P7/97-231
AVGVTEKDMAKDVNSKFENPILKKLDAHLGGLLADVSSEEDFSGKPGQSTVLRLPGLGSKRVGLIGLGKSASTPSAFQSLGEAVAAAAKASQASSVAVVLASSESVSNESKLCSASAIASGTVLGLFEDSRYKSE
>Peptidase_M17NA0A0S8FX53/19-146
IVNLFQGAKSPDGATAAVDRALGGLVSRLIIDKEITGELGDTTVIHRCNNLKAKKVIVVGLGKQDKFDLDGVRKAAGAAAKKARDIGAKSVGSVVHGAGVGDLDGAHAAQALVEGTFLSLYRFSEYKK
>Peptidase_M17NA0A0T6AHR3/19-148
VVNLFEGVTSPGGATGAVDKAIGGAITAAIHDGDFHGKWGETLFLRPGKGLASPRVLVVGLGKKEKFTPDHVRQLALPVMRMAKKKKISTVASVLHGAGAGGFDQEETARFLALGAVLSEYEYDRYKSEK
>Peptidase_M17NT0L7F2/21-146
TFFEGEKVLKGKGKQLDSLLSGGISNLIKSGDFTGKAGQVAVFYPQNGYGTKRVFLIGLGKKEKFDLDKIRAAGGRAVQKAKELKLKRFAFIYPDNLPAKFQNQDVAQALTEGVILANYEMAKYKT
>Peptidase_M17NA0A0A8K3V8/26-152
VVFAEEGGKLTPAAQDLDKKTKGLLRQAAKIAGFKGKQGTSVDLLAPQGVKFARIVLVGLGKLKDYANDDWLNFGGAVRGKLTGQEGDTAHIYLETAKDGITPEDIASFALGAQLRNYTFDKYKSKK
>Peptidase_M17NB5JSG8/19-146
VVGVYASKALTPAADALNNACGGAIKKVLRQGDFAATVGDTLFLYELDGLTSKRVLLVGLGDKKSLSVARFQQSHAAAAKALQKGNATEALSFLHEADLKDKSESWKAQYAVAAVGHALYRFDEHKSK
>Peptidase_M17NI8HWB1/19-146
IVGIFDRRSPTEAAQVIDGVSDGAIGAVMRRGDLDGKLGQTLVLHNVPGTFADRVMLVGLGRERSFDENAFRKANAASAKALRNTGSIDAVSYLTHLPLKGRDFQWNVLQAALSFEDAYYRFDDCRGE
>Peptidase_M17NA0A0S8GQH2/26-155
VLGIYKDTKKLPPALTAVDKAAGQAVSNLLKTGDFTGKADETALLYPLGKFGCRRIMLVGLGDKKSLQINTLRQAAGTAVRAADKIGIARLALALHTLIEKKHDPRLVGQALTEGMIIGRYAYQDYLSEK
>Peptidase_M17NA0A0S8HUS2/20-147
VFLFEETRTIDEWLTELNEITGNRLSELLKMRDFKGELNETLLIYTPERSPVRRVLLVGMGKKREFNAEKVRQVFGTASRNARDKKLKRFTLCLEGVTVPELTKGELAHAAVEGALLSLYQFIKFKTE
>Peptidase_M17NA7HYF8/18-145
VLVTEGATLRGIAADLDGKLGGALKRAMKAAGFTGKAGSVLEVVGPQGVSAGRVLLAGLGKSADLSAASLEKAGGELAGRLEKTKETALSIVLDGISGPKLPAGEAAARVALGARLRSYRFDKYKTKK
>Peptidase_M17NE1V5X9/19-146
VVPVFKDGDLLPVAAKLDDASERLIGQLIERGDFDARLGNVQLIPFAPGLNADRLMLVGLGSREKCQEGAFRKAVDAAFGALATLPADDATVAFNDVPVPDRACDWKARMVAEAAHRAIYRFNDFKSE
>Peptidase_M17NQ6MH10/20-147
VFSKSSSQKDKLAKVTHSEIHKALLPSLEEKTISGKHQETVVFREFSFKGFRHVIVVGLGKENEITHESVRQSMASAYEAIKALNVTEAAVHFDGITAGKKDAADFAKATAEGLILTSYVFNELMSGK
>Peptidase_M17NQ74GB4/20-145
VGCREDNPLEDSLLARIDQLLQGAIASLVQSREITGELNRVTILHTLGRLPAERIVLVGLGNSGALTSDRLRQVGGSAVKALKGAGVTRAASVVHRAAGVPPTSVADIAQGLSLGDYSFDIYKTKP
>Peptidase_M17NQ7PN16/11-143
VLGLYEQEIDTEEPRLSPTAIHFDAKTDGQLLNLIKECNLKGKLGSVKVFNNLDPEIGSIAIVGLGIEGAGYNELEMIDEGLENVRVAAGVGAKTLANEGCTQIYVDPMDYPEQAAEGSGLATWRYQANKTKK
>Peptidase_M17NQ2BIS5/19-147
IVAIEADNALSPAAKAADEASSGYISEILSGGDISGKTAQTLLLHKVPGLAAKRVLLLGLGKEDDRNNRSYRKVVKAAMGIVKSTGVSSATFALNTTLTNDDDNYRQLRHLVEWSGNELYTYDETKSKK
>Peptidase_M17NW4M0A6/19-145
IVPIYQDTPMEAESPVALLDASLDGLLRDYLDSGDFSASLNSTTLLRTRGSIPAPRLLLVGLGKPDAFTVDHLRQASASAATTVQKLGVATMAMLLPTTELTLETQAQAVAEGALLGLYSLKTYKTS
>Peptidase_M17NP57448/19-137
VVSVFELSELSDSAIYLDKCSNGHITSLIKLGDIQGKIGDTLMLYKVPKILSKRILLVGCGKKDEINIIRFKKILKNTIHAIKKKSITNIVYSFSNINIDNIYWMIRRMVLSLKESLYE
>Peptidase_M17NA0A0K8MEW9/19-145
LACFETQNLSEEAQVFDQAQQGLLKNALKTNRFKGKKNEILILTAPSHTTYSRIILFGLGKADALSIETLQDAGGTLIAALRPTPDTNLEIHLGALTANRYKASDIAAHMAFGAQMRYWRFDKYRTK
>Peptidase_M17NH8L6A0/21-144
VAGVYEGGVFTSGAARLDTASQGALKQLVDAGDLTGQLGQTLVLFKPQGVAAERILVVGLGTQKSFDAQRFQKVSLDAARAIDKLPVSEAASLLPEIDVPAHDINWKVRTAALAADHAAYRYTA
>Peptidase_M17NA0A0W1RUP3/20-147
IVGVFESRRLSDAAETIDRVSDGFISAITRRGDMDGELGDTLLLHGVPNIQADRVLLVGLGKERELDTRGLVKATRAAVEALHHRGTAECVSHLSEIDVRGSSMEQVLRQSIVAIDDALYRFDELKSE
>Peptidase_M17NC3X786/24-149
VGVYEDKKLTSEAAELDNQGIISNALKNGDIDGKPGSSLLLREPATTGSRRILLVGLGKKPEISEKDFRQSIDAAIKSLSQTTVAHLLIALPLNNVSGRDVSWSIYSVLSAFHALLYRSDALKSQK
>Peptidase_M17NQ8XHI3/30-139
NEEINNKINILKKKEQFKGSYGEIFNITRTTDDNIQDIILLGLGKETEITKEKIRRAFGKAVNEIKRLKSKSVFLRFDSVEAIGLENTLKAMVEGLALGSYSFNKYKSDK
>Peptidase_M17NU2EM92/19-145
VVGIFDRRKPSTQAEALDEASGGLIASVMRRGDMDGKLGQTTLLHGLDDLFCDRILLVGCGKERDFNARSYRQACQAAAKELDTMGGVDAAIYLTELNVKGRDDFGWQVKQALLAFEDVFYRFEACR
>Peptidase_M17NC7MYY8/25-144
VVGTVQGPDGLELAAGAEAVDAAFDGTLADVLTTLGATGKLEETVKVPSMGKIPAGVVIAVGLGEPDEVTDERVRRAAGASGRLLAGHKRVLTTLSALDLQAAVEGTVLGAYRFTDYKSE
>Peptidase_M17NA0A0M2R9F3/19-144
TVTEGGQLSTTAKQFDDKIGGALSRAISNSTFKGKKGELLEILAPGGVENSRIILAGLGNPNELKATDFENLGGQLYKELSAKGEKAVCICTDDVKVHGSEEDNAGALIAYGALLRSYRFDTYKTT
>Peptidase_M17NA0A135L5A7/19-148
VLGHYSENTKPQGKLADVDQALDGAISDLIQQGEITGKAKETTLIHTFGKISAKRILVIGLGEKDAFDQDMVREIAAVAVKTAIKVKAKKVASCPFGIKHPNIHEHHVTHSFAEGAHLAHYRFDGYSSKK
>Peptidase_M17NA0A0A1H3H4/19-145
AVGVFEDLGPTDSAKRIDEASGGAVRAALRSGDMTGKRGTLIVLRSLTNVASPRVALVGLGKSADFGDKAYAEAIAATVRGCGAGVATLAIAASEWAVRDRGLPWAARALVLAARAARFRTDELKSR
>Peptidase_M17NF4INR3/36-168
VVGVTEKDLAKDGNSKFENPILSKVDAHLSGLLAQVSSEEDFTGKPGQSTVLRLPGLGSKRIALIGLGQSVSSPVAFHSLGEAVATVSKASQSTSAAIVLASSVSDESKLSSVSALASGIVLGLFEDGRYKSE
>Peptidase_M17NV5BYC4/19-147
IIGLYQNQQLVTSGPVLSESLQNLIAKVISRGDTNGKVGETVLINIIPDGGVERVLLVGLGENKPLTPKNFRKALSAAVNNLKKPYLKSIACGLAAVAVEGCDLRWNVRQIVEVFNDAVYQFTALKSEK
>Peptidase_M17NA0A1A6C586/19-147
VLGIFKGSSRPSGLIKQIDDATGGWLQKQLKRGDFGGAKGQTQYLYDPPGLLAERLLLVGCGDSAEFGERAYLEACQTAAKTLNEGGAKQAVSCLPALKVGRRDLAWKIQQAAYNTGIALYTFDEFKSK
>Peptidase_M17NA1Z9G3/64-195
VVGVYSKEGDGKEVKMTSSGEKFDDRTQGKVSELLRETGIKGELGKGKVFMNVDAEFRAVAVVGLGQEGAGFNDLENIDEGMENARVAAGVGARALQLQGCTEVFVDSMEYPEQAAEGSALAIWRYNSNKRK
>Peptidase_M17NP30184/36-168
VVGVTEKDLAKDGNSKFENPILSKVDAHLSGLLAQVSSEEDFTGKPGQSTVLRLPGLGSKRIALIGLGQSVSSPVAFHSLGEAVATVSKASQSTSAAIVLASSVSDESKLSSVSALASGIVLGLFEDGRYKSE
>Peptidase_M17NQ72F03/19-149
MVFVFKDEPLAEVDSQLVEAAPWLTIAPAGNDFRAAKDEVAVLHGPPAFDIPRVVAVGLGKREDCTLERIRLAAAAGIRRCRDLRVENVGVVAAQLGRMAPTEHDALRVAEEVVCGALLGLYRYDRFRTVK
>Peptidase_M17ND8R1F7/60-186
IAVFEGGMSDEAFGILDKDLNGLLADVAAEEDFTGKSGQASFVRIPGQGFKRIGLVGLGKLEKSSLARPWKGVGESIAAAAKTAQASSVGIVLSALDQEGVDSNAGASAITSGVILGSFEDTRFKSE
>Peptidase_M17NA0A074MF53/17-144
IVNLFEGTTQPTGATGALDQALGGQISALIETGDFTGKFKELKVLYPFGKLKAKRIFLVGLGEAAEFTHPRARQAAAVAARAARDHKAVTVATVVHGAGEGHLDTALAAQALTEGTLLGLYQVTTLKK
>Peptidase_M17NQ6N5B9/21-146
IVFCDDGLKFGATATKALGAAVATVKRAAATAQFKGKSGSALDLLAPEGLKVGRLIVVGAGKAASINDYDLLKLGGAVAGKIGAGDTAVTVVADLPTGAMKPEQAAAIASGIRLRAYKFDRYKTKK
>Peptidase_M17NI0I8C4/19-148
VVNLFEGVETPGGATAAADAALNGSIRALIASGDFEGKAGTTALLYTDGRLPAPRVLLVGLGKADKFDMQAARKAAASAHKALAKLKGVKHYATVVHGAGAGGLEIEAAAQALAEGALLAAYRVPLYKRE
>Peptidase_M17NA0A0S7XVV9/17-144
VVGQFSDVKVLDKLNKELDRKLGGAIERLIKLGDFKGKEGTSTVVYGDGKIGAKRVMLVGLGKKKKATLDTVRKATANAGKKSVEMKVKNISMALHSAFGGRFDLSAMGRAIAEGVYYGSYRYDEFVT
>Peptidase_M17NA0A0L0TMR0/27-155
VLGVFETQTLTGAAREMDLVTKGLLTRTVKAGDMSGKAGSTLMLTEVTGIGASRILLVGLGKQDAFNQKAYTEAARAAWRALLATKIANVAFTLAQLPVPERTGDWGVRCAILALRELTYKFTQMKSKP
>Peptidase_M17NA0A0D6Z4N3/18-146
VIGLFNKPTSLEGVIGEADKLFDGQLTELIKSGDISTKKKEISKIHTFGKIGARKLYVVGLGHEKQFNFETLRDAFGRLFKTAKKEKWTEAAVMLNSFTSNSVELNDAAHALGEAFPMATYEFAGYKQK
>Peptidase_M17NQ2SKR0/19-146
VVGVVEGKTQSAVWTELDQQCKGVLGKLLSSGDISSKLATTSWFYPQEGGVKRLLFVGLGKEKELSEAGFRKAAKSVMQSLSKSGAANAVVALSSLTLNSLKAGWATEQLVIALESACYTFDNMKSEK
>Peptidase_M17NB3PDJ0/51-181
VVGVSDGLVLSPSAKAINDADAGQLETLLKREGFQGKAGQSLLLIAPQGIAAERLLVLGLGSHSEAGTSPGDYRKAVQKISEALKPTPCQDIAVLLGDTPVSGQAIDWQARQLAEALSPLDHRSDHLKSKP
>Peptidase_M17NA0A094JRK4/19-147
VVFHFQKRESLLGVTREIDEALGFRISNLISLGEITGKFGEITTLHNWGKIPSGRVFVVGLGKEGKLDLPAFKDAVAAVARTAKKKGIDSLGIGCPSIVIERYNPVDVVQSVVEGMELGTYEHHTYKQE
>Peptidase_M17NQ6K669/125-247
DSKFENAVLKKLDGQLGGLLSEASAEEDFTGKAGQSVVLRLPGQGFKRVGLIGLGQNAPSTTTACKGIGESVASVAKSAQASSAAIVFASVGGIQEDFKLTAAAAIASGTVLGLHEDSRYKSE
>Peptidase_M17NA0A0S7ZAR6/28-144
ASAPTLQAIDRALSGAIARALSSGDMRGRSGDEVVLYGDDSGPARVVLLGVGKSEEVDAEAVRQLAGRAVRAAEKLRLSRVAVVLDGLDSVEPGRRAQAVAEGAGLAAWRFDELRAE
>Peptidase_M17NA0A0S8DFC0/19-146
VVPVFGNRKLSDAARRIDQSSSGQLSRALKNSDFDGAPGKTLMLFDVEGIGAARVLVTGAGKNGRLNTSEFHKAVQNALTTLCSAGITDATLFVSELNATGYDEQWAATKIAALAVGAAYRFDVMKSD
>Peptidase_M17NA8UV84/19-139
VVFVYENDFKTLSRLGRGISTKVKRALELEGFKGKEGQIERIPLPRQRVEIVYVVGLGDKKKVNTDTFRRVSALAIKRIKRDKVEKVLFVLPRGTKNKPFQAVAEGVVLGSYSFDKYKEKK
>Peptidase_M17NA0A0S8CFD8/25-144
GMKSPDGETAAVDKSLGGAVSQLIKQGEIKGKLNEITMLHSFGKLPATRVVVVGLGKKSDLSVNKIRGAVAETCRWLRVREISTIATVAQGANVNNIGHGDSAQAVAEGALLGTYTFRKH
>Peptidase_M17NA0A127AQH8/19-143
VVGVYKKQHLTPIAEVVNKAMSSLLKDFLKDIHFEAEAGEAVFMPGHKEVKFKNIVVVGLGEKEKLNSDTIRKAANVGLKKAKELKNKDVYFEVLGEEILGEKSAQFLTEGIILGDYRFKKYKKP
>Peptidase_M17NA0A0Q0W7Y2/19-145
ILPLFAESRKLSGTALEIDKNSEGLISEIINNGDFEAKFSQISVIYTRGSLPAQRIALIGLGKHKEFNLEKLRGVYAKVMQHLRNLNIKEAATEINLDLLPRKKDQVAQAVAEGSLLGLYQYMPYKT
>Peptidase_M17NA0A0S8KT39/3-132
VVNLFEGVTEPGGATAAADQALGGQLRELVALGDFRGKLNDTALLYPSQGFPAKRVLIVGLGKQEEFDLDKVRQVSATAARKARSLGIRNYATIVHGGGAAGLDASEAAQALAEGTHLSQYRFTQHRTEK
>Peptidase_M17ND6TJF1/32-148
IQLSSAGQAIDQALGGVISECGTNEEFKGNTGELLSIHTLGKLAAKRILVVGLGAVEKVEPQALRKIGASIIRHLHSTNARSATLALAESSAVAETAQALTEGIFLGAYAFRKYQQN
>Peptidase_M17NA0A0F3GPL8/19-147
VLPFFEDHRADFYAGMDDKTGGLIKRVFDAKAFSGKHGQTTLLYVNNMDVQSLLLVGLGKLSELSQDKLRRSGGKAFSALKDKGVTSVTVATSILKTDGVVLDAHFRAAHYFLEGALLSQYRFNRYKTS
>Peptidase_M17NQ961W5/50-181
VLGLYEKESGKGPRLTPAGEKFDDRVQGKLSELVCETKLTGRLGRGKVFNNVDSEFRSICVVGVGLEGIAFNELEMLDEGMENVRIAAGIGARSLQSIGCSEVHVDNMDYAEQAAEGAALAIWRYEENLAKK
>Peptidase_M17NQ9A7M9/20-139
VLAHEGAALSPEARAANEATGGALARAIAGGRFTGAKGQTLDIVAPNGLEAARVVLVGVDGSGAVEPEAVELAAASAFQAVKTSGVVELVLKLGADAETAARAAFGARLAAYRFDKYRTT
>Peptidase_M17ND8QS91/60-186
IAVFEGGMSDEAFGILDKDLNGLLADVAAEEDFTGKSGQASFVRIPGQGFKRIGLVGLGKLEKSSLARPWKGVGESIAAAAKTAQASSVGIVLSALDQEGVDSNAGASGITSGVILGSFEDTRFKSE
>Peptidase_M17NA8ML24/19-146
VIGIYEGTKSLNDNLKSMDLQLDGIITEMISSEAFKGKEGETLVIYSLGRIPAKKIMLLGLGKETDLKEDTIRRLTAKVVREAEAMKAKVVAMTAIGLDRGIAPELVGQCMMEGADLAAYKFDKYKTT
>Peptidase_M17NI3TLP7/17-140
VLPVSEGRALTPAGQAVDEATGGALGRAMAAARFEGKPEQQAVVLAPHGVGLDRVVLLGIGKTGEFDALKALKLGGRAVRSAAGAAAIAIDISGLDGDQAALAAEVALGARLRAWRFDRYRSKK
>Peptidase_M17NA0A0G1CLP4/31-145
IALLDKSYSGNLKKDLELDKFEAKLGKLIAYPTFGQLPAKSVVLVGVGESEKLDPAKLRQAAGHLARYLKNSHKQTVALDLSLPLLAKIAPEQEAQVVVEGLALGAYKFNKYKSE
>Peptidase_M17NQ95R35/39-169
VVGVYQKENDNDPKLTPAGEKVNDRLHGKLQEMICQSKITGHLGRGKIFNNIDPEFRSMAVVGVGLEGIGFNELEMLDEGMENVRVAAGIGARSLQEIGVSEVFVDGMDYAEQAAEGAVLAVWRYCDMNSK
>Peptidase_M17NA0A143DC95/17-144
VVGILAGRKLTATARSLDKSGGGHLSRAMEAAAFEGRAEQTLTILAPAGSGLSRLVLLGMGEAAKLDTAAFERLGGATWSAIANAKDKDVTLVVDALPGCNVPIAQAAAHMAIGALLRSYRFDRYRTE
>Peptidase_M17NQ0F0L0/20-148
VIPLLGGRKLSESGKLLQQETGKALPSFLRKQDVSGKFGESKTLYHVEGSLSSRIVLLGCGDEKLLTLHKLRMLSARVARELDAGGARDAALYLSELSVRGASLADKVQAVAEGVWLGLYRFDKYQSSK
>Peptidase_M17NA0A0S7WTS4/19-143
IVNLFEGVEHPGGATGAVDQALGGTISQLIGDGEIKGKLNEVTLIHTMGKMEAGRVAVVGLGKQEKFTYDSIRGVMAAACRALRKVGAKRVATIIHGAGAGGMDVERAVQALTEGSILGLYEFRK
>Peptidase_M17NA1K9L5/19-144
VVGLFADGILPPAAHAVDKASKGKLAQLVKRGDLDEKAGAAVMLHDLAGIAAERVLVVSLGKSAEFSDKAYRDALNSVAKALASGVAKVAAVAIADAELDGRTLAWRLQQATRQIADGAYRFDAPK
>Peptidase_M17NA0A142LNC1/20-144
VGIWDTKKIAAAAAAELDKAAKGTISAAASAGDISGKLGSTLLLHGVAGIAAKRVLLVGLGAEKSYDAHVFCKAINAAFKALKSTAVTDVTVTLSTKYANDMAHKVEQTAIAAIDAAYRYTATKK
>Peptidase_M17NI0IKE0/24-148
VVGVFDDGRVVGDLKKKIDAALSGEFSRILDEGVFRGERGDVMILPTLGKMSPQNLVLAGLGNRDSLTTEGLRRVSGQVAKAASKRRIKTLLSTLSGALKDVALSSEAVVEGTLLALYRFDLYKT
>Peptidase_M17NA0A0M2WTN1/23-149
AVAVFENKKLSPAAKSLDSKGAISAALKSGDISGKPGSTLLLRAVDGVAAERVLLVGMGSDDTVSEKSFATGVQAALKAFGSLGAADAIIALPLAEVKERDVNWAIRCVVQAAHDSEYRSDSQKSKK
>Peptidase_M17NA0A0T5ZVE7/19-140
VLGRFEGEVIKGPVKRVDEALGGALSRISQEEKFNGEIGKGVMINTLGKIRAERVLLIGLGKKQKFSSDVLRKAGIFTAKRAKPFSESIAFGFAVDGKKENASALIEGIMLGGYEFNKYKTN
>Peptidase_M17NQ7QFS4/28-155
VLGVYSSEGKDEVKFTPYAQKYNESTAGKLLEQINICGPVKAGQTRIFWELGKFPAVAVAGLGDASKWDELDEIDGAKENVRIAAAAGVRALSANKIAEIAVEDMEHPQQAAEGATLANYKFQAFKSK
>Peptidase_M17NA0A0K1PUX8/22-146
VGVPSTGASKKKNDLSPLDGFDRALGGALTRLQKKEDFKGKKDQQLSLSTLGRVKADRLLVIGLGDVEKLSVADLRTFAAKAARAANADKAKRLVLGLPVGLEGRLREVAEGLELGAYRFTKYLT
>Peptidase_M17NQ2LTB4/43-169
FFEGMQELPVAAKSLDERYGGIISQIIKDRDFEGRLHQISLVYNGADAPAKRIILVGLGKKAEFDLEKLRAAFSRAAQHVRSMNIKVLTSFVNFPEWSSCLFTHDELAEAVVEGVLLGLYQFTPYKT
>Peptidase_M17NA0A192IN50/17-147
VVGVAKDGKLTPAAKALDEKTEGVIRQVLRASRFTGASGQSQTIAAPRGTRLDLIVLLGLGETKSLSSHDLELIGGRAFKAVASCGAKQAKVIIDAEDLAAKSKLTKGAAQAHIAMGARLASYRFDHYHTK
>Peptidase_M17NA8V4J2/2-107
GAISALKREIKFNGDFGKVLTVPSLGKGKADFVILIGAGSKRDFDLDKARRLGAAAVRKMRNMKVDKAMIDAEALSIKDEDPDIAQAITEGVILGNYRFDKYMSKK
>Peptidase_M17NB0CCF6/20-144
IGFFEDSAAIDAGLTQLDQSLQDILQDLVSETEFQGKVGEQPWTRIAGPGSIRKVMLIGLGSPDAFTLDSLRQAAAAFAKAAQKQKAASAGLQLPSWDDDAAASTQAMAEGIELALHQEIRFKSD
>Peptidase_M17NF8L7J7/19-142
IVPFFKGKKEATLAATVADLKGDIQPILKAGDFTGKLEATMLTYLSGKKEKRLLFLGLGDEKKATLETLRRCFAAAMKRCQDKKWPQINVVLPESKKWPLDETTRAVAEGMSLSSYVFEEWKSK
>Peptidase_M17ND5MLF5/19-147
IVNLFEGVQRPDGATGAVDQALGESITAAIRRREFKGKLHERLLLHTSGQLPVTRLLVIGLGKQDELSLERVRSASAEAMRHLRGVGVRTVGSIVHGAGIGGLDAGQAACAVTEGASLGLYRFDKYKKP
>Peptidase_M17NC1DW95/19-147
VFPLFEEEKKFSGNLEKIDNILEGAVSHLFKSQKFKANENSFLVVPTFGKIKADYVIVAGMGSKKKFELDVLRRLSAYTVRRLKSIKASDCVIDLDIELEDFDIKEAVQALTEGAILGDYNFDKYFTKK
>Peptidase_M17NQ5V9F0/39-157
IVGIYENEEFTPLGQQLNEKTNGHLLKSIKLSDTKGKVGDNLVLYNVTPEVSRVAIVGLGKKENNNSTTYEKNENTRKAIGSGVKALKSKNATHLTIDSNIGDAKQTAEGAFLSNFKFD
>Peptidase_M17NQ9K7G0/18-146
IVGIFEGHEPLVAELKQLDETLNGHLSTLVKQKQLKTEAGKITELYTFGLIETKWVLAVGLGKRSDASADTLRAGFAAVGERVKEKRMTNVTVVLPSFVSERVSEQEVARLFGESFTMGYSTIDDYKER
>Peptidase_M17NA0A0R2T7W7/19-147
VIAVAAKNKFSAEAKEIDIASGKRLARVLENGDFDGSLGTSLMLQGLEGVKAKRVLLVGCGDKAKLSLKEARKLLVSIAKSLLSSQAKDAHLALASLALAGADHYWLAERLAQELEDASYSYSTTKSTK
>Peptidase_M17NA0A0S8EDS3/19-147
VVNLFEGVKRPGGATGAVDKALGGAISQLIADGEIKGKLNELTLIHTLGRLPSPRVLVAGLGKQADFRLDRVRDITATALRYLRRVGARSVATVVHGAGVGGLEPQRCAQAIAEGAVMGLYRFTRHKKK
>Peptidase_M17NA0A0T6AS71/21-145
GLHEPLGKLDGPVASLDRALGRGLQQALQEEGFTGKLGRTVVVHTHGRVKPKRIVVVGLGPEKTQSPETVRTAAAAAVRRAVEMRLAHVAFSPLPEHDARLRLFTQARVEGIILGAYRFERYKSE
>Peptidase_M17NQ1AWY8/35-133
EVAAPAISGGDFSGREGETALLYAGGAIAAQRLLLVGLGEDGPPSPEALRKTAAAAARRARSSGAREAALVVEGGGEEVRAAAEGALLGLYRFSRYKSN
>Peptidase_M17NQ9VSM7/54-192
VVGVYADEEDKNDAGILTPTGWKYNVQKTHGRLLEVLRMSGPMPKRGETRLLFAVEPERVPYYSAVAVIGLGKECLGYNPYEVLDEQKEAIRRSVADACRILAELDTDRIEVENCGHAESAAEGAALGIWIYQELRDPK
>Peptidase_M17NB7J5I9/19-145
VVGIYEGGILSPAATLVDLASGGALRALLDTGDFTGDCGDTQLLYQVPGMAAARVLVLGLGSHGKVKDSQFRKAALAAARALQGARVGRASLHLLDTPVIRRSAPACAKILVQAVADAEYHFDRHKK
>Peptidase_M17NA0A0S8BM30/2-131
IVNLFEGVPKPGGATGAVDKALGGAISELIANGDLMGKTGEVVVLYPRDAIPAKRVLVAGLGKSDNFDVEDVRKAAAAAIGRARQLNATRISTIVHGGGIGDLPVAIAAQATAEGSLLALYRYSADKKEK
>Peptidase_M17NA0A0K1PEU9/34-147
AALDALDAALGNVLRGAAELESFTGKANQKLVLHTHGKLAASHVVLIGLGNKGKYTTEGLRFAAGVAAKEALRIGGGKVAISLPEAADAADELRAVSEGLTLGAYRFDKWRSEK
>Peptidase_M17NQ7PYI2/45-178
VLGVYADENDRLDIGVLTPTAAKYNESYTSGRLLEMLRLAGPMPKRGEVRVLYNLEPTYSAVAVCGLGSECLGYDDVEKMDISKEAIRIAAARGCQELQQLETSRIYVEDFGHAESAAEGAHMGLWVNQELRSP
>Peptidase_M17NB6IN72/22-144
QDAGLGRFGAELDERTGGLITRAMQAGRFTGKAEETLTLLAPTGVEAGRILLVGIGNPAEATLLTAANAGGAALGALLTSGETEVAIAVDSHDGLSVGAGEMAAEAAFGAVLRGYRFDRYRTK
>Peptidase_M17NQ3A831/20-146
LGVWQDRTDTPLLKELDTALHGALGQSVDSKAFVGKEGETLLFQTGAGLPAARVLLIGLGAYAQADCGAMRRGAAEGARVLQQQRVKRAGLALSEAPAGLPLTQAVQVLVEGLLLASYRFDRFLTQK
>Peptidase_M17NQ9VSM6/57-195
VIGVYADEEDKNDAGILTPAGWRYNLQKTNGRLIEVLRMSGPMPKRGEARLLFAVEPERIPYYSVVAVVGLGKECLGYNPYEVLDEQKEAIRRSVAAACRILAELDTDRIEVENCGHAESAAEGAALGIWLYQELRDPK
>Peptidase_M17NA9RWV3/36-173
VLGVFEGCATKSEDGKFSNSELEALDALVGGLLSVVASEEEFTGKSGQSTFHRVIGCGFKRVGLVGLGKSDKVETNSKVWRSLGESIATAAAAAHSGSAAVVVVDAGSLSDAVKKTAASMIATGVMLGSFEDMRFKSD
>Peptidase_M17NA0A136MN72/19-144
VVFFFEDSTLFSTATRKLSSEISDLAAIIKSGDFTGKANQTAIGYTNATKNSASRFILTGLGKKSDFSEEKLRRAAAAATKKAASINCKHIAFDLPSADSLPVSVAAQAIGEGSQLSQYGFIKYKT
>Peptidase_M17ND2PYW4/20-144
VIGVVKLDGGVALPAGTESLNAAYDGRLVEVLSGLGATGKAGEVTKVPGPKPGRSATLIAVGLGAAPDGALKTEDLRIAAGVGVRAAKTAQSVAFALPTPDTDCLRAVAEGALIGRYTYNTYKSE
>Peptidase_M17NA0A0P7V2D9/15-136
AVAVYEKASLSVSAKALEEATGGALTRAIKASRFTGEAGQVLEIAAPSGSKASRIVLFGLGAKKAADGNVYEKALASTVKQLLMGGTHTLSVHIDAEDGELASRAALGATMAAYRFDQYRTK
>Peptidase_M17NA0A063Y2L6/19-147
VVGIEADGKLSPTASHLNTLTQGAIQDLIDSGDLSGAAGEQQLLRNLPGLTAPRLLLIGLGKTDERKDRHYRKLVKGINQTLGKLKLKSVAIALDGLASDQPDPYRQTRLLTEWTSADFYQYDTTKSKK
>Peptidase_M17NI3IIE0/24-143
EDLPIADDMLTYCDNALHNIVSELIKKKEFVAKLNKTLILPTYGKIPAKRIMLVGLGKKKEVTLDKVRQAAGTTASIVYDIGIGEVTSVIDSIDMPASPEWYQAYTEGCLLALYTFQKYK
>Peptidase_M17NA0A0F2IZG4/20-148
ILPFYEDDKKNIYSDLDDKIGGLIKRLDNTKEFSGKKNETALLHITNLETQRLCLVGIGKKNEITAEKLRQAAGKALRHLRSISCKDVALSTRIFNGMDECIKGDFKPIYYFLEGGLLSLYRYLKYKTN
>Peptidase_M17NF2J1L6/21-148
VVFATEDLKAGPLGSPLLDALTSGFEKVAKAGGFAGKRLSKLDLIAPAGLELDRLIVIGVGKPDDLGEQDWLKLGGTAQAALAAAKASQATVVLDLPDGGEVSPEAAATLATGVRLRSYRFDVYKTKK
>Peptidase_M17NF8I5Z0/38-162
AVGVFSDQLEGGLLTELDQALDGAIQAAIAADEFRGRWLQTWSTLTLGKLPARRILLIGLGPSETFTGRELRMMAGQAGMSADQWKAKTLAIQLPSIDLTPEDAASSLTEGVLLGCWQFATYKSE
>Peptidase_M17NA0A142LAH5/25-142
AAFSPPAQKLDRACKSRLSKAVAAAKFNGAAGKLLTVHAPSDALDVVVLVGVGDLAKVDGAVLERAAAAGAKTLLTSGVETAGVALAGWKKVATGTHAARIGFGAALAAYRFDTYRTQ
>Peptidase_M17NK2KFH9/17-141
VVGILEDRTMGAAAADLDHRTGGALTRAMAASRFTGKAHQTLAILAPSGIDASRILLYGVGKTDGITPRWAEEAGGGIYAALAGSGESEASIWVEAGPASEAEIAAHMAYGAMLRSYRFDKYRTK
>Peptidase_M17NS6BD92/19-142
IVGVHERHRASTAFDTLDQASGGLLRRILRKGDFHGRTGETLMLYQVEGIAAARIVLLGLGRQKDFSALTFGEALRKATPALKQANIGSLAICLPDDEDGYALVREAIAGIEAAVYRFDECKSE
>Peptidase_M17NA0A1B1ADX9/15-140
AVMATDGGELLAAGKALDTASSGRIVKAMKAANFKGGAGQVADILAPDGVDFARVLVIGVGKSDAADGMAVERWAGHAVKRVLTSGAEKLVLQPDALPSVSKAEAGSHAAMGARLAAYRFDTYRTK
>Peptidase_M17NA0A0F3ISP1/17-143
VVTVAEDRALLASAAHLDAQTQGLVTRAAAASRFTGKFGQTLEILAPAGLDAGRLLLLGLGKLADLTEAKAESLGASVYAVVAAQPETHLAIAVDPLTGDLSTATLAARLAHGLSLRAYRFDKYLTK
>Peptidase_M17NQ7K2S9/44-175
VVGVYTKDGDKPSKTTANAVTLDDALGGKLLTLIRERGMDGTPGKGLLFSGFEGEYQAVAVVGVGKQGAAYNENEELDEGMENVRVAAGTGARALQLQGMYEVHVDSMDYPEQAAEGAALAVWRYNANKRKK
>Peptidase_M17NA0A177L7T9/19-145
VGLFDKPLKFEGVLQTLDDSFKGNLTELVKNGDLSAKKGQGAVVPTMGQIQTKRIIFAGIGKEKEADFHTIHEAVTNVAKQSKKYGLESIAVALDSFVTENVTAVEAAEAIFEAFFMARFQYTGYRT
>Peptidase_M17NG1Y0W5/20-144
VSQGRGLGSLGAELDQKSGGALARAMEAGRYTGKADETLTLLAPGGTDYARILLVGIGVAEKVTDLTAQSLGGTVAASLARAGDPDATLVLDGHDGLVLSPATFAANVGYGARLRSYRFDKYRTK
>Peptidase_M17NQ500X4/43-174
VVGLYQKEGDKDPKLTPAGHKIDQRVQGKLMKAICETKLDGRLGRGKVFHNIDTEFAAVAVVGVGLEGIGFNELEMLDEGMEFVRVAAGVGARSLQQQGITNVLVDGMDYAEQAAEGSQLAVWRFPDNLSKK
>Peptidase_M17NP27888/18-145
IVFIDEQLKLNNNLIALDQQHYELISKTIQNKLQFSGNYGQITVVPSVIKSCAVKYLIIVGLGNVEKLTEAKIEELGGKILQHATCAKIATIGLKIINRINRFTSPTFTSLIASGAFLASYRFHKYKT
>Peptidase_M17NC7QD45/18-149
VVGVYATETAKGVRGVALAPGAEAVDAAYGGALAKALDLLGAAGKDGELTRVPAQGDVKAPLIVAVGLGKKPGKGAALNTDTLRKSAAAAARSLAGKAKAVFALPAEDAEQVGAIAEGVLLGTYAWQGLKTP
>Peptidase_M17NA0A0S8KRK5/5-118
NKELNSKLDGAIERLIELGDFKGKEKTSAVVYGNDKIGAGRILLVGLGEKKKATLDTLRKAAANAARKSVELKAHTVSLALHKAFGGRFDLSAMGRACGEGMYFGSYCYDEFVT
>Peptidase_M17NQ2IH05/27-161
LPVFEDEVRGGGTGAVKDLDRLLDGALLAAARAERFTGKAGQELALPTLGRARAGRVVLMGMGARAKALEAWGRDGYEALRAAAGKAARGAEKAGARTLALAAPELDGGALPGAARALAEGALLGAYRFSRYRKD
>Peptidase_M17NK0C1Q1/20-143
LPVFSKGKQLEITTHFDQAHDGQIAAVLKQGDASGKAGNTLLLQMPASSKIKRVLLVGFGEQGNTSAEDYTKAISESINSLKNLPIKAVCSTLLAVEVSGKDINWKVRQLVLKSREALYQYTDT
>Peptidase_M17NQ3IGF0/39-164
VVFYSQDGKNKQFKALNKEFKQHLQRVIDIENFKGDYASVAELIAPQNSKYDRILVVGTGKQKELDKARIAKLGGNIHARLLGNKVTTASVIFDDVTGLNNNAELAANFAHGANLRDHRFEKYKQK
>Peptidase_M17NH6RSP9/22-150
VAVGKGPDGPLPTPGAEAVDRLLGGRLFPALADLGARGAQDEVTRLPSFGQGPFPVVAVVGLGAPEPSGGYLPESLRRAAGAASRALRGRRSVVSLLAAVGGTPDAERLHAVGEGALLGAYEFTAYKSQ
>Peptidase_M17ND2R8B5/55-175
IFADSPLPTIAAELDLATGGQISKLIETKEITGKKGEVTLLLAPPGLKTAVLAVVGLGKPDALDQGTVLRSFSAAAKQLSSKPRAKVALAADPRFSEPFAEAAVTGMLLGSVGSDLYRTKK
>Peptidase_M17NQ67NI4/30-141
ADVNEALGGLCAQVVGADFKGEMGQTTLLYTGGRLPARKVLLLGLGKAEKVTNRSLRRAAGIGARAARKSGARSIAFALPGAVEMDEAAAARFITEGALHGLFRLPDWKSEK
>Peptidase_M17NA0A081K5M9/19-136
GVYSGGELSSAAIELDKLTGGTLSRAIKADRFNGDAEQLLNIVAPANTDLERIVLFGLGDRNNASTIAVENAGGLFAVKAANLSISATTTLLDTPEQAAHFAYGVMLGGYRFDKYRTK
>Peptidase_M17NA0A0B6WZ20/20-146
VAVYKDEKIEEGHLKELDQMAGGIISSVIGTDEFKGKEGETVYLHLLPEVGRLRARRLLLVGVGERDKYRAAQVSQMAGTAVRALRSRGIKTVGLMPRIADGDFARAVSAAVEGAIIGLFETDKYRT
>Peptidase_M17NA0A127F9R6/19-145
IVGVYDKGILSSAAEDLDRRIGGRIASLIKQGDLSGKSGESLLLTDLDGAPCRRIIVMGLGVRDAFKRQQYRKALSGALALLARTGARDAVSYLGLEAPGDADTYALARTAVEVAANSQYHIPDHKT
>Peptidase_M17NP28838/37-169
VLGIYSKEKEDDVPQFTSAGENFDKLLAGKLRETLNISGPPLKAGKTRTFYGLHQDFPSVVLVGLGKKAAGIDEQENWHEGKENIRAAVAAGCRQIQDLELSSVEVDPCGDAQAAAEGAVLGLYEYDDLKQKK
>Peptidase_M17NA0A0S8GZL7/39-152
PLDEALGLTLTRAVAGGDFRGQRGETLLLYRHGERGPDRVLLVGVGERTDLSAERLREVGGRAASRARELGVTELSLSPAPAWPAGPLELEAAVRAMVEGVVLGEWRFEELRSE
>Peptidase_M17NA0A0H5B7T3/22-147
VVFVDDRLQAGPATRAALEPAAGLIERAAAADRFKGKLGATLDLLAPSGLGAERLLVVGLGASAELKPADLLKLGGIVMGKLPSAAKEATVVVERPSGELSPGEIAEFVLGLTLRAYAFDRYKTKK
>Peptidase_M17NA1HUE0/23-148
FEGMMNPGGAAEAADEALKGQISSLVRDLPDCGQFGKTTILHTFSGLGCKRLIILGLGKKEDLTVNKLRHLSAIAIRAAQQVRAKTVATTICGADAGGQPVDKAAQALVEGAILGNYHFSYYKTDK
>Peptidase_M17NQ7K5K9/53-184
VVGLYAKDGDKGLKLSPGGEKFDDRVGGKITELIKESGLNGELGVGRLYQNIDKEYWAVAVVGLGKEGAGFNAEEVIDEGMENVRVCAAVGARALQLQGCTTCHVDGMEYPEQAAEGAAMAVWRYNVNKRKK
>Peptidase_M17NF0S3L9/35-131
AQLKSLSFSGKLGEVVTVPGTENFKTLIYVGLGKKTELKTDVVRLAAAKGIKSAKRIKAKKVVFELFGVDKLKEKAAKALAEGIVLGNYSFNKYKSK
>Peptidase_M17ND6YW21/19-138
VIPFYQNKNPEPAAKIAALDSEIQAALSSGDFSAKEAEVLVTYPASSTDKRIALLGLGKKDQVSTETFRRAFGAVIKAALSRKACLLNVILPDEMSDDTLHGIAEGLFLANYAYDELKEK
>Peptidase_M17NS6GG28/19-147
VIGVEAEGILTNTAQLIDKASAGYLQEIITDGDHQGKSGHCLLLRNLPGIAAKRVLLVGLGAADKRGDNAQKSIVKAIISHLKSHSITAVTIALDDKVNQDLDIYRQLRFSVQTACAEFYQYDATKSTK
>Peptidase_M17NG2TKI9/19-146
IGLQQVPKKFDGLLEKLDNRFDGELTELVKSGDLSAHAGSLSVIHTLGKLPVKRLLFIGLGNPKKIRKEHLKRMFGKAVKHILKMRWATAAVFLDTFCAGTINGEEAAQLLGEAAPMAAYQFAGYKRQ
>Peptidase_M17NA0A0B4XSW2/19-136
FATDGGDLMPSAVALDEATGGALAKAIKGSTFKGKAGQSLQLLAPANTDLSRIIVFGIGKEAEFDVIAAQKLGGNVTVRALSTGEKDVTVLFDMEGMACDFATGAMLRDYRFDKYRTT
>Peptidase_M17NA0A0S8AM69/38-156
QENIRLAYKAGDFSGKEGETLLFYPSGKGKLPAKRVLAVGLGKAEEGKTNNGASPVDTWRDNYRRAGGKVSETALKTRAEKILVVVPGSFILDKQDTAECITEGLILGAYKFNKYKKDK
>Peptidase_M17NA0A0F8CC92/36-168
VLGVFEEEGEQGSLHLTQAAAGFDQTSSGKLSELLKISGPTLKKGKSRIFYGIHKDFPCVAVVGLGKKDAGVCGAENWDTSKESIRQAVSAGCRLLQDLEVNHVEVDACGDAQSAAEGAALGLFHYDQLKSKK
>Peptidase_M17NQ3Z7Q3/21-140
PVFEGQDLSFELKELDAKLGGSLAEMKDKTELKGKTGELDLINTLGNLPVRYLAVFGLGKADKFGPDELRKSVGELARALSKKAFKNMAIWLGELPLAADVLAETAVGGALMGSYRFRKY
>Peptidase_M17NF2JNG0/26-129
EKTLEALKSSKAFSGKEGDVFVLPIVKETVKYMIYVGIGNKEALTAEGLREAIAEGVKKAKAAKVTEVGIKLVVTDNICVGGNVKAITEAALLASYSFDEYKTK
>Peptidase_M17NA0A0F3IJU2/19-147
IIGVYLDQQLSASALTLSEPTQALINKVIQRGDIKGKVGDVQMLTTLPDGLAQRVLLVGLGDNKPLSSKEFIKVLQAAVAVLKHPAIKTVASTLTDVPVAAFDTVWQVRQTVEVFNDAVYQYTATKANK
>Peptidase_M17ND6WIH3/47-179
VLGIYTNPDDPLDPGKLTPTGERYNRLVCNRLIDLLRYAGPPPTKGQVRIFYNLENEISSVAVVGLGKECQGYDVFEQMDEGKESIRIAAAAGCRALQDLRATKIFVESFGHAESSAEGAALGVWLFQEKKQK
>Peptidase_M17NA0A132MV56/20-156
VVGVAKGAQGVVLGQYLKDVDKALKGKLLATLTALGATGKEDEVTKVPTLGALGAPVLVAVGLGPERADRKNSGKNTGKNSASRYDRERLRRAAGAAVRALAGTKKVAIALPVEEVADVAAVAEGALLGAYSFDEFR
>Peptidase_M17NA0A0K2DYF3/19-146
VVAIFEGTELSETATAIDQATDGLISRFIARGDISGKSGQSLLIPEVSAITAERILLIGAGKKDKLTDLHFKTLHTKAMTKLKELTLNQVTFSTLELAICNNNAADKLSLAMQAIDASYYRVDGLKSQ
>Peptidase_M17NA7SX56/60-177
TQASDSFNKKTSGRLREILKISGFEGKLGKSKAFYGIDTDYPCVVAVGLGKKDHSVDEETIEEKEESANIRHAAAAGARALREAGVRSGEIEPFTDAQAAAEGAHLALYSFDKLKSPK
>Peptidase_M17NA0LB29/24-155
IIGVFGGDKPKMQEGLTDLDKKVVKVIKQAIKAGWCKGKLGETLPLPMPDGSGLSVARLLLLGLGKPEELDAETLRQAGGHLVKACDSHSIESAITLMSDLAMAQVESARALYTLLEGVWLGRYRFEQYRSA
>Peptidase_M17NA0A0S8E776/20-144
VGLYCDAKGLDKLARGLDSKLNGAIGRVVKLGDFKGTDGTGAVLYGNSKIGAKRILLVGLGEKKKATLDTIRRASAYAAKRSVEMKAKTVGLALHSAFGAKFEPAAMGQACAEGTCFGGYRYDEF
>Peptidase_M17NT0N640/32-145
KFEDEAINNAISFVQENKEFSGKKGEIYTVNLLRKEAPSKIVLVGAGKGEELTVETLRKNVGKLVKECIKLKAATLEINVPALRKHFDMELAAKAIGEAVTMATYNFDTYKSDK
>Peptidase_M17NI8AIR5/18-146
IIGVWSDRKKLEGYVKEIDEAFNGHITQLFKEGDISTSYKALSKLHTFGIIGAKRLYFIGLGRKQDSSYERIRAALGKVVKEIDRDQRESVSILLDTFTTENVAIEQMAHAFSEAILSASYTIQHYKER
>Peptidase_M17NA0A0G1HF79/35-149
KGKKVDQPLSSLIANLTSKQEFEGKVGKTLLIHTNKQIQSNHVLIAGVGDVKKLSMKDWLDVMAAVGREAKKIRATHVAVVLEEEIRTVIGAEKTARGIVEGMTLGTYEFNRYKK
>Peptidase_M17NS8CE03/98-230
VGVTEKDVAKDENSKFKNSLLQKLDSKLGGLLSDASAEEEFTGKAGQSTILRLSGFGAKRVGLFGIGSSSSSLTYRNLGEAVASAAKSSQGSHVAIFVPLSDDSSAESKPSAAYSVAIGAGLGLFDDVRFKSE
>Peptidase_M17NQ029J4/34-131
EDLFASGEVAGKALEMTLLHHAPGVRATRVLLVGAGAAGKFDAAGMRRLSGAAVRFLKAKSVKKIALVLDSEFSGSNFASAAVEGALLGNFEPDRYKT
>Peptidase_M17NQ8KD74/21-146
FFSKKEMKRDAGKVLAGLGVVASPDGDFKASAGEIAMLYRQASGKEASRVILAGVGEGKTAEDYRKAADSVARKTVDLHLGVLALDCSPIDDWAKQSKQKPEELAAILVEGVLSGAYRFDRLKSGK
>Peptidase_M17NA8IME5/30-153
LVDDALNFGREAQKLLKPALGQIKRAFEADRFKGKLGGALELIAPEGLDVARLIVLGTGKAGELKPTDFLRLGGIAAGKIPGGSTAATLLADLPGAKFAPEAAAEIALGARLRSYVFDRYKTRK
>Peptidase_M17NA0A060HHF3/20-142
VIGVFEGEQDFSQSKELDPSVLTYIKEALENKDFRGTFGSSMVAYTLGKGPMKKIMLLGLGKRDKFTDEMARICAGKAAHRARDLGTKEFSILQFSNLDEGLVEAMTEGIALALYTFDKYKAQ
>Peptidase_M17NA0A0D6ETW0/19-145
VLGVYDSLKVAYDKPILSISTINYIASILKHGDMSGKAGSSLILYNVPGIKIPKILLIGLGKEKELDGKKYCAAVRAMIYALKKMDVKTISSYIQIAPVIESDIAWNIEHFINEVMDASYEFAELKT
>Peptidase_M17ND1A8Z5/80-190
PPRLADGAHDIDRAFGGRLATALQALGATGKAGEITKLPTLGTLPAPVLVAAGLGEETGADALRRASGAAVRALAGSAKVALALPAGTAEEVGAVALGALLGNYSFGKYRT
>Peptidase_M17NA0A162GKP7/21-146
FCFSKAELSEASKDLDDALEGTLSKSLKHIGFKGDAGSTATITPLSGKAKQIIVVGLGDKKDLTLSSINKSLDTAEQKVRELKPKTVAVDLTITSGTAVSENALCAKLIERLNTGGYLFDTYKSDK
>Peptidase_M17NA0A177QTR4/19-145
VVGVHSGKELTPPARRIDQASRGALRKALPDLQEKTGSTLLLRGLPGVAAERVLLVSLGARKDFAAAQFRDAVRGAAAALRELGAKDAALFLVEAKVASQPLHWNARHAVLVLREAFYRFDQMKSQK
>Peptidase_M17NA0A0F7M7I5/23-146
TDAKLSDSAAKKIDDACGGALSKIIKRGEFAAKLGDTAYLPVCDGIKADRILLIGTGEAATLSPADFDKMVTAGIRALNQSRCQDACWVSEGLDVADKEDRWQWQRLAQLLELASYRYTKTLSK
>Peptidase_M17NA0A085LG95/41-142
VVAALEDLAPALGITGAADEVRKVPAGPDLKAGVLVLVGLGARRADGTFGAEALRRAAGAALRALAGTASVAVALPVEDDAQLAAVAEGALLGTYTFARYRT
>Peptidase_M17NA0A0P8BXY7/8-126
SLPLTGILSDLNDKVAGLLQILIDEEAFEGKVGSTAMTRLGPDSPVKKIAIVGLGSSDGMALEGLRRGAATAARLAKRAKSASMAISFPVWNNNQALTAQALSEGIILALNHDTRFKSE
>Peptidase_M17NK1WDX7/119-225
DSVNTKTVQQLKKLGFKGKAQSTVIVPGGENDPAPVLLFVGLGEQPENGFKPETLRRAAGVAVRAAGAAELKNVAVIFPAETPEAVVAVAEGASLGTYTWNQYKTEK
>Peptidase_M17NE1VLP9/19-146
VVPVTEGGKLGALGAQLDGACNGGIKALLALGDITGKAGDAGVYGAPEGMKAQRLLLLGVGNTEGLDEAGARKALQKAYATAKTTKTADLAFLLEDFPLKGLDLAWLVQRACESGAGATYVFNDFKGK
>Peptidase_M17NA0A0A0DC42/17-143
VLGVFADGVLSNAAGAVDRRSKGALSRALKGAPKFKGGRDETLALYGIAGFDQIVLFGLGKPEDVDAVRLQRAGGAVAALLNHAGVGSATAQFEGIVLAGHGAGAAAAEFAFGARLRAWRFERYRTK
>Peptidase_M17NK0PAL3/75-196
GIFESNGASADTAHLVHEPFYHDIIAPLIKESKFTAKQGEVATANCFHTIGKVILIGLGKQEAIGDESIRQAAAIVYSACIKLHSPSVIIDFTTLRNDKMHLKAFAEGILLAAYVDERFKSQ
>Peptidase_M17NQ2RX86/17-145
VLGVLEGAQLSPLGREVDTQTDGALTRAIAAYPRFKGEAGQSLSLAAPHGLTASRVLLIGLGKADGLSASGLETFGASVQSTLNHTGDSEGVVVIEAALLGGFDLGEAAARVALGARLRSYRFDKYHTT
>Peptidase_M17NA0A0G3V427/21-146
AVPVFSGRLLGPGAELLDEALSGGLVAFLASAGFEGKVGETLMVPLGDSGAAKAAMVFGLGAESSLSLEVLRKCGAAIAKRGSKAKSLATTILDAAPESIDRTAAAQAVAEGCVLGGYRYIEHKTK
>Peptidase_M17NQ9CPY7/37-169
VLGIYAKDKDDDLPQFTSAGESFNKLVSGKLREMLNISGPPLKAGKTRTFYGLHQDFPSVVVVGLGKRSAGVDDQENWHEGKENIRAAVAAGCRQVQDLELPSVEVDPCGDAQAAAEGAVLGLYEYDDLKQKK
>Peptidase_M17NA0A069RJR0/19-145
VVPFYEGIDLSESLDYLGLNIEAMVSHLVREEKFTGKYGEIESFRIPREKNPKNIILIGLGKEDELDCEKVRKLVSKIINESQKLDAKSVKLFPFHLRSNFPVEDFSKAVSEAAIMAAYKFDKYKTD
>Peptidase_M17NA0A176WSD8/337-472
VIGVFEGGFGKDVNGIFEDSALKKLDDALGGIFGEIVVEEDFTGKAGQTSSARVSGHGFKRVGFVGLGKPKSASSKTWKSLGESIATIAKPAQAKSVAVLIANPPELSSEAKVSAASTVSLGTILGLFEDTRFKAE
>Peptidase_M17NC1F4B7/47-155
DAALDAAVKTILASGDFKAEANETLLIHAPQGMAARRLLLVGAGKQARFTVHALRKAAGSAVRAARAKNIREATLAIPQSQGLDVTATARALGHGAAVADFDPDFYRSD
>Peptidase_M17NJ9JWQ8/41-173
VVGVYSDDSGNNVKLTPAADQINQESGGAILKALKIGNGFMKKGKSRLLFNTNLKYGTIAVVGIGKEELDDKENSDGIDAKKENIRIATANGCRSLVDCGIQNIFVSAMSDSESAAEGSTLGTWKFQEYKNKK
>Peptidase_M17NR5SAB2/25-131
ENTSNELANKYAVEQDNFKGKFGETYLLPTYGKEIYRKVLVLGLGKKSEFNPDKMREAIAKAVKKAMQMEAKKVAFSLDGIEFDYSEQFAMGAFIADYAFDKYKSEK
>Peptidase_M17NC6XKP4/19-134
FEGSAIPASAKAADEASQNALSKAAEAARFEGKAGQIVEVLAPAGSNASRILIVGLGKEDKADDRTYENAGASLVKKLLVSGAKSLDIVGVEAGQASARLALGARLASYRFDNYRT
>Peptidase_M17NV4R5J9/22-147
VIFAAEGPELSPGGRELDEKLGGAIGRAAGIMKFTGKRKTAMSLLAPPYASLDRVIVIGLGDAGSLEEGDWTNLGGFAWGRLEGRTETLSVLAETSSGPVRPEGVAEFAAGIRLAAYKFRKYKKPK
>Peptidase_M17NQ68FS4/37-169
VLGIYSKDKDDDVPQFTSAGENFNKLVSGRLREMLNISGPPLKAGKTRTFYGLHQDFPSVVVVGLGKRSAGVDDQENWHEGKENIRAAVAAGCRQVQDLELPSVEVDPCGDAQAAAEGAVLGLYEYDDLKQKK
>Peptidase_M17NA0A0M0K266/46-161
LSTELAALDGAIGGALTDLVTDQEFKGAAGSTAVVSLPRGSPARRLAIVGLGKQDKYKVPGARKFGEELAALAKAQKVKVMGALLPADPAMTAVLQQAVEAALLGLSPDTRFKSAK
>Peptidase_M17NQ92QY7/27-143
GAKEAAGAAVVDPEGVLAKAAKIGKFTGKALSTLDVIAPHGSPADRIVLLGLGDAGGVGDHDWLKAGGAAAAKLRSAEKITVFLDAPGLEVTGKAAADFALGMEMNAYGFESYKTRK
>Peptidase_M17NQ2QSB9/49-174
AAAALAKLDGELGGLLSEASAEEEFAGRAGQSVALRLPTAPGLHGFKRVCLVGVGNNMPSSAAACRSTGETIAAVAKSAQARSAAVALASPPPGWVQGEDLRLNAAAAVASGVVLGLHEDRRYKSD
>Peptidase_M17NV9TS62/17-137
VCAYLEGGQLSPTAYTIDNETNGLISAAISCSQFVGKAQQTLTVFTPSNRVLLIGIGKPSQINLAFAEKFGGIIYETLANSAEEEATIMMELDDFKSVEIAAHLALGALLRSYRFDYYKTK
>Peptidase_M17NA0A0S8FNZ9/19-143
VVGIFRDGTPSGPQQDTPALKTILSSLRRAGDLPREAGAHLVLQQPDGLGARRLLLVGCGARKDFGIKAYRQSVAAATRQLQKLGAADAVLSLATPQLTPYSRTRHAVESAEHTLYRFDELKSEK
>Peptidase_M17NA0A0F9ZF92/29-128
LSKNTKNQINNALQTKDFTGDEDETLMIYDENPSKRILLVGLGNKKDLNSLNYRQAGGNARNALKKIKAASVEIAMEQKYLWPFLEAFLLAGYKFNKYKT
>Peptidase_M17NA0A061QHL3/21-143
DKDAIQNPHVRRLDDATGGAISKAIKSSRWGGQATDILDLLAPSGIDASRIILAGLGDVKTLKVTDFERLGGRLAKYLQSAGDPLATILLDNTGADLPLAEQACALATGAMLRSYRFDKYRTK
>Peptidase_M17ND6WAL5/44-170
ILGVYESENELVLTKAAQKFNDHVGGKLLDLVKKAGKTVKRGSTRIFNNVDREFWAVAVVGLGPEKAGYNEMEAIDEGMENVRVAAGIGAQVLRKQGVDRIMVEGMGFPEQAAEGSALALWRYQENK
>Peptidase_M17NA0A0G1D928/22-148
FVPQDEKEISKSLSFLHKDELATLVSEIKHEKFQGKLGELFSFPLWMSKPGRRIILVGIGPQKDITDETLRKAAGLATRAASKAGVGTLAFRVAAYLPNNETAKDVVPDIVEGILLSQYSFKKYKSE
>Peptidase_M17NQ5WDV6/18-145
VVGIWKKKPFSGIVKALDEALAGQLGELKKQTIFPKQSGGILTIPTLSLIAAKRIYAVYLGEEDGFGADELREYLGHVGKQLKKERVETAGVLLDSFVTEAVSPEDAAFGIGEGLALGSYDKQTYKEK
>Peptidase_M17NV8NM62/67-198
LGAFASDRDDEPSQLSEAGEAFDKQVNGKLKELLAISGPPLKKGKTRIFHGLHQAFPNVVVVGLGKKAVGMNIDENWNEDKENIRAAVAAGCRQLQDLELVCVEVDPCGDAQAAAEGAALSLFEYEELKQKK
>Peptidase_M17NL8Y1B6/28-148
YEDELSPDAKALDAAMDGLLQSLLDSGEITGKAGSVFPIFQPKNIKARYLLVVGFGAREKASVVTLSKAVDAATQWVKKMPAETITFSILSNCGKKAYTIPKIIETVAHTTYTFNQYKSKK
>Peptidase_M17ND6Z9C1/37-149
GDDEIEPLGSALASGQADELARALRAVGAKGKAFELVRVPAPSGLNTTSVLAVGLGTREESKNPERVRRAAGVAARALSEAGNVATTLSELDLGATVEGFVLGGYRFDAYKTN
>Peptidase_M17NC3YUJ8/47-176
VLGVYEKGEGVRLTPGADLYNQQTGGKLEEYIRLAGPTIKKGKSRVFYGLDKTYNAVAVVGLGAQGVGVNELEGLHEGKENLRAAAASGVRQLRDILGTSTIEIDGCSDAEAAAEGAALGLFVYEDLKAE
>Peptidase_M17NJ9E1R0/28-142
LGEKLNDMTGGALQRAMKNSGFKADAKAALTIREPSGTKLNKIILMGMGRSSAVKAPDLEQLGGKFAAACEKDKTAHILFEVPAGYALKADEAAARFGLGVLLRSYRFNKYKTVK
>Peptidase_M17NQ0BQ02/29-139
ETPSGLVEAADKATGGAITRAISIADFKAEHGKSLNLLAPGAGLSRIVLIGLGKDVPTQTSLEEAGGAAWPSIAKENTAAIAAPTLSNEQIAFIAHGATLRSYRFDRYRTD
>Peptidase_M17NA0A010Z065/26-153
VIGVHRDGEQLGLGPGAAAVDAALGGRLLDVLARLGANGVAGEVVKVATLGATTAPIVAAVGLGPVERKPGAPDPHENYRRAAGAAIRALTGTDRVGLALVDADPSLTRPVLEGATLGAYDFVGYKSE
>Peptidase_M17NA0A0A7V2D1/33-143
GKFNKKIDQTISQSLQEIKGKKGKIAIIHSHKEISSERILIAGLGKKNKLTSDVIRDVTGNITKKIHELGIKEFTIITPEKISIKNDQVVSAIVEGANLSLYDFDLYKKEK
>Peptidase_M17NR5Q810/17-134
IVGIYDDLTLSKTAKKIDALMKGRLVKALKTDGFSGKQGDLFIVVSPEETAVKRLVCVGLGKKESNDPLRACAAGAAAVTALLTCGEKTADFAVDDLPAHEVGFGAKLASYRFLKHKT
>Peptidase_M17NW6RWV3/30-132
WVEKIKKSNAFKGKEGEVFYFTKEEGGLKYEILVGLGEYEKSSAEILRSSIAKATKKAKELKVKTLGIQFTESKNICVGGTVKAIAEGSRLALYTFNKYKSKK
>Peptidase_M17NL7L7D7/67-171
DLFDDETAESLAAALRATRASGAKGEVSSVPAPAGLPVRLVVAVGLGSVADAEDPENIRQAAGGAVRTLDGAGDVVSTLSAAALGPAAEGFYLGAYRFDDFRSDK
>Peptidase_M17NB1YKV4/23-133
QPVEERIRSLYPDRLDEWVRRGDISTKQGELRLLPTLTGTVERVLFVGLGKAEGLTTDGLRRLFGKAAQFLKARQLSKVTIDATTFPDQPVELIAETFGLSTYEVKHYKTN
>Peptidase_M17NA9TZ55/20-159
LGVFEENLTRSEENKFLHPGLAELDYVMGGVLGELADEDDFTGKLGQLSVVRLASSKIKRLALVGLGRANNVMDAVYASDSWRILGFTAARIAKQLKMCSMGLAAMDTNLMDESSKLVAVESIASGAILGTYEDTRFKSE
>Peptidase_M17ND1AW21/30-130
FNKMSKLGLFSGKEGEILIYRDLEDKEKIALIGLGKKEEITIDKVRKIFYKLAKEMQAKKEEEIKIYIPKLNGLCTRRTYGAALEGMVHAEYKFDKYKSKK
>Peptidase_M17NQ2JKL5/42-146
KAWSGLVAETVQEQGFQGKPNSSVALRLTGEIRKLVLVGLGDPAALTLEALRRATANGLRQAHSLKAKQVMLSLPETGLDRVRGVQAVAEACLLVAHRDNRFKSS
>Peptidase_M17NQ7VW48/20-142
AVGVFADGVLSAAAEVIDRASHGAVAAVVKSEFRGRTGSTLVLRSLAGVSAQRVVLVGLGKQAEYNARAHASAEQAFAAACVAAQVGEGVSTLAGVAIEGVPVRARARSAAIAAGAAAYHYDA
>Peptidase_M17NF4QAT3/11-132
VVGCYEGLEAWSELGNLINSKSDNLLSKSFKLADNKGKVGDSLVLYNVTPEHPRVAIVGLGKQNTGGSDLSLFEKNENARKATGSGVKALKSKGATNIQVDCSLGDIRSCAEGANLGIFKYD
>Peptidase_M17NA0A0L7LDM7/51-181
VLGVYYNENVVGEPAILTASAQKYDKLCGGKLWYQLKLSPIPKLGEYRVFYDLEQTYGYVAVAGLGTECLAFNIAEKLDESKEAIRVAAGVGARAIHELNPSHIHVESFGDAEAAAEGASLALWRFKEYRS
>Peptidase_M17NA8TL91/17-136
VVSVAEGGKLSPTATAIDGESGGLIAKAMAGSRFTGKAHQTLTVFTSAGRVLLYGVGDPAKFDLKWAETAGGGIYAALAGSGEKEVTIVMESGDERRAARAAHLALGAELRSYRFDKYRT
>Peptidase_M17NA0A0P7XAP7/22-144
LCVGEDLAPGPQAARLLGDSVGIIARAAKAEKFKGKFKSVMTITAPGQLDVDRLVIVGLGKPVEAETPDWPALGAAIAGATAGREAMLVTEFPGFQGDDAAIAGLALGARLRAYRFDHYKSKK
>Peptidase_M17NF3LIT4/19-155
VIGVYANEKSKKANSLALTIKDDAQEFEKSCRVSLATLFDHENFSGQVGQTLVVHQINEHINKAILVGLGEKDKLTAAKYRSSTASYSRVLAKNAVKNADIFLDNIEIESLNQGQQAQYCAEKLTHAYYRFTQCKSH
>Peptidase_M17ND3Q3W8/20-140
VVGVHSGDDGPFLAPGAETVSTAWSDLTETLELLGAKGSAGSVSKLPSGGRVAAKLLVAVGLGEPDENGSVDDETLRRAAGVAARAAVGRESLAFALRADAELLATGAILGAYQFDGYKSD
>Peptidase_M17NA0A0D5LQZ1/39-140
DTLSRAGETAGFKGKLLSTLDVIAPSASSADRIHLIGLGESNSLNAHVWLRAGGRAAALVGRARKIAVYLDAPGSTPDGDNAADFALGMILGGYSFDRFKTK
>Peptidase_M17NA0A0S8APV9/19-141
IVLLDEDTGLRPYTDLDRKLNGMLSRLVSSKECTGQLNQASLLHTRGLIVPERILLIGIGKTSEVTVEKLRQAGGKASSYLKNLTIKKAALSTKLIASMKMPPTAFLEGFLLSQYSFEKYKKE
>Peptidase_M17NI1FVH4/54-182
VVGCYEGEDGAELTEAGKTLDAKYNNKITRILKISGQQVKDGDSRLFYDISEDLTHLALVGLGKRGPEEKQEDMLMSRHNVRCAAAAGASLLKKAKVKEIHLEGLSDPEAAAEGTHLALFTYDDMKGKK
>Peptidase_M17NA0A0F9Z9D9/22-149
FVTEEEVFPKDLKKLAEISLLPIDQLIKERQFKGGKSEKLHFPVLINNKIKHVVLVGLGSKEKTIEIESYRGAVGTLYRTAECLKLKSLAVSLPVISLFKTDLEDLAKQTASTWVIASYNFDEFMSKK
>Peptidase_M17NA0A136PD95/32-140
GSAELKKIAEAASPVLSSGDFTGARDTSAVAYTSWKKLPRIILVGYGETGQVSLEKLRRAGALAIQRATGLKCKTLAVVQPAIGSFTPADVAQAISEGLALGVYSYDKH
>Peptidase_M17NO84049/20-143
VLPFWMKNSKAQEAAVVDEDYKLVYQNALSNFSGKKGETAFLFGNDHTKEQKIVLLGLGKSEEVSGTTVLEAYAQATTVLRKAKCKTVNILLPTISQLRFSVEEFLTNLAAGVLSLNYNYPTYH
>Peptidase_M17NQ8NNJ4/30-149
IVAIFEGEDSIELAGGEILDFIFSTEQQADILTQLEAVGAKATANSITRVPGTDVAPVIAVGLGKADLLDDETLRRASGTAARSLGGFENVATTIGDLGLAAAVTGFGLGSYSYAGLRKE
>Peptidase_M17NF1NHL4/57-176
AQLSAAGDAFDSRVSGRLRELLAVCGPPLKKGKARVFHGLHQDFPSVVVVGLGKKNAGVNDQENWNEGKENIRAAVAVGCRQIQDLEIPCVEVDPCGDAQAAAEGAVLGLHEYNELKQKK
>Peptidase_M17NA4XA11/44-161
LASGAESIAAAFDGKLTETLALLGATGGPGEVIKLATLGTVTAPVIAAVGLGPEPTGAAPAPEILRRAAGAAVRALAGSTRVALALPLPDDADAPAALRAVSEGGLLGGYRFAGYKTR
>Peptidase_M17NQ1IPU7/29-160
DNNKPQLQAKSDAFAKAAADLIASKEITGKLLEIATLHKPEGVKAKRLIVVGVGKAKSFTSYELRKAAGAAVRALKKSVKSAAIVAPENWGGAADPSTTSTLMFERGGLPEAVKAIAEGAVVANPDYNYYHS
>Peptidase_M17NA0A075R6W0/20-146
ILPVYRNQTLHTQEWSELDATFHQQLSQMLQTGEISDQKGKVTILHTLGQLTATRLVFLGMGEMAELDFISARDAFAKAVQQLKTEASEKSLAILLTEQTNLGPERLTQAVGEAFLLGTYAYEGYRA
>Peptidase_M17NE0TCR1/16-142
VVPLFQGAVEGPALEAVDAASNGAVMRAVKAAKFRGKSGETMTLPGPVGLDDAVIVLIGLGKAEDVEASLATGVGGKAFAQAKNNMASVSLLIDGLSVAGETGATLAVSAALGATLRAYEFGKYKKK
>Peptidase_M17NA2BIC6/35-167
VLGVYEQQSDSDGVSLTEAAAAFDRSLSGRLSEMLSLSGPPLKKGKSRIFYGLHQDFPSVVVVGLGKSDPGVCGKENWDNCKENIRAAVSAGCRQLQDLEVALVEVDPCGDDQSAAEGAVLGLFEYDELKTKK
>Peptidase_M17ND3B0J5/45-164
VVGCYEGGEEWSAIGAELNQKTDNLLSKTFKLSDNKGKLGDSLILYNVTPQHPRVAIVGLGKKNDPKSGVYEQFDHVRRVAGTGVKSLKSRGATKIGVDTSIGDLRACSEGANLCLFKFD
>Peptidase_M17NA0A0K0XT07/19-145
IIGVAMGQAFEGDLADINEAGGGLLQRLDIDGELPRKAGKTLMLHAPAGLTASRLLVVGLGKPEKLDGIAFVKAVQAAGKALRQSRARNAHCLLAEATVTDRGADWKIRQAALALAHADYVYDATKK
>Peptidase_M17NF6CXR6/18-145
VVFVPSEGDLPESTAWVDENAAGHISQLRETGVFKGSVAQTLLLPSLTQDFAQAVLLVGLGKGDTLSDMQSRKVVAAIAAQVKGLPFAKVAVASQALVMKGRSESEIIALVAQWLNEGFYNFIGFKQD
>Peptidase_M17NA6GTA2/57-183
VVAVYKEGELTAAAKRADIDTEGLVANACKTDKNLGNAGSCRVVFNTAKAGAPVYVLVGLDEADKLNTKTLRKATSAACDALKGLKPAKVFFAVNQEVPKKSSDKEIAALCARTITESFYSFSACKK
>Peptidase_M17NA0A0G1STK6/39-134
QGQKMDGSTGAVDRALGGLIFKMMKEEGFKGKEGEVMTFPVVGRKIGARKVMVLGLGEQKNVTVDCLRRSAARIVKEARRQHARRVGTIFMGTGAA
>Peptidase_M17NQ1N2A9/20-141
LFVAEDNSLFQPGKDIDEKLNGFLSKLLESKDLSGKAGETHTIPQADGPRLIVTGVGKANEKDVIKAFNASAAALKASPSYNASVSLEGIKVNGRDAAWLHEQLAIALQGTVYKFDECKSKK
>Peptidase_M17NA0A0A7S6Y4/19-145
ILAVVNGEEQSDQIKAFDQLTDNLVAKLIKSGDFKGNIGDTLPLYHLSQVAAKKVLLVGIGNSQDNLLINIPKITKSIADQLACLNSKTVSYAVSHITDSSVYHFVRFFIENLNNHTYRFDEYQTTK
>Peptidase_M17NA0A193LLA8/34-156
VVPVVEGESLSGIAATIDQRTNGALAVAAAEASFLGEANATVTLYGVAPYSRIDLIGLGTETVSRAAAENFGGTAASLLAETKGGSVQILWDVASADRDATAARVAFGYLLRSYRFDKYQSDK
>Peptidase_M17NA0A142X5N6/19-113
VVFLFEGGSLPDNVRTLDERLGGAIAALIERGDFTGKLCESVDLFHVPGIAAKRVCLIGLGEAASFNVSKVDRAVMSACRRVSVRAAVSAALAIP
>Peptidase_M17NC7NIK9/40-153
KAQLADAGLPSEATESITKALTTLKATGKIDSTTVLAGAAGTSAGLVVVAGLGSADAEELTADRLRRAAGAGVHASGGATSITFALPAADAEGAVAVAEGAALGAYADTRYKSK
>Peptidase_M17NW4YD71/64-194
VVGVYEDEASDGVIFTPEATKVNERTQGQLGEHVNRYCQNLKKGKGRVFYGLNEELSKIAVVSLGKQSAGVNDLEGVDEGRENIRTAVATGVRQLRDAGCKTVIVDPCSDAEAAAEGSLLSVFEYDELKAE
>Peptidase_M17NU9SQN9/12-135
VLGVYKDGSFSETASKKITEKIRQTIKQQLQCAGVKGKLGEVRVLYGIGSEEGLPSQIAVVGLGTKPENERDSLEKARVAAAVGVRTLRNQGAKNIAIDVMTNEHGASEGATLALFKPDRLKSA
>Peptidase_M17NA0A0N1BKA4/17-142
VVLVGPGNVLSPGAAAADKATAGQLARALIAARFDGEAAAIVELLAPAGLHVTRLLIIGTGPAEAMDAGLFEKLGGAIAARLQTSGETRVSVDLNGVTAALPIAEAAAHLAHGAALRGWRFDKYHT
>Peptidase_M17NE8RI95/38-157
NRILNRALQQVWETGDFKGAKEQAVLLYPALLEAGEDGALAARRVLFVGLGKQDDAINVRREQLRLAGGIVAKQAAAVKARDVLLVLPKDYLLDAVEIAECCVEGMLLGNYRFDFYKNPK
>Peptidase_M17NA0A136NGZ7/25-146
DQVSTKMHWLNTLFKGSLETLIETNDFLAKASTSVITYLGPDNRSKRLMVIGLGNSKEVTLESIRKAYATAARRLNKMKLTVAAFEVPDLAFIKSITNASHYEIMQAICEGVFLTQYSPKKY
>Peptidase_M17NA0A0P7X3B7/228-360
VLGVYEKEKEDDSVCFTEAASSFDGSLSGKLRELLSISGPPLKKGKSRIFYGLHEDFPSVVVVGLGKNSPGFCSKENWYNCKENIRAAVSVGCRALQDLEVPLVEVDPCGDPQAAAEGAVLGLFEYDEFKKKK
>Peptidase_M17NA9G6U3/21-139
VIGVPEGASTGEGVLARLVAALGESVTHQVKRDDFTGKRDQSIDFATHGALKPGRVLLIGLGSGKVTDVECRLLAAKGARFANGVRAESVAVVVPPGVERAERAAAEGLVLGAYRFTRY
>Peptidase_M17NK1W8N9/83-188
DALNGDRAQQIQDAFKNLGFSGAAGSTVRIIGADGDPAKTLLITGVGKEVGPEQLRRAAGVGLRAATGSAEKVAVLFPTDGDDVLHAVAEGAVMGSYSWSKYKSKK
>Peptidase_M17NA0A058ZBB4/29-160
VVPIFEGFSYSGNLLESIDKFTNGAFKSQLEATGHTGKANHVSILYGLDKTLPRVAVVGLGKPFPEAACGTTEAQKSCDSLRKASALAARSLRDSGADHVVFGSVRGSADFQPLAEGAALGLYKFDHYKSQK
>Peptidase_M17NA0A087SPU7/63-197
LGVFEGDLPSKEGSLSGCLATLDASLDGAIEDIIQTYEFKGKEGSQQAVRVGGKIKNVVLIGLGKVEDAALEAKWGLSLFQTLGAAAAAAAKTTKARTLALALTQLPPVDEGEASGKAANGLLHAIYETSRFKSS
>Peptidase_M17NA9AW38/24-138
ANEELPASVAGLIEASDWSGKYKKTTVLYLGAQATGIPAFASRRVLLVGLGKRELWNAERARVIGAILAQRVRDLGLTSYSLPLLGSEVLGVSRSAEALSEGALLGAYRFDGFKT
>Peptidase_M17NA0A197JN94/21-141
VGLHADGQLLVPRSIAANGKDSLTTILKAAGAKGKAGESRVFYGDFGLGSEVQKVAVVGLGKQGTSAAAKDRVRAAVATGVKALKAQEAKDIGIAGMGHDQAAAEGASLGLYNFNYFKSGK
>Peptidase_M17NQ7VAP4/20-141
VGLLEGQIQEQLSLLEEICDYDSLLTHVEEKDFSAKAGELIKLEILGKSLEKIILIGLGKPEALSIDDLREGAALASRASIGSKGKIGILFPWEPFNPISASKAVAEAMRLSIFKDLRFQSE
>Peptidase_M17NA0A0G0XSA1/19-139
VVGIYEGEDWENSFIQRLGEETGGKLQINAKKKDFTGNAGQILSFPDLLIVGLGKSETLSTALREITGSVYSQLQSLPVTHVAFELFGEDDESFDPNQTAQLMTEALLLASYQFDTYKKPK
>Peptidase_M17ND5SX76/49-176
VPISENPLLNSHLEALDQESGGLLTRLREAGDLPTKAGSLLHVKGVTGLGASRLLLVGLGAPEVLSTQSLDRALTAAFRSLTDKPNLDVGVVVPPAAILGSKTPLEFVSAAVTAANLGSVGQDLYRTE
>Peptidase_M17NA0LTF0/43-144
AEIATALGRIGATGRLGECLRLPAPARYTAPLLVVVGLGDRTRQGVSVETLRQAAGAAVRDLPVRSVALALPDGDADHSASVAAIAEGALLGAYTFDRYRAQ
>Peptidase_M17NA0A0W0ACF6/32-153
HDWDQALNGILSRGIAAAEFKARRSQATTLFAPGNGLNRIVLVGLGKRAELDAPAIEAAGGTAVAALAAEGTAALDARAVGGWAGLAGSNGTAGAAPGGNGAASAALGATLRMYRFDRYRTT
>Peptidase_M17ND6Z206/59-156
SGDFSGKKDQVLVCYPAGLAADGKLQRVVLVGLGELRPGAESWRQAGGTAMAALLKTRTVATTVLLPEEMEETATEIAAPLCEGMLLAAYRFGKYRSA
>Peptidase_M17NQ8D295/19-146
ILGIFYKDCYQKTLKYISDENKKNIIQVVKNIKIKDNIGSTYFISNTNKVGSNPILLIMLGSKVNINSRIYKKLIINTISSIKNIKYKKSIFFLLNLNFNNSNLYWKIRRSIEYIYESLYEFNNFKSK
>Peptidase_M17NA0A137PE26/10-129
VLGYYKDLTLTPSSSQLPAESVKNLEKLLKVSGAQGKAGESRIFFGVEGLPPKVALVSFGNKDTELLVKLENARKATAIGAKLLRAHQVTNVEIDASIDSHAAAEGVKLGTYKFEGSKAK
>Peptidase_M17NV7I4Q6/31-140
AVEEAFREEYSFLSGKGIFTGKSGEVYSTLGAERKGVLIFIGLGKEKSVNLEKIRKAGFRAAQELASNKVAAACMRISKLSGLCYKETTKAWVEGMLQSAYSFDKYLAKK
>Peptidase_M17NQ7UJ62/51-164
ANCIAVSSLPESLAATVKNACSSGEVTGKPGELTSFATGNAQTPWIVLAGLGASDKRTRGSAIELGAAVVRSLASKPRQQITFALGDGVATENHDAVVAGAVSGCEGQHLYQRE
>Peptidase_M17NA0A109CTF9/28-147
KGSVYAGLDDETAGLIKHVLDTKEFTGKHTELTLLHTKTGRVVLVGLGKAEQLTAERLRRVGGKVFISKYLKGHEVISAALSAAIFKELRILDGAQHSAAFYFVEGGVLSSYEFRRYKRP
>Peptidase_M17ND0MJD8/33-139
ALSEQFGEIVRRTAADFTGAQDELIWLYPESGRARRLALVGMGPADRVDLERLRRVAARGAELARERKVVTAAIVRPQTSIDPESASQALVEGFMLAAYRFTRYKTD
>Peptidase_M17NL1JJ15/52-164
LTGAAAELDASIDGLLSEIIKENEFKGKSGSSVLTRLAKSSSFKKLSLVGMGNVTQAAMASGFALGKQIASSAKTEKAKTAAVVVPQGFDSTAVKAMAQAVLEGIYHDVRFKS
>Peptidase_M17NA0A0G0UDX5/4-97
KGLANQTVFIRTHQALPVKRVLIVGLGEKEEITLETIRQACAAAYHEIKNWKVKHLVVQHLSDVFEEYSVDDISQVMTEGILLASYTFGKYKKI
>Peptidase_M17NA0A0F5MPY0/18-142
VALSDKLKLTPNINKLDKALGGMISSMMSVETFKGRKEDHIQSLAVAKDKSTTILSLVGVGKSKELGGLSAIKLGGKIYAMLKSLKVKEASLVLDEAIPNMAEVAANIAYGVLLRSYKFEKYKTK
>Peptidase_M17NM1WZS5/20-106
IGFFEGKLELIGDLANLNDKLAGAIQELITEEEFKAKINSIIFTRVIGGSQVRKIIVVGLGKAEDFNLESLRIAAASIVRVGKKQNV
>Peptidase_M17NA0A0L0H3S8/38-167
VIGVYQDGNITANAFAGQGAKMPSQAVDSIVSQLNISRFQGKNNEVRLLYGLEGAPSPIVGVVGLGKRSQDNNENAETARLAASAALSAIKRLSPKSPISVEFDALGSSLATAEGATLGTYDFTRYKEEK
>Peptidase_M17NL9JDG7/5-152
ILGVYSKDKDDDVPQFTSAGDKFDKSLSGKLREILTLSGPPLKAGKTRTFYGLHQTVFGEGQGLMCVCGQDFPSVVLVGLGQKAAGVDELENWHEGKENIRAAVAAGCRQAQELELPSVEVDPCGDAQAAAEGAVLGLYEYDDLKQKK
>Peptidase_M17NA0A0G1XHM4/19-145
VVPVWSNDFTAEGFAEELPESARKSFARLVKMQDFTGAFGQSLVLPSADEAHHTLLLVGLGGQGEFVLETAREWTGIVVTTARKLGAKTLAIALPGEGLDDGDVRAISEAVTVALELADYAFDTFKK
>Peptidase_M17NR1EFP3/83-212
VVPVWEAKEGESIALGAEAAALDAALSGAVADLIADSEFKGKAGSSAVVSLPRGGNVRKVAVVGMGLSTDFKISGARKFGATLATLATEQKPKQAAALLPTGPALAADTQQAAFEAAMLGLSPDTRYKSD
>Peptidase_M17NR1F1F9/83-212
VVPVWEAKEGESIALGAEAAALDAALSGAVADLIADSEFKGKAGSSAVVSLPRGGNVRKVAVVGMGLSTDFKISGARKFGATLATLATEQKPKQAAALLPTGPALAADTQQAAFEAAMLGLSPDTRYKSD
>Peptidase_M17NA0A0F9XYZ2/64-190
STGQDTDFEKVEKEYYPNLRDILSKHKFTGKFGEIFVLTGTKNNKLVQFIFAGLGKLDTTWNYELENLRRTIGSVVLKLKELEIKTAVLELPADDKPFGLIRDRLIRQVVIAALMANYEFTEFKTDK
>Peptidase_M17NA0A166TF25/17-140
VVGIMKGKGLGAGAKKLDADGTLAAAAKRPEATGELGSIAAAFPKGKPAARVLLLGLGDAKDLTIDGLRNAVAAAGRQLSAAKVTSVAFELDDAMAAAELDENDAFTAVGESLGLLSWRCEDFR
>Peptidase_M17NA0A1A6HWF0/66-156
KAGKTRTFYGLHQDFPSVVVVGLGKRSAGFDDQENWDEGKENIRAAVAAGCRQVQDLELPSVEVDPCGDAQAAAEGAMLGLYEFDDLKQKK
>Peptidase_M17NA0A0D2JXS4/323-444
KGEALAALDSALGGVLAELLAAGGFEGKQGQRTRPLRVLGAKAANVALVGLGKREQAAAVADWGQSPYQALGSSIAALCKEGKLKTAALALLAPPAQPAAAVQRLASGALQGAYESTRFKTK
>Peptidase_M17NE6SK41/27-149
VVNLFEGVTVPGGATGAVDAALDGAIRDAIAAGALRGRLGETLALPTLGRLPARWVIVAGLGPRDEFGRRAARAASAAALRTARRHGCREVATIAHGAGIGGLEPFLAALATVEGALLGLYRY
>Peptidase_M17ND4W5W0/18-140
VVGVFSDTTHPLFLQLDKALNKRLSASLEEKLIPTTFKEITPIYPLGQIESKKVYIVGLGKSTDFNTEKCRQVIGQVAKIAKDDVTILLETFDSKQTSINELATICGEAITLATYKMETYKTE
>Peptidase_M17NV2XNZ3/25-125
FVKALAEKEIFAGKAEEVYFSMNDKFEVILLIGLGKEAVIKFDMLRKTFFKVAEVLLKNKVAEVELNIPKLNNLCNYKLAEAIAEGMLQATYKFDKFKSEK
>Peptidase_M17NA0A0L8EXN0/8-114
FENTVRHLFDTERFKAEFNEIFTLSCLKDDNYQNLVFIGLGKEKEVTSEKIRVAFSTVIKKCRKLKVEKVYVNSIYVEGLGFNELVNAMIEGIGFGDYKFNKYKSDK
>Peptidase_M17NA4RXD3/3-106
AFDAASGGAVRAMIEEGEFKGKVGTSAFSRAIAGTAKHVGVVGVGKRGEATTSAMLTLGSAAAAQAQKSKCKTLGIKGADGFENAVAAGAYLGATEDQRFKSKP
>Peptidase_M17NU9SQZ1/12-134
VLGVYKDGSLSESASKEVSNNVQQTIKQQLQCAGVKGKLGEVRVLYGIGREEGLPSKIAVVNLGPKSESLKESLNKARVAAAAGVRSLRDQGAKNIAIDVMTNEHGASEGATLGLFKPDNLKS
>Peptidase_M17NA0A0S8E6H1/28-139
EAYSGLHPSLSKLIKRVFAKEFHGKQTECLLVPAPEDLKPRRILLIGLGKKEGVTTEKVRQAGGKSGILLRDAGMKKIALSTRILLSHTVSPSDFIEGCLLGIYRFQKYFRE
>Peptidase_M17ND6WAL0/11-101
KAGKTFVFWGLEPDFQSVAIVGLGKKTKPSDELELISEERESVRIAAAAACRALDAAGVKKIQVESLGDAEASAEGSKLATWKFQDFKTKK
>Peptidase_M17NA0A132N7V3/17-145
VVAVSEAGVDEAGLLPRLNDVLGGALAEEWAAGRLGGKRNRTLVLHTLGRLPVRYVVFVGVGRRDALQANGIREAVAEAMQAARRHRLSDLLLCYGSFAAPGVTPERAGQMIAEGALLSTYRFPGYRSA
>Peptidase_M17ND0LFL6/31-147
LFQAVDGAVGGLLGKLVRERNFVGKDIDQLSVRLDASAGLAAAHLIVLGMGARDPVSRCELRDLGARAIAAAQQLGARQVLFAAPHCEGVEPAAAVQLATEGALLGAYRFDKYRSSK
>Peptidase_M17NA0A1B7LZQ6/21-157
VLGVESTDDGPVVVAAGLDENAVTGIQDQLEALGVKGKADEVTRIAGSTTGFDAKIVVLTGLGSTEAPAQGTPMLDNSPAGEISAEALRRAAGAATAKLAGTAEITMALPADSAARLTAIAEGAVLGTYSFAGYKTQ
>Peptidase_M17NQ2FZV6/34-145
HIDITESLERLKHQHIIGSKVGKIYTTAFDVQDQTYRLITVGLGNLKTRSYQDMLKIWGHLFQYIKSEHIEDTYLLMDSFISKYDQLSDVLMACGIQSERATYEFDHYKSSK
>Peptidase_M17NA0A088ALZ4/13-129
VLFSFENDEGGDSVKVINKIIHNALDRAMKADNYTGKFGQVCKLVSPDENHDYILVVGLGMKDKFSVSKAKEAGGIALQALQRKVESFHIMADWDFTEYAGYLVLGAVLKNYEFKKY
>Peptidase_M17NA0A0G1RB41/20-147
FIAVDEAAVPAELKEVDALLEGRLKRLMKSDDFKTAPYAKELLYANPKIEEPRVVVVGLGKGAQSTSRETWEHAVASATMYWQNRKVNRFAVLVPQTIKRVLKAEAGLFLAKGVWLGSYDFNNYKSDK
>Peptidase_M17NA9WJQ9/25-133
DETLPSAVAALCEPEDTTGRWQSQTLIYPRGALPARRLLLIGMGKRSAITADTVRQAAALAVRYAQDAKVATFHIGYNGNLPLTPAVFGQAFAEGSVLGAYRYTRYKSD
>Peptidase_M17NW7TE43/143-248
AILAAWDEALGGAVTDLIETKDFKGKAGSVARVRLGRGAEVKSLTLVGMGKKSTFKNSRALGPAAATDIKAEKPKTIAVVLPSEDDLGLVSEEVLSGLYLDNRFKT
>Peptidase_M17NA0A0S7XNP2/19-154
IVNLFEGVKEPGGGTAAVDKALGGLIRRLIRAGEIKGRWSAVPLYNEFTIIHTDGKIAADRVAVAGLGKREELNLERIQQVMGTAAGYLRRRGCKRVASIVHGAGAGGLEPRLATRAMVEGTLIGLYQPDAYKAKK
>Peptidase_M17NC5CCM4/23-146
VVGVGTGPDGPVLLTDALPAEAATALEASFELLGVRGAEDEVHRLPGLGGVPVPLLVLAGVGGLDDDGEASDESLRRAAGAAVRSLAGTDAVALALPADTPARLAAVAEGAVLGAYAFTAQKSE
>Peptidase_M17NF5L351/19-146
VFGIFKGSETPGGCFSEMDKAWEGLLSRFIQEEWGPNEKKAEVIHSLGKFPAKRVMLVNAGEKEEFDLVKAREVFGFVTKEALKLKVRKVTYCLDSFNNGEEESVALAHALAEASLLASYRFDTYKTS
>Peptidase_M17NH9IVM9/203-330
VLGVYQCGKKLELTPVGQELDQKSGGKILQHLNELSERMKLGQAFVLTDVVPEYSAVALASLGPKDPGYNQLEALDETRENLRWAVGAGVRVLQNRGCGDISVQADAEHDAAAEAAELAAWRFEEFRS
>Peptidase_M17NQ0VSA5/24-141
KKNDLPQALPSATREQISQFTKAGDFNASKGQLVWLHAPQDLNADRLLLVGTGDSPLSDQGWLSLVHKATKTLASSPVKQAMWLLDDTHTQTLEWQVREGSRVVEESTYRFDNYRSKP
>Peptidase_M17NA8PNZ4/19-147
IVAVFQDKRLSRTAQWFDHQSQGYIQKILEKGDLQEECGKTLLLYNIPEIPATRMLLVYCGKGFDLSLFDFRKMISGMACALKMIQAEQITSFLTDISVKSSDLDRQIRQSIELIEDCFYCFDELKTDK
>Peptidase_M17NT0MXV1/5-103
SKVLESARKSGFIGKRGETFDIFDAKLEKRVLLIGLGHRKEFDDEKLRRAYSSAFNSLRSIPKGVVQVILPGLSSNEPKEATFAIALAAYDFDKYRSDK
>Peptidase_M17NM7ND10/19-145
IVGVPKHPEHVEGWDRLDALFGEALTGWVRSGDVASGRFEYTRVPAMPNAGFSRVLFTGLGNDKTLDADDLRKVFAGAGKELRKMKAESASVWTASFTSGDFEDADIAFAAAEGLGLGTYAFEDYKT
>Peptidase_M17NC0QC86/36-153
HNLVDAQVRAAFDLGDFSGKEGETLLLYPFHSTELSVAGAARILVLGVGDSSDQKEPGGVRDLFRRAGGCIAGQCELLKVETLMVALPETPFLDPGQTAECLVEGICLGDYRFVRYKQ
>Peptidase_M17ND4G860/24-148
FFKENKLSKLSKEIDSSSHGYIYKILLREKTEAEIGKNMLLYDVPNIISKKVLLVGCGNLGNLDKFQYRKILRKSFQEILQINSKRIICNLTSLQVKETHEYFKIRYAIEILKELCYRFDEFKKN
>Peptidase_M17NA5CE02/41-167
DLVLTDSMLQLDQQCGGIISKFLQQNTKNKQIFSGKFGEIKFLTIANGEEIKNIILLGIGQSNQLKEFQIQELGGIIQKSIAANTIMDVIILVDYDISNYNRFKIASLIASGAELASYKFKKYFTKK
>Peptidase_M17NA0A136LMS4/29-133
PAEVANLVEAEDFRGSANEKVLLYPRGAVSPRRLLLIGIGSIGKANVEQFRQVGALAVQEARKLKVPEFTIGVDGQPSISLFEAAVAFAEGMEMGAYRFWRYRTN
>Peptidase_M17NQ1D351/30-132
DDRPLPSSAGFVDWRLCGSLSRVLKAGFFTGAKDDWLLLPSDGKLAVPRIFVVGLGARQRLDAVTLNDAMAEAGRVLSKARVESVALEVPAGGQVEDAARAAA
>Peptidase_M17NA0A150FT62/42-153
GVDEDVLNSIDYLIKSKQFKGEYKEIKVITLYLDNNLKNIILLGLGDKETLTGQRVRGAVARAVKECEKLCSKNIQFILDNMSDDFVKKYINYICEGIILSVYKFEKYKTSK
>Peptidase_M17NB8J457/34-144
QMDKAAPWLAIAPALRDFKGKTGELALMHGHPELAVPRVLAVGLGPREKVDTAGIRKAVAAAVQLCRQKGFGSILLPEPALARLPGGRERLVEECVCASLLALYRFTALKK
>Peptidase_M17NE7RXH5/24-147
VQAGRLTPTGAAIDARLDNALSAILKAGDLGKKPGSTQLVPPSVKGLPRILLVSMGHEDTIKAPRFAEAVRSAFRAVLASPATDAFCCLHEAHVELRELPWRVGQIVLAAREVRYRFDDYKSKP
>Peptidase_M17NF5XS17/34-139
STLDKEYARRLGQSVSALAASVGIKTDSGHTRTLPAVGGWPVVIVVGIGDGTPTQEDLRQAAGAGVRQAAKQGGGDAHVAVALGADEPETVQAVAEGALLGSYRYQ
>Peptidase_M17NA0A0F6W9U4/62-155
TLAAAGFEGKSGQTLVVPRPGQPALVAVGLGADSERDLASLRHAAASFARAGAHYGHLAFALPALRDVSLAHVAQAAVEGALLARYRYRPLKRK
>Peptidase_M17NA0A150FMS8/42-153
GVDEDVLNSIDYLIKSKQFKGEYKEIKVITLYLDNNLKNIILLGLGDKETLTGQRVRGAVARAVKECEKLCSKNIQFILDNMSDDFVKKYINYICEGIILSVYKFEKYKTSK
>Peptidase_M17NC1E5G9/173-281
PGLAAVVKDMCDEQEFKGAAGSSVFTRVAGLPFKHVGLVGLGKADAIAGDAWMSLGKEATAAAAKSKCTSVAVGKYWMGDEEAAFRGKAEGIAAGAFLGSFEDSRFKSD
>Peptidase_M17NA0A0V0XIQ8/45-170
VEEQLTCAAKKFNADNAGKLLTYLNYTEPLKEGKCRMFYGISDKFDALAVVGIGKQGEEYVEEEDLHQGRENVRRAVAIGAVALRDVGMREIYIDPCGCADGEYASAAAEGAFLSTFNFDELKSKP
>Peptidase_M17NG2LIW2/20-142
VFVFEEETPASPELTPFDAALPGLLPTVFGMEMRGKVGDIVTLHATSGLEAKRLILVGAGAREKFDYRALRQRSAQVARVAAKKGVTSLGIVLRDHLDPMLAAAAITDGVITGLYDPALYRKP
>Peptidase_M17NA0A094RWL1/22-138
VIGVTQQNGKLAILASSFTPAQDKKISDALLAVGATGKPGELTRIPSNGLVKSESILAVGLKEDANTETIRQSAGTAIRTLAGTKKVSIQLRDMNSQDAAATAEGALIAAYGFHSFR
>Peptidase_M17NA0A0G0DJF9/47-142
RLQKEKFSGKTGQVFVIHSQDLVVVLAGAGAKEKFSVENWRELTATLVKFLKTYQVAKVALQLKTWLKGNNNVALLAKVIAETWVLAAYIFDKYKK
>Peptidase_M17NC1A924/33-148
PALADALGGLDALVHGAIGRSLARRDFRGGRDETLLLVGGETGVQRLLLVGRGSAPLTRTTARRAAAIAARQATKLGTGAITLLLPDDTTTDGSVVEGLVIGAAAGSWSYPDLQTQ
>Peptidase_M17NA0A0G0MY43/33-120
SRADFEGKTNETVLLYQKDKLTPRILLVGLGQEKKTTTEIWRQAGGTVANQLKKGLSKLAIIPPKESLRLILAFIEGFYLGHYKYEPF
>Peptidase_M17NA0A0T6AWM3/54-184
ILGVYYNEDNNEPTFTQATQRFNDKISGRLFDLVKAAGGDIKRGGARVFNNIDPEFWSVAVVGLGSEKLCYNEVEAIDEGLEATRVGAGIGAQRLMNEGVKRILIEGLGHPEQAAEGSALALWRYQDNKSR
>Peptidase_M17NA0A0P7XJ09/19-150
VVALPEKGDWPASTTQANEALGGLIKTLHKNGDATGKNATTLLVPLDGQPWARLLVVGTGADKDRTPANYRKALIAMAGQVKDGPSKHVLVGLADTVVTGDDATGSEAARLNLIGRTLEEQLYRFNEFKSEK
>Peptidase_M17NT1IIZ4/23-144
DGVILSASAKNYAISTKSKISDLLNIAGPNLKKGKSISFFGIDNDYSSVAVVGLGPEDAAYNDHEEIDEHKENVRTAIAAGIRKLRDVGVNTIDVDPCGDACAAAEGASLALFSYDDLKNPK
>Peptidase_M17NT1IIE1/45-166
DGVILSASAKNYAISTKSKISDLLNIAGPNLKKGKSISFFGIDNDYSSVAVVGLGPEDAAYNDHEEIDEHKENVRTAIAAGIRKLRDVGVNTIDVDPCGDACAAAEGASLALFSYDDLKNPK
>Peptidase_M17ND7FZ52/64-178
DGAAAADKGLEGAAADMISSQEFKGEKKGSVSAMLGSKSGVKRVAVIGLGKKDDSSLTPASLEAIGTQLAALAKSSKCKSMAVVLPEGCGEGSTQTLTQGALIGMYADQRYKTRK
>Peptidase_M17NA0A077Z3I7/13-145
VIGIFEPSKERTAEVGQFTAAGQRFNEKVAGKLLSLLNKSEELKEGKCRILYDVGEGFNAVGVVCLGKSGEGYVNSEEIHQGRENVRRAVAAGVVALREVGMKEIHVDPCGYADAAAEGAFLSTFAFDELKSK
>Peptidase_M17NQ1MQI7/24-154
IIPFFEDEIFKEAYAELLNVLPWLEVAPALEDVKGKKGEVVVVYGPLSTTIPRVVIVGLGKRKKITPIKLLENLRNTIGKASSYCRELGLKNFSILVRSFERFDYNLERIIEEVICAIGLALYRFVDCKSQ
>Peptidase_M17NA0A117SYH6/44-121
FHEQNATLITVGLGDPSSVDEEVLRDAAGLAIRAASKEEWEDVSLSLTHLFDTHREIHCLVEGVSLGAYRFDRYQSKK
>Peptidase_M17NA0A0G0TWW4/37-124
IKDDGFKGKLGEVFLIQTQGKLSYKKVFVVGLGKEKQLNAYDWQYVYASIARRAKSSNVASLVIPTGDMYNAVVGLGLGSYSFLIHKN
>Peptidase_M17NI0YNN0/45-182
VGIFEDALSDKSGDGGVFQDAELAALDGSLDGILTELIEKAEFQGKQGSSTFTRLKGNAHYVGVVGLGKKSAAAVVPDWGVSCYQAFGGAVAAAAKNHKAASAAIAVVGGDPLSETAVEKLTVGVLLGGYEASRFKNK
>Peptidase_M17NC5NXA3/19-125
NEAYESKLLEYTKERELFSGKLNEVYANLPFNGEKEILLGLGKKEELVEDKVREVFFKLVKVLESNKELEVFVTLPKVESVSTEKLVNAAVEGALHATYKFDKYKSD
>Peptidase_M17ND4YNX6/32-143
AVLAELDKTVVKELTGALDAIDFAGKAGSSVRVAAPKGVSAKSVAVIGVGEVEKLEDDLEKLRQHVGSFTRGLDAEVSVAFALPTPTAEVAAAITLGAVLGAYRYNDYVSEK
>Peptidase_M17NA0A060Q7V2/25-148
LCHGAEFAQGAVFRQHDEALGGALSRAVSLRDFSGKAGQTLSLTAPSAAVAQFHLLGCAPADDEPQSAGTAARSAGGEAVKLLKASGVEAQDAALLLEAGQAPLAAEIALGAQLGSYRFDRYRT
>Peptidase_M17NT1HW61/2-112
DEYDKQYNGKLSAALTQAGPIPSAGQTRIFYGLDPIFSAVVVTGIGDECLGYNEIEQMDELKEAIRNASALGCKTMQNLFMKTINVESFGNAESAAEGAAMGVWVYQEFKA
>Peptidase_M17NT1I8S0/16-132
VKLTRIGTKFDEEMGGNLRELIKGAGIKRGIARVFTNVCNDFHGVAVAGLGKEGVGYNMLENLDVCRENIRAAAGAGAVALQDQGIGMIFVEAFTDAEAAAEGASLGAWKYQEFKNK
>Peptidase_M17NE3PU38/20-146
IPFTEGIEISEGLLYLDSDVEAMISYLVKDKIFTGKKEQIESFRLAREENPRNIILVGLGDDQCIDQETVKLAISSAIRKAKQLKSKVVEIHQIFNSCSTSSKEMVSLVAKYTILSDYDFGDYKTPK
>Peptidase_M17NM1ZH35/24-128
EEVDELYQYLKNKGLFKGNAGEVYANVTNTDKALLLGLGEEDKLTLDSLRKAFFNAGKELAKLKIESVDIEVPELKNICYLDGIQAIAEGLLQSEYSFEKYLSKK
>Peptidase_M17NU9T1T0/52-174
VLGTYKDGSLSEIASKEISNNIQQTIKQQLQCAGVKGKLGEVRVLYGIGKEEGLPSKIAIVSLGTKSENLKDSLNKARVAAAAGVRTLCDQGAKNIAIDVMTSEHGVSEGATLGLYKPDKLKS
>Peptidase_M17NT1GHS8/52-173
IFGVYADENDKNDGGILTPSGWNYNIKKTGGRLLEALRLSGPMPRKGEARPIAIVGLGKECLGFNSYEVIDEQKETIRRSTAAACRQLCKLQTDRIEVESLGHAESAAEGAALGVWKYQEFK
>Peptidase_M17NA0A075JFK9/42-144
AVKALNEALATLEAKGRADEVLRLSGAGDLSGLVIAVGSGVDAEQAPTKASALRDAAGAAARSLTGTSSAVFAFPAVADDLVQAICEGIALGAYAYTAYKSKP
>Peptidase_M17NM5A4B4/46-137
SLSANGFDGKVGQTLVVPSNDGIAVAVGIGDPDELDTNALRDAAAAFGRCAAKHADLATTLADVDGVDPAEAAQAVVEGVLLASYRYVGLKT
>Peptidase_M17NA0A0S8BU86/26-140
KTKLSRALRRIESVTGKDSIKLLASDERFEGKASQTLKVAAAGKAKARWLLLVGIGEEQDPQKISWTIAHAVASGAKAQKTAAVELPEVTPDAVRAASQGLMAGSYRYTEYKSDK
>Peptidase_M17NI9DUL3/48-159
LTANPQLEAISKQENFTAAHGKTLSWLAPSAPYSQYQRVLLLGTGDTAKLTSYQASLLGATAARTLKGSSASSIQLDASLIQAPIGQAELLAQISHGVDLASYTFSRYHSDK
>Peptidase_M17NA0A0B4S1X2/31-129
KYVKENKLFNGKRGEIFSNLGPNSENVILLGLGKEDEISLENIRRAFLSLGKILKSNNVKSCNIEIKKFDGICYKLTAQAMIEGIINVTYAFDNFLKEK
>Peptidase_M17NE1WYU4/42-146
THWSKELKTAFENIKTSADFTGSLDSTFTFHLENGTTILAYGLGEKKSMDFEALRNSAAKIYKSIASKHKEVAVQFDGFTLKNKAEESLNAMAEGLSLADYKFDR
>Peptidase_M17NB4D990/18-119
RFVPKDARGKITPPVTEAEFSGKANALFYARNERVLCVGLGQRAKIDAATFRSAAGAATIFLKKIDEHHLALHLDDWPQFAGPAVEGALLADYRFERFKTRK
>Peptidase_M17NA0A0M8K7Q8/37-147
TDLDEALDGLLTDALQTREINPTGNEVAVLHPHGKLPYRRILVAPLGKQRTRDALRNAAALGVRKARALGGGVLATTLARAPLDDVGAEARAQAVAEGLVIGNWSFRELRK
>Peptidase_M17NQ31ET3/21-142
ILPVFDQGQSTQLAKEAHLQELTQTLFNQGDFLAKPGQTQMLFQPAKIDCARLLLVGMGDPKTLTVKGYLESLNAAAKALDNSGAVNVLNTLIECIPAKNDQAWAIYQNTLAFQRSLYDYEH
>Peptidase_M17NA4BBY4/20-146
VFHFEDKDSDSLTALKSANAGLIDGLIESKVIKSATGSVTPLFGHSDLPAKLVLVIGCGQSDKFTESVFVKTLQTLAAEAQKAAAAAIALPIDDIKPAQRTAQWCVEKATELVLTSLYKYDTTKSKK
>Peptidase_M17ND5UXQ0/24-146
VVGVFSGDAGISVDAGVPEAARGPIAEALALVGAKGTPGEAVRVPAPAGAGLGAATVLGVGLGAAPAGEDRVPAETVRRAAGVAGRALDGVGSALTTVSTLDLAATVEGTYLGAYRFTEFRHS
>Peptidase_M17NA0A0R0LU45/29-146
TADIKLLDNSSTNIISQILKKGDLGKNFGNTVVLHQVPGIKAQRLLLINSGTKNSLSDSEYKQLVRNSLKNLETLNVKNIALTLNQLNVDNRDANWAVEQATLIALETQYRVKRISKE
>Peptidase_M17NE0VYD5/17-144
VLGAFICGDEMKLSNSAQKFNEITGCKLSDFLSDLSTPMKLGNSVTFTNLDPEYFNVCVVSVGKEEVGYNRIEELDECKENVRIAAGTGARRLRETGVTCINFDGMGHPESAAEGAQLAVWRYQDFKC
>Peptidase_M17NA0A0S8D827/21-139
IPFFEDKVPEIAADIDIDKRWMVSIENKDFFGKKKELSLLYVNGEKEKRVLLLGLGKKEDINLESIITCFSEGIKRCQSLKIDNISIAFPKKCEVKDLYRILLESIFLSNYLYHKLKRD
>Peptidase_M17ND4M7D9/39-150
AVKELAARKDFTGKTGTSLRVPLLSGGVRNLFLVGLGNGEDEACNAEAVRNALTAALREAGRHRCESALVPMAHLNVGAGRPFGPEAPDWSVVVGEAAGLSGYAFDKYKERK
>Peptidase_M17NR4FLW1/67-154
KPGKSRIIYNPSHGYAAVAVVGLGKESACFNPAERIDEQKENIRVAAAAGAKSLQELDVDEIELEQLGDAEACAEGATLAVWSYQEWK
>Peptidase_M17NV5SD77/22-147
VLAAQELALSPAVQALNTKAQGLVLKAAEAASFKGKHKTSIEILAPQKLDCQRLVLIGAGNASEHSESDWAALGGYTLGQIAARKATEASLVAEVAGAGVKPDVLAANLAFGAALRHYTFKKYKKK
>Peptidase_M17NB2GJ82/31-150
VVGVDHDGALAVTGEVKSSVRRRLDALAQRAQASGSVEKVTVVPAPDEVRADLVVFTGLGRGEGPQRLENLRLAAGSATRALQGRAATAVVALPVLAEDEVQAVAEGVGLGAFEYTVQKT
>Peptidase_M17NA0A073IU57/46-138
VAVNEKFKAEAGSTLVIPVAEKNVRCVVLAGTGNEEESTLDALREASFRIARAAAGKGLPSLSITMADASDESRSRAVAEGASLASYRFDKYI
>Peptidase_M17NA0A0E3ZAN2/28-122
NHLKEKKIFEGKLGQVYVNTFENVAFVGLGKKDELDLNEVRTAFFNLAKELEKNNVNEISLTVEKIDGVCMAGFTSAVVEGLKQAEYKFDRFHTD
>Peptidase_M17NC7R4U6/48-139
LRALGASAKADSVVRIPAPRGFAARTLAFVGLGDAPYGREEQLRRAAGSATRQITGVDSLVVALPTTEESEVIAVAEGALFGSYTYTVYRSE
>Peptidase_M17NA0A0M1J2K0/19-114
VLGVFSDQNMGPIANAIDRATEGWLKTQIERGNLDCKLKQTLLLPEVPARLACDRILLVGCGKIDDFNRTLYNKVAISALSVLNDQRITAATWALH
>Peptidase_M17NB3DZ80/29-123
KEGVSALEFEGKKLSSLLWREPWGRILYVGIGGPPYTRDTLRKAAGLGVKSLLKIGARDITLDFSNHPDFLPHVDAAVEGAMLGSYRFEEFKEEK
>Peptidase_M17NA0A095YGE7/32-140
NDAAVVLGDAPEGLDQALEELAFSADAGKVAQVPGAGDNGSLAVVVGLGSVTDPTPEDLRRAAGVATRALSGRETALLRFPAEEPELLAAALEGASLGSWAFRAYKSSK
>Peptidase_M17NX5HJY5/20-145
VGLYENTDLFGRISVLDQQSSSFISKALKSSTFTAKPEESLSIFVNDLVEGYPELRQIIPVGLGKQADFDSLSAEKLGTQITSIMKSYKISKASVLLDGIKDEYAVNIAFGIKAKDYVFDKYKTQK
>Peptidase_M17NF4CZP3/31-145
AGPSLAAGAEAVAAAFGDGDELVTELALVGATGKAEEVVRLAARGAVAAPVVVGVGLGRPGADGAPDAEQVRRAAGAVSRTLAGTGHVASTLGAIDLAAAAEGALLGAYTFQEYR
>Peptidase_M17NE0VLX3/39-171
LGIYSMNDGRHETSKYTLTGQKFNKKSCFLMESLIRKAGPCPKLGEYRILYDIDPVFPIVCVVGLGLECAGYDEDEQLDKGKENIRVAAGVAAKVMVQFELSKIYIEGLGHPESTAEGAALAIWVYQDFKNPK
>Peptidase_M17NX8A9Y9/30-120
VPVVSTGDEDEPGAAAVVAAEPFLGHDAVAEIENGLRALGAKGGAEQTNRLVVPSLPVGSVLTVGLGKSRDEWPTDLIRRAAGAAARALNG
>Peptidase_M17NR4G463/53-168
KFTPTGVKFNEETGGKLKDLVQGAGIRKGCAHVFTNVSNDFAAVAVAGLGPEGLGWNEIEVLDECKENIRIATAHGTRALQDEGMSNILVEPFTNTEAAAESAFLSVWRYQELKNK
>Peptidase_M17NA0A098VMI2/37-142
TTLSTEAKGSIKTLLEKTNAEGKKDERRILYNIDSSLPFQLAAISLGNSSTPRSLYEKRESVRKAAANGVRLLSSQGVKEYILDTFSDSQAAVEGAILSSYSYLKF
>Peptidase_M17NA0A058Z077/112-216
PEFLRQLKACGHTGKEGKVTILYGLAANLPRVAVAGLGKEEQHEDNSPGAQRKQEIIRTASALAAQALRDDGAEDFIFYALGRALDPSPMAEGALLGLYKYESFK
>Peptidase_M17NA0A142Y1E6/29-141
APHLTEADQATNGLLSRLLESGEVSTKPWKTTVVQAPAGIATKQLVLVGTGAASDWNPLTAGRAAGAGMKLLASKSREVVRFVGFTGSGEVERAAVTGAMIGCVGQDLFRKEK
>Peptidase_M17NA0A0G1ZHE4/20-142
PAFKGEPLEKAAFFQFLPSPMRAVTKKFLKEEFTGEDGETKLLWTPRGKNTRIAFFGLGERKAWNTRKALLIPRRMVQFAKREKIKEFALPLSDVFGTEENHAARVATNAILADYDFNRYKET
>Peptidase_M17NA0A067RBA0/8-96
KGKGQVFYNLGSQFPVIAVVGLGLDGADYDEQEDIDEGQENVRIAASKGCRMLQEVGVSKILLEGMGKPEAAAEGATLGLWLFQEFKNK
>Peptidase_M17NR4FK40/32-158
GAYDGCTAAELKLTKIAQQFDEETGGKIKHLLKGGAGIKKGTAQVFTNISNDFYSVAIAGLGQEGVGLNHKEQLDECKENIRWAAATGARALQDSEISAVYVENFTNSESAAEGSILAVWQYQDHKN
>Peptidase_M17NB9KYG7/22-143
PIGQDGQLERIAGIEPGVAERLARAARSIGLAGRVGQAGLLPPIDGLAAERFIVVGMGAEHQRSLADVRRGAALAGKLAGEVGASVLAWPIVAVSGSSSAQVVQAIVETTAMASYRFHRYRS
>Peptidase_M17NA0A0G1IU32/22-145
FVTAKSAKNSARAFLSPALQKRFQEECMRADFQGELGTHIALDVQGKFFTKLIVSGLGEEQALAIEKIRRSAAGAVKTAKNFGGGEIAFHAPETPRVSPEHIGIALSEAVLLTDYVFDQYKSKK
>Peptidase_M17NA0A132A1J9/21-137
ILTPSAEKINNECGGAIERQINIIGPLKKGKVRIFYDVKQDLPVVGVVGLGPNNAGYNELEEMDEKADNVRSAIASGVRSLRDLGSIEEICVDGCQNPMAASEGANLGLYYFDELKN
>Peptidase_M17NA0A0R2PDH2/43-134
VLAHLVEMGATGKADEVIKVPGTHVRMLVFTGLGAKSSQYSHETLRRAAGAASRALAGTASATFSLPAKSLAEVAAVAEGAALGAYSFTEFR
>Peptidase_M17NA0A0G0CPF2/30-152
SPNLKVIEKDCYPHLSEILKKHKFEGKCGQSFVLSGLRAGELVQFVFVGIGKIDISWDKKLDHLRKAIDKLVKTMKNLEIKSGVLSIPYMHERKDLKISEIVKQIAVSAQIANYEFTAFKADK
>Peptidase_M17NQ18BF9/41-137
NFNSKENSIDTVTLIENNNLVNVCLVGFGKRELLNREKIRIIGGNLCKKLKNILKNEAYKSSDVNVLNLNLNSDEIGCFVEGILLGNYKFDKYKTKS
>Peptidase_M17NB8KR04/4-126
FSDSKAPKGFNGLGEAISDLIGKALELGDFTGKTGTTAWLTGDGPVQRIVLVGAGKSSDFAASGHRQMLSAAANALLKGKAKDALVHLADLKIDGETLPRVLEWFSRELAMTAYHYDETLSEK
>Peptidase_M17NT1IEY7/5-131
VIGVYTDENGRYSLTKFGSSFNSTVNGKIMELIEGSKIKLGKCLVFNGLDEFYGVAVSGLGKQDIPDDDYEFLNRCKENIRIASSVGSKALQNQTVENIVVDQMSNAEAAAEGAILGLWTFQEFRNN
>Peptidase_M17NR4G7V9/49-164
KFTSAAAKFNEETGNKLLELLQGQDFSLGKVKIIHNLSPDYYAVAVACAGPEGVGYNENEILDECRENIRVASGAGAKALNEIGVGIILVDAFTNAAAAAEGSTLAVWRYQDLKKK
>Peptidase_M17NA0A0G0MVD5/31-131
SIPQDLVKVISAPFKAKDFECKDDEMYTINGEQKLIFISLGEKEKLDSAKVRNAFANGFKKAKSFKKKTVAVFLYAELEKFAQEIAEGMFLSDYEVAKYKT
>Peptidase_M17ND5ARI2/20-136
LPLTAALALGPRAAALEAASKGAIRRALDAARFKAAEGACLDILAPQRLASARIIVLGLGAPEALTPLAATRAGVALARHLEALGEEAATLVQDGDGPEAAELLAALVHGVRLGNYR
>Peptidase_M17NG2KP29/50-187
ADGAFSPEAEALNKQSGGTIRQWMDAQDHFTGKAGQVAVIAAPKNKDGVVRYMLVGMGEVADLTAAEAAVIGGKFYSALKSTGTEHATFFAAAKGAAKSDKKPKKSDEKQSLGADAIAAHIAEGVRLRAYDFDLYKST
>Peptidase_M17NA0A077FHC1/17-143
IIPISEELELLENVQAQSQKYNNIIGNILANDSSFKGKKGDQLIITHAEKNIIKTFFLIGIGKKTDLTHLDFMNFGGEITAILNAKKIQNATLILDQNFISSQENSMAVGEGIYLRHYQFIKYKTQK
>Peptidase_M17NA0A0G0IQB5/43-148
HLETYCKEQDFSGKEQSNLSIPVMHEQKLVYILLAGLGKKEKKVDIENYRRALARIVRFMQRVKVNNLALHLPLANLFGVTDQVLGQETATIAHMTDYIFDTFKEQ
>Peptidase_M17NQ47SM6/47-146
TNLDARLPASVAQLFDTYEFRGKAGQIVEFPVDLGRGLIRLSFLGVGDATPEEMRKAGAAFARSVRGSSRAAVNAAVSGHDPEALTAFVEGALLASYTFT
>Peptidase_M17NI7JAZ5/16-130
VTGLFEGNEVVNSNYSVLQEKWIIDNIKQFSDFNGDFGEFFSVTSLEGKNIIIIGLGKRSEWDENKELNIGGKIYCELSKLRIKQAVISIEGNAANIAYGALLRSFKFDKYRTKK
>Peptidase_M17NV4AML6/59-189
VIGVYKDDKKDDITFTPGAQYFDNQTGGKIKQALKVCGKKLKTGKNRVLYDINDEYTSVAVVNLGKHGVKFNKHEELEEGKENIRAAVAGGVSVLRDVGEEQVQVDPCGDARAAAEGSVLKLFSYDDLKGK
>Peptidase_M17NB8ET17/47-185
GAATLKLIGAEAEALIRRGAATAKFKGKVSSALDLIAPAGIAADRLLVIGAPGEEAAEQKTPEAGKPEAAAPAKPAAPPTLSDYANLGGVVGGKLGRGAAATIVFDLPRAPEDAAAAAAEFALGLQLRDYRFDRYKTKK
>Peptidase_M17NV6DF53/33-146
SKLSEQIYGPLEATIKNRGFSGKAESVLVLNGVYHNKPVYIILLGLGDLDRKSLNVETYRRAVGRLVRVAQSHKLNSIGFSLPDPVLIDLSYKKLAQETSTILHKSAYHFDKFI
>Peptidase_M17NA0A0R2Q173/38-130
TLESLGFTGKVGQTYVVPAEKGAVSVLIGIGELAKLDTASLRKAAAAFARAAANFASVSTTLANIGRLDRKIAAQVVVEGMSLATHRYTDLKT
>Peptidase_M17NA0A077YZV7/22-142
DIEQLTFASKSFNDETGGKFLSVLKNFATIKTGHARLLCGLNEKYSFVAAVGLGKMGQGWEESEQLNQGRENVRNAISAAVVALREAGVTEAFIDPCGFADAAAEGAFLGSFAFDELKSKP
>Peptidase_M17ND6GTC0/33-138
PQQTATYLKANKFEGKYESNALFSIPLEETLVQYLFVGLGKKEELTVEKAMCAIGSAVKTLSKKELASVAVSFTEIEESILTEHFVLSVVKACSLACYAFDKFMEK
>Peptidase_M17NA0A0G1KIH7/19-150
GVFLFEGKTSTEDESRAIGSALAKEVVAFKEQSRFTGKERTALLMHTHRKIPSFLSVFAGLGKKETEQNILAERVREVASQIAETSTTHHGEKIALIIPRELTKILGSRKIGSAIAEGIILGRYQFVKYKNQ
>Peptidase_M17NL8GY57/19-145
VVGIFEGGELTPAGQAIDKSTSGEVGSGEVFLDLGEDYPRVAVVGLGKHPRDVKLTSEQEDYREGQPKPSDAVRQGAARGARLLRDAGSKVIGVESFGQFTDLPSVQLAAEGALLGLHKFDELFSKK
>Peptidase_M17ND5WQ91/37-125
AKKGTVTTFFRDGDGGRLWLTAGIGPEAEVQPEHIRQAMGEAGRMAVKEGWEEVAVHLPEVPLPADALGRAVVEGLVLGTYRFDRYRSN
>Peptidase_M17NR7BWE7/19-132
IVGVYEGKTAKTVIWTAAGENAAAKLTNAAALIKAGDISTKPGKTTVLLQPAGLGVSRLVIVGLGKAGAMTQDDYVAAVKAAVKAAGTSEVILAAEDWTVTDRDEAWKALTAAR
>Peptidase_M17NA0A074RMA7/53-141
QGSRPKDKAGETRLFYNVDNEARLAAAVSLGTGSKAKTPEALRRAVGTGIKKLRDAGATSVLVEANSDLHAAAVGTHLALFKYNHLKTS
>Peptidase_M17NK6V4Z0/24-138
SPGEEGPALLGEVNDVLRRRLLSALDAFRARGKADETTWVHGVEGTSAALTLVVGVGVAVAELDGERVRRAAGTAGRSLAGRGSACVVVPGPDWIGQVTEGLAMGAYSFEGYHGE
>Peptidase_M17NA0A0L8GHC9/63-195
ILGVYEASAEDGPLVLSKAAKHFDEKCSGKLSEQIKLFGKSYKKGKSHLLFGLCEEFPLLAVVNLGKEGQGFNELECRHEGHESVRTAVARGVLQMQQAGEGSVFVDPSGNAKAAAEGADLSSHCYDELKPKK
>Peptidase_M17NE0MLC5/37-132
DSVTRALDVAKFEGGKGKTAQILCPADSGLDRLIVLGTGDVDDLNEQDWLNLGGKLQAATGEGAIAIAAQNPMQAVAMAQGAVLASYKFDRYKTKK
>Peptidase_M17NA0A0B7NA41/43-155
EGQVSLTASKDISQQTKQFIEEQLQASNFKKAGDVRTLYNVGGIKQVAVVSVGKQSAVQKDEQEAARRATALGLQALKPQGAKNIGIDVSVCAHGAGEGSVLSQFSFDKLKSR
>Peptidase_M17NA0A0N1B8P0/24-150
VVGVFQGGDGKTVASAEAQALIKRGTVAASLVSDAAAGLGRVTHLTGADGTRVFVVGLGNADKLDAKSFTQAAKAALGAVTGTSAKSVAFGLMDAKAKGLDLAGKARIAATAAVEASYRFDITKSKK
>Peptidase_M17NA0A0G4F1D4/137-248
LAELDSKLDGALREILDVNEFKGASGSTATVRLSSSSPVRRLSIVGLGKASALKTDLGAVCDKVGSALAGVAKSDKPKSMGVVLPEDVDADGMRTCIEGFLVNLMADNRFRT
>Peptidase_M17NC3ZTT6/11-105
GPTIKKGKSRVFYGLDETYNAVAVVGLGAQGVGVNELEGLHEGKENLRAAAASGVRQLRDILGMSTIEVDGCSDAEAAAEGAALGLFAYEDLKAE
>Peptidase_M17NU6B4X9/35-141
SNFRTVVKRAATVKNFTGEYRSSLNILTPEDCSRDRLVVLGIGDPDGDKDFSWLKEGGNAVSLLEEEKNVEIFVDLPMYSITEKQIRDFALGFMLKAYSFDKYKTTK
>Peptidase_M17NB9XNW9/68-157
GDTYQGAAKETDGKLSGILSSLRNRGEFVGELGETVLFTPSKGSIPAMRFMVIGLGEEKDLSLDALKVVGRIAAREAVRLKAKHVAWAPV
>Peptidase_M17NC7MD11/39-135
EITEAIAGLDASAARGDLHRIPSYGLAAATSLLLVGVGEEDLSKAAAEDLRLAFGAAARSLVGVESAAIALPTGTSAQRAAALEGAALGAYAFISHK
>Peptidase_M17NC8XH50/33-143
ADDRFAALVAAATLAGGTGKPGSVTTIPGGSAGGGVVAADRVVVVGIGAAPATDDQAEPGALADRVRRAAGAASRALAGHSKAVSTLSLIDPSAAAEGHLLGAYVFDTYKK
>Peptidase_M17NA0A074LQG8/32-124
TDYHGKKKDHVVWFDQDGTRFVVAGLGEQKKFHLNKLRDAVAFGARAAVKEGATEVTVIVPTVEGFTTEQLVHTSVEAYIIGEYRFDKYKSAK
>Peptidase_M17NU2JMM8/22-128
APEELEKEFWEYLETNEFFVGKKGEVYSDLGFYGKKIILIGFGKKEEADLESIRIGFFNGAKALDKAKEGEAQMDVSFFESFGEEGFKAAVEGLIQSNYAYNKYQSK
>Peptidase_M17NA0A0S8ABP9/20-147
VVPVFEDQELLPETLKFLEPDIVPSISQIKESSHFSAKEEDHRAVFTSNANLPMLVLLGAGKIDKWDMERARKFFGQSAKISSKYQVEECSVYWDSNLPLPKANEVFFTEVAASVMMASHEFKEFKTN
>Peptidase_M17NF4P386/28-141
APTVFSKSLPASALAGIQSQLAASNFLGKAQEVRLLFGVPGIDAPIVGVVGLGKPCTDVQASAETARLAAASAINALHLLGKKQDLKVKFDHLGHGVGTSEGAHLSTYAYDELK
>Peptidase_M17NA6G720/45-158
PLFSDQRPLQGLAGLIDWRSSGRLSALARAGLCTGELGEQVLMPGDRRWPVDRLVLVGLGAQADFDEAKAQAAAGRLVDVATRLGAAQVLIELPSIGIERTQTEALFGALIEAV
>Peptidase_M17NQ83G32/39-136
SKFRAYEDILQKLGVTGSKDELTRIPLDGSKHVVLAFIGVGKAFSATELMFAAGSAVRQIGARCIQIDFSVTQKDKLSAIVEGAFLGAYRFDKYRSKK
>Peptidase_M17NA0A0B7MPN6/32-151
VLGAYISEKPILTTQQVSTKTRDMLQSQLALSQFKKAGDVRLFYNVGGIKQVAIVSLGDKSNKNPHKEQESVRMATAIGIQTLQKQGAAYTGIDVSVDIQGAAEGAVLAQFSFDKLKQKK
>Peptidase_M17NU6N0J0/47-135
FVSKGALSPQAAAFDEQRGALLAGALEEADFKGDAGSVVSVRVPGGAPRYLMAVGCGEHKTFDAQVVGAAVAAALREKSKIKSAALFIP
>Peptidase_M17NK3WRU4/77-176
LKDFHAKPQEKLYLYPSGDDAKYENERVLLVGLGAADKVNDELLRNATHGALSVLKAKRAKDVVLQLPELKDSTLKQERVVELISQASILSNYQFDKYLS
>Peptidase_M17NT1I7W1/4-137
VLGVYCDDEDKNADKMRFTDSGTKYNNYVKGKLQDYLKMALPLPKLGQVRLLYGMDSKFNAIAAVGMGTDCIGYNPVEEIDEQKEVIRIVSAAGVKALQNLSFPRIYVESFGHAESSAEGSNMGIWLYQENRAE
>Peptidase_M17NM1L9C2/23-140
GVFSDEDLTSMPEIIRNIDNNIVIEIIKNDFQADIGKNIVLYNLNNKLVKRIILVGLGEKSKFDIDNYTIAEESLAKTCISNNIKEYCSALITRLSVSDKAIAARNSVISIKNTTYRY
>Peptidase_M17NQ5NFC1/24-134
QKLVEQTKCPNSKALLDRRIFKAKSGEVLPLLHGDKIVILLGLGLRQDFIASEYDKIIAKAAEQLKKLAIKEISVDIDYAFENDNVKQFTLDTVRALISETYVFDQLKTEK
>Peptidase_M17NT1IDF3/9-138
VLGVYEGCEPGQFTLTPSAVKFDESVDGKFKELVKGTKLRPPGRVQIFGNLGDEFYLVAASALGHESATMNPKEQLDECRENIRIAAGTGAMQLQSQGISHIFVEGFSNAEAAAEGASLAIWRYQDWKAK
>Peptidase_M17NA0A0K1Q2M9/22-121
VVGCIYKDERPLGGLSGLLDWRLSGRLSRLARDGFLVGDVGEVLAVPARPRLPFDKVLVAGLGVRASFDEAVFRRVLERVLDTLAGLSVKKAVVELPGRG
>Peptidase_M17NB3R0N4/48-141
ENFQGSFGSQIKFLYLEGSPFAFVKVVGLGKEQSINDETWLKAGGLCVSEIKNYPKKVVVFADALGIDVSTTQIMNFVLGALLKQYSFECYYTD
>Peptidase_M17NB8FAL5/28-117
DFKGKEGEVAVRYEQGYTSVYCGLGERKDMAPYKARSAAADGSRQVRKLERIGLSVILPQETPDKSAVDVACVEGLFLGAYEYTEYKSKK
>Peptidase_M17NA0A0J7HKW8/21-91
VYCGLGKTDQINPGKLRGASARGVQKAMELKRSKVVLMIPEEKWCKKMEATALVEGAILGSYRFVKYKSEK
>Peptidase_M17NB0VIY1/22-140
ENGALDKVELLPQNIAKTAQVYCKSEDFKFAYGDLKNFASVNGIQRQNIILLGAGNKNDLNINKVRNLLASAIRFAAKLKAKQIYLFQGFDCPITDVAFGHLLSETALLVTYQFNKYLS
>Peptidase_M17NA0A0L0T194/59-212
VVGCYAGERPSLEHLTAAALAVNERAHHALFMQLEHSGFRGNAGECRVLYPAVSALDHVGEPVLDEVPPRVAVVGLGKRPVGEEKGKEGVVDEPAERARRALPEQAAIGVKALKDTGARTIAIEPFLPTTPTDHARAEGAVLATYSFDHLKTKK
>Peptidase_M17NA0A024G923/60-157
LKDFEADLCNHTFLYPVSDDEKTRALLIGLGESPEINEMSLRKAVDCAIKQLRQKVISEATFNLPNNLQSIPAIRTSQIIAQSAMLSNYQFDKYLTNK
>Peptidase_M17ND5X603/20-109
VVFVPEGRGASGLNDADALDNLIAQLAVDGDFKAKPGSVLSLHRPTAVAARRLLLVGLAAKPELRDWKKALQAAAQMLKTLPVKQAHLLS
>Peptidase_M17NE8N5J5/43-127
AGESLFLQDHGKSRLVVSLGKQEKINQETYRKVGGSIGKWLINHPVQSVELSVSWLYEENNLDSLYALLEGILLGGYQFQRYKQN
>Peptidase_M17NA0A075MJ34/34-139
DKNGLVKNAVSADKSFTGKFGQFLRVFVSSENKTNTIILAGIGKPEKLDETNLLSLGGKISDLANQLKIESLEIFFDKISNLTLKEAVLANQLMLGIKLKNYNFNK
>Peptidase_M17NK1P412/44-175
VLGVYENESTDSIDFTGTARKFDEKADGKISQLLLTVKKPLKCGKTRTLHAVDPEFSSVLVTCIGKRGEGYDELETVDKGRESIRAAVAKAVLQLRELGENEIEVDSCGDTEASAEGCHLALFSYDDLKAEK
>Peptidase_M17NA0A0G1GCQ1/43-144
KEAIKKENFNGKKGDNLVISGRGPVSFYKLILTGLGKKQEFDLVTLYDQIAKSIRLSLSNKAVKVALSVPAFFLDKYGSAVAVQATVEAVKLAGYKFLKYKG
>Peptidase_M17NA0A088ADG9/37-126
KGHARVFWGLDEKDYAGIAVVGLGKKNLGINQLEEIHEGKENIRIAAAAGCRALDAVEIKDIQLEALGDAEAAAEGAALSMWFYQGLKNK
>Peptidase_M17NA0A142XCS4/39-127
GDVLEKLRERGDFGAKPLELVPVLNPIGIAAKRLLFVGLGTRAQAKRAALHDAAAAAARHVSTKKVGTVAFTVPGPEFTLAVGIGLAQG
>Peptidase_M17NA0A095ZIN5/51-125
NPVLLTGLGKPDDITIDTLKVAGLNAGKEANRLKLEKVTVCVPELKNFTRKETALAIIEGLLNSTYNYDNYKKTK
>Peptidase_M17NE2SAP7/56-147
ADVLETMGFTGETDQVVSFPAGDLATAAVVVAVALPAEPTAAQLRAAAARGIRAARRGSVAVALHPAGVDEAVAIAEGVRLGCYRFEAYRTR
>Peptidase_M17NA0A081SEK3/47-146
SDFKAKEADLHLLYPQNGKFEPKRAVLLGLGEKPTLDSVRKAASAFAAKAREMKFGKIGVDLTAVETLAKHISESVDYVAQAVVEGVWYGAYDYDQLKTN
>Peptidase_M17NH9ITL2/8-98
PKLGESRIFFDLDPTFAFVAVSGLGSECLTYNVSEQLDENKEAIRIAAGVGAISLQPLNPKAIHLESFGNAEAAAEGAYLANWQFEEYKST
>Peptidase_M17NW2V0V0/28-151
VVGVFQNSDIIGVVNTINQNANGVISRMLERFEAKMGQHLFINSEEIINAGYSGIMLLGLGKSSEYSQHDSEYIGRVVYESLKNLMYKVVYVVINQTDNVDHLLAFSRGIQLASYCFDKYLTKK
>Peptidase_M17NQ5SLN7/88-187
KEGALLPQGEALDARFEGRLRQALKEAGLKAGESLLLYTEEGPVLLFGRGEDDRESGGRLAQALQRLAFPEALVEPLEDAYALAEGLLLGAYRFDRLKTK
>Peptidase_M17NS3WZS2/58-156
ATAGTLTETVVAAGATSKPGSVTVLGNGSKRLAVVGLGNDLDLSNEDLRRGAGHAIRRITHTKLPSMRRIVISLDTDHGKQVAAVAQGAVLAIDQFTKI
>Peptidase_M17NB3SB51/17-135
QPELTGAAKAFDTKTNGRLSELLKTAPGFNKGAGSLFYGLDEDYPAVYVANIESSNENSESLENIDEEKENIRTGIAGGVKQLKSLELSTIEVDPCWDAKAAAEGAYLANYDFNDLKSD
>Peptidase_M17NA0A0J0YJK7/32-132
VVGVRKAAMTRAGFTGAAGQSLVLNDGELTRVILGLGPSETAGSVQLRTAAALFARAVNSHRKIAFEFPAAELLPSLDFDEGVRAVTEGLILGAYSFDTHK
>Peptidase_M17NR5RDW2/18-136
IIGLAENSKLNSAFLSKDEQALAKKAIMQANFTGKKNSFVEVFGASGKIIIAGLGEKPDAIALQTLGGTLARKLFKDCVACFYVEDIKGCKLSHEEIAHNVAFGLMIGSYRFDKYFTKK
>Peptidase_M17NA0A143HNI6/19-142
IIAVDAKNRLGAAGRALDEVSGGVIGKILKRGDLGNKLASTLTVNLVEGPVERALLVRAADGALNRADFRKLAANSAGVAKDFKNACSYLTELEVADADTAWQAQQLALCAGLATYRFTRCRSD
>Peptidase_M17NQ4FVP1/35-156
DDKKNILAESVLSDYQTRIEQLIEVSHFNGKACETVADYALAGDKKTTKENPVQLLLVGVGSLDKLRHSVLQKIANTIYKSTQKRVDSITVALGDTLEENQFGQFALNLLAASYRFDKYKSE
>Peptidase_M17ND3F960/31-131
DVAEGTLQRLLDRGEARRAFKRLAVAHAEDRRFIVVGLGDRARFDPERARLAAAAVHGRARELSTTTLCWEVPHHLDDVRVAGLVEGTILAGYRFDRYRNS
>Peptidase_M17NA0A0G0KAM4/19-142
GFFKEDKIEKDGLFMDLPSDIKKLILQFSKDEFKKEEGEIKSLWLSSKNPSKVVLFGLGDKAKWNERKIHLIPRLFIQYAKNNKIESFTTCLDKDFGSSTKEAAKNFTINTLLADFEFNKYKEE
>Peptidase_M17NA0A0W8I5K6/36-140
LPGSGLSDEAATALQEALVAVGAEGGAEEVTRLTGVAGIAAPLVVVVGVAGRGPAPRTEQLRRAAGAAARALAGRGSAVFALGQQDRQEAVAVAEGVALGAYTYA
>Peptidase_M17NT1EGJ6/27-155
LGFYEGEAEGEVHLTKTAKQFQDEKKKCLPDLLQISGLAAKKGKCNLFVGLDAEYNNVVLTSLGKKGVGVNELEEIDEGKDNVRTGVAAGVKLLHDAGVKTISVDPCNEPEAAAEGAFLSVWAYDELKA
>Peptidase_M17NQ8RHT8/29-133
DYLDKESKKIAETIIKKNKFTAKASEKISMTLVNKKKVIEFIIIGLGEKKKLDAKNTRQYLFDGLKNIIGKVLFSFDNKDLDNIDILAEVVEHINYKFDKYFSKK
>Peptidase_M17NU2ECJ6/46-133
KFGEVTAFYPDNGFKVNEILFVGLGNKESYVVKDQQTIFSKVAKQVKGTITILADTFYKLNENRAELIERMVETIGLVNYKFNDYKTE
>Peptidase_M17NA0A0C2I839/42-157
LTPASKEFDKKLGGKLTSSLKSLHFDGKLKKQKLITLLSEEYPIVVVTGLGNSSDGYCPVEEIDIKRENIRTAIYLGIKTCEDNDVSEIVLDDCDYPDCVGEAAGLSIHDVGQWKS
>Peptidase_M17NA0A0G1DZF6/28-134
EIKKHLSKCNLQETTSAIDRKIFEGGFGQTLMLCNQKNGKYKIAILIGLGDEKKCDLHKIKKAGSMLAQPIEKTKSKTIAIINTKNDEGVWLAAAMILKGYKFDKYI
>Peptidase_M17NQ6AFG2/42-135
DGLAAELAAVGFSGGKDELVRLPGAEGGPALAVVGMPDERDEDAFRYAAGTAVRQLAGVQRVALALPTETDAQLGATLEGAALGAYAFTEYREK
>Peptidase_M17NE8R0I1/55-130
TWDALVSRLRETKDLTGGVGEVVTLLGPRAGAGDGVVLVGLGKPSKWDAAAFYQAGFAAAKRLAGKPRGVVAALVP
>Peptidase_M17NA0A142XXD2/36-150
KSKLFGAPVELDTRLGGIITSLRQRVEFKGDALETMLLEPPVGSIKPKKLLLIGLGGEADLTLDRMEAVGRTALREAVRIGATQVAFAPLIKDAGNDSLPAGDVENAVIRGVLLA
>Peptidase_M17ND5EGT3/53-131
VKEPEQWIAVIGLGKRPDKKSAQNSLCRNMTAEFVRKGTAMQLSSFILDLPEKPDAWVSRAIAEGAVLGNYRFTKYRTT
>Peptidase_M17NA0A0N9YDZ4/58-144
GKFGKNIILYMNDDDKIIKIMLLGIGDGKKLNEDKFRQLGGIISLKSKELNFHNVIISNFYSSPTNVESIIEGLVLSLYEFNKFKED
>Peptidase_M17NA0A067MBR0/34-120
SARPKDKAGEARLFYNADQKGALAALVSLGPKVSSQPDKLKDEAVRKAAGIGAKNLKDAGAKHIGVDASRSPRAAAEGTALALFEFT
>Peptidase_M17NA0A0L0FU80/224-329
RAGFNGKVGEVVLSPTPVAHGEQEYSVVAVAGLGSTSVTKKPNADFQGEGVVDAEENVRLAVAKAVKKLRTSSVGRVDVDPMNHPEAAGEGAALGLYTYDALKAEK
>Peptidase_M17NA0LK12/42-147
QWLSASPVLRDFQGKYQEVAVCYGPPEANIPRVVMAGLGTREKFDMERLQGSAAAALNRCRELRLARPAFCLRSFYGLPLMVDSALKEALIGGLTGLHRYEELKTR
>Peptidase_M17NA0A0X8JR49/38-129
QGFSGKAGRVRLVAGSRGMALAVGLGDAEKLDMDCFRAAVGTAMRTAASQEIETLSVDGEQIASLPLEGDPLAELSIAATLAAYRFVAFKSE
>Peptidase_M17NA0A192WNZ0/32-139
VADAGLRRELSARLKAERFKGQVGDRILWSGGKAAADHVMVLGLGKLNGDGVVNALARGVARAARMAADFSATKLAVQLPEADASALALEVQAATEGALAGGYRFERH
>Peptidase_M17NB9L9L3/23-108
EEYGFEGKDGEVLVLPEKKRIYVGIESLNPENIKTATATIIKSLKKYKFESVEITPPNTKNEDVLVAFFEGFMLGDYEFDKYKSKK
>Peptidase_M17NA0A077AYJ9/31-139
DLDAKMSGQLKAIVNADDFDFKKGSVVSLVYPQGTNLTKLHLIAADAEKLKDHYQLELLGAKIYSALGKEQAESVTIYSPELGDVQAAGIIASGLLLKSWSFPKYFTKK
>Peptidase_M17NA0A0N8P2Q4/17-121
ACHESIQTLIDTQQISTDKGEVTPYFFEQQKVILLGAGKKADLNENRLQSLIQNAVSATKTQAPHIAIFIDALIPKNRDINWTLTQVSQYWVSNLYAYDTTKSKK
>Peptidase_M17NA0A060JML5/73-139
ALLGLGDSAVEKLNPDAYRALGGAIARNLKGIAQVVVDLGITKQDDLLALIEGIQLGNYEYNGLKSK
>Peptidase_M17NA0A0G1MDE3/23-142
EKQKLQELELFLHLPKSAQNAALKLTENEFKAETGETKSVWFPKGVIKRIRLFGLGEKSKWNYRKEQLLPRLFVRYARGERIATFAAALHSTFDDIRNAAARFSANAIMANFEFNKYKER
>Peptidase_M17NA0A0G0DIF4/19-142
GFFKEDKIEKDGLFMDLPSDIKKLILQFSKDEFKKEEGEIKSLWLSSKNPSKVVLFGLGDKAKWNERKIHLIPRLFIQYAKNNKIESFTTCLDKDFGSSTKEAAKNFTINTLLADFEFNKYKEE
>Peptidase_M17NA6W748/67-156
GIDLAAVCAAEAVTGAAATATRLPVPAPEGGPQRLVVVGVGDSSPTALRRSAAALARAAGTGDVATTLADGVGPAGTRAVVEGFLLASYS
>Peptidase_M17NA0A0T5ZZQ3/30-113
HTLGKVDWYLAGAVSRLAVDGKFTGGVGSAALFHPSGKFQVEKILVLGLGPRARVNALTLQSAASHLQSLLHDLHARDVRIVVP
>Peptidase_M17NB7P2N4/6-136
VLGVYQEDKDADFVLTPAAKQFSGTIGTKFTDMLQLTKGAFKKGETRVFYGLNEKYPFASVVHLGPKQPEGAQLEDRDEVAENVRVAISAGVRGLRSVGATSIEVDPCGNAEAAAEGSNLTLFAYEDLKKK
>Peptidase_M17NA0A0L8GHB5/50-179
ILGVYEASAKDSPLVLSQAAKYFDEKYSGKLSQQIKLFGKSFKKGKSHLLFGLCEEFPLLAVANLGKEDQGFNELEGRHEGHESVRTAVAKSVLQLRDAGEDLVSIDPCGDPMAAAEGASLSLHSYDELK
>Peptidase_M17NT1H9E1/3-68
NVIVAGLGKRDEWDENKELNIGGKIYCELSRLKIKQAAISIEGNAANVAYGAFLRSFKFDKYKTKK
>Peptidase_M17NA2BK45/31-140
GFGDTVRTVIELGDFKGKLEETILIYESSATVKRVILAGAGGNEWFGDAERLRVAVASAVKLARSKKSIKRLGVVVHEELLEKAAETAGRDTVWSVEQALVAADMANYVY
>Peptidase_M17NA0A0S3QTH9/54-113
KETDEDNLRKVASKVVAQIEELKITSSLLELPEGLETEKIKAIVEGILLSAYSFDKYKNQ
>Peptidase_M17NA0A126Z186/43-141
DLQAQLAAIGVSGGRDELTRLPAGALGSADLPASTSVALIGLGGAPSVETLRYAAGSAARQLAGQARVALALPVSGDDEALAVLEGAAIGAYAFDSYRH
>Peptidase_M17NI1ECS0/2-74
ADSVLVVGCGGEGLSPADFRKLCAAAARALVEAKVQNVIWCLSEIDVDGQDAAAGACTAVEELHNADYRYEHT
>Peptidase_M17NM2VX19/136-259
VHPIPSTLVDQLDKQQQEAIYSLLKETRFQGKLGSSQYQRIFLPGVGIRYIALFGLGKIENSNTTTTIDIRRKLGAFIGQIALQYKTCTSAGIWTSFSSWTQDQIQALLEEIMLSSYKDDRFKG
>Peptidase_M17NA0A136KAL6/21-139
ACFEDKKLLEESFNFLETNTGKPVDGLIKDDFKGKNSQLKSFYHAGRRFILTGLGKRKLCTLEILRCSTARAMKAADSNGNKSVALFLYDGELIDYSFEEIITGQVEASLLSLYKFNKY
>Peptidase_M17NA2SH61/31-135
QQGLDDPLDRVLSDAIAAGDLAFKAGRTLYLHRPLGVKAARVVFAVAGDAGPKAFKSAVAAGLGLIKPLGVKHLAVAASGAIEDSHAEAAAAAASDATYSYRHTK
>Peptidase_M17NF7K469/38-124
EYLESLLVPLSSQAVLLAGCGKEEELGLLQVKEISAAVSKRCKELHIREISLDPGCFVEKLGEKAIIAVVLGLGLGGYSYEYSKTEK
>Peptidase_M17NA6Q2V9/64-124
KLDHDEIRIAAAKAVKALKGKGFKTAKAGVYIQNCPITNIKAFVEGAILGDYEFKKYKSKK
>Peptidase_M17NA0A0G3EDE7/44-128
VEDRIEKSGFSGCAGEARQFPAPSVPGGPESILLAGLGDQGASPAALETAAAAAARCAAQNGVETLVLSCALPHGEDDDPASALF
>Peptidase_M17NQ5ZS88/29-148
VLGVFSDLALPDFANAIDNEQQGLIKKLCQRVPEPGNTVWQTDVEGHSLLIIQCGKKEEFSANSLQKRVGEITEALIKQRFSSATVCLPRLTQESAEWQIEQMIVQIDNLRYQLLDFKTK
>Peptidase_M17NK1W909/79-183
DALSAQRTAQIKKFFPVFGFTGAEDSTVKIPGEEGDPASLLIFTGVGNEMDKNTTRGAAAFGVRAAYGVTTKVAIMVPKTHDDVIASAADGAVSGTYVWNKYKSN
>Peptidase_M17NB7PRX1/29-146
VLTPAAEQFAGTVGAKFTDMLNLTKGSFRKGETRVFYGLNEKYPFTSVVHLGPRKPEGAKLHDLDEVAESVRGAVAAGVRSLRSVGATSIEVDPCANPEAAAEGSNLALFVYQDLKKK
>Peptidase_M17NA0A136JSE0/46-119
GAGKWSDITPRTFRTLIRSVVQAAKSHQIEKLAIDFATMSFPKLQTYGEKWLASTIVENLLLANYEFKTYKTKK
>Peptidase_M17NJ0N232/53-118
PVLLMGLGKRAELDRKRARRAAAKGVSTLIEMEVSSIGIDVSLILGVLGKGSLRAVAESALLALYR
>Peptidase_M17NJ6HRA2/22-144
CFEKEDISFNKLDIPSQVLDIANNSIKEEKFKASKGELYYYNTVLEGKIINVLLLGMGKKSEANLKDAVKGLVSATKYASKLYQGAICIALRPLERTSYELFAKSVIRSIILSKYKFDKYKKS
>Peptidase_M17NA0A0L0SEC7/63-210
VVGCYAGERPSLEHLTAAALAVNERAHHALFMQLEHSGFRGNAGECRVLYPAVSALDHVGEPVLDEVPPRVAVVGLGKRPVGEEKGKDLVVDEAAERARRAAAIGVKALKDTGARTIAIEPFLPTTPTDHARAEGAVLRDLLYVEVHY
>Peptidase_M17NF7XV17/37-136
NHIANAIKADRAFGGKTGQMVTVLAPHGFQQKQVIILCIGKTIEATNLTVQSAGGALASKLNQMKISEADLVIDTAEEFKVDLAINLAIGIKLKNYAFNK
>Peptidase_M17NA0A133YHJ0/30-128
AKLKARGCFSGKLAETYFIPEFSGSKQKLLAGFGEPEKLTIDDYRLLAFNIGKCAHQHKLTEISLKLDKPKHLCLGRITQAVAEGFWRADHAFDEYFTD
>Peptidase_M17NF9VM60/32-135
IFNKIKNQGLFEGKIGTKYSLNQNDVNGISTLVFVGIGKKDELTYDSWYKSLVSLFEKMKINLLKNILFYSFECDNLNIKNMLKGIILSFSAANYKFDRYMTTK
>Peptidase_M17NA1AVP2/31-130
KNIQKLITLNHFEPKSERVLLLSLVSGFKSKQVIVAGLGDTPVDAKAYVKTLNTVSVVLAEIKAKNLMIQSVKIIGFNESWVHKITAKVMHNATYKVQKI
>Peptidase_M17NF7K5J3/33-117
EVFEGKYLDTLFVPLQGQAFLLVGCGKEKELGLLEVREILAAAASKCREMKIRECSVDISRFAEALGKDAVLQGVLGLELGSYTY
>Peptidase_M17NE4XW90/10-121
FHELNEKSGSILQKHLDALGGPPKAGQVRQLPSSDDEFDIITIVGQSNKADPSENRDVNLENVRAAVANGVKALNGLEIEKVQIAVDSETAQAAGESAKMTSWTYKADKREK
>Peptidase_M17NA0A139AAM7/28-163
DSGTKLLSEPAKTHILNALASSRWKGKKGEARVVYGVKDIAGVDILTVVGLGKKTDDEIKRRETARSAVSPLICPKALQFPFKLLRHKIASGISSIRSLSSDTVFKIATEDLSSAFGAAEGTFLSQYSYDELKDPK
>Peptidase_M17NA4X2T7/33-133
VPVAAVLPDGVADELAALVPVAQLGGDAGQTWTQVRPGRVPARLLPFGIGAGDEAAWRRAGAALARTAAGTEHVTLLLPATATPAAVRGLVEGLLLASYRF
>Peptidase_M17NA0A0D8HKW4/44-136
GVDALGFSAGANEVLILPRLNNGPMGLIGLANKDLKADEIREVGALIGRASYGFSEVVVSTIDFIARYGVDALGYLVEGIAMSSYRFDKYKSD
>Peptidase_M17NA0A0G1LCB9/40-143
DKLKKELRRRGWQAQWSQVEILAEAKVGRATLLAMIGLGQNENSARQQEALRRGMASVVSEAGRLGLRTVGIDLLSNSLGADMAAAAVEGIEMVSYGFTAYSRK
>Peptidase_M17NA8N3X1/24-118
AKLWALTPSGEKPPKAGTARTFYNTPESKTTSVVSLGEGFASKPAEVKREIVRKAVGSAVKDLKGYDGVKDVAIDASLDPHAAAVAAHLALYKFT
>Peptidase_M17NA9KJD8/46-122
PQENSTVLYIGCGKEKELTLLGIKEIFAQIAKQCKEYQIPTCGIDFTYFLEKFGEKAIIQAVLGLSLGNYSYRVSKK
>Peptidase_M17NE0VY84/23-108
KVKLFYDLSDDYSAVAVVGLKKPNQEEDESEGLNNLKERIRIAAADGAHALQNLKVDEIEVDGFQDAEAAAEGVTLKLWCYDEHKN
>Peptidase_M17NA0A0G0YL17/22-145
FTPEKKPAHPYLKKLSQTDAAYIAKIMAHDFTTAQEKFREVHLPSNPDQLIVLANLGKTNEWNEKKYILFARKLVTYLKDHRIKSSSVFLNDFKFNPLPIRRITQLFAENVILADFTFNKYKEP
>Peptidase_M17NA0A0C3BY07/22-124
PNLDPAKLWSTVPVGKKVPKTGTTRLFYDVPSGKSNVTALVSLGDAYASQKGDQKREVVRKAIGSAVKDVKALTEDEIKVTVDASADPQAAAVAAHLALYKFT
>Peptidase_M17NQ6FFD8/37-135
NTLDTITHTSQFKSGFNEVLTLIGQAETCSYLNLVGLGDLKDLQPAKIAKLAQTIIKLVQTKFKQIHLDISALPIELHYLFALNLTQANYVFDEFKSKK
>Peptidase_M17NA9FM49/43-130
DWRLGGRISELRRQGLITGELGEVVMIPCKPRMAFDKLVLFGAGERDAFDEAVFREIVRRMLATMGGLCTRAAVVELPGRHDGLIPAE
>Peptidase_M17ND0LW52/25-97
VFADERPLRGAAGLADWRLCGRLSRLIQRGRLGGEDGEKLLLPPGRRLPFERILVFGLGPSRRFGEDAYRAHV
>Peptidase_M17NA0A095YU11/23-124
DSFIEKYYSNQVFKGDVGEIYSCLDLENPKIYLGLGDLSKASYNQLRDSLAELSNFANKHKIEALNIDLLNVDGLCSRRTVHAYVEGLRAGEYKFDRYLSEK
>Peptidase_M17NA0A0G0JDQ3/50-137
FGKLYETQALFTKDKKYLLVGVGKKEEVNFGKLQNFAGTVAKSLLTKANSLSLLLPRLDSLNAEKVGEAVSIGIELASYNPAAEFKSE
>Peptidase_M17NH6QUM2/10-124
AVKPDGTTTAQTATGASKYQAILDEHWKNAEPKGKPLETKLFFGPESTAIAAVGTGKISEALSEIEKADKTRKIVGSGAKALKEHISHNREVLVDTVWSSHAAAVGATVSTFNYS
>Peptidase_M17NQ5NMX7/31-139
ADLSRFGEESQALAAVALENARFTGKAGSLVELVLLEKGAPRQCVLAGIGADADYDKAGAAVAARFLTSGIQALEVDFTGFDADKAGKAAASFAFGAVLRGNSLNGYRT
>Peptidase_M17NA0A0S8D105/23-138
LVFKGPDLTEGALFRLNEKMAGFLSGLQERGFWTGSRGESILVASQDAIRAEKILLKGLGESRDYDVKLLVSHIREVGSTFNKMEINEFGIHIPVFRGLEEEHASHLEICARQVAN
>Peptidase_M17NG7E952/14-110
LSQSSLADVKELWSTSKAKSKHGESRLFYGVGDRKQTVLALGVGEKEPKTEYEKREVSRKLAATAAKQLRDHEESIKIDPVYSAHAAATGAHLALFA
>Peptidase_M17NA0A0E9NCB2/70-171
KTLELADAKAGSVETFFNTNVNTGEGVSRIIAVGIADAKPFPDAEEKHVKIHNARMAAALGMKKARAQGAKIVALENSLGSAQAIVEGAELGLYEYTTTKTK
>Peptidase_M17NA0A094PL08/32-146
RKGRMSKADSELAHEHAIDLHQRLEREDFTGATGSLVSIDIEASPTKLKAFVVVGVGAGKAHDVRIAASVLSRRIARPEAKSVFVSGLAVVSDDEMRAWVEGLYIGGYRFVGYGS
>Peptidase_M17NA0A0U3MDN2/27-137
GDTLPAGLDKTVAGLVKDAIKLGDFELKAGQVVTLTRPAGVKAARLVLAASGSSLKAGRAAVAAALGQVKGRGVSHAAIALVGFEASLTESLVEQTVLAAHEAVYVYRATK
>Peptidase_M17NH1XNN0/50-145
EMKDFKGKFKETLLFYPKFANSIQRVLFIGMGDSFEPDAVKFREVGSLIQAKQKDIKSRRNHIYLGNLPFCTQKTIEQISEGILYKQYVFDELKSE
>Peptidase_M17NA0A0C2UPM7/51-128
TLGDGVEAEVRRRAGSKTFAGEDGETALLPTYGHGPAPYVLLAGLGAAPDGAAWRAAAVHAARQALRAKLERLAVRLP
>Peptidase_M17NU6GEA9/50-135
RNSLPEDAKKLDKQRFSLLAAALEETEFKGEVGTSVCVRVSLDNPRYICLVGCGEHKTFDAAAVGAAVAAAIRDRPKARSVGVYIP
>Peptidase_M17NE4WVA7/12-132
YDNEAPTAVLEELSKSRNGSVFAGLNSAGWPGKGETRILWNDTFSGEGRNILIAGVGAKNAKEYCEIEMLNERRENARVAAGAAVSALKGLKVAKVLMELLPGCETAQAEGAHLAQWRYKE
>Peptidase_M17NA0A0Q0VGT2/19-137
VLGIFADEKPPRGTNGLIDWRLNGMISREIKEGRINGTFEEKTVIPFPRRIGAEILFLFGLGNTSDINYDKIYNAAYLIAEAVYGMSKHSLAFVLCGEGRTGLVIANIVEAMITGIFDF
>Peptidase_M17NF8AWG1/32-135
VTPAGRAVGESLGIDLDLLLAGERASGDQAEVIAIPLGRAASPRKLLLVGAGRRDAAAWRAAGAALARRAGPANRAAVLADAHAGVDAAAARAFAEGLALASYR
>Peptidase_M17NQ9Y935/25-138
VIPVFKEGDSIKLPEGLPQDLESLLKESYNSKAVSPEPGSVAKLPYRGGLVVTAGCGAPGDLEGVRRGFAAASRQVVDSFEEAQLYLVGLDTVSSTEAVIGALLGAYRLEEFKN
>Peptidase_M17NC7R2A0/49-168
PVDDDDELQPRAGVVHVSARYRINLSELAERARFRGAAGTTHIIDLPRVHTGSTTELPWDGLPLRIILVGVGHSEANDMAKAGAALGQATRGLHRVVTTVAATGNPNDARAFARGYLLAA
>Peptidase_M17NA0A0G1DWK8/44-150
FDALAAQTKFTATLEATLVCQGRRGDTLVWVLIVGLGTVSTNASEVLTSLRLAAARSIRYFENTVIANFACEFPTFNVPGLDTFAVAQELATAWMTAAYQFNTYMTD
>Peptidase_M17ND1B8Y3/38-128
SALASAETLKGKPKDRALGLSPEGLWVAMAGVGGASSVEVMTSVAEGLRSLAAKGCESVAVVSSFMDRERSVSVAEGAVLGLYRFDRYKAK
>Peptidase_M17NA0A099B8W6/47-119
SKILYVGVKKDSKEFSDIDTYAHAAAHAARALKGLKIIESYFDFKGFDLAKTEQILQGFLLGSYEFSGYKHSK
>Peptidase_M17NW7WVV9/10-120
DGADVSGTADAALVNLIREANRRGDLEPGVGKALSSYRPQDIKASWVVLVRSGDGSASAVRKAVLAGMALLKQPGVKKLGLLLSLLDQDALAVRVAMMACADATYCFTTTK
>Peptidase_M17NA0A074SLU6/292-382
PELAQKFDDAVGQGMLKDAAEAADFKAKMGSQVFVRLPSKSAPAVKHLAALGFGSIAEVTPSAVTKAAAAFAGMLLRGSGEKAKNVAVVLP
>Peptidase_M17NA0A0G4GNP0/57-153
GDLDKVFGGALQEGIELHEYKGAAASTMTTRVAGKVRSVALFGFGKMSALDAAAGCKIGACIGKTIKGEKAKAATLALPPSCPVRILQSVLESLLLT
>Peptidase_M17ND1CBV6/48-134
SQKEQVSLINTGQQDKFILLIGMGELSNTLEAIRKFSGAAVRWARKRKIDNLSIFLPSLSNPNNALVAAAVHGAIVGNFSPETYKTS
>Peptidase_M17NA0A143PQT7/43-148
PDDVTQGMVALRGTQELKGEPYEQHWLRADGVAAGRVLLLGGGPAGSASADVARRLGTAAGLATRTRGQGRVAIVAHGPLQGEATVRALAEGVTLAAFHVDAYKTR
>Peptidase_M17ND2PN27/56-145
RLLEVQRDTGFSPSAGATAAYPLLTGEVAEVLLVGAGDGTPAELRHAGAAIARFGRGKDELTTVVAEGIDDAGLQAFAEGVVLGSFTFHR
>Peptidase_M17NA0A0F6W448/24-117
PFFQDERPLRGAAGLVDWRLCGRLSRLLVRGRMRGALGERVLIPARPRLAFEKLFLFGLGPRAAFDETAFVASVDDVLDTLEKMRARTAVIALP
>Peptidase_M17NH2CKC0/29-124
LPVFQSESDEPEPSFVLNAQLNELQQLTGLDLPAFLKGEGFNGAAASSVYLSSPSLSNPMLFVGLGKSSKARPYRLHKAFAKAFASIQRKDLPAMI
>Peptidase_M17NA0A0H4VMW8/72-129
TQTQEALRKAGNALHQRLAADKVDHVVLLDGADGESALYVAEGLILTNYSFQRYKTEK
>Peptidase_M17NA0A165D3A4/27-114
VASLWTKGRAEAKQGATRTFYDAHDGASVTLASLGKDFKPNRDEAVRRATGAGIKAVQEAGAKVVHVDVAGSPHAAAQGVQLGKFHFT
>Peptidase_M17NQ3A4L1/35-118
ALLDWRLNGLLTDQLRKGCAQGRQGEYVLISGNGKMAASWILFAGGGQRRELTPLTLAGLIGSVLEVVHRAGFGRLALALDALE
>Peptidase_M17NA0A177U406/46-158
NAKPGLLRVFYPSSADQQQPVVAAVSLGAQKAAPSTAPDALPTSADVYLRNERLERTRAAAGKGTRALRDASTYEGADELPRRTFAVDSMHSPHAAAEGANLAAWTVNHFKTK
>Peptidase_M17NA0A0F7KRE7/24-134
DKMPADLERTLIEGARAARFTGKTGQFFEGFVERDGQIVRIALVGGGNGEGNGRSAALERAGAALAARYLTSGETMLTLDVGGTGLGSNEVVSVLTGLTLRSWRHDAYRTK
>Peptidase_M17NA0A150GF18/63-183
WASTTRFKAAAGELCLLPSPQGGMARVLLGLGSPPPAPSEPEPWPYAVLAKLPPTVYRLLPPHAAAAAATVAVRGAAAAAEGEAEAEVEVGSSDLAKTEAANRAAFGFLMGHYSFERYKKS
>Peptidase_M17NA0A0T5ZMU1/20-140
LPIVADHEPDDTATELDRRIEGALAAYRALGEQAGKAHAGTIIRGRETAAPWLLAMGVGDLAAFDRIAALRFGAAIERRLGGRVVRRLAVWLPATLAGGDGLDAGFLAELVARGVVEGSYE
>Peptidase_M17NT1KFN1/89-223
IVGAYEGSSSSDSPKLVLTKNGQSLDFSKDILKSIETLGPVKKGKSRIFQGISNQYLVVSLVNLGPGDAGINPVEQLDEKKENTRLAVAEGLKSIRGLDSEAINEVVVDDCGDAQSAAEGIFLSDWKFDELKDEK
>Peptidase_M17NQ8SQZ7/46-135
QNFLSRLDAKGHVGEAYVLLEGNGEVTVFVGIGNVEEDILLVKNNARKAGASAYKCVSQFKNMEMSLTSEYMAREVVSGIMLASYKYRFL
>Peptidase_M17NA0A0C3QHK4/82-168
KPGETKIFYDVDSNGALGAVVSTGKVAEKKGSTEGEKREAIRAAVAEGIKKLRDAGATNVGINVEGIDAQAAAEGAALGLFKFTLKT
>Peptidase_M17NR6BLJ7/52-120
WIGLGDEESMTLSHVKNAAAAMAKAMRRMKQTEYQVDCADVVKLFGIDSVYHLTTGIALGLYEYAGFYS
>Peptidase_M17NI2ESW3/17-133
FPLVDNEKLAENLSKIAKHVGLSAEILQQDFKAGTKETLALYGAIEGLEKVYLLGLGKSPKPIDYVKVFRSFFYNNKKKLPSNVGLKLKMAGLEANIEQIVNGICLAEYEVGIYKSD
>Peptidase_M17NA0A139DRY8/36-139
SLADLIAPLLNSGQFKASYLAELPLKTEFGWLLLVGLGKINCLKPARIIEAAATAVKMALARKIRSLDLLQLPTEMKAWPNAIELAGLGGQIALYRQTKHKSKS
>Peptidase_M17ND5BRH6/32-132
PKLDKDVAAQLIAKMASAQFTGKKGTSLSLYLDVGVYLLIGVGEMIKAGIHAETVGGNLFTALAATPHKQGWIPALKLADEVAADIIFGVELAAYHFEQYF
>Peptidase_M17NB7FVX8/85-197
ARINAKYDGAIDRLLEEATNFTIGDKTAIMTYNTASGQKPQTLIIIHVGATAADARKVGTDLARTIQGGKKAKSCAILLPNQKSTREASAYVTEMTTALWVGLYKDKRFKSIK
>Peptidase_M17NH6SKB6/4-56
FGGSALAALAGEPEAQIAAEPALAPTVDPAQVAAHVALGARLRSYRFDKYRTK
>Peptidase_M17NF0SRQ5/33-128
AAPQPIVDFVEQLNEAGDLPRKLGDTRRQYAFGAANSTRVLVVSLGDKKTESLTPGDLYRAFSIAARATCDQADRNVAVLLPEMKACGLQTAATAF
>Peptidase_M17NA0A066VWR2/46-162
STKPGQLRVFHPFQASAPTVAAVSLGTQRAAPSTAPDALPKPQTFLRNEMLERTRLAAAKGARALRDLGAPSAGAEEKKDKKQPTKRTIAIDGMYSPHAAAVGANLSLFTFNHFKTR
>Peptidase_M17NE4TI54/25-134
SQNINGKLNKAILNILQSEQFEGGEVKKYSIFNNNRLENIFIVSLPEKVDSNSTFLELGHKVMKHIDKKEIDSIFLSPIEGRNSNSFNKTELFLEGMLFGYYNFDIYKSK
>Peptidase_M17NA0A087TJ64/24-87
GKEDKLECLDMRSENIRCAIADGVKSLRACSQFEDIYLDACDSPQSVAEAAALTLYSYDELKQK
>Peptidase_M17NA0A059LQ38/36-113
VLGAFEEDFETEASGTQPGEWLRSLGHAIAGAAADASKSLDFSGKVGSSHTLRLGNSAGFLTLVGLGKLASSSCAVDS
>Peptidase_M17NF4R618/44-130
HSNPKGKPFETRIFYGPDSLTAAIGLGKIPEGISDIEKAEKTRKLSAIGAKSIREHATEVLVDPVWSSHAAAVGATLSTFSYTAKTK
>Peptidase_M17NQ09735/60-134
SPKKNDIRLFWNTQGFVRLAIVQLEENVSEKSVRSAAAEAAKILKSNGAKSIAVDGMGFPKDAALGAALATYDFS
>Peptidase_M17NA0A0D0A281/22-121
GVNPATLWSSLPQAQKPAKVGTSHLFYGTPAFDVTALVSLGEGFDSKTGDIRREIVRKAVGSGVKSVKGLGDSISEAVIDASTDPHAAAVAAHLALYNFS
>Peptidase_M17NA6DR69/68-138
YRGILILGLGKKEGDMSHKFRNAAGKAVGLLQKYKKHHLLLELEHAPELQTRHFVAAVNLAQYEHTAFKTK
>Peptidase_M17NA0A0R3UQ61/51-102
FDKLRNCIGRGVQALQKIGVSEIFVDPFADAEAAAEAAYLAAFCFDELKSPK
>Peptidase_M17NA0A0G0TZQ1/46-113
KKDINRRKFILLCRQIIQEAKKHRAKKIAVDFSDLNLKSAGKKTEEISEIAAENFEMANYEFVRYKNK
>Peptidase_M17NM5EJ00/22-144
AALPEVSAQITAQWQRSRASSAKTGELRVLFPSDSVPIAAVALGEQKEAPKTGPDALPSANIFLRNENLERTRLAAAKGARALRDLGQDEGHRVVEIDSFLSPHAAAVGANLGLWTVNHFKTR
>Peptidase_M17NA0A166SC30/25-123
AAKLWSTVPQSQKTPKVGSTRTFYGTPAGDANVTTLVSLGEGFEGKTGAGKRELVRKAVGSAVKDVKGLVDGEASLAIDASADPHAAAVAAYLANFKFT
>Peptidase_M17NF4KZQ6/41-137
HLTSALEDFKAEPGETLVLYGQHSKVFLLGLGNSPGFAEVFRAARLFSARQKSKLSSTLCIYLEQSSLAPDQQITCIEALVNGLYLGIYDAGKYKST
>Peptidase_M17NA0A0G0L2P5/31-112
VAPDGRKSIVVGIGKKKNFNRRKLVIASRKIVAYAKKNNIKKFSINFPDFIFGHLKMNKQEVAEILAVNFEMANFEFVQYKT
>Peptidase_M17NA0A0M9UD48/512-596
VNHVQGAAVGGAAGYVDDRLGGVISALVQQGSLTGARATVFPVPTLGRLPADVVLVAGLGTLEEFAVSEQERLQIVQAVGRVVAQ
>Peptidase_M17NA0A0W0ABY3/33-121
RAAGFTGAVGETASLLPDGPVLAGLGPAAGSGSERQWMEAGGHAVLALQRTLPGARHAVLDARGLEPGLAAALAAGAALRSWRFDALRH
>Peptidase_M17ND8QL11/33-116
APKVGTARTFYGAGPDGGHAVVSALGAGYAKEGPEARKERVRKAVGAAVKSVKGLEDLAKLTVEAADEPQAAAAAAHLALYKFS
>Peptidase_M17NB7FVX9/2-85
SKAKRYAIVGLGTTPKSDDDSAKDSYAEAGSSLGKAIANKCHAEKKVGAVTVVLPSVLASDATIMKDFATSFYQTLYADNRYRT
>Peptidase_M17NK0RYY1/50-134
VATPGAKSKRYVLLGLGTYDADKPVDSPTLMKIGSAVSSACHDEKRAASASVLLPGDRLGPSLYRDFATAFYSGLYADNRYRTGK
>Peptidase_M17NA0A0R2PDI6/38-131
PLATEVEKFFGLNLSDELTFFSATGKAGELFEIPVSAEGSQTDRLFLVGLGDQSGSAARAAGAAVGRKVRGKATTVFSSCVLSEVKSYAISIAL
>Peptidase_M17NA0A060NFM8/33-135
ADANTDLAQWARAAVADADIEQAVGSVLLAHRLPGVQARKVALVRSGDGSPAATRKAVLAAMAALKLGSAQRLLLWAGDVSAGALAALLQATAEASYSYTHTK
>Peptidase_M17NA0A0J1G3P2/54-116
LFIGLGDNECSSKEIKEVTAKAVKEMKQHNIYEFSIDVSDFIEKKGTFAVREAAEGILMGAYE
>Peptidase_M17NA0A158QFI5/515-569
NVSQDKLRICIARGVQSLQKQGVSEIFVDPFMDAEVAAEAAFLAAFSFDELKSPK
>Peptidase_M17NT0RAP6/57-135
DDFAGDAKETMLLYPGAGPRTLLVGLGDKIDEVSLRDATHEAIAQLSAKGVQQAYLQAPSVASIADRRTSLLSNYRFDR
>Peptidase_M17NI6YX94/41-107
EFNSDFFRDYLAGLMIKLKNEPVDSMTLIVPPFKDFEKYFAGEKEFLRSMAEGLQLGNYSFDNYKST
>Peptidase_M17NA0A099VXE3/66-119
PNALRDALASAVGVIGKLKVKSASLQVKTKQEAREVCEGIMLGAYCFDTFKTKK
>Peptidase_M17NA0A0G2BH77/43-119
LGAGKASEMNLRKFILLCRSIVAAAKEQKAKKIALQFDRTPELFKNLQSAAPEHLAQIAAENFEMANFEFNVFKTKP
>Peptidase_M17NA0A0G1ZCZ3/25-126
AYLRALEAKTPVKAGSANVVFFPSGTRTLILGVEARAKFNHRRAILAARRVVAYARKERIPEIVVNLEDFETPLIRDAKSIAELIATQFELANFEFIAYKTT
>Peptidase_M17NA0A093YSR3/54-117
DDLKEYDYQKAGGLVYAEISKFKSANILFDTDLSIKNNKYKFFSNFLLGLLSRSYNFKNYKLKK
>Peptidase_M17NO25294/69-130
LLRESACLAVRTLKKLAFKSVKVGVYTCGAHSKDNALLENLKALFLGLKLGLYEYDTFKSNK
>Peptidase_M17NW7YRZ4/71-127
EENEKIRKDGNSIFKKLKAEEVTHFSLIDLTSHKDQTIALAEGIALSAYSFSRYKTD
>Peptidase_M17NG1XYX6/36-128
AAWVRSVGFTAEPGAIALLPSADGQLDRVLVGVGETLDLWSFAGLPTTLPAGQKTSKGGGASYALDDSLTPEQATAAATGWALASYRFTRYRK
>Peptidase_M17NA0A0K8QAJ9/26-100
IGVAQGPDGPVLLDNPLTAKSAEAVAESLKVLGLTGAADQTHRLPGLPEAGATVLVLAGVGRLASDRKLSEEALR
>Peptidase_M17NA0A0W1KLF4/73-125
VNGDSTRDKFGELARAAAGVDELYVASPVAEVAEAVEGALLGAYVFDEYKEPK
>Peptidase_M17NI3BXZ5/914-981
VVGHYEGDSILSAESVLDKRLGGRMSELQRMGLYPGLPGTSHVFLNPGKKPGGAVIVGLGEVGKLTSG
>Peptidase_M17NA0A0K8PCY7/60-119
ETFNSDTYRSLGGKIAAWIKATLPTSVFWEYDPTIAEQEVSNLIEGLLLGSFEFDQYKKV
>Peptidase_M17NA1ZN42/80-137
KESYRKKGHEIASILASEDLSDLQITNAVTSDIASEAVLDVAEGVLLSTYEFLKYKSD
>Peptidase_M17NC7LY66/51-101
ARGAGADVVALAADRHATDVSVDLGSHDAIVAEEFALGALLASYRFDRYRH
>Peptidase_M17NA0A0C2X165/36-123
PSSDSAPKVGTTRIFYNTPSSKVTALSALGDKFSTKQGDAKRELIRKSVGNAVSDLKAIDGIKELVIEGSTDPHAAAVGAHLSLYKFT
>Peptidase_M17NA0A196SG43/95-158
GSVYRNRLMLVSLGKEADVDLNTIRECVNTATVSLRNLNQTRAVMEIPKCKTLSPDKVASTMAD
>Peptidase_M17NK5XLD9/70-122
KKGNERRELVRKAVGSGIKDLKAYDGVKEVAVDASADPHAAAVAAHLALYKFS
>Peptidase_M17NA0A0S2HZN4/63-130
IVITGCDDQCTDELESIRRTGAKLADKVHENELDFLTLIDYSGRKETTTAMVEGLLMASYSFDKYKKN
>Peptidase_M17NF0NXD6/68-134
NFIAVAPDREKEALRLAGASVNASLSNQQAQTARLRGLDELTKDERYAFLEGMLLSSYDFDKYKTKK
>Peptidase_M17NA0A0J1G967/34-123
VFQGKYLQSRVLTDGEGRVCILTGMGNPEEITILKLKELLAKAAKEVKNCEMKEAVIDISELLKIFGIQCVEKCVESIRLGLAEGLTYKK
>Peptidase_M17NA8JCW5/2-80
VGLGKSAKLAVAPEWGASPFQALGAGVATLAKANKTAAVGLVLLPGAAPAADVAETALAQITSSTLLGGYEATRFKTKK
>Peptidase_M17NF6SSX2/66-172
NFYNKKWNNDLTDLVSIGNPLKAGQARTFYGKKDEFSAVTVVGIAESDPEVKSSELIDDEKENMRLAVAAGIKSYKDSGFSSLHVDAAVSPLGAAEGAFLASWSYKE
>Peptidase_M17NV2Q088/35-144
KKIDDEIQKIIQSDYFNFEEKESKSFYLDVNKKLKKIYIIHIPKEQEDARFYMELGAKTASIFKNDKISSFSIISFEDIYNEKKDFSSTKAFLEGFMFADYSFENFKSKK
>Peptidase_M17NA0A166ID50/56-145
LWQSAPTGKKPAKAGTSRLFYGENNAAVVSLGEGFDGKKGVERREVVRKAVGSAIKAVKGLGDEELKVVVDASADAHASAVAAHLARYKF
>PARG-CAT_A0A183SF10/119-445
PLLQKIADLALKAPDLVTQPVPLLRQNKERSLSLSQLQIACLLANAFYSTFPRRNATGVNSEYSDFPTINFSSLFCGTGYTDESNVEKIICLLHYFSRVFDKDGPPSGTVTFTRRCLHSPPDFSVSEVLVGSIPFGVSSSCLIEDTQGTALHVDFANRLLGGGVLHSGCVQEEILLCITPELLVGRLFLEALLPHEAILIFGAERFSTYTGYSRTFKWAGDFREADHGTVRDKEGRWEKVVTVIDAVCFSDPQLQFHARFLRRELLKAYAGFTDIAAPYRSLPAIVVSGHWGCGAFNGNKALKALLQLMASAQAGKALAYSTFGEEL
>PARG-CAT_A0A183SF10/553-898
FRSLLKKIADLALRLPELVTQPIPLLRQNKEMSLSLSQLQIACLLANAFYCTFPQRTSPGAESEYRNFPTINFISLFCTSTARTAGTLNSPGRMVKGKASSIKIEKLICLLHYFSRVLGEDGPPTGVVTFSRRCLEKPPDFESSEVLIGSVPFGTSPSCLIEDADGDNIHVDFANRFLGGGVLRWGCVQEEIMCVIKPEMLVGRLFLESLLPHEAALVFGAERFSNYTGYSGSFKWAGDFREAEHCESRDAAGRWKKVTAVIDAVRFTNPRVQFQKSFIQRELNKAYIGFTDLAAPYERLPATVISGHWGCGAYRGNKALKALIQLMACAQAGKALGYSTFGEKTF
>PARG-CAT_E7F2B6/377-702
ENDEVQHLFNTILPKMVKLVLNTPKICTQPIPLLKTKMNQSLTMSQEQIACLLANAFFCTFPRRNSRKSEYANYPEINFYRLFEGSSQRKIEKLKTLLCYFRRVTESMPTGLVTFKRQSLTTFPKWESSKSPLSHLHITCKGTIEDQGYGMLQVDFANRMVGGGVTGLGLVQEEIRFLINPELIVSRLFTEVLDHNECLIITGTEQYSKYSGYAESFKWEDNHKDKIPRDGWQRRCTEIVAMDALHYRNFMDQFQPEKMTRELNKAYCGFMRPGVNPLNLSAVATGNWGCGAFGGDTRLKALLQLMAAAEAGRDVAYFTFGDEALM
>PARG-CAT_A0A0F8AV87/333-657
PDSAEHLFDSLLPDMVQLALRASELCTKPIPLLKSGMNHSITMSQEQVACLLANAFFCTFPRRNSRKTEYYNYPDINFFRLFEGSSSRKIEKLKTLMCYFKSFTEETPTGLVTFTRKRLDKPLNWKSSQTPLTKLHITCEGTIEDDGYGMLQVDFANQYVGGGVTSAGLVQEEIRFLINPELIVSRLFTEALDHNECLIITGTQQYSKYTGYAQTYQWSGSYQDTTPRDGWQRRCTEIVAIDALQFKSFLEQFRPEKINRELNKAYCGFARPEDQSQNLAAVATGNWGCGVFGGDTRLKALLQMLAAAEAGRDVAYFTFGDSKLM
>PARG-CAT_K7J0P1/186-521
DEEEAKMCLGSLIPKIVQLALQLPDLITGPIPLLKRQRNTTISLSQLQVASLLANAFLCTFPRRNSTNPQSEYGSFPFINFNKLFSSFREERHSRSHAVMEKLKCIFHYFRRVTSKAPEGTITIQRRFVPKKSCPRWDKQHVKLPALHITSKGTIESQGAGLLQVDFANKYVGGGVLNYGCVQEEIRFVICPELMVTMLVTEALDDTEALIINGVERYSRYEGYSSSFKWAGDFTDETPRDSSGRLKTCIVAIDALYFKQPNVQFNMGNVIRELNKAYVGFSSEIVSNNMPAVATGNWGCGAFRGNPQLKVLVQLMAAAVAGRSMVYFTFGDTNLR
>PARG-CAT_F1NY76/559-885
EDAEAQHLFQSILPDMVKLALCLPTICTQPIPLLKQKMNHSITMSQEQIASFLANAFFCTFPRRNAKMKSEYSSYPDINFNRLFEGRSPRKPEKLKTLFCYFRRVTEKKPTGLVTFTRQCLQEFPDWERSQKKLSRLHVTYEGTIESNGQGMLQVDFANRFVGGGVTGAGLVQEEIRFLINPELIVSRLITEVLDHNECLIITGTEQYSEYTGYAETYRWARSHEDKTPRDEWQRRYTEIVAIDAFHFRRFLDQFGPEKIRRELNKAYCGFSRPNVPPQNLSAIATGNWGCGAFGGDSRLKALIQILAAAESGRDIVYFTFGDVELM
>PARG-CAT_A0A0F8AU96/413-737
PDSAEHLFDSLLPDMVQLALRASELCTKPIPLLKSGMNHSITMSQEQVACLLANAFFCTFPRRNSRKTEYYNYPDINFFRLFEGSSSRKIEKLKTLMCYFKSFTEEIPTGLVTFTRKRLDKPLNWKSSQTPLTKLHITCEGTIEDDGYGMLQVDFANQYVGGGVTSAGLVQEEIRFLINPELIVSRLFTEALDHNECLIITGTQQYSKYTGYAQTYQWSGSYQDTTPRDGWQRRCTEIVAIDALQFKSFLEQFRPEKINRELNKAYCGFARPEDQSQNLAAVATGNWGCGVFGGDTRLKALLQMLAAAEAGRDVAYFTFGDSKLM
>PARG-CAT_A8MRN2/84-490
DEKESKRWFDEIIPALASLLLQFPSLLEVHFQNADNIVSGIKTGLRLLNSQQAGIVFLSQELIGALLACSFFCLFPDDNRGAKHLPVINFDHLFASLYISYSQSQESKIRCIMHYFERFCSCVPIGIVSFERKITAAPDADFWSKSDVSLCAFKVHSFGLIEDQPDNALEVDFANKYLGGGSLSRGCVQEEIRFMINPELIAGMLFLPRMDDNEAIEIVGAERFSCYTGYASSFRFAGEYIDKKAMDPFKRRRTRIVAIDALCTPKMRHFKDICLLREINKALCGFLNCSKAWEHQNIFMDEGDNEIQLVRNGRDSGLLRTETTSHRTPLNDVEMNREKPANNLIRDFYVEGVDNEDHEDDGVATGNWGCGVFGGDPELKATIQWLAASQTRRPFISYYTFGVEALR
>PARG-CAT_Q9SKB3/84-491
DEKESKRWFDEIIPALASLLLQFPSLLEVHFQNADNIVSGIKTGLRLLNSQQAGIVFLSQELIGALLACSFFCLFPDDNRGAKHLPVINFDHLFASLYISYSQSQESKIRCIMHYFERFCSCVPIGIVSFERKITAAPDADFWSKSDVSLCAFKVHSFGLIEDQPDNALEVDFANKYLGGGSLSRGCVQEEIRFMINPELIAGMLFLPRMDDNEAIEIVGAERFSCYTGYASSFRFAGEYIDKKAMDPFKRRRTRIVAIDALCTPKMRHFKDICLLREINKALCGFLNCSKAWEHQNIFMDEGDNEIQLVRNGRDSGLLRTETTASHRTPLNDVEMNREKPANNLIRDFYVEGVDNEDHEDDGVATGNWGCGVFGGDPELKATIQWLAASQTRRPFISYYTFGVEALR
>PARG-CAT_A0A0F8C0W7/2590-2914
HCEAQHLFEVILPAMVDLALSAPRLCTMPIPLLKSRINHSLTLSQEQIACLLANAFFCTFPRRNSRKSEYCNYPEINFYRLFEGSSSRKIEKLKTLLCYFRRVTQTRPKGLVTFTRQTLNNPPNWESSQTQLKRLHITCEGTIEDEGYGMLQVDFANRFVGGGVTGHGLVQEEIRFVINPELIVSRLFTEAMEYNECLIITGSEQYSKYSGYAESYKWKESHKDETPRDDWQRRCTEIVAIDALKFRHFLEQFLPEKIVRELNKAYCGFFRSNTNSKHLSAIATGNWGCGAFGGDTRLKALIQLMAAAEAGRDMAYFTFGDAQLM
>PARG-CAT_Q86W56/582-908
EEAEAQHLYQSILPDMVKIALCLPNICTQPIPLLKQKMNHSITMSQEQIASLLANAFFCTFPRRNAKMKSEYSSYPDINFNRLFEGRSSRKPEKLKTLFCYFRRVTEKKPTGLVTFTRQSLEDFPEWERCEKPLTRLHVTYEGTIEENGQGMLQVDFANRFVGGGVTSAGLVQEEIRFLINPELIISRLFTEVLDHNECLIITGTEQYSEYTGYAETYRWSRSHEDGSERDDWQRRCTEIVAIDALHFRRYLDQFVPEKMRRELNKAYCGFLRPGVSSENLSAVATGNWGCGAFGGDARLKALIQILAAAAAERDVVYFTFGDSELM
>PARG-CAT_A0A088AIJ7/181-518
LDEEEANIFFEVLMPKMVQLALQLPVLVTGSVPLLKRHTNGAISLSQLQIASLLANAFFCTFPRRNSTNPQSEYGKYPYINFNRLFSAYKEGKWNKCESVMEKMKCIFHYFRRVTSKAPEGVVTIQRRYIPKSDCPKWDEQVQKLLPLHITSKGTIETEGTGFLQVDFANKYVGGGVLGLGCVQEEIRFVICPELMVTMLVTEELDDTEALIVSGIERYSKYKGYSNTFKWVGDYVDETPKDSSGRRLTSIVAIDALYFTHTQSQFNINNITRELNKAYVGFVGCEGSKNNLPAVATGNWGCGAFRGNPKLKVLLQLMAAAVAGRSMVYFTFGDTNLR
>PARG-CAT_A7S5I8/77-408
DSSDAQEFFDHTLPAMVRLTLQIPSVCTVAIPLMKRQKNHSITISQHQAACLLANAFFCTFPRRNSHKHSEYSNFPDINFNRLFQGGKGGTSTVKCEKLQSVLHYFRCVTQCTPTGTLTFHRQALQSEDLPKWERSSENFSRLHVSTKGNIEDDGTGFLQVDFANKYIGGGVIGEGCVQEEIRFLICPEMILSRLFCERLDSNECVFIIGAQRFSNYTGYAHTFKWAGHHDDKSIRDSWGRRYSQVVAIDAHVFHSYIDQFKIGFLKRELDKAYCGFYSPGDSRNLPAIATGNWGCGAFGGDSRLKGLLQMMAASAANRDLVYFTFGDSELA
>PARG-CAT_I1FZZ4/234-562
TKEETDRFFSTVLPPLKKLVLNLPQIMTHAVPLLSKGVSYSLTMSQEQVACLLANALFCTYPRRNSNASDSEFASFPSINFNSLLCSRPIKKQLHKLQCILHYFKRVLSSMPSGAVTFSRQVLKEAPNWDQSTKPFTSLHVSSTGTIEDQGHGMLQVDFANKYIGGGVLDYGCVQEEIRFLICPELLLSRLFTEELSPNESLLVIGAEQFSTYRGYSNSFEWGGDYKDQTHLDDWGRKQVRVVAIDALIFNRKWQWRQYERTRLSRELTKAYSGFSGETGMTPCGRMMGVATGNWGCGAFGGDPELKALLQWMACSIADRDMVYFTFDK
>PARG-CAT_O88622/575-901
EEAEAQHLYQSILPDMVKIALCLPNICTQPIPLLKQKMNHSVTMSQEQIASLLANAFFCTFPRRNAKMKSEYSSYPDINFNRLFEGRSSRKPEKLKTLFCYFRRVTEKKPTGLVTFTRQSLEDFPEWERCEKPLTRLHVTYEGTIEGNGRGMLQVDFANRFVGGGVTGAGLVQEEIRFLINPELIVSRLFTEVLDHNECLIITGTEQYSEYTGYAETYRWARSHEDGSEKDDWQRRCTEIVAIDALHFRRYLDQFVPEKVRRELNKAYCGFLRPGVPSENLSAVATGNWGCGAFGGDARLKALIQILAAAAAERDVVYFTFGDSELM
>PARG-CAT_Q9QYM2/578-904
EEAEAQHLYQSILPDMVKIALCLPNICTQPIPLLKQKMNHSVTMSQEQIASLLANAFFCTFPRRNAKMKSEYSSYPDINFNRLFEGRSSRKPEKLKTLFCYFRRVTEKKPTGLVTFTRQSLEDFPEWERCDKPLTRLHVTYEGTIEGNGRGMLQVDFANRFVGGGVTGAGLVQEEIRFLINPELIVSRLFTEVLDHNECLIITGTEQYSEYTGYAETYRWARSHEDGSEKDDWQRCCTEIVAIDALHFRRYLDQFVPEKVRRELNKAYCGFLRPGVPPENLSAVATGNWGCGAFGGDARLKALIQLLAAAAAERDVVYFTFGDSELM
>PARG-CAT_A0A0L0H5J1/272-601
LFEKIIPGMADLALRLPQLFPEPIPFLRKGSNSAITLSQMQIVCLLANAFFCTFPRRNDTRRGAEHATFPSINFNSLFTGSKRKGLDMNRVGKLHGLFNYFRRVLSQNPTGSVTFHRRVLSPSEIPDWSTMTEPLGPMEVRSQGTIEDDGEGMLQVDFANKFIGGGVLGYGCVQEEIRFIINPELLVSRLFTEEMLPHEAVLMIGAERFSNYTGYGDTFEWAGNYVDKTERDGLGRRKTEIVAIDAMYFPPGRAENQYRAEMILREVNKAFVGFGHSETSCLEGAGVATGNWGCGAFNGDPELKSLVQLIAASVAKRPILYFTFGDEDLA
>PARG-CAT_J9K2H3/140-476
NEEETEEFFNNLLPKIINLALQLPTLVTKPIPLLKQTHNHSISLSQMQIACLLANAFLCTFPHRNVSNSKSEYSEYPYINFNGFFQLMVNSSANHYLYEKLKCIICYFKKVTSANSVLNGVVTYSRRRLPSGDLPYWLQSTKKLTNLYITSDGTIEDNGDGMLQVDFANKFIGGGVLGHGSVQEEIRFLICPELLVSQLFSEKMLHTEAIIITGVERFSDYSGYANSFEWKGVHLDITPIDDNNRRYTTIVAIDALYYNDPKNQFKTKNLRRELHKSFAGFSWGQDSECSDVAIATGNWGCGAFRGDCHLKSLLQLMSAAQANRDVAYFTFGDTKLM
>PARG-CAT_T1INV1/167-497
AERKLILRDILPNMVQLALDLPNICTQPPPLLAQGRTRSITLSQKQMSSLLANAFFCTFPRRNTQRKQSEYSNYPDINFVHLFQSSSSRSLSRQTEKLKCIFHYFYRVTEREPSGCVTFHRRSLDAFPDWATSRRRLTKLRTSSRGTIEDDGTGMLQVDFANELIGGGVLGQGCVQEEIRFVICPELIVSRLFTEVIRDDECVVITGCERFSRYKGYADDFVWDGNFVDKTSSDRWHRRLNQLVAIDATHFKQSKEQFREKWLRRETNKAYCGFFDRSNGGGSAAAAVATGNWGCGVYRGDPHLKLLLQLMAAAECNRDVAYFTFGNSKLC
>PARG-CAT_T1JWT6/151-478
EVEKDLFFTSTLPKMIALTLELPKFIRQPIPILKQRTNHSLFFSQQQIASLLCNGFFCTFPEHRQAKLQDFSFAKLFSHPNDERFTRKLEKLKCIINYFQRVVSDPPKGVVSFERRYLADNEITNWSSSNYNLKRICVCPKGAIETHGFGMLQADFANKYVGGGVLRSGLVQEEIRFVINPELMASMLFTEVLLENEALLITGTEQFNKYSGYGDTFLYDGNYYDPTPTDEWGRRYTKIVAMDASYFPADKVRNQYRKGCIDRELIKAYVAFMERRKLDPKNRCAVATGNWGCGVYRGDPQLKSLIQLIAASLNEKDLVYFTFGDFNL
>PARG-CAT_A0A067RFC3/70-402
SEDETNSFFATLLPKIIQLALQLPVLLTAPVPLLVQHCSHALSFSQLQIACLLANAFLCTFPRRNTAKRQSEYAHYPDINFNRLFQMHGGIVPKPEKLKCLLHYFRRVCTKAPDGVVTYARQYVSRSNMPQWDRSQKLLTKLHITSHGTIENDGEGLLQVDFANKLVGGGVLGRGCVQEEIRFVICPELIVARLFTEALDATEALLIVGCERLSTYRGYSSTFEWMGNYQDMTPRDSSGRRMCSVVAIDALKLGNCNVQYTPSNLLRELNKAYAGFHCPEFQPGDRLAGVASGNWGCGAFRGDAKLKTLLQLMAASEAGRHLAYFTFGDTKLR
>PARG-CAT_H9J8P3/85-425
LDEEETQYFFDVTLPEIAKLALALPKLIQSPIPLLKQHKNYSISLSQQQIASILANAFFCTFPRRNTKKKSSEYSSYPHINFYTLYETDGSESVLEKLKCLCHYFRRVCTKVRCSTVPGGVVTWTRRSVPPRGCPAWGSSGSPLSSLPLHVDSDTTIEDAHGLIQVDFANKYLGGGVLNYGCVQEEIRFVICPELMVSMLFTEVLRPNEALLIVGCERYSRYTGYASTFQWAGDYRDETPLDSSGRRRCAVLAIDALPYPSTVQEYREEMLTRELNKAWIGFTFHADPESSTLQYPGVATGNWGCGAFGGSPRLKGLLQAMAAAQAGRPLAYFTFGDAELR
>PARG-CAT_O46043/156-490
DESETRVFFEDLLPRIIRLALRLPDLIQSPVPLLKHHKNASLSLSQQQISCLLANAFLCTFPRRNTLKRKSEYSTFPDINFNRLYQSTGPAVLEKLKCIMHYFRRVCPTERDASNVPTGVVTFVRRSGLPEHLIDWSQSAAPLGDVPLHVDAEGTIEDEGIGLLQVDFANKYLGGGVLGHGCVQEEIRFVICPELLVGKLFTECLRPFEALVMLGAERYSNYTGYAGSFEWSGNFEDSTPRDSSGRRQTAIVAIDALHFAQSHHQYREDLMERELNKAYIGFVHWMVTPPPGVATGNWGCGAFGGDSYLKALLQLMVCAQLGRPLAYYTFGNVEF
>PARG-CAT_Q54Z28/265-609
TESETNEFFSQTLPKIIKLALQLPFLCARPIPLLKSSVDREIILSQKQVSSLLANAFLCTFPRQGNITSNNNNNNNNHYRRGGNQDKFPSINFHSLFSGKMIPSRAAKLKCIFHYFKCVTEKTPTGTISFHRQVFDESEIPDWERSTATLRDLTCFTEGTIEDNGIGMLQADFANKSLGGGVLGYGCVQEEIRFVINPELLVSCLFTSILQENETVIITGSQRFSKYTGYGDSFQWNGPYIDKTPYDQMGRRLTSIVAMDAIKLPHGGNSFQQFSPSAVERELNKSLCGFFDRVSLTIPPPVATGNWGCGVFGGDKHLKSIIQLMSGSQAGRDLVYFSFGDQEFT
>PARG-CAT_D6W990/134-462
EEEEAQLFFTSLLPKIIKLALRLPELVPGSIPLLRKNHSKSVSLSQLQVASLIANAFLCTLIWRKKTSDTFPGVNFTKLFNADDRTLRQECVAEKLKCIMHYFNRVTTKTPVGVITFERKFVPRSQMPRWDALDNNLGNTKVHISSSGTIEEARGFLQVDFANKFIGGGVLSYGCVQEEIRFVICPELIISRLFTEVLGDGEAVIITGIERYSNYSGYSNTFKWDGNVNDDTPFDDFGRRKTTLAVIDATQFTKSKDQFHCSTILRELNKAYVGFSCREKQNLAPVATGNWGCGAFKGDPNLKSLIQLMACSASGRDLVYYSFGDVELR
>PARG-CAT_T1JUS3/105-435
MNESEQKIFYDETFPFIISSALALPDLIIQPIPILKQKMNHSLFFSQQQCASLLANAFLCTFDKPTKSKLNHFTFTELFTVMRPGATKRKLEKLKCIINYFRRLSRNTPKGTVTFERRYLEAKKTPDWSSSESSLKRLIVNNNGSIEKDGIGMLQVDFAHKLIGGKVLTYGMVQEEIRFVVSPELIVSMLFTETMLENEAIHIIGTEQFNDYAGYSDTFSMAGDHFDSRPLDEWGRRFTKVVAMDAVYFAVDRVITQYSKKYLDRELTKAYVAFMENDEIDEKHRSAIATGNWGCGVYRGDPQFKSLIQLIAASMCHRDLVYFTFKDKRLS
>PARG-CAT_D8QRZ2/78-423
QNLAREFFHTTLPSMAKLALDLPNLLDEHVNKGQLYGFGVEHRLRVLSSQEPGIVMLSQEFIACLLTCSFLCLYPSQDRDKYNLPGINLNKFYALVFKNHDRASQQHKMLCLLHYFERVCQGMPHGMVSYERKVLLPWQTSDILRFWSTSRVPLCKFQVSATGDISNHIGGEALEVDFANKYLGGGALRAGCVQEEIRFMTNPELIAGMLFLPMMEDNESIEIFGAECYSKYEGYGKSFTFVGDHQDERPRDQWGRRMTRIVAIDALARPGAQQYKSVLILREVNKAFCGFLDRHGGEDVGVATGNWGCGAFGGDLELKSLIQWLAASQAGRAYVKYYTFADPRAQ
>PARG-CAT_E9GAG4/219-550
TPNERKRFFDHILPGVIRLAIELPERVTGTPTLLTRNKSQSLSMSQSQISSLLANAFLSTYPRRNTQKRQSEFSTYPDINFIKLFENKSRSAAVYEKLKCLLNYFDRVITKGNQPSGVVTFTRQVVSDSEFPNWETASETFGGFHVSSEGTIEKEGIGLLQMDFANKFLGGGVLNWGCVQEEIRFVICPELIVGCLFSEVMESNEALVITGCEQYSCHSGYGDTFRFEGDFVDQTPRDAHGRRLCQVVAIDAIPFNRKETQYKKDSINRELRKAYAGFHCQRRIPLTAVATGNWGCGAFRGDPRLKCLIQLMAAAVTHRDVVYFTFGDNQLR
>PARG-CAT_A0A0P5Y1S9/211-540
SSTERQKLFDHILPGIIRLAIEVPERVTRTPVLLVRNKSHSISMSQSQIASLLANAFLNTYPRRNTQKRQSEFASYPDINFIKLLENRSRSSWVYGKLRCLLNYFDRVVTEEPKGVVTFTRQVVSDSEYPSWDTASDTLNGFHVSSEGTIEKEGSGLLQVDFANKFIGGGVLNTGCVQEEIRFVICPELIAACLFSEVMENNEALIITGCEQYSRHSGYGDTFRFEGDFVDNTPRDAYGRRLCQVVAIDAIPFRSKEVQYKQESIDRELRKAFAGFHCRHGVALTAVATGNWGCGAFRGDPRLKCLIQLMAAAVTHRDVVYFTFGDRQLR
>PARG-CAT_A9RJQ7/81-489
SRSDAKSFFHQVLPGIAELALSLPALLQNQSNDLAMLFTLHSRGKDVGSCTELRPDMGLKLLRDQQRGIVVLSQRLVASLLACSFLCLYPSSERRQENLPHMNIDRLFAGIYERGESIEHKLLCLLHYFERVCQNMPEGVVSFERKVISLQNLKYSNTFWSSSTTSICPLTVVVDGSIEDLGQDCLQVDFANRLLGGGALGDGCVQEEIRFMINPELAAGMVFLPVMASNESIEIVGAERYCSYTGYASSFRFNGDFRDVMPRDAWGRRRTHVIAIDALSQPGDDQFRLPYRVRELTKAYCGFLNSARLRDNAVNWKPFRQSAKSKGRVVNESEDLVQSGDSQTSDFSIESPLIVDTRDEYELGIATGNWGCGVFGGNLPLKCMLQWLAASQARRPYLLYFSFQNPDAQ
>PARG-CAT_A0A087TV12/235-400
SAAERAHFFETVLPVMIDMALNLPYICTQPIPLLKKDMDHSVTMSQKQIGCLLLNAFFCTFPRRTLPGRYKKERWNCEYATYPDINFNRLFYGTKDNVLSKNTEKLKCLINYFRRITTKEPCGTVTFHRQCLQDLPKWEESTRKIRTVVIKADGLIESDGCGMLQI
>PARG-CAT_A0A087TV12/439-615
QAETLLKVDFANKFVGGGVLGQGCVQEEIRFVICPELIVSRLFVECLDFNEVLIVTGVEQYNKYSGYSDGFKWEGNFDDQTPRDTWGRRFTQIVAMDAKHFRDEQFKEMYITRELNKAFCGFYENALPENLPAVATGNWGCGAFNGNPSLKFLIQLMAASQAGRSMLYLTFGNENLK
>PARG-CAT_A0A0P7V193/2-297
IPLLKQKMNHSITMSQEQIACLLANAFFCTFPRRNSRKQEYANYPDIHLFRLFEGSSPKKIEKLKTLFCYFRRVTEKQPTGLVTFTRQSLTRFPEWESSAKQLTKLHITCEGTIEDQGYGMLQVDFANRMVGGGVTGNGLVQEEIRFMINPELIVARLFTEAMDNNECLVVTGTEQYSKYTGYAESYRWAGNHKDEIPRDDWQRKCTEIVAIDALKFKNFLDQFQPEKINRELNKAYCGFVRPGVRSDNLPAVATGNWGCGVFLGDSRLKALLQILVAAEVGRDVAYFTFGDADLM
>PARG-CAT_V4B158/31-368
QEKEDFFEYTLPEIIRLALLLPSLCTQAEILSTLTPIPLLKKFVNHSVSLSQQQIACLLANAFLCTFPRRNSRHKGSEYSNYPDINLNGLFQGGGKRKKFEKLKCIIHYFERVTTKMPCGVVTFTRQYIDNTPIWDDFKLLVPEQIHVSSQGTIEDDGFGLLQVDFANKFIGGGVLGHGCVQEEIRFVICPEMLISRLFTEALDDKESLIMKGCERFSNYHGYADSFVWDGDHIDNGFRDVNGRLNTDVVGIDALVIHYPSDQFKSRMVKRELTKAYAGFEVVNDKSKNPSRPAVCTGNWGCGVFKGDKQLKALIQLMAASAAKRDVCYFTFGDDKLT
>PARG-CAT_F2UD00/242-573
KRLQRVVPKIAHLALRLPELCPTPIPILSRDRNHSLTLSQAQAACLLANAFFCTFPRRNASKGRSTLPSINFNSLFAAFSGSIPAVAEAKLDCIVNYFERVTSTLPGGVITFHRQALAVDNIPDWENSSCPLTQMKCFAHGTIEDHGIGMSQADFANKMIGGGVLGRGAVQEEIRFLICPELLVSRLFTEVLLPHESLIITGVEQFSRYTGYSSTFRFAGNHVDTTPRDEWGRRKTQLIAIDALVFRGRARYQYDPQLVKRELNKAFAGLWVRRPPREHATRFPVNATFATGNWGCGAFGGDPHLKALLQWMAASCAERNLVYFTFQDVELK
>PARG-CAT_F4Q8Q9/266-597
SEAEALEFFTKILPKIIKLALEMPNLFPRPIPLLKQNVDREIVLSQRQVSCLMANALLCTFTRQGPNVKHRNNFPSVNFHSLYSAPLSPARSAKLKCIIHYFKKILNQPIIKLEESLISYHRQVLSDDETPDWESSKVLLRNLTCLADGTIEENGIGMLQVDFANKVIGGGVLGHGCVQEEIRFLINPELIISRLFVEELAENETVIIIGTEQFSKYSGYGDTFTWAGDFNDETDRDSLGRRKTSIVAMDAIKMYGDRFKQFAPIHVGRELLKSYCAFFDRLSATVLSPVASGNWGCGVFGGDKHLKSIIQYMSSSQAGRDLVYHAYGDPQF
>PARG-CAT_A0A087UET3/157-492
AAERDNFFETVLPAMIDMALNLPNICTQPVPLLKKDKDHSITISQKQIGCLLLNAFFCTFPSRTLPGKRKKGRWDGEYTTYPDINFNSLYYGTKDKISPKNAEKLKCLINYFQRITTKESCGTVTFHRQCLQDLSKWEESAHRVRTAVIKSNGLIETDGYGMLQVDFADQFVGGLVLGIGCVQEEIRFVICPELIVSRLFVECLGLNEVLIVTGVEQYNKYSGYNLSFKWEGNFDDQTPRDAWGRRCTQLVAMDAYRFRNPADQCKEMYITRELNKAFCGFYDNALPENLPAVATGNWGCGVFHGNPSLKFFIQLMAASQAGRSMLYFTFGNENLK
>PARG-CAT_Q8VYA1/86-474
SREESANFFGEVVPALCRLLLQLPSMLEKHYQKADHVLDGVKSGLRLLGPQEAGIVLLSQELIAALLACSFFCLFPEVDRSLKNLQGINFSGLFSFPYMRHCTKQENKIKCLIHYFGRICRWMPTGFVSFERKILPLEYHPHFVSYPKADSWANSVTPLCSIEIHTSGAIEDQPCEALEVDFADEYFGGLTLSYDTLQEEIRFVINPELIAGMIFLPRMDANEAIEIVGVERFSGYTGYGPSFQYAGDYTDNKDLDIFRRRKTRVIAIDAMPDPGMGQYKLDALIREVNKAFSGYMHQCKYNIDVKHDPEASSSHVPLTSDSASQVIESSHRWCIDHEEKKIGVATGNWGCGVFGGDPELKIMLQWLAISQSGRPFMSYYTFGLQALQN
>PARG-CAT_D3BRA2/256-580
SESEVQEFFTKTLPFIKHRAQQLPYLCPRPIPLLERSVDKEICLSQLQVSSLLANAFLCTMPRQGGTGTKYPTFNFHSLYSAPCTPSRASKLKCIINYFKRIANMKLDGVISFHRQVTSEKESPDWEKSEAQLQDFLVYKDGTIEDNGVGYLQVDFANKLIGGGVLGHGCVQEEVRFMINPELIVSRLFTAQLQDNEAVIITGAERFSNYTGYGDTFTWAGDHVDTTGFDNKGRRMTSIVAIDAIKLYGDPFNQYSPNNFDRELVKSYTGYFDRYSMTVPIPIATGNWGCGVFGGDKYLKSIIQLMSASHAGRMVHYFSYGDELF
>PARG-CAT_A0A183AJR4/5-279
FATYPFINCAYLFTEVPRRGATRVAPSQLARKREKLRCLLHYFHRVTEITPTGTVTFTRRRLAGFTPDWSSSTRSFDQLRIHVNAQGTIEDSGPCTIHVDFANRYLGGGVLNRGCVQEEIMFMLQPELIASCLFIERLADDETVIIEGTEQYSTHSGYGNTFRWAGDFQQSSSNITRDEWGRWKRTVVAMDATSFSIRDDQFEPEKMLRELNKAYCGFCDNLAPHRKLPSVVATGNWGCGAFRGNVYLKALLQMMACCQAGKSMAYYTFGDVDLR
>PARG-CAT_A0A183AJR4/280-355
DKLDGWGRWKRTVVAMDATYFSKSSDQFEPEKLLRELNKAYCGFCDDLAPHRQLPSIVATGNWGCGAFRGDVYLKG
>PARG-CAT_L8H293/382-716
PEERRLFFGSTLPFMIDLVLSTKEICPEPIEFLEKQNDKVIMLSQKQIACLLANAFFCTFPGRNTKMGEKAVGQKYPSINFSDLFMSPMTGQRLGKLQCILNYFHRISNQPLVGNVSFHRRVLHDFPDWQASKAPLRRLTVRSDGTIEDDTPAEGLEVDFANKLIGGGVLGRGCVQEEIRFLISPELIVARLFCAEFDDNECLVMMGSERFSDYTGYSDSFCFGGDHQDATSRDGWGRMRTTIVAIDALEFSRWGASDEFRQRNVERELNKAYCGFLAVDDGSPPAASALPLVSTGHWGCGAFGGTKELKSLIQLMAASLSRRDMLYFTFGDEVF
>PARG-CAT_D8RIV7/78-414
QNLAREFFHTTLPSMAKLALDLPNLLDEHVSKGQLYGFGVESGFSPFVFQEFIACLLTCSFLCLFPSQDRDKYNLPGINLNKFYALVFKNHDRASQQHKMLCLLHYFERVCQGMPQGMVSYERKVLLPWQTSDILRFWSTSRVPLCKFQVSATGDISNHIGGEALEVDFANKYLGGGALRAGCVQEEIRFMTNPELIAGMLFLPMMEDNESIEIFGAECYSKYEGYGKSFTFVGDHQDERPRDQWGRRMTRIVAIDALARPGAQQYKSVLILREVNKAFCGFLDRHGGEDVGVATGNWGCGAFGGDLELKSLIQWLAASQAGRAYVKYYTFADPRAQ
>PARG-CAT_L8GXY7/380-713
TKEEFDTFFDTTLPFIIRLALRLPELFSEPTPLLAMGEDRTLVLTQEQVACLLANGFLCTFPKQGPQKKGRKGQYPSFSFHTLFMGAGERCLPNQAAKLRCVFHYFERVAHKMPTGVVSFERRVLEDEPPWGECDTGLAELIISDDGCIEDVQEECLQIDFANKMVGGGVLGYGCIQEEIRFMINTELIASLLFTARLQDNECLLITGAERYSKYTGYAKTFRYAGDYEDQTPRDELGRRRTQVIAMDALFFGSYSIGRLAQYRLENIERELNKCYVTFSTPSIPPLDTTPVATGNWGCGAFGGFHDVKAIIQLMAAAVAGRPLRYFTFGEPGL
>PARG-CAT_D8RJZ6/83-421
SRGFFGSLLPAMAQLALRLSALVKDHIDGSLRALPAGQSGMVLLSQELVASILACGFFCLYPSAERNKLDLPDLNFYKLFMALVDENREESAKHKIICLLHYFQIVCESVPQGMISYERKVLSLEQEMEDPFSFWSSSSRPLCQILVMEDGTIEGSDTPVLEVDFANRVLGGGVLGAGCLQEEIRCVINPELIAGRLFLPAMQDNEAIEIVGTQCYNRYEGYASSFRFAGKFFDNKARDAWGRKETHIVAIDALPFPGEAQFDAALMLRELNKAYCGFLVHQSIQCGGSSESTRGVATGNWGCGVFGGDHEVKSMLQWLAASEAGRPFLLYYTFKDPRT
>PARG-CAT_A0A0B2V8W8/288-607
EELCAEYLSTVIPFMAKLALSAPHLITQPVPILRRGREGSVTMSQQQAAALLALAFFCTFPCRNGGVIELPPINFNRLFDLRTGRCIEKLKCIMHYFHQISIQMPAGVLSFRRQQVSPPPDWRKICKPLTRVVVSSTGTIEDDGYGMLQVDFANQYIGGGVLGSGCVQEEIRFLICPEMIVSMLLCERMDHNESIVIVGAQRYSDYEGYGDSFQWYPLHSPDPLSRDRFERLRCEMVAIDALPFSKPQHQFNIDIVDRELLKAYSGFCVRDGSAKAVATGNWGCGVFGGDLHLKSVIQMMAASMHARPLCYFTFGKRNFA
>PARG-CAT_U1MM50/323-639
CEEYLTTVIPFMATLALSAPDLITQPLPILRRGREGSVTISQQQAAALLALAFFCTFPCRGSRNTELPLINFNRLFDPRTDKCIEKLKCIMHYFHQISVQMPSGVLTYRRQQVSPPSDWRKICMPLTRLAVSSTATIEDDGYGMLQVDFANQYIGGGVLGSGCVQEEIRFLICPEMMVSMLLCERMDHNESIVILGAQRYSDYEGYGHTFQWCPLHSPDSLSRDRFERLRCEVVAIDALPFTKPHHQFNVDLVDRELLKAYCGFSMRDGSSKAVATGNWGCGVFGGDVRLKSVIQIIAASMQARPLCYFAFGKHQFA
>PARG-CAT_A9T3W1/63-448
AQSSIFFEKTLPGMVQLVLRLPELLLEQIEQSKKLAENFSEELADSREFESAGILHPQHPGIIFITQELAASILSCAFLCLFPVSKRDEYRLPGINMDTVFGGIRGRPSQVHKLHCLVNYFNRVCKSMPQGMISYERKYLANYKALEPAFWIDNHKSLCSFETLDQGMIEDVGCEYAQVDFANKFLGGGVLRMGCVQEEIRFTLSPELIVGMLFLPVMTDNETIEITGSERFSNYAGYAGKFHFAGDFVDSTPQDAWGRRYTKIIAMDAKPRPGESQFQENVMLREMCKAYCGFLLTEKADSNVLQSSCKFVISHSSFVSSHQCKKIIRKLEGFAHRTIYRGIATGNWGCGAFGGNLPIKSMLQWIAASEAGWPTVKYYTFRDQRA
>PARG-CAT_A0A0R4ITH7/227-554
LHLVIPKMAKLATELPSLIQRSIPLLRHNQNQAITLSQQQISCLLANAFFCTFPHRNDTSPGSEYASYPTINFSSLFGGRNDPSKLSGKAEKLRAIFHYFDTVTSEEKDPACKADGLVTFERVSVPASELPKWKSEKKLLKNLHVSADGSIEKEGTGMLQVDFASKFIGGGVLKSGLVQEEILFLMSPELILARLFTEKLDDHECVRITGPQMYSLTSGYSRSFSWTGPYMDRTKRDVWKRRFRQIVAIDALDFKNPLEQYSRENITRELNKAFVGFCGQPKTAIATGNWGCGAFRGDPKLKALLQLMAAAVVDRDVAYFTFGNTHLA
>PARG-CAT_D8R4Q0/85-434
GFFGSLLPAMAQLALRLSALVKDHIDGSVSDRFPSQLDFLQLRALPAGQSGMVLLSQELVASILACGFFCLYPSAERNKLDLPDLNFYKLFMALVDENREESAKHKIICLLHYFQIVCESVPQGMISYERKVLSLEQEMEDPLSFWSSSSRPLCQILVMEDGTIEGSDTPVLEVDFANRVLGGGVLGAGCLQEEIRCVINPELIAGRLFLPAMQDNEAIEIVGTQCYNRYEGYASSFRFAGKFFDNKARDAWGRKETHIVAIDALPFPGEAQFDAALMLRELNKAYCGFLVHQSIQCGGSSESARGVATGNWGCGVFGGDHEVKSMLQWLAASEAGRPFLLYYTFKDPRT
>PARG-CAT_T1EHV9/1-315
FEKILPGMIDLVLNSEFICTKPIPLLRRLKSASVSMSQHQASCLLANAFFCTFPSSNGHYFPEINFFGYFIYRRLSQSSKLHCIVNYFSRVVRQEAGDGVLTFTRQVLDDPPSIDFWKNSTSPLRDMLVSSEGLIEKDGEGMLQVDFANKYLGGGVLRTGCVQEEIRFITCPEAIVSCLLTECLLPNECLIIKGIETYSSFTGYAQSFRFHEDFVDCTPRDSWRRREKELVAIDALPFRKPADQFDENLILRELNKSYCGFMCTASNYLAPVATGKWGCGAFRGNPELKALIQLMSASECGRDMFFLTFGDANLA
>PARG-CAT_A0A0P7UPB5/198-524
ERETVLHTLSKMAKLALKLPALCPKAIPLLRRGTNCSITLSQRQIGCLLANAFYCTFPHRNTTQRHSEYSSFPTINFSSLFGGSSERKNQKFKALFNYFRIITSEESCPFGLVTFQRCCLSKPPDWRRESAMFTKLHISSKGSIEEQGTGMLQVDFACNMVGGGVLSSGLVQEEILFLIHPELIAARLFTERLDDVECLKITGVQQYSTYKGYSDTFRYTGPHTDDTPRDEWKRLQRQIVAIDAVCFTRRREQYCVSSVCRELNKAYCGFQGDFNTPPDYLPAVATGKWGCGAFNGDPKLKALVQLMAAALAQRDVAYFTFKDGQLE
>PARG-CAT_E0W458/93-416
NDNEVREFFQEDGTLSTIRHLALELKTLVPKLELLKTGKNSVINLHQIQIASLLANAFLCTFPKGKADCPSFNFISLYESSIGPSVNCNIEKLKCIVHYFNKIKKKHPGGLLSFHRLCIPDHKFPRWDKTSVALTSLTVDAKGKIEDQNGFLQMDFANKYVGGGVLGRGCVQEEIRFIICPELIAARLFTESLADNEALFIAGAERYCNYSGYASTFKYGGNYDDVTEMDESGRRKTYLIVVDALYFHRFPEQFRESKILRELKKAYVGFKPLEDGLPLPLATGNWGCGAFGGDPQLKSLIQLMASSQARRNMLYLTFGDLALK
>PARG-CAT_S8BSW8/3-338
NRNDAVRWFKDVVPKLADLLLRLPELLEIHYRGVDDSKTETGLRLLESQHAGLVLLSKELIAALLVCSLFCLYPDTNRGFKLLQPINFDNLFRYLYESLHSNQEHKIKCIVHYFDRICSDIPTGNVSYERKVLLLSKNNQSEPDFWSNSTLPLSRFEVVSSGFIEDQCAEALEVDFANKYIGGGALSRGCLQEEIRFMINPELIVSMLFLPAMGDNETIEIIGSERYSSHAGYASSFRFSGDFTGRSRKTRIVAMDALCFPGAKQYKVEYLLRECNKALCGFSTTTASPSIGVATGNWGCGAFGGDPQLKAMIQWMAASESSRPSVAYHTLGVKEL
>PARG-CAT_A0A044T872/263-580
TLRVEYLTIVVPFMAKLALQSPNLITQSIPILRRGNFGSVTISQHQAASLLAHAFFCTFPNRNIVSNELPSVNFCRLFSLRSANVVEKLRCLMHYFHMISKKMPTGLLTIRRQNGSAPNWSSVHLPLSELYVSHTGTIENDGHGMLQVDFANEFIGGGVLSSGCVQEEIRFLICPEMIVSMILCERMHHNEAIVICGAEQFSDYDGYGSSFRWRPMKKMHSFPRDRFNRLCCELVAIDALPFSNKHEQFNIDLIDRELLKAYVGFAVNNGTMKPVATGNWGCGVFGGDLHLKSLIQLMASSAQKRCLYYFTFGDRKFA
>PARG-CAT_H2KUX8/213-549
SFFRDSLPALCALALNLPIYLTQPIPLMRSGCEMSFTFSQLQIASLLANAFFCTFPRRNSRGRNAEFARFPFINFSRLFSGPQNTYSLFRGYNSQREKIRCLLHYFHRVTRTVPTGTVTYTRRCLGNLVPDWSKSTRTFDQLRIHINSQSTIEEAGVNTLQVDFANKFLGGGVLSSGCVQEEIMFVLRPELLATCLFVECLGDDEAVLIEGAETYSQSSGYADTFKWTGDFSESHSGMERDEWCRWKTTVVAIDATYFSSPKAQFTPEMIQRELNKAYCGFTDDLAPGRKLPSVVATGNWGCGAFRGNVDLKALIQMMACVQAGKSLAYFTFGDKAL
>PARG-CAT_B7PKT6/2-284
QVACLLANAFFCTFPRRNTLKSSAEYSHYPDINFVRLYSGPSDEDCKMEKLKCIINYFRRITSDEPKGMLTFHRKGLSESIEWSRSKDSLTDLHVSEKGFIEREGRGMLQVDFANKFVGGGVLGGGCVQEEIRFLVCPELLVSRLFTEALGPKEVLVITGVEQFNDTAGYADTFSWESDFLDDTPRDSWGRRCTAVVAMDALYFARPHEQYRPIAIRRELTKAFCGFSCPGVPEGKRAAVATGNWGCGAFRGDPQLKSLLQLMAAAVAGRDVVYFTFNDRRLC
>PARG-CAT_B3SDG7/40-362
SESYDFFYQTLPKMIDLALRLPKLITKSIPLLRQGYRGSVTMSQEQAACILANAFFCTFPERSGSFTKGSHDFGYPAFNFNSLFEIKSNRVLQKLQCLVHYFGRVTKTSKLKPMPRGIITYERRQVYDIDKAIESSRSQFCKICVDSSGLIEDATGMSQIDFANKRIGGGVLRSGCVQEEILFLISPELIVSLLITQVLDDNECLIIRGSERFSHYSGYSNSFRWTGNYVDKTPRDSEGKLYSEVVAIDALVFSSFRAQLKQASLRREFMKAYCGFNLPRSYSGPKYAIATGNWGCGAFGGLIQMMAAAEAGRPVCYYTFGDK
>PARG-CAT_A0A0N5AGM0/385-701
RNKYFREVIPFMAHLALKAPELITKPIPLLRRGFNGSITLSQQQVAVLLSHAFFSTYSRLRSHSCSLPSINFKSFFDKRNLLGVEKLHCIFHYFRCLYEKMPCGVITFRRQSKAAPNWKNLEGSLSQFIALTDGTIEDDGFGMLEIDFANKYIGGGVVRFGCVQEEIRFLICPELIASCIFCEKMNVDEALIISGAQRYSNYTGYGRSFKWRPLEVNSEQLLRDRFGRYLCEVVAIDALSYHSKQIQYEIDNVNRELQKAYIGFYDQRGTDKGIATGNWGCGVYRGDPQLKSLLQLIAASANHKPLCYFTFFNQKLT
>PARG-CAT_W2T9W2/64-373
DTMAGIAKLAVNAKFIITAPLPLLTANRSGSVTLSQEQCACLLAHAFYCTFRRERHNYNRINFANIFHGANPLSHVKLRFILNYFSTVLKKMPTGCVSFRREVISQDEIPNWEECEIPMPLVAVASDGSIEDSHGCLQVDFANEYIGGGVLNSGAVQEEIRFLICPEMIVSCLLCEKMGPFEAIHIVGAQRYSDYFGYGETLEWNQLEDYGSEPRDEFLRVISEVVAMDAKLYKPIARPVQYRSESIDRELNKAYAGFLSRQKEARPIATGNWGCGVFGGDKELKSLIQMMAAAKVGRDMIYYTFTNEAF
>PARG-CAT_A0A197K6A3/201-267
STEERQYFFDVTLPRMQALALRLPELITKPIPFLKQQQDSAVTLSQEQIACLLANAFFNTFPCRNAP
>PARG-CAT_A0A197K6A3/393-696
KDWMPKMPSFNFISLFWTEESRTPCTSTQAAKLRCILHYFDRVTTEMPRGTVTYHRQVLKKPAYLAANECWRKDDFTLSNVTVDWSTPLEEAPQGALQLDFANKNIGGGALEKGAVQEEIRFMICPELIVSRLFCQQLEANEAVLIKGVERYSNYIGYSKTFEWFSDHRDSTPRDKLGRRMTEVCAIDARPFKSRVSRLDQFERHYVLREINKAIAGFRQSPINASEWGLTRQDGDDSSSSSAKMKRFRPIATGNWGCGAFGGHLQLKFVLQWIAASICGGFSPEDKSLGDDMLYYTFGMQQLQ
>PARG-CAT_Q7QFN7/155-486
DEAERAAFFGETLPRIVRLALRLVELFRTPVPLLLQWHNHAVSMTQEQAACLLANAFLCTFPAPRSGMEKSFPGTNFAPLFAGTSQSVVEKIKCLCHYFRRVCCPGGMPTGVLTYERRCLGKPAVPDWTAVDATFSAERAPLHVAADGTIEDQGTGLLQMVFANRFLGGGVIGHGCVQEEIRCVINPELLVGRLLFESLRETEAYFVLGTEQYCAYANYASAFAFDADHRDGTPRDASGRRRCYIVGLDALRVQPSVNQYEERAVRRELAKAYVGFSYVPEGQRPLPGIATGNWGCGAFGGHAPLKALLQLMVACVVGRPLLYFTCNEDGLQ
>PARG-CAT_G4VRI1/129-469
NDNFFGNTLSGICSLALNLPIFVTKPIPLLSCRKECSLTLSQLQIASLLANALFCTFPRRNCHSQDAEYVNFPQINFSHLLSAKSDSKYNTSRILHVKIEKLRCILHYFHRVLQKFPTGSVTFTRRCLGNLAPDWSKSKLTFDQLRLHVNATGSITDAGPNTLQVDFANSYLGGGVLNSGCVQEEIMFALRPELLVSCLFVERLGFDETLIIEGAEQYSVGSGYADDFCWTGDFNHSDSGMKRDKWGRWNYAVVAMDATKYSNPMEQYNVEEMLRELNKAYCGFTDELFPERKLPPVVATGNWGCGAFRGDIELKCILQMMACLQAKKSLAYFTFGDKEFC
>PARG-CAT_U6P4I6/597-906
EVMGGIAKLAVNAKFILTSPVPLLRANRSYSVTLSQEQCACLLAHAFFCTYRRERHTYNRINMASIFDGRNPLSHVKLHFILHYFAMVLKKMPNGCVSFRRESLNSEALPNWENEDTLMPLVAVASDGSIEDSPGCLQVDFANEYIGGGVLNSGAVQEEIRFLICPEMMVSCLLCEKMGPHEVIHIVGAQRYSSYYGYGGSLQWAPFEDFDREPRDKFGRVRCELVAMDAKLFKPGFRNVQYRKENIDRELNKAYTGFLPKLRDACPVATGNWGCGVFGGDKELKSLIQMMAAACAGRNMIYYTFANKQF
>PARG-CAT_A0A197JPU6/188-253
SREERDRFFKVILPGMQQLALRLPELVKRPIPFLKQQQDSAVTLSQEQIACLLANAFFCTFPCRNA
>PARG-CAT_A0A197JPU6/421-715
RSPFPRYPTINFSSLFYSDEFRSPCTSTNAAKLRCIIHYFDRILQQMPTGVVTFHRQVLNDTITLDSGEMLNQAPFRYSNVQIELDAPLEDDAPLGALQLDFANKVIGGGILGRGAVQEEIRFAICPELIISRLFTQTLQSNEALLMKGAERFSNYNGYAQTFEWHSNHIDTTPRDKLGRRKTEICAIDAMPFKSAPERLDQFCESAVLRELNKAIVGFRRSPITSSEWGLCRGEAPSPRGDLIATGNWGCGAFGGHLQLKFLIQLMAASVCAAYSRVDDGDDLGRDLVYFTYGL
>PARG-CAT_U6NLP8/609-918
EVMGGIAKLAVNAKFILTAPVPLLRANRSYSVTLSQEQCACLLAHAFFCTYRRERHAYNRINMASIFDGRNPLSHVKLQFILHYFAMVLKKMPNGCVSFRRESLNSEVLPDWENEDTLMPLVAVASDGSIEDSPGCLQVDFANEYIGGGVLNSGAVQEEIRFLICPEMMVSCLLCEKMGPHEVIHIVGAQRYSSYFGYGGSLQWAPFEDFDREPRDKFGRVRCELVAMDAKLFKPGFKNVQYRKENIDRELNKAYAGFLPKLRDACPVATGNWGCGVFGGDKELKSLIQMMAAACAGRNMIYYTFANKQF
>PARG-CAT_A0A0B1SIR2/10-317
IMAGIAKLAVNAKFIITAPIPLLTANRPASVTLSQEQCACLLAHAFYCTFRRERQNYNRMNFAGIFNGANPLSHVKLRFILNYFAMVLKKMPTGCVSFRRKVVPEEIIPKWEDDETSIPLVAVARDGSIEDSFGCLQVDFANAYIGGGVLNYGAVQEEIRFLICPEMIVSCLLCERMGPLEAIHIVGAQRYSDYIGYGETLEWSPLENYGDEPRDEFRRVICEVVAMDAKLFKPIARPAQYRLENINRELNKAYTGFLTNKKESRPIATGNWGCGVFGGDKELKSLIQMIAAARVGRDMIYYTFSNEV
>PARG-CAT_E4XB13/177-509
DESTDFFEKILPKMQKMVAKAPEILTQAPRLLKNGLRKEQMIWMTQEQCAHMLVLSFFCCWPKRAGRNAKEEYTRFNEINFTRFLSLNPTRSVIAKLRCIIQYFKSVTESMPKGVISFKRTFDRAIPNLDDPEFDFTEADWTPCKVVGKGLIEDDGAEFIQADFANKFIGGGTLGRGCVQEEIRFMICPELIITQLLCEEMKKEESIIVTGVQRFSRYTGYADSFRFDGAFEDPLVHLRDCYGRIPTEVFAIDAVNYVYPYPGDSPHDQFSARSIKRDILKAYTAFKGCTPATIATGNWGCGAFGGDPELKFVIQMIAAALAKRPLHYFCFDD
>PARG-CAT_A0A0C2GNR0/541-850
IMAGIAKLAVNAKFIITAPLPLLTANRPGSVTLSQEQCACLLAHAFYCTFRRERHNYNRINFAGIFHGSNPLSHVKLRFILNYFSLVLKRMPTGCVSFRREVVEKDGIPNWEEDETSIPLVAVASDGSIEDSYGCLQVDFANEYIGGGVLNYGAVQEEIRFLICPEMIVSCLLCEKMGPFEAIHIVGAQRYSDYTGYGETLEWARLENYGFEPRDCFRRVICEVVAMDAKLFKPISRPVQYRPENIDRELNKAFSGFRSVQRPARPIATGNWGCGVFGGDKELKSLIQMIAAAKVGRDMIYYTFSNEQFE
>PARG-CAT_K3WNS6/246-650
LTKNQREEFFGKFLPEMARLVLNLPTMFAKQPALLAAFCDPQGPGAHANVLTQSCSFTKLEALALVSACFFCVFPSQTRIVKKQPTRLSQDSEELHNTEGEDDEEVDFPFFTMQRMYSASPTSRVVDLKAHKIRTVLQYFLRVVPLAIDVNAGRQKLQEEVITFTRVTAILPETTKKPFDMASQDLLRALTVSADPAAEARAMGGVRCESNRLIEDLDGHLQIDFANKYAGGGVFGTGCVQEEIRFLLSPELFIACLVFAKLEPNESFVIHGTERYSSYKGYGDTFEFGGNYNDQTDFESISADARGINTRRRKCVIVGIDAVNYGSAAVGRQYTSVHIWRDLVKAFVGFAYPEQVSARWPVATGNWGCGVFRGDAELKFLIQWLAASFAGRELVYVLFDRDQEL
>PARG-CAT_Q22S90/210-559
KEKQSDFFENLVPFIAKLALEITQLDDVPILVQNKEGKITLTKRQVATFLANMFFCTLSSQISKNIPYGNSFKSLYTGSLNYNQSDRKIEKIICIYNYFLSVKEAIENRPGEYEQQKVTYHRIVFDQNIHSNSDVSIFWKQNTTKLIKVTNEKDANIEDFKDAIHLDFANAYIGGGVLDHGLVQEEIRFMISPELIISRLFCPKMEDREAIMIIGSEIYTKYSGYGDSFHCEGRVDQSNIKLDSQNRKLTAVLAIDAIHYGQSYDQNIQYRMNSIIRELLKAYIGFHGGQELIQSEQSLGNGKKFQISTGRWGCGIFMGDPQLKFLIQWVAASLAQREMIFCSFKDKELD
>PARG-CAT_E4XB14/112-434
EEKVNFFGSLLPKMQKILKNSPKILTEAPCLLKTGMNKSIWITQEQCATALVLSFFCCWPESSIRWSQSKNATYNMMNFDHILQYPASYNDQIFPRLQCFLHYFKRVTNEMPVGVISFKRVCASEFPDLKDKSKKWHDVCFVPDGLIEDKGRNNVQVDFADEFIGGLTLRWDTLQEEIRFLISPELTVAQLFFEKMSDSEAIIITGAERFSRYSGYSKSFRFRGNFVDTQIRDCYRRKCTQILAIDAVNYRYGGHKRSQFDEESFQRDILKAFIGFEGCEPATIATGKWGCGAFGGNVQFKFAIQMIAAALASRPLQFFSFDA
>PARG-CAT_T1L437/120-450
TDEDKDYFFEETLPKIIELVIQLPKLIRQPIPILKQKVNHSLYFSQQQIASLIANAFFCTFKDKKRTSSSKLLDINLIRLYVEQERFNVHHKILKLRCILNYFRRVTRNLPKGIVSFERRFLQPDEIPKWNKSNKNLTKIVVKSDKLIEKKGKGLLQVNSTYQLIGADFMNSDTRSQMIRSFLAYPELLMLRLFTELMLNNESLLIVGVEKFNRRSLRKGYYSNCVDKTQTDEWGRRYIKLLALDAKYFAWDKISNQYKKSYIDRELNKAYSGFIDRSESDPKHRCAIATGKWGCFNKRGDPQLKSLIQLLAASQAERDLMFCSLKDIKLA
>PARG-CAT_A0A0D2WP19/460-748
DDEKQVFFATTLPFMVDLALSMPQICTAPIPLLKQQKTHAVTMSQQQAACLLANAFFCTFPRRNTTKDNSEYSNMPDINFNTLFASVSRCTRAQAAKLRCLFHYFERVRKQMPTGTLTFERQLITASFDWASCTSTLTKLLVRTTGTIEDDAPGLLQLDFANKCIGGGVIAGGAVQEEIRFMICPEMIVSLLITEILEDNECLIMTGHERFSNYTGYSSTFTWAGDHVDTTDRDDWARRMTQVVAIDALVFSSYARQFKESPLVRELNKALVGFLSPLPSPLPAIATGK
>PARG-CAT_I1GHV2/76-366
EEETDVFFKTTLPFICRSASCLDVLVPDEGVPFIQQQESAAVQLGRKLVLSLIANAFLCTVPREHPLGIKNRKTFNFDKFFALFVTGDYTRKMSQAAKLRCILNYFYRSSLLEEEGNPGIVTYTRQVVSPEQMPSLNEWKDSQYPLCHISIENNIAIEDTGSRNLQVDFAAAHIGGGTLGGGRVQEEIRFCICPELLVSMLIMDAMADNEAIMIQGAERFSKYEGYGSTLMYDGDYQDPSERDIFGNLNTSLVAINAINYQGKFKQEEQYNAEMILRELNKAFVGFVCKDE
>PARG-CAT_I1GHV2/728-778
KSTLRPVATGNWGCGAFKGDPQLKAMLQWMAVSTVGRPEMKYCTFKDARME
>PARG-CAT_F4P1R7/144-467
QNSNYLLKVVPFIAWLALELPTLFPHGLSKLPSGINRCITLTQLQVASLLACAFLCLFDNHQRKVNYPNINFYRIYNSQASEYCPKIQFIFHYFERVMLKKEKETLDGKITFHRSVVSKCNMPDWPAHTFTTLRKLELQFDRIEDIHGTSQADFANKYIGGGVLSSGAVQEEILFLIMPELIASCIITECLQSNETLYMIGIERYSNYSGYAQTLGWAGPHIDTVARDEHGRRKREFVAMDALKFNYRNSEFEYSQRAVSRELGKAYIAFQGSPVSTIPTSSAISTGCGAFNGSLELKSLIQVMAASVASRDIIYLPFNKTEFA
>PARG-CAT_L8GUS0/45-362
PRFFSAILPTIQRLALRLPEVFPAEHRLPLLVPNQDGEVTLTQEQCAVVLASGFMGTLWVHPSVRSRFRFPGFKIQDLFTHKQGPSVAILRMVLHYFERLNIQMPQGKVTFRRQVLTAPPDWANSTKPLVPARVSNQGKIEDSDTTFHADFANQYIGGGVLHGGCVQEEILFAIKPECLVSMLFCAKMGNNEAIFITGAERFSDYRGYGHGLAFGGNYVDRTPRDDQGRIVTTIVAIDAVVAFGGVQWQEGAIVRDLNKVYCGCWEPQRQPGQVLPAFATGNWGCGAFGGDKSLKVLQQMMAAAEADREVLYHTFGEK
>PARG-CAT_Q23CV5/93-441
SMKKQQLYQNELIPYMAKLALDISNAFQQEPIKLLLQGEKEEQKFTKYQIAVLLSNMFFCTLHKQPDLDNFPLCFDFSKLYMKGTDASLNNLKKEKLKFLFNYFEQVYNDKINLDLCVSFERVNYSYGQQASINDLKKSNITKKSLVEVYSDKSIESGRNLIQVTFANKLIGGGVLNRGALQEEIRYLISPECLVGILLFSELQDNEAIVIQGAQQVSDYEGYGCNLTFKGPYYDDQLEVQEENNMLNVVIVGMDAIDFSKVEIENEKYEHNYQFEQNNVMRDIAKAYTAFRCDNVLKYNNRRQGIITGNWGCGDFKGDKELKFLIQWIAASWCKRELYYCTHNDQLLK
>PARG-CAT_A0A176VMD0/159-292
EDAEKFFSSTLPGMAKLAIQLPELLKAHGEQVDRISGGSTTLRLRILNSQQSGMVLLDQVELGRYLDFSSFHTNPRLLPSFRIRTYEDRKLPILKLAKGLIAALLSCGFFCLFPGALKERKRDDIHPINFDFVF
>PARG-CAT_A0A176VMD0/294-584
MPQGTVSYERKILPRRRPSPTKPLSVFPNENFWKNSKRSLCNMKVVDFGAIESAGPDYLQVDFANAYLGGGALNQGCVQEEIRFMINPELIAGMLFMSPMANNEAIEITGAQQYSQYKGYASSFVFAGDFVDRTPTDSWGRRMTCITAIDALCAPGENQFDTDAMIREVNKAFCGFLRHSPVCGAVELWKPFNVEEANQKQASNVSNGGQANADQQIDFRNASDESTEEDRKSVSPSPCAMHQEQKGIATGNWGSGAFGGNLELKSLLQWIAASEAGRAEVLYYSFRDPRA
>PARG-CAT_A0A0R3SQX8/74-403
QLLPKIAQLALRLPELVTKPIPLLKRGAEGSVTLSQLQIACLLANAFYSTFTFRNSRDPQSEYSNFPLVNFASLFSKWHQNKNSSSVQKIVCILHYFSRIFADDFTGDGVVTFTRRCIADASSFASSDIKFNSISFGVSSISLIEDVHPDTMQVDFADPFLGGLFLNKGCAQEEILCCYRPEIIAGMIFMEAMECNEAFIIEGAERFSRYSGYFSTFQWTGNYDEIKDGHNSRTEDGHWKGVVVAIDAQHYRARGSSTQYTTESIQRELNKAYCGFTNILAPYKSLPDVVVSGNWGCGIFKGDRELKCLIQLMACAQSGKSLAYCAFSNS
>PARG-CAT_L8GWG4/106-425
DEAKRFFDVILPTIQRLALRLPELFPVDQRVPLLLQQRNDKVVLTQEQCACLLACSFMGALWIGPIFYAKQAFHEFDVQMLFVATFGPGVGKLQSVLHYFDRLSESIPPGKVTFRRQVLGKRDVPNWAKSTRPIRPIKVDPRGKIEDADTPFHADFANKYIGGGVLSRGCVQEEILFVLKPECLVSMLLCPVMEDNEVIFIHGAERFSDYQGYARTLAFGGDYVDTKRTEEGDIDNVIVAVDAIVAWGDIQWLPASLLRDLNKMYCSCWDPTNAIPGHPLATGNWGCGAFGGDKSLKAVQQMMAASQAERDMEYFTFGEK
>PARG-CAT_A0A1A6FTB9/3-84
EEAEAQHLYQSILPDMVKIALCLPNICTQPIPLLKQKMNHSITMSQEQIASLLANAFFCTFPRRNAKMKSEYSSYPDINFNR
>PARG-CAT_A0A1A6FTB9/84-271
RCEKPLTRLHVTYEGTIEGNGRGMLQVDFANRFVGGGVTGAGLVQEEIRFLINPELIVSRLFTEVLDHNECLIITGTEQYSEYTGYAETYRWARSHEDGSEKDDWQRRCTEIVAIDALHFRRSLDQFAYCGFLRPGVPPENLSAVATGNWGCGAFGGDARLKALIQILAAAAAERDVVYFTFGDSELM
>PARG-CAT_W4Y9G8/90-329
TQEERILFFDQTLPMIVDLALALGDLKPQEGFFYSVQQIGGEGRLPRRFVASLMAHLFLCTLPNPSSLSLNLTHFASFFGVLNTSKGEDSQTAKLRCILNYFNRLATDSVSSGPLGSITFTRKVLPRDEVPMLETWKDSRLQLCPLVVRPEGLIEEAGSSTLQVDFANEYIGGGVLGSGCVQEEIRFCICPELLVSLIFMESMEENEAISISGFEQFSSYTGYGWGLRYTGDFRDGAQVS
>PARG-CAT_W4Y9G8/354-429
GSGVKQFSSYTGYGLDLDTQGTLEMVHTAQITSSGDIKTSLVAIDASCNPGDTQYRDPTLLRELNKAYVGFLQTEL
>PARG-CAT_W4Y9G8/1201-1249
ARRPIATGNWGCGVFGGDPQLKSLLQWVAASQCRAPSLFYYSFNDERVR
>PARG-CAT_D2V8V6/140-505
RPKFFTETLPFIIELVLKSESILGSYAGDLYEHECQRQSTIVLNEGLLPILEELNKSSINNESRAVKLTKLECACILANSFFCTFSRLGDVKEGTLKITSINMDTLFINPYIASSSKLLMIIHYFERLCERGIEEIKRFGYVTFIRKKVEPYQVICQIQQSTVEISNNQVIVLPEGSIEDCENAIHSDFANKYIGGGVLRGGAVQEEIRFALSPECIISRLIVEKLSNNESLLICGTEQFSSHQGYAKSLLYKGDFIDGNYEKESEHLFCFKSQIVAFDSKYYYTNEKLKQWKIDCIDREIIKAYSAFCSIRKNYGLNFYSNISTGNWGGGAFNSDHELKFIIQLIVTCHCEKPMYYYTFKNTELA
>PARG-CAT_D2VUU6/93-418
NSDDFLSTVIPFIAHLVLKSEDYLPKQSIQYLKKGESKTLTISKLGAACILANSFFCTWYRLSYDPLWKYFPSINYDEMYGKFPNFRPQFAKTMMLLNYFARVHKSFADYSSNPNLGISFTRHYLTPIPSFEYSDLPLCDVHVNSQGSIADSHDAVQIDFANKFIGGASISFGCVQEEIEFSLCPEMNIARLFCHVMGDRESILITGAEQYSKHKGYAFSLDYAGNFIDLNKDSNGNSLKQTSAIDALIFNKLNFLSQWEKETIDREIIKSLSGFSSSKTMDKISTGNWGCGAFLGDVELKAIIQVISASLAQKSLVYYSFQRKEV
>PARG-CAT_Q23CY6/67-413
DNAEKQFFLNDLIKFIAEQALKMTRFQNEDKKIKYLGANQQDKVSLTKEEVSILLANMFLLSTPRRMENNSLEQSLPKCCSKICYEFIFNISSGKAMKSKLRCIHNYFKRIYQRRHDQKYLNLVVEFQRIQYQNNSLRLDQDILLGEIQFEEDKKIEDFKDQNYIHVDFANKYIGGGSLYDGDVQEEILFNTCPEMLVSTIFCQKMEEKEAILIIGAERFNSYIGYGYDFQVTGEYFDKSSINKEKNYINTYVACIDAIAFLPQDTYYQQYEQKNIYRELFKSLAGFQGPLKEEKQNKYDKTPVVTGNWGCGIFNGDPQLKLLIQWISCSLLQKKMIYCSFKDRRLA
>PARG-CAT_Q22MR4/95-419
DEADQKYFIEEFLPSLAIRALELETLFLNSPVKILKQYDSTPSIFTKRQISSVLANMFFGTIDYSKYRTLIQWYDGPYRIETKIEKIKCLYNYFKRILSASEEHLNLFIIIQRLQYVNQNNYKVPPTLNSNIKIFTDKRIEDFLQSQHIHIDFANQCIGGGVLDTGRVQEEIMFVTNPELLICCQICECIEDKEGILITGAERYSSYTGYSQTFAFEDNFIDPRGVDTQRNCKQTAVIAIDALFFHEHILALQYQPKMIFRELIKALTGFQITDYTPKGHQIVTGNWGCGSFHGDVQLKFIIQWIACSMQERDMIYCTFGNEHLA
>PARG-CAT_H3FYZ1/14-323
LSTITGIAKIALRSKELVTKPLPELRYDDNTIKSVSMSQEQAACLLAYAFFCTILHRGDDFNHFSLHNFHMKPSSSFIEKMKFILFYFKTVIAEMPRGTLTFSRQLWNSKADEREGYDKWKDPLSDMLGLIEEMEGCLHVDFANEYIGGGVMGHGAVQEEIRFLCCPEMLVSLLLCDRMEPHEAILIQGAQQYSAYTGYSDSLKHMPLKLRRGEPRDCYGRARSYLVAIDAVRFTKKGIQYLPEFIARETKKAYAGFMRDKDAPARPIATGNWGCGVFNGDKELKSLIQWVAASKAGRPLIYITFKEATF
>PARG-CAT_A0A183IZY5/20-293
MRQQAIPLLRRGTSATVTMSQYQASCLLANAFLCTFPTLLLLTNPSNHVRFPEINFYRFFEYNRICFQKLRCIFHYFERVLVKKPSGVISFSRQAVTDIPRWARSDKRLRALHVTSRETIEDYGVGFAQVDFANACIGGGVLDLGCVQEEIRFLICPELIVSRLFTECLQENECLIISGFERFSYYAGYANTFKWLAPYYDDTPRDKFHRRAVELIAIDAKYYRRFQDQFKPKWILRDLNKAYAGFFLNSETVPAVVTGNWGCGVYHGCCQLKS
>PARG-CAT_G0QVI5/12-328
GQKDFYLQDLIPFIAQLALKIEQIPQIIFLQAYKKNQITLNRLQVAVIIANMFFCTLIPQEKKYNLPNTYNLNTLYKSTYQNNRKIQKIKCIFNYFSLIKKTQEKTLENEKIEYIRLYNQNYINARSLIENQQKLKKIYIQKNNKNIEDIKNSIQIDFANKYIGGGVLDTGLVQEEIRFVISPELLILRLFSFKIEDQEAILVSGIDTYSIYRGYSNTFECLGENKNRKNDILVAIDALNFSQSYDSGIQYRINVLLREINKAFVGFQAPQVPLDVPISTGRWGCGAFQGDSQLKLVIQWIACSLVGREMYFFPYMD
>PARG-CAT_A0A0S4KND7/234-605
SATESSHFFHHVLPFIKNMCLRCPSLFSSLPDGAIPILRQGVPGAVRLTEVQVLGLLSCSFLCLFPGRHRTFSDDQFLGNPELKKHVSKLGFVNFGSLFGFHQPQAQQKIRCFISYFETQYQRRKELGLEGGDTSAPTAGSSVMHIEIVRTVLGLECSNADNVFSLSKRPLSPVTITATGTIEDADGLLQADFANHVPGGGVLSRGCVQEEIRFAICPELLLSRLLCESLRDNEALIMNGAATFSKYTGYASTFQFAGHHVVPRPTAEEASRGIRNISVVAFDAVNYCQGNFQPVHQYLVPWQQRDMLKALAAFAGNRLSTLPSASSGAIATGNWGCGAFGGDVQLKLVQQWIAASLVNRPLRYFTFSNEVL
>PARG-CAT_A0A024G6Q9/252-633
TDRQAFYRTILPKMKRLVIDLPFVLTHDDLPPPKRLLSVCTDNVRSPLVINHTHLTRRQVSALLCASFFCLFQRKTHTDRSIQNRFPAFDISKLYDGGFEGTCTLKTQKLRAILEYFLRIFSAECNHGLEIVTFSRVSLRLNYFDQKSQRGGLNLPNCPHVARLESLYRISSNKNSVLSDFPLVPVTIEKEKLIEDLYNNHIQIDFANMYAGGAVFGSSCVQEEIRFIISPELLVATLLFERLEDHEAFVVHGTERYSSYCGYGETFRFRGSFTDTTEFEVFSSAKSDDMTCYKRRKSVVVGIDAICYFGVASQFEWSHIRRDIIKACAGFFYPDKTCTSWSIATGNWGCGVFGGKPELKFLIQWVAASLAGKKLTYVLFSR
>PARG-CAT_A0A0D2U2Y8/134-495
AERKVLLGQTFPAILNFALDIEALFLSPYESKRVHLLRQGERSSIPLRLSRVQVRCLLAHCLLCTFTDRHAYARHNYPQFEASGLLKGGSSSRVAKLRMLLNYFQRVSVEEPRGDILLLRRTVSNIPDVMEAKRLSPVRLHPKGSIEVQPLASHADFANKYPGGGVLSQGAVQEEIRFACAPELMMSMLFCEVLHDNEAVIVQGAETFSDYTGYGRTLAFGGSVHDTTTPRLPTGTLMTEVLVMDAVKEPGRAQFRKAYCERTLRKALAAFEPTALSSGETVAGQPLFPVASAPISSGASTSAAATASLPPSTPQIQSWPIATGNWGCGVFLNDFHLMFMLQWIAASLVGRSLDYYLFETKA
>PARG-CAT_A0A183CUL5/1-258
MSQEQAASLLAHAFFCTFPSSSDDLPSVNFGYLFSMKTSTSMEKLRCVFHYFHTISKKMPTGLLTFRRQKDSMPDWSSLQMLLSNLCVTSSGRIEDNGYGMLQVDFANSYIGGGVLGNGCVQEEIRFLICPELMVSMLLCEKMDDNEAIVICGAQRFSSYTGYGPTFRWQRMEHEDSTPRDRFGRLLCELVAIDALPFLHKDMQFHVELVDRELLKAYVGFAALKNETRGVATGLIQLMAASARNRPLCYCTFGNGQF
>PARG-CAT_I7MDW6/78-404
LDKEEQTYFLEQFIPKICQLVLKIKKKQLKNQIPKESKIYEAAFSREEISYYVSCMFLCILKDQDRKIYKDFRLIYLKDLVQQINIRRQEKIKCFYEYLKQALDFSEKESKEVVIFQRINCGQLEDYENWVDKLKAIKLKNVQLTDDKLIEDFPGTLQVDFANCDIGGGILGNGLVQEEIRFCVCPEMLVSLLVFDQSMEANEVIIMKGIKQYSDYQGYSNSFRFVKMGNSKIQKQKRNNPQTILAIDALCFNSSDNQFSEVNVSRELNKSYMGFKQEDQLKTISTGKWGCGAFLGVFDLKFAIQWIASSRSNKKMIICTFQDEQTT
>PARG-CAT_A0A0R3W594/110-414
QLLPKIAGLALKLPHLITRPIPLLLRSQEASVSLSQLQIACLLANAFYCTFPYRNTRSNQSEYSNFPFINFGVLMSRGYGDLSRSTDHKVLCILHYFSRIFSGDPPGGIVTYTRRRLNQPPDFVSSEAKFKSIAFGVSSTCLIEDADPETLQVNFANRFLGGGVLHGGCVQEEILCCIRPEILAGLLFIEAMDDHEALIIEGAERFSRYTGYGATFKWAGDFNEAVDGKNARDKDDRWMGAITAIDALPFATGIPQFEGKYIRRELDKAYCGFTDLLAPYRALPNVVVSGHWGCGAFNGDRELKC
>PARG-CAT_A0DVP8/63-393
DKNHRDMFFQYVLPKMAKYALDMLELSPKKELLISEGSIDFTRKEIYQFLSLSFFGLLVTQDEKFPDTYNLGHILQTDAEKSKCYLYYFIMASPDLENEIITVERIAFNADYHINQFFPNSQAKILEDAQLWSNCEKSLQTIEFVDQKIEEQQNSILVDFANKYVGGGVLSYGCVQEEILFTIMPENIIAVLFCKVLDFHQVVIVKNTIRYSDYEGYANSFRFVQRQPKNMNQNILVLDAINYKNNPDKQFQQNEIMREINKAFIGFSLSQSAKEEEFLYPISTGKWGCGVFKGNTQLKTIIQLLAFSASTKSENQKRRMIFSTFKDKQLQ
>PARG-CAT_A0A0L0DH56/370-695
SKDEAHRFFVDTLPRMAALALSLPALFPDPVPLLRRGEPGAVTLTQAQLACAMAVAAFGCWPYRNARRGSSARDLAAFPSFTFMHLYAAVRKPSVAGKFRCLIHYFEEACAAYSPDAPGANVTFARLVAHRETDWDDDETLLEAVTIDADALIEDVASADAGWDFVEVDFANRFVGGGVLGNGCIQEEVRFLIAPELIVSRLLAEALDDDEALLIVGAQRYSAHAGYGASFTFAGGYNDPAPLAANGHRTTAVFSDAAIARELRKASAGFAPHPALDASRPRAVVTGNWGCGAFGGDPELKFVLQWLAASTSGRSMVYCTFGDPAF
>PARG-CAT_A0A074TMY8/111-505
ENPGNFFSHDLPFMATLVMRIDELFPNGLQYITPENPQVHLRKIQVFTLIAAAFLGVIPHNQRALLAHHQKKFVMNQNKLDMFYRGFMERKPKFQSVLIYFASMRERLGNCWNEMVKEGFVDRAPCTGTCRCSTLEESVSIAPTDELIGFYRQSDMLADFVWSDGSVKGTSTSVNIDDIAKSTKPLRGFEVFEEGDITTSDGDLQVDFADMYLGGLSMFEGYIAQEELIFIIYPEMLSVMLFSDIMKPNEAVVVKGVERFVFSEGYEWTFQITATAGDWTELPSDKHFSVQGVVPLDSLGRRNVTIVGIDAVQFHEPNKQYSPKMVNRELVKAAVGFKGDPYELIVSGSRQPVATGLWGCGVFNGDVQLKTLLQWLAASYASRSMKFYTFSNKSV
>PARG-CAT_D2W231/158-526
SKFFETVEFIKKLVLDTPIILGPRAKTELYNHSSQKHSTIQENGGMLPILGDLNQLPFQLDSKCVKLSKLECACILANSFFCTFPRIGDTRDGPHLFMPSINLDSLINNPHEASASKLLMIIHYFERLSERGYEEIARMGYVHFIRKIVDPTHIESLLLASADEEGSTFSEMQIHPEGSIEDCPQALHADFANMYIGGGVLRAGAVQEEIRFVLSPETIVSRLFIERMADNESILIVGSEQFSTHKGYAKSLLYGGDYQDKDYEQLYDGNLLSFNSQIVAFDSKYYTRYNLLEQWQVEHIDREITKAYSAFCHVDKELYDLEIYEKISTGHWGCGAFLCDKELKFIIQFISASIAMKPLHYYTFGEKEI
>PARG-CAT_L8H490/107-425
ARFYGEVLPAMQRLALRIAELFPDPQATHSIPLMLPQHHTTVTLTQEECGSLLSNSFFGTLWHRPSLYNPGVGFPQFDLQTLVACGGGPGLSTLRCLLHYFERLALNVPEGSITFRRHFLSRAETSDWATSDRPLRRIVVEPKANLEDSPCPYLVDFANAYVGGGTLTGACMQEEILFATRPECLVSLLFCSRLEDNEVLCIKGAERYSLHSGYGHTFKWKADHSDATPRERTLVVMDAEQVSGAIHDWKLHVDRDLRKAYAGFHFAVDADEGEEAAGPIATGNWGCGAFGGDKSLKVMQQMMAASQAGRDLVYHAFGT
>PARG-CAT_A0A139AAS6/326-702
VMPWVIGCAATVGNAFNEGGVVVGNEPNTAISETGGSRGEDSAGGGAAQWKQGRIPMLREGRDLAVTLSQSQVLSLLSLAFLALFPRRNDLGAGSEYATFPSCNFHQLWRIPGDESREKIKCLLAYWKGTLRQVPTGAITFHRRFIPPSALPRWGTLFHTPLADMVLEVHIDGDIFGPEGSEGDALMVDFANKDVGGGVIARGAVQEEILFLTHPEFIAARLFTERLRDTECLFVTGAQRWSKIKGYGRGFQFDGKVGDAENCDALSRRARDIVAIDALPFTPSTQLDQYNLANLKRELNKAYVGFLPSPLLSGQPVNSIGPDGSVRKVYPAVSTGNWGCGAFLGDPEWKWAIQVMATRAAGRTAMRYFTFGDEDLA
>PARG-CAT_A0A183FXP4/31-294
TSLITLTLFSLFRKGNPLAHIKLRFILHYFSMVLKKMPTGCVSFWRESLQKEALPNWEHEENLRSKLWIQLPLLGVASNSSIEDSSGCLQVDFANEYIGGGVLCKGAVQEEIRFLICPEMIVSCLLCEKMDPLEVIRIVGAQRYSSYFGYGIHHHSEVYGKSDISNNNMYCSRVKCELVAMDATLFKYSFKNTQYSKENIDRELNKAYIGFMSRYPVASPVATGNWGCGVFGGDKELKSLIQMIAAARAGRDMIYYTFANPQFQ
>PARG-CAT_A0A0L8FJQ4/273-499
VEYQSFFTSLLPKIALLALRLPYLCNQPIPLLKKGKNRSISFSQEQIACLLANAFFCTFPRRNTMKQNMEYSNYPSINFTSLYQNVNHCSLEKLKCLMHYFKRVTTKMPNGTITFQRQCLDKFPVWQTSTKTLSNFYCSSAGTIEDNGAGFLEVDFANKKIGGGVLTRGCVQEEIRFVICPELLISRLFTECLEKEECLIVKGFERFSAYSGYANTFLWKGDFQDKT
>PARG-CAT_A7RR61/83-203
PEEKQGFVNVLLPVIISLASKLTEYSQSEGLEFVCRQTESSVPLNRNFISAVLASGFLCSLPPTPEESSTRTLNFANFFSYFHRPGHRETQAAKLRCFLHYFERLAEVNLDLPGNVIFTRQ
>PARG-CAT_A7RR61/203-329
QVDFANCFIGGGVLGCGNTQEEIRFCVSPELMISMLFMEAMEDNEAIIIKGTERFSSYTGYGDEFRYDGDVRDLAQRDMFGNLETTVVAIDATSFKHQPRDKQYEQGMVLRELNKALVGFHSPEVGF
>PARG-CAT_A7RR61/1117-1163
PAPYPVSTGNWGCGLFRGDPQLKAVLQWLAASVAGCPVLVYHTYGYG
>PARG-CAT_A0A0G4FCR2/71-403
SDQNRFRSFAIPQMCRSVLAMRRLFRTAVPALIPGRLGCVTLTAEQCFSLLAAGFLCILPFQKGPPGSRGLAINFFGLFRNTQPNKVQKLQCFVLYFIRMSEIIDKGDRDEMDRPIEFRRLVSQRRRGAEWWGRAEQVLGEVVVKASDDKIEDSNQLQADFANRCLGGGVLSQGCVQEEIRFAISPELVVSRLLMAPLLPLEAAIITGSKRFTAYDGYASSFTCTGLCTDPAPVHPRNKAVHSFVVALDATNFHHADRSVQYGVGNMLRETNKALAAVQFKDVRADSLAFASGNWGCGAFGGDPQLKFLLQWMACSVADRALHYYPFTDPRVK
>PARG-CAT_A0A0G4ESR7/338-656
FLEKALPVMAREALAVHRCWPDDVTTGTIAVTARQCFAILSAGFFCLFKGGKETSSSINFTGLVSSTLPDSVWKLCCFMVYFNRMAASVNNKTADADRTVVFQRLSVPPQQLPKSAEWAKNHMPLLGVDVKSAAARIEDSPYLQADFANRVLGGGTLGRGCVQEEIRFAISPELLVSRAFMEPLKDNESALIVGAKRFSSFTGYARSFRCTGPYDDQTPLDNQGWLQSYVVALDAVDYGKMPHGKQLQYTEGYMLRELNKAYVALTGSNGLAGGMPFASGNWGCGVFEGDPQLKALLQLMACSVANRALHYFPIDDARV
>PARG-CAT_A0E0D0/64-393
QNLRVLFFQNALPKMAQYSLNLLNSPPKKELLVTQGTIQFTRKEIYQFLSLSFFGLLKIQHDSFPTPCNLHYILQEQPEKAKCYLHYFITANNDLEHELVTLERIDFNVNYHIHQFFPNNQGIQILDIKLWSNCDKNLQKIDFVDTFLEEQQNALIVDFANKYVGGGVLHTGCVQEEILFTIMPENIIAVIFSKVLSNTEVIIIKNTIRYCDYLGYGLSFHFLQRKPSNLNQNILVLDALYYGNYPTLQFQSKFILRDINKAFIGFSLSQSAKEEDFLLPISTGKWGCGAFRGNCELKTLIQLIAFSASRKRIDQKRRMIFSTFEDEQLQ
>PARG-CAT_T1FV92/257-563
YNDQLTFIAELALKLPELFQKPLPRLVKGQEMTLTLTQLQAACLLAHAFFCTLHYKKTKSDGPDYGRRNLGRSGSKSGGSTGGRDRGNYGGNSAWPMDPSQLIMPTINFCSLYNLDQRTDLEVSLQKFKCVMYYFKRISESNISDLNNRKISYQRKVLEKKVDWRRSTERLSKLRVKCKGAIENAKGHLQVDFANKLVGGGVLGRGCVQEEIRFLICPELIVARLFTEELDDNECLLVTGAERFSSYEGYSHTFKWSRPYHDAAPLLDDKHGRRLTQVVAMDALYFTDEGEQFTEEKTARELNKAII
>PARG-CAT_Q9N5L4/117-434
EVLEKLARLVRITKSACEVLPEKIYRLVGDIESATFSHIQCASLIAWMFFSDTPRLSFIIILQKTTCVAVEKLKFLFTYFDKMSIDPPIGAVSFRKMRITHKQYLENWKLRETNLLPDVQVFDKMSIEETALCTQIDFANKRLGGGVLKGGAVQEEIRFMMCPEMMVAILLNDVTQDLEAISIVGAYVFSSYTGYSNTLKWAKITPKHSAQNNNSFRDQFGRLQTETVAIDAVRNAGTPLECLLNQLTTEKLTREVRKAAIGFLSAGDGFSKIPVVSGWWGCGAFRGNKPLKFLIQVIACGISDRPLQFCTFGDTELA
>PARG-CAT_Q867X0/406-717
RVARIAKTAEDILPERIYRLVGDVESATLSHKQCAALVARMFFARPDSPFSFCRILSSDKSICVEKLKFLFTYFDKMSMDPPDGAVSFRLTKMDKDTFNEEWKDKKLRSLPEVEFFDEMLIEDTALCTQVDFANEHLGGGVLNHGSVQEEIRFLMCPEMMVGMLLCEKMKQLEAISIVGAYVFSSYTGYGHTLKWAELQPNHSRQNTNEFRDRFGRLRVETIAIDAILFKGSKLDCQTEQLNKANIIREMKKASIGFMSQGPKFTNIPIVTGWWGCGAFNGDKPLKFIIQVIAAGVADRPLHFCSFGEPELA
>PARG-CAT_U6GNJ3/116-504
QDREFSRVTLPFMASLSRHVSDLFPQGLKHMTRSNASVHLRRVQVLCLMAASFFGIIPQKQRKLLRAWGMLRLNALDMHHRGLFEREAKLRALLVYFETMQKTMGSCWQQMLRDNDFTQAKCSATCSCQEVIFEGKARRFSPADEIISFYLHTPEATTFEAPEGEQVSRSEVDVNKITTQPLPLTKLTVDVFGDITKSDGDLHVDFADMFVGGLSMWGGHVAQEELIFALRPELSVIMLFVQALKDDEAVVVKGAESFVLYSGYEGTFQVFPPVVPAGFHWSVHGYTPLDSMGRRETTVVAIDALVVKNERDQYSIPNMKREILKAALGFQGDPFEDAIHDTRAGVATGKWGCVIFGGDNQLKTVLQWMSASAAGRELHYKAFGDVTLA
>PARG-CAT_C5KC13/106-394
CSEGTFREVTLSRYQVLGLVGAMFFGCLPSQPCPESRPDCDFSFIREEDVEKSCCLLSYFRSITDSTEVISARKEYIRISRGAPSMPENVTGCSKLCDVVICDNGGVEDAHGLLQADFANRYIGGGVLEGGNVQEEIRFAICPELIVTMLLCEVMDDREAIRVDGATRFSNYTGYGYSFKWAGEYDDPTPLGRDSIRDVSLFCVDALPSPGVEQFSGKLIERELRKFYCGVCKYPSEEGNGSLRGIAIGNWGCGVFGGDPQLKFVIQWAATSLAGRPTVQYYRYGEKRL
>PARG-CAT_A0A158R2I0/494-748
ALRFILHYFAAVLKNMPTGCVSFWREALPKDALPDWEQDETPLPLLAVASDSSIEDSPGCLQVDFANEYIGGGVLNWGAVQVRIVWIYNVLSLEEIRFLICPEMMVSCLLCEKMGPLEVIHIVGAQRYSSYCGYGNCISNILVCETLEWEPYERFGVEPRDKFRRVKCELVAMDAKLFKPGFRNVQYKKESIDRDLNKAYVGFLSRHREASPVATGNWGCGVFGGDKELKSLIQMIAAGLAGRDMIYYTFANQRF
>PARG-CAT_X6N5Q3/8-323
FFGMDTSERDRSWPRFEMSALFESCEKWAFHKLKCILHYFCQMAQDDIRRNKWLTSPSSLTQVRASSNASKIPSYMSSRSVLILRHKLPSQVTSYLLHHNTLPQNQGRLCNVNFFAEGSIEDSHGDVQIDFANKLIGGGVFGQGCVQEEIRFVINPECLVSLLVCEEMHANEAIAIVGTKQYSKYRGYGKTFEFVSHRNDVTPQVIVDKHANTTVRTCSCIVAIDAEKYNPQDTQNQFTVGKLRRELIKCYTGFSVPEDVCHFWPDFDEKGNFNANGNNNNGSKVAIATGNWGCGVFGGNVELKFVIQWLAASLCG
>PARG-CAT_U6LDT3/91-478
QDGDFSRTTLPFLASVARHLLDLFPHGLKHMTRSHPSVHLRRIQVLSLMAASFFGIIPQKQRKLLRVWGRLRLNALDMHHRGFCEREPKLRALLAYFSSMRRTVGSCWQQMLKDNDFTHAKCTATCVCQEVTFDGRTRSISPADEVISFYLHTPEATTFEAPEGEQVSRSQIDVNKIITEPLPLSNATVDVYGDITKSDGDLQVDFADMYVGGLSMWAGHVAQEELIFAQRPELHVIMLFQQALKDDEAVVVKGAESFVLYSGYESTFQVFPPVVPSGSHWSVHGHTPLDSMGRRETTVVAIDAIIVRNEREQYSIQSMKREILKAALGFQGDPFEDAIHETRAGVATGKWGCVIFGGDNELKSLLQWIAATASGRDLHYKAFGDTTL
>PARG-CAT_A0A0C2GLW5/1-225
MPDGCVSFRRTVLSQDTIPDWEQDKTRLPLVAATSEGAIEDADGCLQVDFADPYIGGLVLTIGAVQEEIRFLICPEMVVSSLLCERMGPLEAIHIIGAQRYSSYSGYGRTLKWLPFEGYGSEPRDEFRFPIACSRVICNVVAMDATRFKPRGTPAQYTRASIDRELNKAYAAFVAGKRELRPIATGNWGCGIFGGDKELKGLIQIIAAAKAGRPMIYYTFGDKKL
>PARG-CAT_A0A183I457/198-412
TLRVEYLTTVVPFMAKLALQSPSLITQPIPILRRGNFGSVTISQHQAASLLAHAFFCTFPNRNIVSNELPSVNFCRLFSLHSANVVEKLRCLMHYFHMISKKMPTGLLTIRRQNSSAPNWSSMHLPLSELYVSHKGTIEDDGYGMLQVDFANEFIGGGVLSSGCVQEEIRFLICPEMIVSMILCERMHHNEAIVICGAEQFSDYDGYGSSFRWRP
>PARG-CAT_U6GVR3/89-452
EQNPEFLTETLPFMASVARHLRDLFPQGLPHLSPSNSATHLRRIQVYALLSASFFGIIPHGQRDLLSDWGNLRLNALDMHHRGFFERAPKFQALLAYFGAMHKRMGSCWMQMLERNDFSEAKCPSTCLCQEGRTLDIAPVDEKISFYLHTPEPTTFTGPKGEQVSRDKVDVDEMITQPIPLTKLVVQLDGDITKSDGNLQVDFADQFVGGLAMFRDHVAQEELLFTLRPEMLAVMLITAALKDHEAIVIKEGCHWSVHGRTPVDHMGRRETTVVAIDALELKHDRQRQYTTKNLKREILKAALGFQGDPFEDTLPGTRAGVATGKWGCEIFGGNTQLKTLLQWISSSGCGRDMYFMGFNDKRLA
>PARG-CAT_U6GDT2/98-485
DRAFSTTTLPFLASVAMRIQVLFPQGLKHMTRLRQSTHLRRIQVLCLMAASFFGIIPQNQRKLLRAWGRLRLNALDMHHRGFLEREPKLKAALIYFNSMRKTMGTCWQQMLKDSDFTQARCTATCLCQEITFDGKTRNVSPADEIISFYLHTPAATTFEGPEGESVSRDEVDVNTIITQPLPLPDATVDIYGDITKSDGDLQVDFADMYVGGLSMWEGHVAQEELIFALRPELHVIMLFMSAMKDDEAVVVKGAESFVLYSGYEGTFQVFPPVVPVGSHWSIHGYTPLDSMGRRETTVVAIDAIIVKNEREQYSTPSMKREILKAALGFQGDPFEDAIHATRAGVATGKWGCVIFGGDNELKTLMQWISAAAAGRELHYKAFGDTRLS
>PARG-CAT_A0A0G4FEX2/79-407
NHREAFLSRTVRVMCQHVREHSPSLLQCIHTLDGQRHRAQLSAYRCFLLVAMGFLCLYHEDNGTHWSGHHSSTINFRRLFPLKAPSAVAKMKCFILYLSSMATAVEENSHHLNRVITFERLSLTPSPGASFWSSSTAPLLPVAVMGCADRIECSPGLQADFANRVLGGGVLASGSVQEEIRFAISPELLVARLLIPPLNDTDAAVIRGTRKFTNYQGYKDSFRCAGPATSTDDSSLVCDVVAFDAIDFSTPDRHVDQYSLAAILRETNKVYAALSHGGGDGHTQALATGNWGCGVFGGDPQLKALIQWMASSQAGVLMHYYPMDDRRVA
>PARG-CAT_A0A0D8XX85/4-191
VATASDSSIEDSNGCLQVDFANEYIGGGVLNWGAVQEEIRFLICPEMIVSCLLCEKMGPLEVIHIVGAQRHSSYIGYGETLQWAPYEEYGSESRDKFCRVKCEVVAMDATLFKSSSKWIQYDKMSIDRELNKAYTGFMSRGKEPSPIATGNWGCGVFGGDKELKILIQMMAAARACRDMIYYTFGNPS
>PARG-CAT_L1J129/98-441
ENFFTETLPDIIQSALKLQEVMKSCNIDRIPLLKDIKTTTSAVFKVVLPRVLVRSLMANMFLCTFQEQRGMEEPMPTCTFQVLLRNTSVQECAKLRMFIHYFERTKSGHVPGCVTIIRQKIYLDGMILENSNKPLLGISVAPAGVGFEDDDNGKDCLHADFANMYIGGGVLTGGCVQEEIRFSICPELIISCLTCSVLNLGEAIQILGAEQVGYFIKYSQESYKLLFQFSSYSGYGFGLRFAGPFVDNQRQADDGTILRGIFAMDAYDGRRRDFNIREAMMLREINKAAAGFSLMDDSVKQFSVLATGNWGCGVFGGFAPLKALLQWLASSHVGVCIRYFPYNE
>PARG-CAT_A0A0L0DAW8/78-402
ASFFSATLPALVAAVHALSQHYPDADAAPAQVDAAGDSTAATYTNVLALVGAAFFSLFPAETGFSLAPIFSMRANKAKAYAVVEYFARSLHDPPRHGSLSVSRIAMPDAEIPDWANAQDIHMATASVAIFDSGNIEDNGGAAGMVLADFANRFLGGAVLTHGAVQEEIYFGVVYPQLLVARLLAPRPMTAEEVIVMEGAERFCNYSGYAQTLKFAGSHVDGSPRHPESGSFLTRIVAFDALPFYCREDAKAQWSRACIDRELRKALTAFARHRSDPEELPPVATGNWGCGAFGGCKQLKALLQWMAAAAAGRPLAYFTFGDVELA
>PARG-CAT_D2V0M3/181-274
AKDKDQFFNTTLPCLQSLALDLPNLIDEIPLLKKQEDSSVTLTRKQICCLLIHAFFCTFPRRNQTSNPSDEYYYYPSINFITLFKKSPLTKRVI
>PARG-CAT_D2V0M3/400-614
ETSLLIEKLKTVINYFNLMAEYILNNNSIIDEKVSFERKVLLDDSKDMDKMFQNSSEKLLSNIEIRDNGTIEDNSPHTLDCCHVDFANKMLGGGVLGNGAVQEEIRFLINTECIIGRLFTEELDDNETLLIRNTKRFSTYEGYSYSYRYTGTYDENCENFSTINYPIIAIDALNFNSAPFRSPFDQFKAKYIQREINKIYCGFIGSDCKIISTGN
>PARG-CAT_C3Z5C9/157-365
DDDEARGFFKVTLPAMVKLALRLPEIVTQSPPLLKKQMRHSITLSQLQVASLLSNAFFCTFPRRNAYQRNSEYSSFPSINFNDLFKGGKHGVDRRRAEKLKTLVHYFKRVTARMPCGTLTFRRQSFPKMPVWKTCKDPLTRLHVSAEGMIEEDGTGMLQVDFANKVIGGGVLGFGLVQEEIRFLICPEMILSRLFTETLEADECLVIIG
>PARG-CAT_V8P4Y6/492-704
EDAEAQHLFQSILPDMVKLALSLPTLCTQPLPLLKQKASHSVTLSQEQAASLLANAFFCTFPRRNARVKSEYSSYPDINFNRLFEGRSPRKPEKLKTLFCYFRRVTEKKWERSPKKMPRLHVTYEGTIESNGQGMLQVDFANRFVGGGVTGAGLVQEEIRFLINPELIVSRLITEVLDHNECLIITGTEQYSEYTGYAETYQWARSHEDDRPR
>PARG-CAT_A0A0M0J6B9/92-328
SPRLISFERLVLDTSETQLESFWRGAVHVPLCPVHARADGTIEDADRSHLQLDFANRSIGGGVLRNGCVQEEIRFLLSPELIVSRAFAESLEDHEALLLEGVERFSSYRGYARTFEYADPYAGPYEDDPAAPGPHLVAIDATQYERSQVMRQFSSGAIERELNKAYVGFLGARDGALDGEPIGAVAAAPLPPIVTGNWGCGAFGGDLQLKAMIQWMAASLAGRVCVHYLTFGDERLA
>PARG-CAT_A0A0L8GD58/97-379
DEKDCFLHFIFPAVIDMACNIKELIPQEGIPLCRKQCTKSIAVSRNLMSAIISCAFLCLFPERKKEKTSRLNNINFSNFFRYLPLQSQCAKLRCILHYFRRVASAGQYFTGEIEIQRQVMEPRKRPTLETWKNCSTSLCPIYVRENGKTYDASSATLKIGFANRFLGGHILSKGRCQEEIIYMTCPELLASTLFMEAMDDNEAITIKGFEKFSEFSGYGENLKFSGNYCDKASRKSGGNLETMLSAINTLPYKFNNQQRQYMDRYLLRDLNKCLVGFQPAISS
>PARG-CAT_D2VVB1/119-452
EKEFMEKVVPKIAQWILDLEREFPSGKIPVLMMNASGVVRLTKRQIRSIMSCAFCCLFRERGDVSKKNMGVFEFGLFWSVASQNFLMSLFHYFERMYKLDNDSSTSSSLDEIILFERKVLKNNYRRFIEEEICKSQQKMCPLLFKQGKIQDNLNHLMVDFANCMIGGHVLGGAVAQEEILFVECPELFASILICPQMQVHETIKFTGFERYSNLKGYIKSMTYETYLDNQPVIENVRKNQLIAMDALQGVGIFQFQKEFILREIFKTTCAFTSKENDFLKDSSSDLPTLENEPIASGFWGCGMFGGDKQLKTIIQWLSATLCNRPSLTIHLFSP
>PARG-CAT_A0A0G4FF91/88-411
TAHFLNHTLPIMASELIRSNLSAGDLPHYISPASQHRAVALTAHQVFLLLSAAFFGMYGPTPFDTCSRDISGASINFGPLFDSVHKSTAAAKLHCFILYFIAMAAAVERSDERQLRRNIIFKRLDGGRHATADQWAQSTARLLPVRVMGCADRIECSPGLQADFANRVLGGGVLASGSVQEEIRFAISPELLVARLIIPPLNDTDAAVITGTKQFAFYSGYGRSFCCVGACGSERQSAVVALDAIDFRGRSPWTQYSVASLLRETNKAFSAVSELELKSLPFATGNWGCGVFGGDPQLKALIQWMASSQAGVLMHYYPFDDKRI
>PARG-CAT_A0A0L7LK34/152-234
EEEESQYFFDVTLPEIAKLALALPKLILSPIPLLRQHKNQSVSLSQQQISSLLANAFFCTFPRRNTAKRTSEYANYPHINFNS
>PARG-CAT_A0A0L7LK34/236-290
APVGMTTFSRRSVAPRKCPSWPHSTVQLASLPLLVDPENTIEDADGLIQVDFANN
>PARG-CAT_A0A0L7LK34/291-411
KYSGYGHSFHWTDDFVDQTPFDSSLRRRVAVLAIDALPYSNVQHEYRRELITREITKAWIGFSYGTDPESISLNYPGVATGNWGCGAFGGSPQLKSLVQMMACAQAKRPMAYYTFKDNEIR
>PARG-CAT_A0A158QFF7/183-420
LFMFRNTTKSTDHKVLCILHYFHRIFSTNEPPRGVVTYTRRCLDKTIPFAYSNVPIKSVAFGVSSTCLIEDAGPDTIQVNFANRFLGGGVLRGGCVQEEILCCIRPELLIGLLFFESMESNEALIIEGTERYSRYTGYGNTFKWAGDFNEALDAKNTRDEQGRWKGAVVAIDAIPFNKTEPQFDIAPIRRELNKAYAGFSDDLAPYRPLPKVVVSGNWGCGAFGGNKELKCKLPLFFH
>PARG-CAT_U9SGR4/50-381
LDQKHYEEIVFPELVNIALELPKHFPCGKIISNDTHEKTEGFEKIFLTRRKIICLLSHMFLCTMSDKKTHLGSFKEWNSSELPSAKLYLKVLMIYFNRIITNNYEVDMNDEMVICHKSLSDEMIPIWANSNISLINSIKTNTSDIPGKFDEIEIDPSNKLIGFGKSGTAEEILFGCSPELCVLTLFCNSMSNKETILIKNVKKVIQHSGYGPFKVKYKHEIENWWKLSNQKVRCIIAMDASEFDHIDSLKNSLILQLQDNSLIRELNKAYCGFSWNQNFKNIKDIGIGFWGCGTFGGDKDIKFVIQWIAASQINTNNNMKLIIYTFNNIDYK
>PARG-CAT_A0A0V0QIS7/2-326
GKVIPFAAAQVLELEQDQNLQKITISLQQVQKKYVLSRKQVLILNSLILFSLTLMQSVDEMHPEFALIRLLYTDSSSNIEKLKCFFIGYFGQIVNLPEEIQDLFYNQKITYERHVLNNLDIQLLFKQNSGKKLTKVFHEPEAKIEEIEYPFCTQVDFANEYIGGGALGYGNVQEEIAFTVHPECYISQLLFQKMKKNEAISFQGTYRYANYIGYGFTFTFKQENDLVKLIKTMQSPFQMVGIDAMDFRMSDPAQQFNQKYFQREIMKSFTGFSAGISQNGKQGPVVTGNWGCGIFAGDVQLKFFIQWMSCTLNNRDIIYCSFWNE
>PARG-CAT_V4CPM2/87-234
ESERLRIIHELLPAISQLAIDLETFPSTDIQFSKQQTESTTTLSRSLIASLLACGFFSLYSTRERHQSGKLNEVNFISLLKNLPLPAQIGKLQCILNYFHKVTTSERDRIGTVTYTRKCLKEPRIPVMEDYLTSDQELCPIIVHNEGR
>PARG-CAT_V4CPM2/538-636
EEIRFIECPELIVSQLFMECMEDNEAIVISGYKQYSKHSGYSSTFTFEGDFEPQEEGDNLICCIDATTFRNKVKKLQYTEKFILREVNKALIGFTGQSL
>PARG-CAT_V4CPM2/1520-1565
RLISTGNWGCGAFRGDPHLKSLLQWMAASIVHTPTLHYFIFGDPRL
>PARG-CAT_A0A0G4GM78/116-444
TSTFINETLPVLCDVLSKSDLSFPLLPPSSHSYSGTEAHMTARQCFVLIGADFLCLHKHGHPGSLNFDRLFDNKTPSAKAKLQCFIHYLDTMARAIKQGKTTETERVVIFRALDGPGAGLDEWARSTIPLMDVHLMIGKDASIFDSKGIRGDFANAHIGGGTLGNGAVQEEILFSIEPECLVAQHLFPRPMGSTEAFMIVGSRTFSTTTGYGRDTLSFAGHAHDTAPMRHTNGHSVLGKYIVAFDAVNFGKHRKNHQYDETSVVRDLNKAHTAFHSNGLTVVDGMPFATGNWGCGVFGGDPQWKFLIQWCAASRAGRRLHYYTRGEQSL
>PARG-CAT_A0A0N4U863/8-226
CLTMSHVQVATLLSLAFFCTYPTHRFVRATSAFNFDELFDLRTKRAVEKLCCILHYFHHISKNMPSGIMKFRRQHADPLDWSNLSVPLSPLHVEVKGTIEDSEGMLHVDFANKFIGGGVLSFGCVQEEIRFLICPELIVSMLFCQVMKANEAIVITNSIRFSDYVGYAHSFEWRPRTKIEKINRDCSEIHSELVAIDAFSFRNRSAQFQKKFVDRELLK
>PARG-CAT_A0A0G4GMK9/117-444
TSTFINETLPVLCDVLSKSDLSFPLQPPSSHSHSGTEAHMTARECFVLIGAGFLCLHKHGHSGSLNFDRPFDNHTPSGKAKLQCFIHYLDTMARAIKEGNTAETERMVIFRALHSPAAGLQEWARSTTPLMDVHLMNGKDASIFDSKGIRGDLANAHIGGGTLGNGAVQEEILFSIEPECLVARHLFPRAMQPTEAFMIVGSKTFSRTSGYGRETLRFAGSAHDTATMKHTNGHSVLGKTVVAFDAVNFGKHGGDQQYDERCVLRELNKAHTAFHCNGLTIVGGLPFATGNWGCGVFGGDPQWKFLIQWCAASRAGRRLHYYPRDEKS
>PARG-CAT_C4M6Z8/95-408
ESSHFFRDTIPIIASLAAIHPKLFPTPLILPTTPNSILRLNRLQVASLFALSFLGLFRLPLKFQDAKQFPRCLSIVDKVSATKLRCYMAYFSTIGIAIINKDPILQEQITYQRVYGESPQWSNISIPVSANVTIVDGLIEKENRNVLKAVFSSKAVGGNVLEDGCSQEEIMFIKCPECMVALLIAPVLNANESFRIYNVLQYSEVTGYATEISFKGNVASLQLKHDFVIFDALICVDKKLQYTQYGIDRELNKVFSAIKKTDDDCDVMQPFATGKWGCGSMLGDSRLKFIIQLLASSLTGREMRYHPLNDIQHQ
>PARG-CAT_G0R662/1-200
MKKVHIQSQLPIEHFKEHIHVDFANPFLGGGVLSSGLIQEEIRFITFPECIVSMIFFEKLEDNEAAIIYGAEQFSQYKGYGKSFQFNGDFTEKYNVIQGEKNIIDTVLVAIDAIHFQQEQINLQYNEFFRNREIIKALAGFEGIKIEEQNNFANQKKSIVTGNWGCGYFKGDKELKFMIQWICASLSQRDMIFCTYNDKD
>PARG-CAT_A0A0B1RVW2/35-259
QPIPLLTANRPASVTLSQEQCACLLAHAFYCTFRRERQNYNRMNFAGIFNGANPLSHVKLRFILNYFAMVLKKMPTGCVSFRREVVPEEIIPKWEDDETSIPLVAVARDGSIEDSFGCLQVDFANAYIGGGVLNYGAVQEEIRFLICPEMIVSCLLCERMGPLEAIHIVGAQRYSDYIGYGETLEWSPLENYGDEPRDEFRRVICEVVAMDAKLFKPIARPAQYR
>PARG-CAT_A0A0G4GMC9/188-514
TSTFINETLPVLCGILSKGDLSFPLQPPSSHSHSGTEAHMTARQCFALIGAGFLCLHQPGDGSLNFDRLFDNSTPSGKAKLQCFIHYLDTMARAIKEGNTAETERVVVFQALSSPEAGIHDWATSTAPLVDVRFVQGTQASIFDAPAIRGDFANAHIAGGTLGKGAVQEEILFSIEPECLLARHLFPRAMQPTEAFMIVGSKTFSKTSGYGRETLRFSGPAHDTAATRRVDGHPVLNKYIVAFDAVNFGKHGSDQQYDKTHVVRDLKKAHTAFHCNGLTIVGGLPFATGNWGCGVFGGDPQWKLLIQWCAASLAGRPLHYYPRDERS
>PARG-CAT_C3ZES4/165-405
DEAERQDFFGKTLPSIAERALELETLKPAEGLSVSQRQRGGTVVLQRRFVASVLAHAFLCTFPEGKCKSSAQNDINFPKFFNIFIAVPERRETQAAKLRCILHYFERLAEDPSGPHGCISFTRKVVSDDHLPSWGTWLSCDKQLCPITVVRQGGIEDSGSHTLQIDFANKCIGGGVLHQGRVQEEIRFCICPELIASMLFMEKMDPNEAIQIEGFEQFSHYTGYGRTLEYAGDCRDHSKIR
>PARG-CAT_A0D0J4/4-308
QEKFKNTTLPFMIESVQQLLQQKPQIQLLLQNQSLALSRKTVFSLLSLMYFELTIQQSVQNFKFPQYFSFSTYYLQGSQLEKLKCLINYFNQCVDSPEYFNLPEIVYQRNSLVDVPNWINSQLPLSDFKFEKKKNEDHLNCGIVDFSDRYFGGKVAAGRGCVQEEVLLLINPEAIIASLFTSQLGDKESLIISGILQFNQYRGYEDSFVCIPAKYQNKGQTLIAIDAIYFATKPQGYQFTQEAIFRELNKSFSGFQGSQQQIISTGKWGCGIYGGDKQLKTLIQWISFSQACPNGTIIFNGLDDK
>PARG-CAT_A0A0S4JC55/124-479
FGDLLTTVVKEALRFPIYFTTPLSKDPSHVSWSKQQVFSILSCAFLCLFPRPSENCCTNDRRFEMMPSINYDEMIFPEDNSPGKTSVQQEKLLMFLDYVAAIHQRRHLWSEEEEEIATTTATPSTEEVAVLLRPLVILRHAITPDEVVELLQSAGPTTALNPFTVYPLRHSIDDASSMLRVDFANRIIGGASIAYGCVQEEITFSVCPELNASRLIHSPMKFNEAIVLCGAEQFSLLKPGTYGFGMRHGGAVNPSPCPRGGAVVAIDAMDYRYVDSEEQYKWPVMQRELTKLLAAFLAPVEEKGRVPSEEAASVATGNWGCGVFGGDVELKFLLQWIACALAKKHMHYFPFDEKRF
>PARG-CAT_U6KE26/123-470
NTLPFLASVARHLSHLFPQKQRKLLRGWGTLRLNALDMHHRGFFEREPKFRALLIYFSTMQRTMGSCWQQMLRDNDFTRAKCTATCLCQEVTFEGKTRSISPDEIISFYLHTPEATTFEAPEGEQVSRSEVDVNKIITEPLPLTNVTVDVSGDITKSDGDLQVDFADMYVGGLSMWAGHVAQEELIFALRPELLVIMLFEQALKDDEAVVVKGAESFVLYSGYEDTFQVFPPVVPAGSHWSVHGHTPLDPMGRRETTVVAIDAIIVKNERQQYSIQSMKREILKAALGFQGDPFEDAIHETRAAVATGKWGCVIFGGDNELKSLLQWISATAAGRELHYKAFRDRALA
>PARG-CAT_A0A0M0K991/2-386
EVASLLALAFFDALPEQPNHGWHMPDRLTVRSWLHAEAVDEADGHKAHCLLQYFLRIRHLEELNGGEAAESAEAGAPPSTSDAAQCAAQCAAQTDASEPIEIRRLVLQPERAAALTAAGWMACEQPLLPMEVVATGGLEEARGALQADFANEYIGGGVLCGGNVQEEIRFSICPEALVSLLLCPRMGDHEAILLSGIRQYASYEGYGSRFECTGAYADPAASSATVLAIDARPYLGEDRRAQYTPKEMLRELTKLWAGLSTEGWPAAAPPPATGTHSPTATNATVVAALTVAPTVAATAPEATALETTGAARKRTRTTTSRSVAAPSVRSAPSAGAAGAARQPFATGNWGCGVFGGDLRLKALLQWIAASRAGRTILYFPYGDPR
>PARG-CAT_T1HAH1/107-211
GETKYFFKTVLPGIVELAFDIERKIPGGIPFLKKGMNRSISMSQEQAAVLLANAFLCTYPRRNSTSQNMQFPSINFNRLFQCGSLVSVQQKLKCFINYFRRVYKK
>PARG-CAT_T1HAH1/213-332
CERFNKYVGYGDTFTWAGNYVESKMNLDSYRRLNSVVIAIDATHFNASPSEQYKLVALNRELNKAHVGFSFGSYGNIATGNWGCGAFKGDPRFKFLIQLMAASVNKKNVAYFTFGDIKLR
>PARG-CAT_C5LQ92/75-163
EERSYFLGVAVPEMAKRATEIESIVGAKTIILLRKRRGGGETRTVFFTPYQASALLSLAFFGVPMYWPDGDDGIGRPFVRFNFAHFFHD
>PARG-CAT_C5LQ92/171-355
DTDRIEDASGLLQADFANCRVGGGALSSGCVQEEIRFMICPELILSILVGAVDPLADYESMYIHGAIQFTDYTGYASSFSCSGYVDKVAAQQSDCLIVMDALHFDQDLVNQSTQYDPKHILREVNKCHIAVTAPGLPEGVALATGNWGCGVFGGDPQLKSILQWLACSVAGRDMNYFPYGDSRVA
>PARG-CAT_X6M9P2/27-286
MSRDEKQVFYDLTLPFMQKSALALPEVTMFLTKLTFFFYLEKETCRLMIGCKCVLSFFDWLQKKKKKKKMNRQASVELTAEQVCSLLAMTFFGLNNWKMGKSWPKFEMTMLYSRCDLPTYNKLKCLFHYFNCMAQDSPHKRQSVSPSPASRQKTNTNNNNNNSNSNSNSNNKKKTNGHNGRSLSRHTTRTLSIHRHKVPSKVVTYLQSEEGLLTNQTPLCPVDLLVEGKIEDSIGDFQIDFANKFIGGGVFTGGCVQEVV
>PARG-CAT_X6M9P2/311-469
KEIRFVISPECLVGLLLCEEMYVNEVIAIVGTKQFSKYQGYGRTFKFAGHHEDASGTCVVNSTANTMCTCSCIVAIDAQKYLAEGRHKQFSLPKVQRDLVKCYAGFSFPAHACPFWRGTADAESEAKSNESHMHDGCIGIATGNWGCGVFGGNVELKFV
>PARG-CAT_A0A078BAY4/15-263
ISKIPFLINYFEKEMQINQPGSIYGAQGGYNKSHPQSIVIKRNLIEKETYKYFGQNFWEDQQEKMNTVFIDHNLKIEDQDESLIVDFANAYIGGGTLGKGAAQEEILFLIFPQAIISMLICEKMDINEAILIQNVRRYANYSGYSSTLQYHDMNSFHKNVIRKDIIAMDAIQYYDGRNYSQYRSENFIQELNKCYIAFRCIEQCRLSKISSGRWGCGAFKGDPQLKFLLQWIAASLVKKHLIFATINDN
>PARG-CAT_A0D9X0/121-410
AKIPLISDLALKMDSEFTDYLSMLLEKVELKRIQVAILLANMFLCVMHLQPDYKQLPAVFIMAKLFNRSNEDSGQNNIKIQKLRCLFYYFLHVFSPEFKPHEKITFTRKKQNLTMISKPLCEFVYCEQGQMENVQDSFIVDFANKRIGGGVLNLGCVQEEILFLTHPEALASLLITTEIKQDESIIIERVNRLIMYEGYKDKFECKGTVKQIRSVNFICIDAGDYSGNYHQQYKEYKRELTKSYCGFYGIARICTGKWGCGVFGGEWQLKALIQWVAASMGGCRQLVFIN
>PARG-CAT_A0A0V0QLZ6/89-423
KKYNINFLKDLLPQIQKSALNSQHLFKDINYEILILKADSQQTLSLSKQQTLSINSLAFFNSLLDVHNLAYFHKEKYDDQIQIGILSFEQLYVRQLTTSEAQERIKCLLYYFYESFKINENQKIQYHRLVLDNPPKWDQIDEPISIQVNIQTQGMEESDAFYQVDFANKYLQIHQNIPSLTQEEVIFTIRPDIYPVLLISDMLNDNEAIIIEGARMFCNYTGYSSSFRFSGPSPYLKLKDISAIIAIDALVSSSVVQKQCEKNKVFRELNKAYIGFKGIKPQNQIYNLKQNTISTGGWGCGVFGGNQYLKFLQQLIAAQLAKKDLVYSAYKDKDR
>PARG-CAT_G0R1R2/1-273
MFLCIFQLQPKESQKYSKNFNFENIFKDNAKISIEKIKCIINYFETIQNIKFQNTNYFQQMIIYRRCVFESSDLYTKYQIDLNFAKMNVYFDNDNAIEYYTDKLSCLQINFADKYIGGGVLSYGCVQEEILFITTPELLPSILFTEYLKENESLLVLGANKFSKYIGYANSFQFAGIFPLKDQYDIVYGFKDAFDFRKLDNQLQQFEQKYLQREIIKSLSLFTSYEGNQIVTGNWGCGVFQGDPQLKLILQLISANLANKNEIYYCTFRHEQL
>PARG-CAT_A0BZW0/108-401
KKEFLAKVPQIADLALKMDSEFTDYLSMLLEKVELKRIQVAILLANMFLCVMHLQPDFKLLPPVFIMGKLFNRQNEDNAQNNTKIQKIRCLMYYFLHVFSPEFKPQERITFTRKKQNLTIHSNPLCEFIYCEYGQMENVSDCYIVDFANKRIGGGVLNLGCVQEEILFLTHPEALASLLITTEIRPDESIIIENINRLIMYDGYRDKFECKGTVKQIRSVNLICIDAGEYSGSYHQQYKDYKRELIKSYSGFYGISRICTGKWGCGAFGGEWQLKALIQWVAASLGGCQQLVFV
>PARG-CAT_A0A078A9M1/13-261
QQIRKIPFIFNYFEKEMLLKKDYGSKLRTQSSPQQYIVIERHIIKMDNYTELDIDFWGNTEERMSKRITIDYNLRIEDQDDCLIVDFANAFIGGGTLGKGAAQEEILFLIFPQAIISMLICEKMDYNESIYIHNIRRYADYLGYTTSLEFQEMPNESFYKNIRKDFIAMDAIQYFDGKTDSQFKLQNILTELNKCFIAFSPIELCKYDTISSGKWGCGAFKGDPQLKFLIQWIAVSIVNRPLIFATLKD
>PARG-CAT_A0A067R1U5/71-347
MTEEERCHFFEVTAPSMVHKALQLKQLKPAGGLRFSLQQQVDRVELERGFIASLLAHAFFSTFPKRTIKTHPTLQDFNFTNFFRHLNMNSQKAKLRSILYYFDKMAADVEPQGRVTYSRQVMTSKEWLTIEDWLESAKALCPLAIRHEGRLERAENNLLQVCFTSSRLGGLVLGDGSSQECIQFCIQPELLAVLPHIEALEDNEILSVEGLLQVARISDPHIKANFEPLPQTQVRSVCCMDAENYLRLPLSQFEEDNVLRELNKALLAFRQQASPQP
>PARG-CAT_A0A067R1U5/692-741
SGIQSIATGNWGCGSSKVGDPQLKLVIQWLAASIAGVPCLYYYTCSHHRL
>PARG-CAT_X6NQ39/59-108
LLTNQSGLCPVHVLVDGKIEDSAGDIQIDFANKRIGGGVFSRGCVQEVVC
>PARG-CAT_X6NQ39/129-329
EIRFVINPECLVSLLLCEEMRHNEIIAIVGTKQYSQYQGYGNTFEYLTHHDDQTTSQIVNKDLNCVRTCNCIVAIDAERYHARNEHEQFSLSKLRRDLIKCYAGFSVPATISHFWFVNNEITSLHSDSKYDEDADFINIATGNWGCGVFRGNVELKFVIQWLAASLCGCEEIKNIICSDKDKDNPQKERRRALKYYTFADS
>PARG-CAT_A0A0G4EH32/268-588
SIFIDETLPVLCDVLSKSDLSFPLRPPCSNPHSKMERRMMARECFALVGAGFLCLHKHDDPGSLNFDRLFDNSTPSGMAKLQCFINYLDTMARAIKENKSTETDRVVIFQALHSPAAGLQEWSESTATLVDVRFVEGTQASIFDSEGIRGDFANEDIGGGTLGNGAVQEEILFSIEPECLVARHLFPRPMGSTEAFMIIGSRTFSKTSGYGRETLSFAGSLLDTATMIQTQAGSYLDKYIVAFDAVNFGKHGGGQQYDKTCVLRDLNKAYTAFHCNSLTVVGNWGCGVFGRDPQWKFLIQWCAATLAGRKLDYYPRDEKSL
>PARG-CAT_A0A0G4GM91/763-1093
ETPTFIDETLPVLCAVLSKSEFSFPLLPPSSHPHSTMERKMTARQCFALVGAGFLCLHKHSDGSLNFDRLFDNHTPSGKAKLECLIHYLNTMARAIRQGNITETERVVIFQALDSPGAGLQDLAGLTAPLMDVHFIQGTSESIFTSNGIRGDFANAHIGGGTLEDGLGAMEEEILFSTEPECLVARYLFPRPMGPTEAFMIVGSKTFSKTTRYGRGPLRFAGPAHDTATMRHIDGHPVLSKYIVAFDAVNFGKQGGGQQYDETCVLRELNKAYTAFHCNSLTVVSGMPFATGNWGCGVFGGDPQWKFLIQWCAASLAGRQLQYYPRGEQSL
>PARG-CAT_F6QM85/316-505
SYKKKFFGTTLPRMVALALDLPNICTQPIPLLCHQRSCKVTMTQQQIACLLCNAFFCTFPRRNSKGPNSEYSNYPSINFSSLFNGAGGWHNSPFVEKFKTILHYFERVCENMPTGTVTFERRCLSDFPRWEKSPCTLGGLHLSNEGRIECDGIGLLQVDFANRYLGGGVLSSGLVQEEILFSICPELIVS
>PARG-CAT_A0A0S4JBU3/78-441
DFFGVTLPHLCETVRNIPLIFNGDAKVKILRKGEPGKLTLSRVQAMHSWPQVFFQSIPEIDDGSGRRDSTFGNISWTKLQFESRAVVGVHRLACLLTYFHMVAVQASTQPSAPTSEAAVSSLRGAIEELTAKDDPFIVFERVCRGDLIPSFGDLERMTEVPVIATFDQPALIVTSTTRIEDVASADAIVDFANKQVQIGCIIASATQEEIMFSIIPEAMIAVLVFEELNDDEAGLIHGARRFCNYTGYYHSFRYDGPCALHDDTAGQPPTIVIIDALENRGNLQFEDDPFKRDVAKALMGFLGVRKVRRSPHSSAEESLVPVVATGGWGCGIFCGDQTLKFLQQLIAASLAKCKLIYCTFGSQE
>PARG-CAT_D2VCM9/103-426
HKEFDFYQHLLPKIAQYALEATESELIERLPLIEMHQQGSFTVKPKDVRCILANAFFLNISSEIHNFMQKDRERDFGVLDFNRLYVCRLEESIERIICQLSYFYQQANHEQQLCIDREDIVFTRHNLTVEEEPNWAEMKDIDFSNAEEAKSIIKLHDGRMEDILCRGFVDFANRFIHIGSIIPSLTQEEILFSCCPESFLTLLICESLSDTEIMTMRGMVRYSEYKGYLNTFEFTGLYEPLGHTVDIIIMDAISRKHFQPEMIKRDLNKAYLGFKNVPEKEITSGRWGCGQFGGDFVLKFVQQLCAAKVTGKSVYYSTFKDEQC
>PARG-CAT_L1JTI6/296-540
MSEEEQDVFFKQLLPFIINTALRLPEFCCDPVELLKSGREGSVKLNSLQILSLISNAFLCTFPERKEVGKPNRFQRFNFTSLFGQQWRDERRLNQQKEKIKCILHYIRKQSLRAFTTLAGRHVVFARRMIDDESFLPCPPSPSLDINVTILNDGKIEDHDPDGLTWQADFANEMIGGGVLSSGCLQEEIRFSISPELLVSLLLAEKLEDGETLLMEGSERFSAYEGYASSFRFCGDWEEERRKRN
>PARG-CAT_C5L1M9/5-188
TDRIEDASGLLQADFANCRVGGGALSSGCVQEEIRFMICPELILSILVGAVDPLADYESMYIHGAIQFTDYTGYASSFSCSGYVDKVAAQQSDCLIVMDALHFGRDPVNQSTQYDPKHILREVNKCHIAVTAPGLPEGVALATGNWGCGVFGGDPQLKSILQWLACSVAGRDMNYFPYGDSRVA
>PARG-CAT_X6NVM2/2-110
CWSKYFDFARETGVDSKWFKEQVITIHRRCLSTEQCDNIFSDKMLTNCDKKLPKMHIRDDGKIEEEKEALHADFANKFIGGGVLTGGNVQEEILFTVNPECLITMLLSP
>PARG-CAT_X6NVM2/133-295
TYIYMNETIVILGTRQYFDYTGYGSRFQYNGLHQYQLRESESKDKDSGESATDTNNGDEKVDVLRFCQKKPNRLATGIVCFDALEFPGDKQIQPKFLLRELVKAYVAFQCDEVLLADERFGRVIATGNWGCGMFGGNKQIKSLLQWIAATLAAKEIAYFTFAK
>PARG-CAT_A0A0L0HWD6/99-414
YNFYADLLPLIHRWATDYNGDEGICVRTLRHGEDARTCLTRRTIRHILAQAFFINVLPLNQSYRGRLGEISFHRIYVGGDEVGIHRTLCLLSYFEQNKKIDQTPQMGAENVSFTRRTKNAMQIPQFASLARKIDVTRINVHTGRMESSDASAIVDFANRRLHVHSIIPSATQEEILFSCCPEAFVGLLFCETISDDEVIIISNVKRFSEYTGYGDTFQFAGFYNGSPRSHTLLALDACTFRHFDKAMVDRDLRKAYMAFSYVASTETDGARKITTSHWGCGIFGGEIHLKFLQQVLAASSANVGLDYSTFGNAEVQ
>PARG-CAT_H9JDH6/12-288
MNEEERSHFLDNTVRIMVNRALHLKRWRPPKGLMFSLQQQSDVTELDYNFVSSLIAHALFSTFPKRTLKTHPTLQDFNFTHFFKNLHRKSQRNKLKSLLHYFEWLDKHNNEGSIKISRQVMTSKQWLTIEDWLECTLPLCKLLVRHEGRPERCENEDAIRVCFATSRIGGNILIDGESQESLSMFMMPELLSTMLSVESLEDNEVIKVEGARMFSRIYDRKQKATLELLEEPKKVTVCLMDAEDYSSLPLGQWEEDNVLRELNKSLLAFQQTPMKSK
>PARG-CAT_H9JDH6/745-794
SSSRPVATGNWGCGHRQRGHPQLKLLLQWLAASVAGLPALIYYTFGNEKL
>PARG-CAT_A0A0G4GMN4/578-878
SIFIDETLPVLCDVLSKGGYSFPLRSSSNNPGSGMEKQMTARQCFALIGAGFLCLHKHDDPGSLNFDRLFDNSTPSGMAKLQCFINYLDTMARAIKENKSTETDRVVIFQALHSPAAGLQEWSESTATLVDVRFVEGTQASIFDSEGIRGDFANEDIGGGTLGNGAVQEEILFSIEPECLVARYLFPRAMQPTEAFMIVGSKTFSRTSGYGRETLRFAGPVLDTATTRHVDGHPVLNKYIVAFDAVNFGKHGGDQQYDETCVLRELNKAHTAFHCNGLTVVSGMPFATGNWGCGVFGGDPQ
>PARG-CAT_Q7QFU8/70-347
MDASERDHFLGHTIKALARHARILKQYRPPRGLSFSLQQQADSYELSYRLVASLLANAFFSTFPKRTEKTHPTLQDFNFTHFFRGLVDNAVQRAKFRSFLYYFDWLERSGTALDGSLRVSRKVMTGKQWLTIEDWLECELPLCDVEIRHEGKLDKADPEMLQTVFASARLGGDVLADGDTQESIQFCTFPELLAVLLYVESLEDNESLQIENVHHVARIVDPRQKGPLLERIAEPKATSLCCIDAENYRALPSQQFEEDDILRELNKCLLAFRQNTSC
>PARG-CAT_Q7QFU8/828-884
QKRTLNVNLRPVVTGNWGCGASKRGDVQLKMVIQWMAASVAGLPYLSYYTAGNEKLS
>PARG-CAT_T1GD94/1-173
MPELIQAPIPLLKESKQHSISLSQEQISCLLANAFLCTFPETLEHYPDINFTRLFGSPGYEVVVEKLRCILHYFRSVCDNSPLGVLTFERRYIPTNELPNWDQCDLLLGDTLLRMTSEGTIEDQGTGLLQVDFADKYLGGIVLGVPCAQEEVRFLINPELIVGKLFTERLLPN
>PARG-CAT_A0A078ATX8/145-424
LLSKLAYIALNKQQYFPQDFEINVLTKSKNERFQEILLTNSQVLYFMSHMFFCTTIKIDDKYNSCNFLYYIYRDDPILQQKLKFLFNYFKKAIDRLEASPDIVRRISISRNSLGIAEYDAQVFLESQKQLTDVFIDENLRIEDFQGRRSMLGDFANKYIGGGALSLGSVQEEILFLIYPELNVSALFCQVMAGNEAIIMKGAMRFSKYYGYGYNLLYAGDFNQEFNKDCFDDMNRLETTFIAIDAIAFDRQFSNQLLQRCIARELIKSYAGFVGINCQDQ
>PARG-CAT_B1N5H3/96-387
NENEKSIIQNELIPLCKEMIINHQNILLPPPVILYKTGKVMFTRKQSLCLISCMLFGLYSLKLRKDSRKFNEYAQFPFFLFREDSVSITMTQCIIHYFHLIFKEITNDKLMNEIIEIERHSSKLSLKELLNSNKKIIPGDVDNIHGIMEINETENLKADFANKYIGGGVLHGGCVQEEIMFMECPEMFISMITNPVMDDQTTILFKNIIRYVKIKGYGRGIQFNKEFEHLTSNNIVALDALVAYINPKEQYNEQQTLRELNKIFSGVECLSEEDHLIPFISGKWGCGVFGGD
>PARG-CAT_A0CGB1/55-351
TKLKQLLNRINNQWNQNFMVELKREEIFTLIILMFLNQINRKQQFGGFYIINMENLKRTQIRLCTQKMRCIENYLRLFYRNKDNLLESSFDNNEKVQFKNQVVKFIKNIQEVEFSFNEGDQKSKLNISINVTNQRNEDQKNSTVVDFADQNIGGLTLDSYNCAQEEILMLIFPEALVTMIFIPPMKDNEAVLITNLKKFSKYSGYEQSFICKEQEDLEKNFFNMLAIDAKPFSRNIAQFKKQNLDREIRKCYSGFSLALKYQPNNDISTGRWGCGIFGGNQYLKTMIQLICFAQAKY
>PARG-CAT_A0DTI4/207-509
SEDYQQEFNQYIMQILKNRNNLVELLQKVNNEFETNNIITLKRIEVFTLILMMYFNLIDKQFKCGNFYIINMEELKVANVEVTQEKLRCITNYIKLFFSNREQIELEQIQYVKNSINEQQYLNRSSILKSNQPINFRFTRQKNEDQRQSTVVDFANENIGGQALHYKSCTQEDILMLLYPEAIISMLFVQPMKANEAVLIQNLIKYNNYTGYESTFKQKNLEQFRWEEKYNLLAIDAEEFFDDDDQFSQQNINRELIKCYCGFEISLMREPNYAISTGKWGCGIFKGNPYLKTIIQLICYGQA
>PARG-CAT_A0DV95/78-427
QTLFTKQYKESTQVNSNVDNQIQFTRKEVFILLLMMYSNQIENDNQIMKQTGFYQINMEQIKQSNSQQSYEKLKCIHSYFLNFFQKFIQKDESSIIQMQIQDIENQIRKQEQIMLLLQTQRDNLKQKLNNSMPKQYNEEDELITFIRRTEYRIYDEVFKNYKDPICQFDIKKGRCEDIKNSILVNFADKNVGGLSLDTRNIAQEEVLMLTHPEALIAMLFMQQMKDNEAILIRNVIKYNDYDGYESTFKQKEEAYFKINEPSLKQNQAVIKNHILFMDALYYQNWQTQFDQSFIQRELLKGYVAFSLALEHLEIENISTGKWGCGIFHGDLTLKFLIQLLAFSQAYQDMI
>PARG-CAT_A0A088AHH1/80-357
DSTEQNQIFVNTIPRMVERAKALRSCKPPQGLHFSLQQQGDCVEYSYAFISSLIANAFFSTYPKRTAKTHPTLRDFNFTNFFKHLHNNGQKAKLRSIFRYYDYLDTENALDGKLIISRQVMTSKQWLTIEDWLESNVPLCPLMIRHEGRLDRIEPETKVLRVCFASAKFGGGVLDGDVTQETVHIVTHPEMLVAILSVEALEDNEVLIVEGVRHISRINDPRNRAIFEPLAKPNIVTVCCIDPEDYSQLPLSQFEEDNILREMNKSLLGFRQRHIPSS
>PARG-CAT_A0A088AHH1/813-863
TGGLLSIATGNWGCGSRLKGDPQLKLVIQWLAASLAGVPKLIYYTTGNPSL
>PARG-CAT_A0EAE4/87-201
EKKIEFTRKEVFVLLLMMYSNILEKDNQNMKGFYQINMELIKQSQSKQSQEKLKCIHSYFINFYHRILKQNDGVSNDYNLNSNEIQRQIQNLEKEIQEEQHQHDKKIEQLNQRIQ
>PARG-CAT_A0EAE4/187-452
HQHDKKIEQLNQRIQMILRQFINNNPKEYSEMQQQDELVTFIRRTEFRNYKEIYNDQQCPLSQFQKNKGRCEDYENSILVNFADKNVGGLSLDSLNIAQEEVLMLTHPEALISMLFMEPMNDNEAILIKNLIKFNDYDGYGQTFRQKEEDYFKWNSNSSLKQNNEFSQRQQDLNKQNDAHNKKIITNHILCMDAIFYSNWQIQFDEKYINRELVKSYIAFSLALDHTDSKYVSTGKWGCGIFNGDIQLKFLIQLLAFSKAYQDSQY
>PARG-CAT_A0A0L0DFH5/868-1235
DFFGTVLPSMIASILALPTLIPDPNLPALSQDQPETLRLSRAGARAVLAAAFLGMTAAYERINETFMAKRQRIRVATVVSDDDNDNDADDGAGDGDDGSWVGGMFGSLSFAAVMASGSLGVGMQRVLCMLAYFHHTVGVELEGKLEICRRVLNELPPIDWATSEARLTDVDVALNHDIKIEDVAHAGKHIDFANRHLHIGCIIPSATQEEVLFSIRPELFLALLATESLLPHEAVVIRGAPLFARYSGYLHSFRYAGPGVGAGSAAADPTEIVAIDAIVAHSVGQQLRASWFQRDLNKAYLGFSGFLLNEPLSSPLPADGWDPALISTGMWGCGVFMCNPTIKFCQQLMAAAVAGCRLVYSTFGKAET
>PARG-CAT_X6NPS7/17-200
RNEEKKEAKETELEHYIVDFANAFIGGGVLYGGNCQEEILFCIYPECLVALLLCAKLEENEVIVIENVERFSNYLGYGDTLQYKELEIKSKSAIVSNIVCMDAMVCFGENGNFINQFESKRMLRELNKAGVGFYLDGSKHIIVTGNWGCGAFGGNVQLKALLQLMTAAINGTTIEYYSLANAKV
>PARG-CAT_A0A074TUW2/163-304
EPFLTCALPRMMLLSLEAPRIFPSASVSPSSIRGSMPRDLPLLSLATSEKNCSASSRFCLEEGRGQREVGGSPEPAALELTAGEGLVLLSLAFFSILPPPNLQPVRQLPDPNFMSLFEHAGNDQLNKLHCYIRYFIAMTTAV
>PARG-CAT_A0A074TUW2/591-672
KGIDSAVDLEIMADFANQWIGGGALYRGCVQEEIFFATHPELLLLRLFQQRLAINESCAMSGAMQFSRYSGYADSFTCLFNS
>PARG-CAT_A0A074TUW2/851-992
ALDAQRYAGVAGAGGGEALMPSRQYEVPQMLREVNKVIAALSLSPEEDAKYAAYLQWAAALPGGVRTPDGALRQNRERDRFSASEATLAPSPPQGPVKRPFATGNWGCGVFKGDPQLKFLLQWLAASLVGRRLIYHAHSRPE
>PARG-CAT_A0A0C3FPE9/77-404
DGQKFLNETWPKCVQLALEMPVLFPSGCLLPLTQNAPIQQYTTRQVACLVIHQFLCTLDRPSWMQDDGSPDFHIWFGDEQPHPNAVHAYLYALFTYFDRIAADSPTSSHSISFMLRSSALPPIDSPSRGFAKFTIHERSTPEMIPSLLGLPSGACVISANKYIGFGRTGTQEEMHVGSTPEACPAVLITQPLADGEVMVVRGAESMIEMEGYGREAKLGAVLKKSSWDWRARTMLFMDALELDSFETEAGLSVPDLFPGNVDRELMKAYTAFSSYQPLIAVNPSAARYTEVVTGLWGCRAFGGNKEIKTVIQWCAASLAGVPLAFVCE
>PARG-CAT_F9X825/80-417
APDFFSRTWPSVVDLSLQLPVLFPICTLPILSAGQASLQLTRRQAACLVTHQFLCTLAAPTWQDGYQDFHIWYSAEQPHARAVDAYLTALFKYFDRLGGPAETTPLSCSAEVWPITYTLTDNDEPANHAAEYLIPFETQHLDAASTAPFLLGLPDGASVISANKFIGFGRTGTQDEVHVGCSPEACPAVLVTPPLGDGDVMVVVGAEAMITIEGYGRTAQCGEVLPPPLSENAHDHRELWSKRTMLFMDALELDLEGRDEGLPDLQPGKVERELRKAYTAFRSSQNTSSGQRFNVVNTGFWGCRTFGGNPSVKTMIQWCAASKAGCGSMEFICSGEEQ
>PARG-CAT_A0E7C3/86-355
ETNAKIQLKRVEIFRLIMLMYLGLLERDFSQGGFYLIDMVYIKSNKSHLCEQKLKCIKHYIKTFYLNQETIKDEYLVFSKNSITKEDFNKKFEECNNQVIDFEFSELKNEIHYNSTVVDFADENIGGLVLDTWNCAQEEIIMLLYPEAITCMIFIPKMKETEAVLIENVKKYSNYTGYEKSFISFPSEDIKENYNVLAIDAKPFYSEDQFTKENIYRELLKCYAGFELSLKNKPNCVISTGKWGCGIFRGNIYLKTLIQFVSYAIATNQV
>PARG-CAT_A9V804/46-370
AIVRYATEFGSHFPDGHMPILCARNTSTAPAATTPHRLELELTNCQLTCMLALMFIAGLPEPDATEAAIGCKMPPLNGLSFLLASPCASDRAKLLMILTFFDNHHAAPPIGQHRVCRQPTPSHLLTEHDWAHQTAELGQLEVTDTGLIEEDPTAIQVDFANCSFGGGVLWDGNAQEECRLASAALLLPFIAICPFQEPDEALQFYGVLTTAHGIGFGNNLRFKSRALAPATPSRTILVAMDALEIMTNRLDQYATTHQLRELRKASAAFDVAADRLVDPQRRIIATGNWGCGIFGGDRQLKALLQWMAASALNYDLRYHTFDQTE
>PARG-CAT_A0A183SF09/27-247
FRPLLKKIADLALKLPDLITRSSSCALTFQPIPLMKQNRESSISLSQIQVACLLANAFYCTFPGRSGSNARHQQPTFPSVNFNTLFWACSSRGSGLEKVICILHYFSRVLGEDGPTTGTVTFSRRCLNNPPDFQSKGFYPESDVFAQVDFADPLIGGEFLRFGNVQEEIMCCMQPEILAGRLFLERLLSHEAALVIGAERFCNYTGYGRSFQWVGNFKEAD
>PARG-CAT_F2TY78/79-518
IMAFVIQQALDLPALFPEHAAEESDLPSAIVKGADGSPVPSRAPTSHTFSAIPILMPTAPATQQQIVFSRKQLCSLLAHAFLGTLMQPGAAHGEEFFVNRGELPDVGDDHDILTGSLSFIALLRYPSKVAMHRTLCMLLYFAQMKEHMGTVGDELVAFERHTLAAQAPPPSATPSLEKGTKPASTSASTASTDSPASDDTARHSPGAAFDVPDWASCESCVGRIIVHDKRMEDVRPMSALVDFANRDLMIHEVIPSATQEEVLFSTRPELFVSMLFIPRLRPHEAAVMRNSRMVVDYTGYQATFAVKEKLEMQPSALATPAIARPTTCSDVVAIDAVVNRGLTQFTLASLYRDLNKAYAGFCGCFGLRTPAGDKGEPQADESTGDGESREHRGAARVLSSGLWGCGVFGGDPVLKMLQQLMVTSHLGVDLHFSTYKQPST
>PARG-CAT_A0BZ73/61-342
FQQHLDNIQNQWDSQFKVELKRIEVFRLIMAMYLGLLERNLSKGGFYIVNMNTIKNSNNYISKQKLMCFKNYIKAFYLNSDKIQEEKIVFTKNSVSKEDFRKKFEQSTYQKIDFEFTQSKNEDHLNSTVVDFADENIGGLVLDARNCAQEEIVMLIFAEATVCMVFIPPMKETEAVLIENLKKYSNYTGYEQSFQCSPSLDLKGSYNMLAIDAKPFYTENQFTEENIYRELIKSYAGFEISLKNAPNSYISTGRWGCGIFRGNPYLKALIQFVSFAIAVNQL
>PARG-CAT_W4YH61/9-132
SGAEQFSDYSGYANSFKWKGIFKDSTPRDAWGRRETEIVAIDALVIQRYEDQFRPDCLRRELNKAYCGFHGDTSSEHLPAIASGNWGCGAFGGDKRVKGLIQMMAATEAGRDLAYFTFEDKDLC
>PARG-CAT_A0A0G4GMI6/198-469
TSTFIDETLPVLCGILSRGDSSFPLQPPSSHPHSTMEKKMTARQCFVLIGAGFLCLHQHGDGSLNFDRLFDNHTPSGMAKLQCFIHYLDVMARTIKQGNTAETERLVVFQALSSPEAGIHEWATSTAPLVDVRFVQGTQASIFDAPAIRGDFANAHIGGGTLGNGAVQEEILFSIEPECLVARHLFPRAMQPTEAFMIVGSKTFSKTSGYGRETLRFAGPVLDTATTRHVDGHPVLNKYIVAFDAVNFGEHRGDQQYDERCVLRELNKAHAA
>PARG-CAT_Q5CW00/70-393
RTQSSKFFSGTFSVLSECLVKITDNLADNELPANILTQKTNSIQMFTRKMIVLFLFAGFLGLFPGSFFHNRTPGLDFTGFFSNRRASSNQLSSFLSYFNTMGSKISQKDPMVNEYVIIQRHHRTPIKENMLISSTLGLKQTQIISGFMESHNPGGHVVEAIFANKVYGSATLQNCMNQEEIVMTVVPETLIGRFFLDDLHDEDSVTIRGVMRYSNYKGFGTDKFTFQSIKESEMYMSIPRVYAVVDALSGGSRFREFTLDYALREINKLISALCDDFYGESEERDRNQFVTGYWGGGVFGGDNQYKFILQLIAACVCNRQLVYS
>PARG-CAT_A0A196S962/21-248
IQNECKEKFLMLEEYLNRMAQGTIPQEDVVFRRSVLTEPLTEEALLQSTVPLSEVTFTTSFGIEDFPQSSYVVFANEVPFNGCFSTSCTQEQIMCMLFPEACLGKHIFDPMEPLEAISVSGCVRVGTYSGYGYRLRYEGPYTETTTPAQLLFMDALCCEGKEQFAHQKMLREINKAYCAFSMVPAGNAIASGKWGCGVFNGDPYLKSLLQWVSASLVGKKLELALFDS
>PARG-CAT_A0A023B0X5/76-421
EHPDFFTRTWPAICRAALQMPELFPEGGIRALDRTNTRHRLSRRQCACLIAHQFLCSLPPPPWRDGFYDFSVWYASSQRHPIAVKIYLSALFTYFDRLQEELEETSWKERRCQDGILGCVEYSLHSLSSSETCMPETWSAISLAPLRVEVVERFNTEYQECRWQEGAVVVSANKDIGFGQSATQEEVFMGNSPEACVAVLITPTLADDQVLVVRGAAPVFRISGCRRNLTASVIKGETDQEIHVDRRGGGMMLLMDALELDATSGSSSNAIGDVTDGILPDLRRGNVDREVRKAYTAFSAWGDKEYQQTVWSGLWGCGAFDGDPGIKTIVLWIAASLAGKKLCLVC
>PARG-CAT_A0A0R3Q1B2/19-180
QPVPLLRANRYGSVTLSQEQCACLLAHAFFCTYLPFGRYILFSIFDDQNPMCYVKLRFILHYFSIILKKMPTGCVSFRREALPPDDTSIEDAYGCLQVDFANEYIGGGVLTWGAVQEEIRFLICPEMIVSCLLCEKMGPLEVVHIVGAQRYSSYVGYGKSYS
>PARG-CAT_C4LX67/83-380
FIKHMKDALENLIHSSNPLFQKDNNLIILPYSYQQQDTDFVFTRYEIFGILACSFFGIERSKICHTHSISFNTLITSKLGLQKMLCLISYFFVMILYPEKNEKVHFIRKRLNKVINWDQDTHQLIDTIYGENGIETSDYPNQIDFANKNIHLFNISGNATQEEIMFAVKPECYLSILLFDTMAYNECIIIDNCLTISNTTGFRNTFRWKSIKNEAQITFQTAVIAIDSCTSSCFTKQNIIRDLNKCYIGFSSIKRNIATGQWGCGVFANDPTLKYFQQVLVASSLQINIKFHWMDKNK
>PARG-CAT_A0A166L3S4/92-409
DAPQRFFAETWPGCVRIALEMPALFPEGYLRPLTRDAPAHYYSRRQIACLVVHQFMCTLARPSWMQADGSPDFSIWYADEQPHPMAVRAYLHALFTYFERISQAAPSSEQAVSYTLHHAPAAPLIPPGTRFTRFTLVEVAAASTSPLLLGLPSGACVISANKHVGFGRTASQEEMHVGGTPEACPAVLVTPPLGAADALVVRGAESTVEITGYGRAAALTAVLRPGEWAWAQRTMLFMDALELDAHDTRGGRFMPDLLPGNVARELAKACAAFGSGEYAEVVTGLWGCGAFGGNAEVKTVVQWCAASAARVPIKFVCE
>PARG-CAT_K7IVD7/329-525
NLSRKSQKAKLRGIFQYFDYLDSRGEKALDGNLLISRQVLLSRQWLTIEDWLESSLPLCPLTIRHEGRLDRAEHEAKAAMQVCFASRSLGNGVLEADATQETIQIATHPEMLAVMLSVEALEDNEALIIEGLRHISRIQDPKHRATFEAIPEPNTIMVCCIDAEDYSDLPLAQYEEDNVLRELNKSLLGFRQRRPPQ
>PARG-CAT_K7IVD7/987-1038
DGGLLPVATGNWGCGSRLKGDPQLKLVIQWLAASLSGAPRLIYYTFGHSTLT
>PARG-CAT_A0A0M3JF00/1-122
MICPEMIVSMLICERMRRNESIVIVGAQRYSDYAGYGNSFQWYPLHAPEALSRDRFERLHCELVAIDALPFSQPKHQFTVDLVDRELLKAYCGFRVRDGSSKAIATGNWGCGVFGGDLRLKS
>PARG-CAT_C4LY84/88-381
NAMNKLINNNDGNLEKNQSTIYIPISKSGTPSTIQIKRWEIFGILACSFFNVQWDKKVERIGNLSFVYISTNSRISIQRLICIFAYFHVMIEMDEKTLQEIVTYERVIQKKPYDWEHNETPIKTYPFVSGGLEMSEMNVHVDFANKYLQIHKIVPSITQEELLFSVRPECLISLILFEVLLDNEAVLIKNTLHISLSEGYQQTFKWIGFCKNQILKQPNIILAIDSVINSCFGKENIDRDLNKCMIGFQCAGNKIATGQWGCGSFGNDQLLKMAQQYMVLSTLGLEASIHWMNF
>PARG-CAT_A0A0G4F7F2/122-472
DRVEVSRKTCRAILANAFLLNLREADEDDTAGISEGAASSPAPPRFGQLSFEATYILPRSSNGFPVGFHRLLCFLAYLDLAASFDAQQLEESVVIERYGPAAPQPAVSLSASALAFLSSPSTARASIGPAGGWGKVDAPVDVDAVRVTQAAMEEPHAHCFVDFANRQIHIGRILGSLATQEEILFSCCPELYITLLNVSCMSDTEVVIIRNVRRVSAYTGYLSTFTFSGFYKGSQLVTDVLALDATMSDHFNTSQIDRDMNKAYLGFKHAAHPHVVTTTQTQTQTDPSPPAETDAANGAPSLPSKAVIVTGRWGCGVFGGDKAFKFIQQLCAATAASNVTLEYSTFHDAHT
>PARG-CAT_T1FLA5/1-115
VDFAIKLVGGGVLGRGCVQEEMRFLICPDLIVARLFTEELDDNECLLVTGAERFSSYECYSHTFKWSRPYHDAALFDKHGRRLTQVVAMDALHFTEENEQLTEEKTARELNKAII
>PARG-CAT_A0A0T6AY66/71-346
TSEERSNFLNRTLPNIIKRALSLKQLKPKDGLHFSLQQQPDCVELEYSFIASLLANAFFSTFPKRTDKSHPTLQNFNFCNFFKHLNRNSQKAKLRSIMHYFDLLEDAENSKGSLRILRQVMSSKEWLTIEDWLECSLPLCPLQIKHEGRLERADADSLQICFSSSKIGADVLGSGNSQECVTLATFPEILCVLLNVEALEDNEVLTIERARPVSRIADPKNRANLEKFDTLAERTICCVDAEDHSKLPIGQFEEDNVLRELNKCLLAFQQKHAKAN
>PARG-CAT_A0A0L7LJB3/82-206
LMKSQRNKLKSLLHYFEWLDKNNNEGSVKISRQVMTSKQWLTIEDWLECTLPLCKLHVRHEGRPERCENDDAIRVCFASSRLGGDALIDGDSQESLSMFMMPELLPAMLSVEALEDNEVLKVEGV
>PARG-CAT_A0A0L7LJB3/706-753
CRPVATGNWGCGRRQRGQPQLKMLLQWLAASVAGVPALIYYTAGNEQL
>PARG-CAT_I1RY55/91-408
FNILNFTWPKIRDIALDLPLYFPSGQLELLRADSPLCLSRGQVACLVAHQFLCSSVPQRNDDGYQDLGIWYSSEQRHPIAVRMYLEALFTYFEGLPTAKDLLDDHQAGSDNLVSYEIHQSSQVSLTNARLGPVQIKYTDIHTSDTHHPHVQGKGGAVVVSSNKVIGFGQSATQEEIFVGIAPEAYPVVLVAPHLADDAVITVSGARAMVDVKGQRRNIEWEVHPTSSPDNDQKSWQGGRLVFMDALEMDMVERSSSDDLPDLYPENIDREINKATNGFTSYEGDSVFTGLWGCGAFGGDPGVKLMVLWLAAGASNIKL
>PARG-CAT_A0A098DNT9/91-408
FNILNFTWPKIRDIALDLPLYFPSGQLELLRADSPLCLSRGQVACLVAHQFLCSSVPQRNDDGYQDLGIWYSSEQRHPIAVRMYLEALFTYFEGLPTAKDLLDDHQAGSDNLVSYEIHQSSQVSLTNARLGPVQIKYTDIHTSDTHHPHVQGKGGAVVVSSNKVIGFGQSATQEEIFVGIAPEAYPVVLVAPHLADDAVITVSGARAMVDVKGQRRNIEWEVHPTSSPDNDQKSWQGGRLVFMDALEMDMVERSSSDDLPDLYPENIDREINKATNGFTSYEGDSVFTGLWGCGAFGGDPGVKLMVLWLAAGASNIKL
>PARG-CAT_A0A183CF80/1-144
MDDNEAILLVGAERFSDYRGYCDTLRWQYRKCCADTDGTKRDAMGRAVNTEVLAIDALCFAGPMNIWGGQFGEEAIKRELLKAYVGFALRTPESPPCIATGNWGCGAFGGDLELKSLIQWMAACLVRPRARPLLYYTFGNNEFA
>PARG-CAT_L8YA84/584-728
GTEQYSEYTGYAETYRWARSHEDGAERDDWQRRCTEIVAIDALHFRRYLDQFVPEKMRRELNKAVTYALSVLSLMYFDICVVLQAYCGFLRPGIPPENLSAVATGNWGCGAFGGDARLKALIQILAAAAAERDVVYFTFGDSELM
>PARG-CAT_A0A0R3ULT2/23-168
RNRTKSTSHKVLCILHYFSRVLSDDPPCGTVTFSRRCLDEPPDFAASTATFNSIAFGTSTTCLIEDAHPDTIQVNFADRFLGGRVLEGGCVQEEILCRIRPEIIVGRLFVEALEPHEALIIEGAERFSRHTGYGSSFQWIGDFDEV
>PARG-CAT_A0A0C2GVA3/11-46
QIPLVAVTSSVPIEDAPGCLQVDFADEYIGGLVLSS
>PARG-CAT_A0A0C2GVA3/82-173
SRVVCDLAAIDALPFDVRQENVQYTRENIDRELNKAYAGFMSKSRETRPVATGNWGCGAFGGNKELKSLIQMLAAAKAGRAVMYCTFNDKKF
>PARG-CAT_U6MVY1/472-571
LHAEDGGGIPTSESLDIRADFANKVVGGGILYQGCLQEEVLFAVYPELLLLRPLSQHLFPGEAAHVCGCLRFSRYQGYANTFRCMLNANPDGNNTAKGSR
>PARG-CAT_U6MVY1/765-871
SFQFSVPLMMREVQKVSAALHLPYEPDLPHAAAATITAADTAYGATTAAAQAPATDKKSGLRPLTTGNWGCGFFGGDAQLKFLLQWLACSLCGRRMRYFVWGLAELM
>PARG-CAT_U6GI25/601-684
GGIPTSDAVDIRADFANKVIGGGILYHGALQEEVFFAVAPELLLLRPLSQHLRLGEAAHASGCLRFSAYRGYAGSFRCLLNKQK
>PARG-CAT_U6GI25/903-993
PRPQQFSVPLMLREIQKVSAALHLPREREAAAAGAAAAAAGGSAYMRPFCTGNWGCGFFGGDPQLKFVLQWLACSLAGCRMQYFAWGLQQL
>PARG-CAT_D2VED1/109-435
ELLDCVKGLVLLLPELFPDGQVLLCSEANQKVELTRLQIATLVACMLIGAIQYPKKQLCGRKFVGFETSLREWTHKSTPSSETYLKILANYLRRMFRIVELSKRDESYSNFLNEKISVRRIRVDSNNVKQLVEENMEKLIEKQVMEILPSRMEQMSTRTSISTVFANKMIGPGSYSTQEELFFGIYPEMLPFSMICKEIEAEECLIVEGVYRQLENVTDFTFNRHVYLKESNALNESLNYLQPFGSPQTLLFIDAIPFDTEVELNERSNKCIMREITKAYSAFSQFNGQLINSGRWGCGAYGATLEIKVAIQKIVSTLTSNRLLICT
>PARG-CAT_U6JVJ9/471-558
TATNGGGIPASGDVDVRADFANKIIGGGILYHGALQEEIFFSVCPELLLLRPLSQHLRRGEAAHAFGCLRFSDYRGYAATFRCLLNKR
>PARG-CAT_U6JVJ9/784-891
RVQQFSVPLMLREIQKVSAALHLPVEYHITYNSHTAAGADATEAAAAGAAVAGSAAAGRKLAHLRPFTTGNWGCGFFGGDPQLKFVLQWLACSLAGRCMQYFAWGLPQ
>PARG-CAT_A0A0M0JA84/92-403
RDLSAAQCRGILANAMLGNVVDAMSGSKRHKGGLDFSRQLLDVHRVRSSVAAHKTAALLLYFSQQLSIEGTADDERTVTFERVECPSMEEMSSMLEGATEVPLLPSDGVGQDDIRLHAGSMEAAWVDEPNCRGFVNFANADFGYGCFISSATQEEILQVCCPEFNVGLIFLGRMSDDEVINVYGCRRYVIYKGYLGTFECTGPIPASRGSGSGDGRCIHDILTIDACTQGHFHKANQMRDLRKAYTSFAALAARATTVAAPGSVRSVGKPIVSTGRWGCGVFGGFPAHKFTQQVLAARLAGVRLRFSTFGQP
>PARG-CAT_A0A0C3MBH6/55-223
VVFANKQVGFGTGGTMEEVAVGTTPEACPIVLVTRPLKDDQVLVLTGVESLVVVEGHGRSARMTRVHHTIPPTRDSLWRTRTMLFMDALELDGYDSSGTLPDLLPGHVDRELQKAYTAFSSRSPTPYAFVATGLWGCGAFGGNDEVKTMIQWCAAAFAGVELRFTYSDD
>PARG-CAT_X6M859/29-329
IKKKQKKEKIELNRKQIWCLLTHMFFTTMDESIHKYWNNFDIWYHCEESNNCVFSYLLTLFHYFIHISLNDNEIQNINPKNIIFEKITLEDNDNYDYNIDCNKGECNNIKWINLYDKKNNMLFDYNESQSIEFVVDFANSYVGFGISGTQEEMILGSSPESCIIMLLSPNPMKYGQIIVIQNVYVIAKFKNYGRNLSFEKCLIKDCNKKDNISTLFLRHIIAADASELDINENIKNTENIKILDLQNKYLKRDFIKAIAIMSLFQSNLLNQDIFIRSGLWGCGAFCGNKFIKTLIQFVAAH
>PARG-CAT_A0A183H878/6-104
NMVCRDRFNRLCCELVAIDALPFSNKHEQFNIDLIDRELLKAYVGFTVNNGTMKPVATGNWGCGVFGGDLHLKSLIQLMASSAQKRCLYYFTFGDRKFA
>PARG-CAT_A0A0F8AKF2/261-397
KTENYFSALFPKIAELALKLPDCVKKTIPLLQSGHPAILTLSQLQIACLLANAFFCTFPHRNATAPNAEYHNYPSINFTSLFGKCSPRKKEKLRAIMHYFKVVTDTEPGGMVTFERRCLGAAEIPDWRRKCSPYRTL
>PARG-CAT_A0A0R3UD25/40-122
IVNFANRFLGGGVLRGGCVQEEILCCIRPEIIVGRLFVEALEPHEALIIEGAERFSRYTGYASTFQWTGNFDEAKDAGNTRRI
>PARG-CAT_Q75LD2/84-241
SRAQARDWFDHVAPSLARLLLRLPTLLEGHYRAAGDEARGLRILSSQDAGLVLLSQELAAALLACALFCLFPTADRAEACLPAINFDSLFAALCYNSRQSQEQKVRCLVHYFDRVTASTPTGSVSFERKVLPRRPESDGITYPDMDTWMKSGVPLCTF
>PARG-CAT_A0A0G4ERE7/82-170
NSTEYLEKILPVQAALLLDMKSLFPRPIAVLRKGMRTQEVLTERQCLTLISAGFLCLLPEPSDKLQSLNFRTQATKLRCLLNYFRRCLT
>PARG-CAT_A0A0G4ERE7/227-520
RLVTFHRRVLSSSVPAYEELWESPQQLLAFKFVDDVDACDANKDSSRNSRLINSHAPRLGGSVLEMGADSDEILMMEYPSMLAGLVLVEKLSASECVVVSGIQRYNLLKGSGASLRWLGDYVDECAPTTDGHVQREMAVYQIKSYKTQPLAQFSPTDILSELAAIHIAVHPTLGTTANKSWPPPQHEGEAAESAPAASAEPAVAEERKDSPQPGEQQSADVSAAPAGAEKPPVEERRAESPKSPSSDKTALPLPPKVPLFAYPPGCGAIYGGFPQLRFFLLWLASSCCERELLV
>PARG-CAT_A0A0T6B520/1-83
MDATKFNKASDQFHTSVILRELNKAYVGFHSNLAGKLAPVATGNWGCGAFRGDPNLKALIQLMACSAANRNMVYYTFGNVDLE
>PARG-CAT_A0A087UN53/72-277
MTEQERSKFLTETLSTMVSQALNLRIAKPPNGFLYSLKKEDSTFVLERPFIASLLANAFFSTFPKRNSKTHPTLQDFSFADFFTYLTKRSHQKKLKVLLRYFEKLDMQPKGMVTFVRKVVHGPSLPGWLCSDRPLVPLIVRPEGTLHEAEPHVFRAFPCTSLIGGDVLKTSTSQEAKLFFTFPELLVSLSFVESLGDDESLLTEGI
>PARG-CAT_A0A165NBE1/8-315
TWNVFREAIPHLVDLALRMPSLFPSASLDPLSIQRSRVTFSHAQIACINVHAFLGTLGMPEWNDWGGVNLYPHWFGAGVDTTRELRTSYIRITLAYFQQLDHYLQGEPVTFNLSTTAHGADANLDVPLVSLHIVELDEADDNPQVLSGLARYAQVVSAHRNIGFGPAATQEERVFASVPTLRVAPLFVPPLAADSALLISGGVRPLAHFRGHLRSARLVSIYATQPAEQSWLFMDAAELDAWIPPNDKDTLPDLHPRILQRELTKLLAGFSGLARGTDVVSIPWGCGAFGGDVRVKVLLLWIAASASG
>PARG-CAT_U6MSC1/4-83
NPNSQFQENKMKREVLKALLGFQGDPFEALLGEPKAPVATGKWGCVIFGGDNELKTLLQWIAASAAGRTLVYMAFGDKSL
>PARG-CAT_A0A0M3JLH0/32-132
ELAKEYLSSVIPFIAKLALSAPDLITQPLPILRHGQEGSVTMSQQQAATLLAHAFFCTYPNRNGHSGGELPIINFNRLYDLRTRGSVEKLKCIMHYFHQIS
>PARG-CAT_A7SZS5/1-59
GCVQEEIRFLICPEMILSRLFCERLDSNECVFIIGAQRFSNYTGYAHTFKWAGHHDDKS
>PARG-CAT_A0A0N7ZJ15/65-190
AFSSHPELLSLLPYVESLEDNEAITASGLCTYSIIHDLKNKAVFDATAGQQTTTANAATKTALTTTSAATTSPISSSSLQQVTQAQTAMCLIDAEDYSDLPIRQYEEDNVLRELNKAYLGFGQHYP
>PARG-CAT_A0A0N7ZJ15/969-1018
NGGLLPIITGNWGCGSSGGGDAQLKSMLQWLAASRSGAPSLVYYTAGASS
>PARG-CAT_K1PLK1/645-707
KRTQFFDVILPKTIKLALSLPHLITQPIPLLKREKNKSITLSQEQIACLLANAFLCTFPRRNA
>PARG-CAT_K1PLK1/718-767
PAGVVTFTRQCVDKFPDWKNLGDYLTDIHVSAEGTIEDDGDGLLQVITAT
>PARG-CAT_G4TFE3/107-501
QLVQRIVHAALQLPTLIPEGYLPVLGRSLGAQYSGSPTIQQVVTLTTEQVACIVCHMVLGTLPKPPWATISVEEGGGFSWDGPNLSPAWFADDGRGSKEIKSAYIRVLLAYLDATLPVPHSSDTPGRRGVDCITYQIVEGNFKETRDRGEEIEMESGNELVDILTSVLSEKPEGVFSTHTLVPLRIILLEQEEDDDHEECFTVDIASTIVCQLVSANSEIGFGPAATQEERLFGAVPTLLPAVLFTPRLRPTQGLLVSGDGINVFGHFKGHLRSARLERIYPRQAEGAEGGLFHSRKGRQFLFLDALEMDGELHGRDAELPLMERELRKLVVGFNALVRQPHSGIKESCDQSRSGVMHQRGKNHVVVVLPPWGCGTFGDDFKIKLLLIWLAASMV
>PARG-CAT_A0A183WWS8/1-67
LGGGILGTGCVQEEIMFALRPELLISCLFVECLDPDETLIIEGAEQYSVGSGYADNFCWAGDFDHSK
>PARG-CAT_A0A0L8FJM2/1-62
AYCGFHDHLQQDAGYLPAVCSGNWGCGAFGGDHQLKALIQMMACAEAHRDLCYFTFNDKRLA
>PARG-CAT_A0A0V0QK07/38-224
QEQSQFFFDKIIPFIADLALQSEFIFSESFLLLTQTSVIQQQNVQLSRLQVASLMSLMFLCANHLQQSQKLPEIFCFAKIFEHNRKYDSISKQKTEKLMFLFSYFQGLMELDQNSLENEQIIFIRQKIEENQNMDFWKFNSSLLTQVNVYQDGEMDDIESMTGQSGQYIKTIFANKNIGGSKLYQTM
>PARG-CAT_W4XXB5/373-455
DAEETMYFFDKILPEMVNLALQLPKLCTQAIPLLRRQITHCVTMSQQQIASLLANAFFCTFPRRNAQQKKSEYSRFPDINFNR
>PARG-CAT_A0A067QTD2/55-128
TRCERLSTYRGYSSTFEWMGNYQDMTPRDSSGRRMCSVVAIDALQLGNCNLQYTPSNLLRELNKAYAGFHCPEF
>PARG-CAT_A7TBX4/2-51
LQVDFANCFIGGGVLGCGNTQEEIRFCVSPELMISMLFMEAMEDNEAIII
>PARG-CAT_A0A0B1RY48/13-69
AYIGFFSNQQQLRPVASGNWGCGVFGGNKELKSLIQIIAAARTRRGLIYCTFHDKSF
>PARG-CAT_A0A183BFK1/16-316
KEQKWLRDILFPFIFRCAMNIEKFNTETLPYCFRYQEYNVSIPFDLAVSIVACSFMCLLPTHPTWSLLMNEANFTYFFASITDATCPQAQKLRRLFAYFEHCRLAECASSILSTRALRITRRVLPVTPPPPVVSSQNFECMRLCGNGGKRELVRAMSSVSLPYMLVDAYRSVEAVAHRLQIPMTHFVNAYVGGNVLRSDGPTDDSLFMRYPDLLTCLPLCHRLEDAEALWIDHFRGPFVENEDLPSDDVVFNPDKLKWRRLVCMNTSCFPNWAAELQYSDAYLINEITKACAAFFGVSQST
>PARG-CAT_K1QH14/172-259
DALDVQCHKVEEFADEVAKRVLETAVKFIIREMECFKKKDSGRPIATGNWGCGAFRGDVHLKCLLQWVAASYAGVPHLIYYTFHHEEL
>PARG-CAT_A0A0R3U4Z4/7-68
QAYCGFSDQLAPYRCLPKVVVSGNWGCGIFKGDKELKCLIQLMACAQAGKSLAYCTFCNEAF
>PARG-CAT_A0DVE9/162-236
FMDALYYQNWLTQFDQSFIQKKLLKGYDAFSLALEHLEIENISTGKWGCGIFHGDLTLKFLIQLLAFSQAYQDMI
>PARG-CAT_A0A0C2X9D8/131-433
KRVLDNILDTSLSLPAAFPSHSVHHLSCHNPIRTLSTLQVQSLVAHQLLGTLRLPRGNVWGTNLSCWYSSPQPMENAVIGYLTTLFQYFNERADPSIVVEYEFCSAPVPNEPYAPLYDCHNPAFRSLVLEATDIDSVPFPHGTIDCMLVSSNASPGFGAACTQEELVTAACPDLLPLGAILVSPPIPPAGALFTQNVTPFSRWTGQGRHARLISFLRDRPCSFLFVDAAELDHGSSGFPDLKPTILQRDLTKVLVGFAALRRRGISAIASPLWGAGSFGGDPIVKSIILSLAAAFIGIKVHLF
>PARG-CAT_U6KEL3/254-348
AEATNGGGIPASGDVDVRADFANKIIGGGILYHGALQEEIFFSVCPELLLLRPLSQHLRRGEAAHAFGCLRFSDYRGYAATFRCLLNKQTSSSSR
>PARG-CAT_A0A183CFC0/35-134
LFPRFNFTALFRRGTFRAVEKLQFLLHYFAQIQKCPPIGTFSVIRQCAERLPDGWEDAPLCGQLTALCEGRIEDEGAAHTQMDFANEFIGGGVLAHGAVQ
>PARG-CAT_H2XW90/4-52
EHSPAVATGNWGCGAFGGNPLFKGLLQLMAAATVGRDLCYFTFNDRELM
>PARG-CAT_A0A0G4ITH0/234-462
DAATRATFYADLLPSIARLAMSAPQVDHILRASTTSSIEVTRVRAAALIANCFLCTFSTSPEPTLRPFSFAFLFGSENLTVLHQQGPVRAKIESILHYLSRVLAHPPPANETLTVWRKALSSRIGHEELRASTARVRLSVPGASASTLLGSPVSIHVERVASSVVIAPALTLSSAPADLRFIEYPELLITSALCDPLQRFEAVGVDGVHRFVRLHGAGQFVRIADVVRE
>PARG-CAT_U6LB53/282-421
QQFIVPLMLREMQKVSAALHLADAYDLLPANLPAAAAAAAAAAAGAAAATDAAAAGDATGAGAGDAAAGAAAATDAAAATDAAAAAAAAAAPGEGRLLRPFTTGNWGCGYFGGDPQLKFVLQWLACSIAGRRMHYFAWGL
>PARG-CAT_A0A0B1SNY3/3-45
PVASGNWGCGVFGGNKELKSLIQIIAAAKARRGLIYCTFHDKP
>PARG-CAT_I7ME17/528-628
TIFEKENLVYTNIIAMSAIGYGNGQYTKDQIIFTLYTAYKAFRQALEITNLYYPNQKCVIHTGNWGCGAFGNNYQLIAILQILAANLAGVDKMYYHTFSQH
>PARG-CAT_A0A101G3E5/174-289
YGNEFAVASPEAVQRATKRIDPPTITNIIAMAAPTYRNGRYERSMIERILVTAYTGFAAAVAESRRMAPGAPVAIHTGYWGCGAFGGNRVLMSLLQLLAAGMAEVTCLAFHTANAE
>PARG-CAT_X6NP14/88-216
ALRKKFFAVILPYIIQSVLNTPKIFSKPLPLFQPQKSIAIHLSPTQCACLLSISFLCLHCRDNPCTTDPVSQQAEATFNDVNFGGERGFPGIFEINNASCQAKLCMILQYFEAIAEEKHNPVYYFIRLL
>PARG-CAT_A0A139AN14/121-440
CILHAACDLPTVFPLHSVPFLSHETTLVTFTPRQVDALLAHMALCALHSSPAGGDWGRPGFVSWYSGSNASKHTEAVTRYIEILASLFARGGYSRILGVPADQPWLTFALSTCSDNDPSPSDLHHSICPLFSISTVPFESHPSSSTTQLPPFMLIPSHRNPGPGPSATTEELILASSPALCLISLVCPSIPSHSAVVTSSVPVEAAWSGYGRTARVTQFPLLGISRRFVAADALELDAEFVGLDVGIPDLHHDFLRRELSKLRAAFNGAQQLHLSASHDAPPVIETPPWGCGAFGGNILVKAALLAVAAGMEDVQLRLFM
>PARG-CAT_I7MIM8/471-587
YGNNFQRMTKQELQKNMKVFDKNKTVSNIICMAAMGYKRGYYTQEQIKFTLETAYKSFYAARYITEQYNICHKCVINTGNWGCGAFGNNPECIALIQLIAAQLAGIEILVYHTFNKN
>PARG-CAT_X6N1H7/30-150
YGDQFEGASQTLLDNCCEAQVPPQINHIIAIACRAGFGTKYEEHEISDILLIAYTGFKAAKLEAQMYHQKVHGNGKCKVAVHTGNWGCGVFGGNVELHSMLQIVAAHMAGIDTLIYHSFDL
>PARG-CAT_Q22F10/198-310
YGNNFAKASLDYIDRMSQQIINDKPLTNFIAMAALGYGSGTYQTYEIEFLFQTAKNSFSLAKELSGDMEVELHTGNWGCGAFGNNRQLIASIQLFAAHLSGIENIVYHTFDEQ
>PARG-CAT_A0A139AFG7/123-264
LSIRSLVHLLSNALLLNVTVFRSGRFANIDLYHLLAVDHDEVGKERTLCLLAYLFYVYAANPSDLDTRVITFERVSYPETSLDDSFAPPAPLPSPSSISISAASMESLHADAFFDFANKRVHIHRIIASCTQEEVLFTACPE
>PARG-CAT_A0A139WI86/341-392
ENGLKPVATGNWGCGSSKCGDVQLKVIIQWLAASVAGIPCLKYYTCGHQKLT
>PARG-CAT_R1ERC8/327-484
LVCSSSSYGGGPVAGNSASEEEVALLTHPEARSDLCVAPALAVLVHGALRYCSCRGAGHSFAFGEAAAPETWRDAPSTLLWLDPLRRPSTAQFHPDAVRREVRKLAVGFSALRRQALPPSASPLVAASLWGSEGFGGGQPVARMLLLAAAASEAGVRL
>PARG-CAT_G0QQB5/147-243
LQIFDQGSQHVTNIIAMAAQGYKSGEYTFQQISFTLKTAYIAFKKAVEFSENKKCIIHTGNWGTGAFGNNLKLMFYIQILAGNLAGVDVLEYHSFSV
>PARG-CAT_A8ZXE3/162-277
YGNAFAVAAKEDVLNATRLINPPSISNILAMAAPEYGMGDYGMNDMAYVLTAAYTGYTAARQESHHLKASSPNTIIHTGFWGCGAFGGNRTIMTILQTLAADLAGVGLVFYAFNPE
>PARG-CAT_A0A0A6P2X0/196-280
TLTNLIAMEAPACGRDFYTQDEIEYILRTAFTGFSAAKIETKADETVIHTGFWGCGAYGGNRVLMSLLQLIAAVMSQVDRLVFHT
>PARG-CAT_I7MMA3/647-740
VNIISMCSLSYEAGSYTLNQIKFTFNTAYKSFREAYNTVKRLYSENNIPVIINTGNWGTGAFGNNSVLIAIIQLLAAEISQVDVLKYYTFDQKG
>PARG-CAT_U6MY35/138-248
HKNLAKSLLPFLASLALRLPDFFPNGIRHLGRDNPVVHLRRIEVLALLAALFFGVIFPRQRLLLQQQLQQQQQQQQQLQMNAPDMHYRGYFERAPKFQSLLQYFRQMQQTL
>PARG-CAT_E9GI87/22-67
LPIITGNWGCGSSGGGDAQLKSMLQWLAASRSGAPSLVYYTAGATS
>PARG-CAT_X6LLE3/31-108
SRHTTRTLSIHRHKVPSKVVTYLQSEEGLLTNQTPLCPVDLLVEGKIEDSIGDFQIDFANKFIGGGVFTGGCVQEVVL
>PARG-CAT_A0A0C2D0U1/31-94
NTMAGIAKLAANAKNAITAPIPLLLANHPGSVTLSQEQCACLLAHGFFCTYPHEDKTFNMINFS
>PARG-CAT_F8L652/257-395
TLKEDEIALITGAKRRGAFLANYCYGKRFASRSTDDVQGYAFKLDEAESRIFCMSAPKVLPEQVGKPYKKEDLEALFYRSYHAFSKIKALAKPQRIRIHTGNWGCGSSGHNPRVVALMQVAAAHLAGVDVLEYYPLEAK
>PARG-CAT_A0A0D2X464/227-320
SNIIAIAAQGYGFGEYALPVINFSFLTAYTGFAAAVASSWLRLGKPADRKSFKVVINTGNWGCGAFGGNPTMMALIQFAAAQAAGVDELIYSTV
>PARG-CAT_U9U8P0/230-348
PYYSNIIAIEAPKHGHGKYTFNTIKRILATGYSGFLAAKFESLVEKGILERNHEENQEHTKININEEESVPKPRVIIHTGNWGCGAYGGNITIMSCLQIAAAHLAGIDKIVYHAMGNQD
>PARG-CAT_G7YHB7/81-202
DKLHLSLVHFVNAYIGGNVLRSGGLQEDSLFMRYPDLLAALPLCHRLEEFEALWIDHYRGPFLPRYLGTNPCENFPEDLTKWRRFVLMNSSCFPNWASELQYSDACLISEVVKATAALYGVS
>PARG-CAT_A0A183WN62/1-93
LANAFFCTFPRRNCHGQEAETLHVKVQKLRCILHYFHRVLKHFPVGSITFTRRRLGDLAPDWLGSLITFDQLRLHVSATESITDAGPNTLQVR
>PARG-CAT_D2VKS4/50-129
TGLLSKVIPFIVKLVLESDKYLKPNSLPYLRRGNNLTVEITRMAAASLLANSFFCLWKRACYEECWEIFPSINFTDMYST
>PARG-CAT_A6G5H4/196-282
SNILAIEAPTAYRGAYTAKQIRFILRTAVAGYRAAALESAGALVIHTGFWGCGAYGGNRELMALLQILAARIAGVSRLVFHAFDSEG
>PARG-CAT_B4CUS9/208-283
YTEAQIHDVLETAFTGMRAAVLESSHISPGAKVTIHTGFWGCGAFGGNRPLMALLQLLAARLARVDKLVFYTGAQS
>PARG-CAT_Q23R61/210-314
PKLEETKNLINLICMSALSIFSQKGQSREYTEAEIVYTFETVYRAFYSAVQESKSNNQNVYVVINTGNWGSGAFGNNLVFTVLVQLAAAHLAKVNCLNYYPFDDQ
>PARG-CAT_D2VF45/179-306
KDYNIYGNNFAKASTDIIEQATTVLDMKTNRKSNILAISAPRGGHGEYKLGEVNFIFDTLYSGFKACCMDTEMYAQDPENPPTVVIHTGNFGCGAFGNNRELIAILQILAARMAGIKYLYYHAFSEEG
>PARG-CAT_A0A183SUQ7/137-351
EEQKNFFFSSLLPKILGYASEVENIFLTSPLTYSRAFEGMPCLLPVNVVFRIFRVNTQVAGGQFGRLLLPLSTVQVAKLQAILQYFACLSASEQQLLSSSSFRIRRRSLRLKPLNQPPMGAEAQPLLAFCGRQLVEALRGTHLPLALIDNTADKEIVSEMFDLPIIDFVNSYVGGGALRASELSPKSVYFRYPETLVALALCCRLEGPEALWIDN
>PARG-CAT_T1FC35/142-305
SKYFCEIFPHVIDRLLAIDSNDYAPFSIPDGNAIIKQPRTSIPQMLACCLLGLMPHQQQQQQLGQQQSQQHQQLGQQQLGLQQQQPYLDFTFKQLYSSVLGPNSLDACQRLQCIFQYFELLLRNVFSSDGEDVVYARQSLRSLPSLSAWLNSNNTLCTVCIVEE
>PARG-CAT_A0A142XA21/197-284
ITNVLAMEAPTGGSGRYTRSAIEYVLRTAHTGFLAARIESGRLSASPEVVVHTGYWGCGAYGGHRTLMALLQILAARTAQLDRLVFHT
>PARG-CAT_L8GFZ7/241-284
VIHTGNWGTGAYGGNKVLMALLQVLAARLAGVDKLVYHTFERQS
>PARG-CAT_A0A0K1QDW4/200-278
GMGRYSSDQIRDILDTAVTSFVAAKEESGAARVRIHTGHWGTGAFGGDRVLMAAAQIVAARCAGVDELVYHSLDEAAVQ
>PARG-CAT_U6GB22/6-149
FLEREPKLKAVLIYFDSMRKTMGSCWQEMLKDRDFTQASCTATCLCQEITFEGKTRSVSPANEIMSFYLHTPEATSFDKPEAERVSRNEVDVNTIITQPLPLPDATVDIYGDITKSDGDLQVDFADMYVGGLSMWAGHVAQEEL
>PARG-CAT_A0A087TTZ4/277-337
LDGDKDDPKKTSPSRWPVAAAPWTCCGDEGDSQLKSIILWLAASMAELPALILYTLQEPAL
>PARG-CAT_X6MGF5/140-204
EFAVNFANSYAGFGIAGTQEEMILGSFTEACVIVALAPSPMKYRQIIVIQNMYVIAKFQNYGRNL
>PARG-CAT_E9GI86/3-37
LIDAEDYSDLPIRQYEEDNVLRELNKAYLGFSQHY
>PARG-CAT_T1FIM6/17-63
YNDQLPSIAELALKLPQLFQKPLPRLVKGQEMTLTLIQLQAACLWSM
>PARG-CAT_X6NUT0/119-197
AASLFRETLPFVCKVLQMSQTLFPQKESAASPEDKEESKTVHPLLELFSQCNESLELTMGQCVFLLICMFFGVYEHSNC
>DUF2263_Q1CZB8/8-155
QETVDIIERGQYLAPSGQCVQLGEAVERAVSGTELYRPGDFSRLSFPTAANPSAPRIEVTAEKTGAAARRLVEAGASHVAALNFASAKNPGGGFLGGAKAQEEDLARCSALYTCLLTQREYYDVNRAEPSPLYTDHLIYSPDVPFFRD
>DUF2263_A9FXE7/145-293
AAETVQIASRGEYIAPSGATVRIRDRVLAAVKGTVLYRPGSLDAWEPKERLDRPTAIEVTGETTGAAGRRLIEQEGEARVMALNFASAKNPGGGFLRGAKAQEEDLARCSALYASLVEQREYYDQNRACGSFLYTDHIIYSPDVPFFRD
>DUF2263_D1AC29/47-197
AAETVEILERGRYTAPSGRVVPIADHVAQAVRGTRLYRPEKLAVLLEGLGAASDGAPTRIEVTEETTLAAARRLTGAAGDQVACLNFASAEHPGGGFLSGAHAQEEGLARSSGLYASLRAVPQFYAFHHRQRDPLYSDHLIYSPGVPVFRD
>DUF2263_A1ZV16/11-165
AQETLQILAQGKYIDQSQNTIDIKNSLTKSVDDTLLYTPTSFDEKVLVSSNQALKELDFDTQYEVTTETTLQAAKRLVEGENYTKVGVLNFASAKNPGGGFLGGSQAQEESLARASGLYACLEPQQEMYLTNRKRKTGLYLDYMVYSPDVPVFRN
>DUF2263_D3PWJ2/9-154
ARETVDIAETGEYRNAAGELVDIRDHVADAISGTRHYLPDDHLDVAQSPRSAPTIEVTDETTLTAARRLDTEGNTDTACLVFASAKNPGGGFLGGAKAQEEDLARCSALYRCQTTVPAFYEHHRLTRDLRYSDRVIYSPGVPVFRD
>DUF2263_B2A6S5/15-177
ARETLEIIDKGGYYNDHKEWVGLGSSIDHCVKNTRLYSPEDFSKIKDYASQKLASRKSASNASEISQLKDRVLEIALESTLAAANRLLQLGYHPVCLNFASAKNPGGGFLKGSGAQEESLSRASALYASISRQKEYYRQNKQYSSALYTDHMIYSPQVPVFRD
>DUF2263_Q9RD02/59-199
AQQTEQIVAAGSYRTSDGREVPLAAAVGAARDGTRMYGPGPVEVTVPAGARTAFEVTGESSLEAARRLGGDVAVLNFASARNPGGGYLNGAQAQEEALCRASALYTCLLRAREFYDHHRAHRDPFYTDRVVHSPGVPVFRD
>DUF2263_B9XNB3/10-156
AQQTVSILEAGHYTAPSGRKVELADAIKHALAGTTLHENEVSATVSISPALAQTKIEVTPETTFEASARLAAQPDGPIACLNFASAKNPGGGFLTGAQAQEECLARSSALYHCLLSQPAYYERNRANRSTLYLDLLIYSPDVPFFRD
>DUF2263_A0A0M1JDN7/13-164
AEDTVKIVRSGFYLTNSGTTVHIENLVQYCVQNTQLFEPTQLEQLRKNIAFNPSAKTDTKFAVVNETTLAGAARVLQTTGEPVLALNFASARNPGGGFLNGSQAQEESLAVSSALYESLLQKIAFYRKHRNSASLLYSDTMILSPDCPVFRD
>DUF2263_C7Q8K8/10-163
QNESIIAAGYYANPRGAHVDLAADVAAACRGTRFYTPEQTQQFLADQTALSAGGVARHETAFEVTGETSTQAGQRLVRDEGASDVAILNFASARNPGGGYLGGARAQEEDLCRSSALYTTLLEAREHYDAHRANRDTRYSHRVIYSPDVPVYRD
>DUF2263_A0A0N0UY70/10-164
AEESIKISEKGSYVSASGKQVSIAKEQRQSVENSILYTPEDFKGLFEKRDTLIQNKTPHDTVFEVKNETVLESIARISTEVPNEKIFVLNFASAKNPGGGFLNGAKAQEESIARSSGLHPSLMKHFKMYEINRKLTSCLYTDYMIYSPLVPVFRN
>DUF2263_A0A0T6A8A1/42-182
DTVRILHQGRYQTVPGSTVDIREALSKAVSATISYPPEALIPTAQPRVSHTDIQVRNETTLEAAQRLVTEGFPVAALNFASATHPGGGFLNGARAQEESLARSSGLYACLVNSPMYAFHRARHDPVYTDYVIYSPDVPVIR
>DUF2263_A9B5M8/10-153
AQRTLDALAEGGYVNAAGQAVDIRAAQHAAEQASTIIWPDTALAEARNASQQPSINVYAATTLAAAQSHAQTGQRVAILNFASAKNPGGGFLGGSQAQEESIARSSGLYPCLTRCSEFYRFHKQQNDLCYSDALIWSPQVPVLC
>DUF2263_V2YZZ4/24-186
AEETLEVIKKGSYTHNGTVYTLKDKVEALKRGTRYYAGDSLLSNWRHSPSAVAAAGGEKERSTSVSILEMTTLEGARYLSKNTTTPQTIGVLNFASAKKPGGGFLTGAQAQEESIARSSTLYPSLMTDIAQNFYNYHLKPKQKKNFFYSHAMIYSPGVVVFRD
>DUF2263_B4CZ92/2-148
AVETVAICEEGRYVTAAGVTVDIETAVREAVAETRLCVPGALHRPAPKSSPLATQFAVTGETTIAAMRRLSASGQGALACLNFASAKNPGGGFLRGSEAQEESLARSSALYRCLLAAPEYYERNRAANTALYLDLAIWSPEVPFFRD
>DUF2263_A0LKA8/22-164
EQTVAILSAGYYITESGVRVDIRRQVDAAVRGTVSYPPGKTPLGVSTRQGATMVEVRNETTLAAARALTASGLQTAALNFASATTPGGGFLQGARAQEEYLARSSALWACLRDNPMYAHHRAQRHPFYTDYVLHSPDVPVLRD
>DUF2263_A0A074LSS1/11-158
AQETVEILNSGSYHIGKDTVHIQPELQQAVAGTVLYKPDGVPVEEMRKVEAPHPTVLEVTNETTLHAAQRLLQAGAPKVAALNFASARNPGGGFLKGSMAQEESLAMSSGLYACISPLRAMYDHNTKVRTGLYSDYMSYAPDVPVFRN
>DUF2263_Q7ULC5/7-150
AQEVLDLIDAGEYRVDETVVRFAEQQNRAVQSTRLYRPDELESLRAEPAKVRQVVHVVDGTTQVVAQQLSGAGELALLNFASARNPGGGFLNGAKAQEEDLCRCSGLYPCLIEHMEYYEANRNQSSLLYTDHAIFSPKVPFFRT
>DUF2263_A2DT91/15-160
AKETIGIVKKGFYINSVGQKIDVSDQIKFSIENSKLYNLSYKFSLENAKTSENTVIDVIDSLTLEASKELVDKGIKTCALNFASARNPGGGFAGPNEAQEENLCRSSALYWSQIKHPEMYEYNRQSKSLSYSDYMIFTPDCPVWRQ
>DUF2263_D8QA69/63-216
ADDTLEALEAGCYSLDGRTYALKDAVKRSEQGTRYYQPDCALASWEISSPPSGSGRQTEVTLAEISTLEGARLLISQTDARVGILNFASATKPGGGFLSGASAQEESIARSSTLYPTLLTAEAQRFYRLHKKRDTEGYYTHAMIYSPSILVFRT
>DUF2263_A0A142XNP1/12-155
ARDTIDIITAGRYANRKDETVHIRHLVEFARESTLTYPPDERLPRFTPSERPTIVETVNGTTLEAARELVARGFRPVALNFASARHPGGGFLGGARAQEESLCRASGLYACISGNAMYRAHAHLGGGFYTNYAIYSPAVPVFKD
>DUF2263_F2UGI7/90-256
AQDTIRIMDVKKYNTDDGVEHDITASLNAAIQGTRVYLDERKFKTPPSNPAHILGCPDVKQCNASPPAGTAATTFEVTDETTVAAIERLGKTYKRIGVLNFASARNAGGGFQRGSLAQEESLALSSGLFACQTSPIGEPYYTLHNKVRDTRYSNTMLYSPAVPFFRH
>DUF2263_I4AF88/10-160
AKDTVEVIKNGFYINQKNEKVDISEIQEQAQKNSELFEANDNFMLEAHYEPLRSIKRKFYTQNESVMVVIDNLLKANNKPVFCLNFASAKNIGGGFLTGAQAQEESIARVTGLSACCFEFFEEYYQFHRSRKSMLYTDTMIYSPNVPIFKN
>DUF2263_Q9RZM4/10-159
AQDTLNILRTGQSVTGSGPVRLPGLAAMRQGTRLFTPEQGEDLREALRRRRGSFQTTCEVTSETTFAAARRLREKASALAALNFASAKNPGGGFLGGAQAQEEDLCRGSGLYFSLTSPQAEPYYAVNRQSHSALYTDHLIYSPQVPIFRD
>DUF2263_A0A0F0CD72/7-157
ARETLEIMKRGTYEAHGTTIDIIKQHRASVDNSLLFTPEQAETLAATYVKREPPGRLPVMRTMNCSTVDAVLRLSREGAVTPGVLNFASAKNPGGGFLNGAMAQEESIAASSGLYQTLTRHPEYYQNNRNCPSMIYTNHAIYSPEVVFFRD
>DUF2263_G4TYZ2/61-225
AQQTLDVIARGVYTSPSGQVIHIRHIVEMSMRGTLFYSPQAFDNWETLRTPSGLNPIHTRFSCTERTTLQAAQEFANEARQVAAQARSNAPPRVGVLNFASATKPGGGFKNGAKAQEESIARVSALYASLTTPTGLQFYKRDARRRQGPTYSDAMVYSPHVLVFN
>DUF2263_A6GKG9/7-160
ARKTLALLEVGGYETSDGAWVELGPQLRAAVAGSELVRPKQLAALLEREVEGASASPPTIEVTAETTQIAAHRLMIDEGVEALALLNFASARNPGGGFIRGAKAQEEDLARASALHACLLAEAAQPYYRINRVEKSTLYTDHMIWSPRVPFFRT
>DUF2263_I4AF97/10-160
AKDTVEVIKNGFYINQKNEKVDISEIQEQAQRNSELFEANDNFMLEAHYKPLKSVKRKFYTQNESVMVVIDNLLKVNNEPVFCLNFASAKNIGGGFLTGAQAQEEFIARVTGLSACCFEFFEEYYQFHRSRKSMLYTNTMIYSPNVPIFKN
>DUF2263_A0A0F6W133/18-161
AEETVAILRAGRYVAPSGREVDVERAIGDAIAGTTLHTPERPPPRAIPSARPTIITVANETTLAGARRLHDEGRRVAALVFGSARNPGGGFLGGSEAQEESLARASALYACEEGSPFYQHHRARRDPSYSHHVIHAPDVPVLRD
>DUF2263_A8N1K0/157-334
AASTLDAIDEGSYECDGKRYQLRDTVDDMIQKTEYYPPESELKEWRTGGLAKHLKTVGERVWAPLDEHSRGEADVSLSEQSTLEGARYLYAILDSLPDEEGVDKRIGVLNFASAKKPGGGFINGARAQEESIARSSTLYASLMIDVAQKFYELHNKDPRQGYYTHAMIYSPGVQLLKD
>DUF2263_A0A0C3BYQ8/22-182
AAQTLEVLEIGSYTLPNANVSRDLSAKIELLKTGTRYYPADSHLSTWSAPHPQHVTPTSVQISILEKSTIEGARALSSTLSSQGLTDKIGLLNFASAKNPGGGFINGAQAQEESLARSSTLYASLMTSSAQQFYTSHKRDPQAGYYSHAMIYSPGVVFFRN
>DUF2263_B8P943/463-618
AEETLDAIERGHYVLDGTQHDLSAGVALSRRNVKYYSPDSLLSGWSTMRPPGRTTPAEISVLEVSTLEGARLLSAQRSDPARRVGILNFASATKPGGGFKNGAQAQEESIARASTLYPTLVTPLAQTFYALHLAGGRGGYYTHAMVYSPGVTLFRD
>DUF2263_A0A0L6WKP6/25-180
ANDTLAAIKIGSFVLNDVTHELQSKTEDSKKRTTYYAPDSLLSTWSTSPITLDVATLTEFLILEISTLEAARLLVTPTGTDEKVAILNFASAKKPGGGFLTGAQAQEESIARASTLYPTLMTSQAQNFYTLHNRNPKGGYYSHAMIYSPGVIVFRD
>DUF2263_A0A0C2WGS0/4-160
AKSTLKAIEAGSYTLNRVTYDLSKQTKESERNTQFYNYNDPDLSKWRTTIPSSLSLRTQISILEISTLSGARHLRTLVADANARIGILNFASAKKPGGGFLSGAQAQEESIARSSNLYPTLMTSTGQQFYKLHKATPKGGFYSHSMIFSPGVVVFKD
>DUF2263_R1F8H0/140-281
STADICSEGVYTTERGTVVDVTERMQACVDGTTMKLPARAAAISAATEIEVVNEGTLGAARRLHRMGHSVVALNFASARNPGGGFMSGAEAQEENLARNSLLYAALTSEAARPFYHAHNNGERNGGLYSHAVIYSPAVPIIR
>DUF2263_A0A067M2A3/18-187
ASETLDVLRTGSYSIHGGQTHGLSHNIRISEASTRYYSPDSPSLSGWASSSRGQGILTSRPAQTALTTETAILQISTLECARLLHNIHENNASGRGKIGVLNFASATKPGGGFINGARAQEESIARASTLYPTLITRTAKEFHQLHKRDERGGFYTHAMVYSPGVVVFRD
>DUF2263_A0A0K1QEI3/17-160
EVMGMLASGRYRSAAGVEVDVRDAIGNAVARTIDYPPADSLGFEPSVGALRSPRLRVVDGTTLATARELAGDGLDPFILNFASAKNPGGGFLGGAQAQEESLARSSALYACIHRSPMYAHHREISDCLYTSWMIYSPGVPIVRD
>DUF2263_A0A0D0BEH7/29-189
AQSTIDAIENGTVIISDVSHDLAAKVNFSNHNTTYYAPDHLLSTWSTSHPPRNSTATNSEISILEISTLDGARSLFNTLSSRSTSFGRIAILNFASATRPGGGFLNGAQAQEESIARSSTLYPSLMTDSAQRFYRLHTRDRNGGFYHHAMVYTPSVVILKD
>DUF2263_A2G2A2/18-164
AQSCLRACVNGFYTNYKGERVNIEDQINYCLANTKSYPPNYDFKEISHDGNCKGIIEIRRESTLDALYRLREIEGKESVCGLNFANPSSPGGGFMRSARAQEETLCRSSALYYSLIQKLDFYEYNIRAGDLFSSSYCIFSPECPTWK
>DUF2263_R7SM13/12-174
AQGTLSAIEKGSYNLHDTTYDLRISTELSKRNTSYYAPDSVLLSWASGAPHVPADNPNVVLLAASTLEGARFLHALLRTAETPDRTNAPKVGVLNFASAKKPGGGFLTGAQAQEESIARSSTLYPTLMTRTAQAFYTLHNRDAKGGYYTHAMVYSPGVTVVRD
>DUF2263_A0A1B7N5Y0/29-189
AKSTLSAIENGTVTIADVSHNLAAKVNFSNHNTRYYAPDSLLSTWSTSTPPDPSTATKSEVSILEISTLDGARLLLNTLSSRSTSFGKIAILNFASATRPGGGFLNGAQAQEESIARSSTLYPSLMTDSAQRFYRLHNHDRKGGFYYHAMIYTPSVVVLKD
>DUF2263_A0A067M8M5/18-192
ASETLSVLEAKSYTIPGNGSHDLRRGMDASEADTRYYSPDSSALSGWSSHAGGGTFSKYFTAPKAPAAAPTAVTSILQISTIDCARLLHNIHRNNNPDGHDKIGVLNFASATKPGGGFIGGARAQEESIARASTLYPTLLTNDAQEFYQLHKADERDGFYTHAIVYSPGVVVFRD
>DUF2263_J4HWZ2/25-180
AKETLEAIDCGHYVLNGTMHDLSAGLTLSQRNTQYYAPDSLLSAWFSTPAPGNPASTEVALLEVSTLEGGRLLATMLQANQASKIGALNFASAVKPGGGFKSGAQAQEESIARSSTLYATLMTPLAQTFYSVHNSDTKHGYYSHAMVYSPGVVVFR
>DUF2263_A0A166CN32/102-254
AEETLAAIDAGVVDLPGGASHPLGPRLAKCIQNTRYYPPDSSLANWNESRPTTQSTTAPTIIELTTLEGARLLLSEGCARVGILNFASATKVGGGFRSGAQAQEESIARSSTLSCSLQCPEAERFYKLHSRDKRGGYYTHAMIFSPGVTVFRD
>DUF2263_A0A0C3B843/19-182
AEESLSVIESGSYTLPNSDVTHNLCSKIESLKSGTRYYPPDSPLSNWSSPESSPLRYAASTPTDVSILEISTMNGARRLSSILASENLTDKLGILNFASAHSPGGGFINGAQAQEESLARSSTLYPSLMTNTGQQFYALHQGDLKGGYYTHAMIYSPGVVFFRD
>DUF2263_D2VVZ7/84-254
KDTMLSLQRGFYYNSKKEKVSIRNLDKEIYEQQLAKNKLYQFNEIEKIVFNSTSTNQQFATTIEVIKEDCVETIFKLHKNGMNPVVLNMASKKRAGGGFETGQKSQEEALFRSTNYIYSLLDPNDIFKKFNPNCKKPSPDQQIVSVIGPDQFYPLSDYDIIYSPNVQLLRH
>DUF2263_A0A0C3B4V6/22-183
AKTTIRAVNRGEYTIHDTIYMLHSHAAVQGTRFFDHDSSSLSNWQSSPSVLFGNRRSQQSHISILEISTLRCARLLTNILRLRPANSRKVGVLNFASATKPGGGFLNGAQAQEESIARSSTLYPTLVSHVAREFYEIHNDDPTNAFYTHSIIYSPDVEVFRD
>DUF2263_A0A0H2SDN3/21-202
AQSTLKAVEQGSYVLEDVGEIKLSETVAKCVKNTRLYQPNSELSKWGNAGTVNLPQASAANGSEEDTSTKKGCETFMLHISTLEGARLIASMTSKDGEADVELERTQDRIGVLNFASAKKRGGGFLNGASAQEESIARSSTLYPSLLSDTVKPYYTLHASDPKGGYYSHNMIYSPDVLLLRD
>DUF2263_E2LHI9/24-164
AEETLEAIKKGSYTHNGTTYTLKDKVEAMKRETRYYAGDSLLSNWHHTPSAAAAGAGGEKERTASISILEMTTLEGARYLSTNTTTPQKIGVLNFASAKKPGGGFLTGAQAQEESIARSSTLYPSLMTDIASKFYNYHLKP
>DUF2263_A0A166RP10/19-190
AEQTLQALEDGSYTLPTSAVPRNLAVKIQLTEAGTRHYAPDDAALSAWSTSTNTLGPPSTPDVVTELSFLEISTIDGVRLLASTLPPPPSTSPNLAAEKIGVLNFASATKPGGGFLTGAQAQEESLARSSTLYRSLMTAPGQAFYAAHKRNSKGGYYTHAMVFSPGVVFFRD
>DUF2263_A8NJG3/69-234
EKASRTVSSRAYTFQGTVNDLGDALRDSKENTQFFSPDSELKDWGRGRPSTDGTTAQVSVLNITTIDAARLLHNSFRFTTPPDRPYPSYPRIGVLNFASATKPGGGFRNGIDAQEESIARVSTLYHSLDTREGKRFYRTHTDKSRRDPDFHFYTHSMIYSPHVIVF
>DUF2263_A2ELL6/20-165
AKSCLDACVKGFFINGEGKEININNLLNNCLANTKAYAPDYQFHVIPVGGEDCKIEIRNESILDAVYRLVITEGRQNVCALNAANAFYPGGSFRTEARAPEETLCRSSALYYSLIQKPEYYDYNMMKGSKAASNYIIYSQDCPTWK
>DUF2263_M5FSJ6/126-284
QEYMIRAAVDASVGATEFLADDDPLLQNWEELSLDADEQEDTVSGEDGDSSLALQLRLPTNFGIFNRTTLSAARELRKQHPSRLSRIGVLNFASATKPGGGFLNGAEAQEESLARSSALYESLMSPQGQKFYELHKSVRTDGFYTHAMIYSPGVVVFRD
>DUF2263_A0A165Q6H4/15-165
AGETLSAIENGSYMLGTSAYRLAPAVAAMTQNTIFEAASTPLANWQHRTSHVTAHTTRTSFAISEVSTLVAVRKLAQDPAATVGALNFASAKHPGGGFLTGAQAQEESLARSSTLYCSLTCPVGAQFYAEHKEPGYYSHAMLWSPGVLFFR
>DUF2263_K1VHK6/67-221
GNVHVDLQAYVARCKRLTRSYTVDDTERILTKQRALPHTTTTTFEVSSESSMAAAQRLAGHRTSTSTSGASSSACTSAPSNGRVCVLNFASARHVGGGYLTGAKAQEEDVCRVSGLYSSLLCAPDFYAAHKARGAENLRYSHRMVYSPDVPVFRD
>DUF2263_D4JUK8/20-149
KSNPTLKAAVSNSVANQKFTAADETVELPQCAGYTPTVTVSGKRSLEAAVEYAKQGMKTCVLNFASASNPGGGVTHGSSAQEESICRCSTLYPCLNTGDMWSCFYTPHRQAENPLYNNDCIYTPDVYVIK
>DUF2263_A0A0L0DEL4/48-179
TVEIGHLVEAARSGRVEYGPKDDVVSEWDAIRGEAAEVETVFEVTPESSMKAARRLDAAAPGQVAVLSFASAKNPGGGVLKGSKAQEEDLCRASALYKCLLGAPGYAANKANDRRGLYTDHALYVPQVPVFR
>DUF2263_A0A165GSU9/17-176
ASSTLAALGRASIGVDGKKYDLRQALAELRSSTELEPADSPRLASWNDLQTDHSARSRNTTLLFSQTSTLRALRRHATATTAGPTGSIRVGVLNFANAEHPGGGFEHGAQAQEESLVRSSTLYASLTSDIGRPFYSSHSTEPSGLYTDAMIWSPGVLFFR
>DUF2263_R7AP36/50-192
ENVEVFEDTKRLCETNGKIKEALAQSVKNQKLILEEEELSAVDKTRFSDEAKIIVSAKRTFEAAAGYAGQKVAVHNFASATNPGGGVTRGSSAQEECLCRCSGLYFCLSVPEMMKGFYYPHRNVKNPINNADIIYTPDVTVFK
>DUF2263_A0A0C3F5J6/16-172
AKSTLEAIERGEVLVRGTVHKLRTLPAVQGTQFFEPNRLNNWKSFSTIRLGHDPAYISILEISTLRCACLLSNICWNSQTDCGAIGILNFASAITPGGGFLNGARAQEESIARSSTLYGTLTTDAAQQFYRLHNDDPSNSFYTHSIIYSPKVEVFRD
>DUF2263_A0A165ZAK7/17-176
ASSTLAALGRASIEAGGKKYDLRQALAELRSSTELEPADSPRLASWNDLQTGHPAPARTTTLLFSQTSTLRALRRHATATTAGPSGSIRVGVLNFANAEHPGGGFEHGAQAQEESLVRSSTLYASLTSDIGRPFYASHSTEPPGLYTDAMIWSPGVLFFR
>DUF2263_K5Y0I3/13-186
KSELNDSTKRFDLKSNIEQLQRSTLYYGPESELISWSTPSSTLKSSSDLTPTKIWATEQSSLDTARELVQKFGSEPDSQSAGGVNAATGGQGTTRAHAIGVLNFASARNPGGGFLNGARTQEESIARSSTLYQSLTCPVGRQFYTYHHEITAGKNDGFYSHAMIYSPSVRVFRT
>DUF2263_R7IPT8/5-147
ENVQVFQDTEMLCKTNQILIESTKNSVKNQKVILEGDDLPEIDKNRFEQDADLIVSKKRTYEAASAYKELKTAVHNFASASNPGGGVTRGANAQEECLCRCSNLYFCLNGPDMWNAFYMPHRQAHNPIHNDDIIFTPGIKVFK
>DUF2263_R6P8T0/10-158
AKENLEIHKNECYFVNQKKIDISKDLQYTKNNTFVYSDSYEKADVLSTVKPQEVVSNIKVTNQDSIDAVVDQISEYGSSCVLNFASATHIGGGFINGATAQEEAICRRTTLYNSISNKSDLYNWSRKNLNNYLFQNWCILSKEVDIIRN
>DUF2263_A0A0C3QU37/2-100
AEVEFVEQSTLAAARSYATQKQCEGRVGVLNFASATKRGGGFKNGAQAQEESLARASTLYSSLTQPVANKFYETHIKSDHKGFYSHSMIYSRNVILIRD
>DUF2263_R1BGS7/321-421
PISAATEIEVVNEGTLGAARRLHRMGHSVVALNFASARNPGGGFMSGAEAQEENLARNSLLYAALTSEAARPFYHAHNNGERNGGLYSHAVIYSPAVPIIR
>DUF2263_R7BKK7/5-147
ENVEVFKDTEKMVRMNERLKSSVQASTEKQRLILEKDILPVQNLGKYKAEAKVIVSKKRTYEAASAYIGKKTAVHNFASASNPGGGVERGASAQEECLCRCSGLYFNLNIQKIWDGFYGPHRAAHNPIHNDDIIYTPDVTVFK
>DUF2263_A0A0C3QVE8/40-199
AQHTLAILQARPPLYQATDGRAYDLSVICNYLLDGTTFYSKNDEEIASWSNPTQPRTLFSQATTISVAERSTTAAARYYAAQYNDPDRIRVACLNFASPKRPGGSFREGTSAQEESLARSSTLILSLESATARPYYEERTRDGLHSHSMVYSPGVAFIKD
>DUF2263_A0A0H2RU31/21-218
AETTLNAIDRGSFILEDVGEIYLTESITRSVENTRMYGPESVLAEWTTRSGPRNSSLSHQTSSAAERRKEAEERAANLKKKECKTIVLHTSTLAGARLLASTTSKDSAGKAHGPSGVELEREENMIGVLSFADAKKRGGGFLNGVSAQEESIARSSTLYPSLSCPAAESFYNLHLHDPRAGYYSHSMIYSPNVLFLRD
>DUF2263_A0A166RNV3/101-176
TENIGVLNFASATKPGGGFLTGAQAQEESLARSSTLYRSLTAAPAQAFYAAHNRNSRGEYYTHAMALSPGVVFFRD
>DUF2263_A9UVI9/41-164
CLRAREQTQSYLPDALPVPVSQPAAAGPTGRIEIRLGTTLSVTRQLHAEHPHLKMAALNFASAKNPGGGFLRGASAQEESLCRHSGLFVCIRDNPAYGLARRDNRRALYHDFVIYSPAVPVYRD
>DUF2263_A7SB20/49-191
QGTLQACNDFEYTLPGGRRVSFGSFESVCKAATQTKPYHDASVTRVESGITTSIRVVNGDCLEEALELKRQGFKPAVLNMASPKRPGGGYLTGAGAQEENLFRRTNYVQHLADPDKKFDPNRDWHFRLPEFSCVYSTDVMVFR
>DUF2263_A7T4A1/49-191
QGTLQACNDFEYTLPGGRRVSFGSFESVCKAATQTKPYHDASVTRVESGITTSIRVVNGDCLEEALELKRQGFKPAVLNMASPKRPGGGYLTGAGAQEENLFRRTNYVQHLADPDKKFDPNRDWHFRLPEFSCVYSTDVMVFR
>DUF2263_L8GZD2/51-194
EDTVRCCEQLSYRLLTGEQIPITTAQALQEQVKACELHTLRELSVKQRRFPETHYEVVEGDCLEAAIDLKLNRGLNPAVLNMASHRRPGGGYKHGAGAQEENLFRRSNYYQSLEDPKKIDAGRRWGYPLRDFSGVYSPSVRVFR
>DUF2263_D4S7Q5/10-154
AEETIQITHQGRYQKHGKTILLPKEDYSAAILIDAKEAKRCGEVVKNGCSISDTPDIYVLDADSFACAEGMENVLVMNFANAHVPGGGVRNGANAQEECLCRESTLYHSIGGDVAYEMYDYNNRRKNACDSDYMILSPHVCVFRN
>DUF2263_R6VCR4/21-152
LQDATLEAIDNTCVLKENIYEEVFENSNVKIKERPEDADVFVEVNTTFATAKEYLQDGKVAVLNFANPIRPGGGVQNGAIAQEECLCRSSNLYCCLREEKVFEDYYLYHRKMDHYLSTDRLIYSKDITVFKN
>DUF2263_E0S3P6/23-149
TLKSSVRKSMASSSVYWEYVYPKYDEGSKKTVVTVSDKKTVKAAQDMYAANLNKKIAVLNFANAFTPGGGVTRGSRAQEESLCRSTTLYPVLNSREIRDSFYGYHCELGIPVATDSLIYSEEIVICK
>DUF2263_A0A0D0QKN2/12-153
ETMKLCKENSTLSQAIQNSIRNQLIIWQEDNIADIIHRYNKPANVVVTINRTMQAAKTYVQNGKKVCVLNFASSVTPGGGVVRGTTAQEESICRISTLYPAIADKTVEDFYMKHRELIRQKKMGRENLDDCIFTPGVVVFRE
>DUF2263_A0A1B7NFK8/2-153
HDISSQIILSKQGTTFYPHCLPSLADWRKPPTVSPIRTKPTSISFVASSTLMAARQLHERRQDLTFSSPYTLSTTSIGVLSFASPKRPGGGYLHGGNEQEEALARSSSLVASLQTDPGKEFYTTHRKFLSVDGAGIYDHSMVYSPGVVAFRQ
>DUF2263_A8N1J9/18-181
ADQTIEVVRKQQIWDRVNRRTYDLKPSLEYMLKKTTVYMPDDFGSSFYSPSGSSSSLRWLALSTAGVKRDMPGGIGVLNFASATKPGGGWRNGARAQEESIARSSTLWKSLEGSNAQPFYELHKSIEASWANAARGGGRIGIGKGPGWYTNAMVWSPRVVVFKN
>DUF2263_R7SQY1/64-207
HNIAAAVMLSNNRTIFYPHYSPALAQWPEAHPTVLFPPTQIEFTRSSTLNVARNLVTTRSQDPLKSTDIGVLSFASAKRPGGGYLHGSSEQEDTIARLSSLVASLASPAAKDFYKEHRAFRNEDGSGLHDHSMVYSPGVVVFRK
>DUF2263_X6PCV2/27-122
KSTLEILEKGYYTSKQGEKVDIRLPLEKSIKETTLIGEENFVYQHALKKDKWNPKEMLVDVTHETTLEAAYRLKVTQNIRNVTLLSGGFLGGSQAQ
>DUF2263_X6PCV2/147-195
KEESLARSGGLYHTLTKYQNDFYNHHKKIKSLVYSHKIIFSPNVPFIRN
>DUF2263_A0A074RR53/143-384
YSTPEGTTVVVRDCVKESTRNTLYFGPNDLPAPQPMEEALAGRLAQLDAGETAQMAGPDLVKQRHESPVWDIEEVEMETDRPSAVLDVHSQTDFTPVGSRTRFTILERSTVGGARGLGAVPDGRPSSLDGTWHLPTSGDNRLSRTGVLNFASAMNPGGGFVSGAQAQEEAICRASTLYASLISEPAESFYGYHRRARGNANRGRGRGDTGFAAGDLPDRAQYERGVYTDSMVYTPGVILVRD
>DUF2263_F8L790/108-253
EETKQALDQGFYLLPDKTKVCLNLEPMKKSTKVWTHNDLHAATDLTGLPTYKTIFETLDSDTIVAGLKLLDEGLNPLLLNMANRYSPGGGVTRGCLAQEEELCRKSALYASINPPDNPHIATQMGKHYLIPEHGCIYTAHVPVIRE
>DUF2263_D2VUB9/68-238
QTIDICRDQYYLYNFKNHRNSKNRIDDDEIVEKVSLKEELMIQSSVGTLFIRNEGQVIPTLNSSDNSIQEKTRVLVINGDCVDVAFKIQDELVKSGKMQNERVAILNMANPNTPGGGYQSGCGAQEENLFRRSNLYQCLDNKVDQLDKHRKWSYPIGHESACFSPNVLFFR
>DUF2263_J0D1G6/6-164
AHETLSILQSGAYVDANQRRVHYVSSPTTDSFNQTVLYPSDSPHLAAWEHKAQRHLPDFSEETDFEFRQASPVAAALAALADDGEGVGILNAGSAKHAPTSFLSGGDDPEAVLLRSSTFDAVQRSPAAMEWYRTHRADNLGGVMSNTLMYTPNVQIIRD
>DUF2263_K0SCT7/44-238
AKETIQVSKVGYYTNHKGEIVHVKEALDRAVDNCVHYPHDFNFKAAMSKLDDERSGLDAFSEERGSNVSSSLLTMSPSQRFPRTSFIVVSASWLQAASELSKACGANIRGTSTQVPRERGTVGVLNSASATTPGGRFLKGTVSQEDCLCRASLLYACISQPKFQSDSRFYGKNRSFRYGSSNCVIFSPDVPVIRE
>DUF2263_X6MGX1/79-278
QTLRVLQKGEYTTPDGHVVQVLKKKKEKQIVPCDFLVLDTKKYNITYLNSKKELKWMAENTKYYGNDDIKEIKEIKEKKEKKAEEEKTDEQIEKESSQWNEKYGCEIYVINGDSIDVACNLLFFGFNPVVLNMANDVQPGGGFLRGASAQEENLFRRTSYVCSLLNSRGGFSDSLEKNRKWKYPIQEFGCVYSPKLWVFR
>DUF2263_V2XY19/33-182
AGETIRITNDGGYELNGKHISLVGDDFSTVQVLSPKILESIEKDKDKFFDGELRGSYWATFFLIDCDSYEAANLGRSDTLVMNFANAIHVGGGFLNGAMAQEECLCRNSTLYASISSPKAREMYDYNKKHINAIDSDYMLLSEDVCVFRD
>DUF2263_D2VCH5/145-276
DDLMESCVNTKFYSNHSAAQSILETLKTPKLFKNTQVLVMEGDCLEAALLLQKNAKIEENIVRKVAVLNMASAKRPGGGYKTGAGAQEENLFRRTSLAFSLEDIEKWDKKRTGKYPLDEFGGVYVPNVTVIR
>DUF2263_A0A0D0B1Y2/125-285
HTMTATHVTYDISSQIILSNQGTTFFPHCSPSLADWRKPPIVSPTRTKSTSFSFDDSSTLTATRRLHERRPDLTRISPYTLSTTLIGVLSFASPKRPGGGYLHGGNEQEEAIARSSSLVASLQTDRGKESYATHKKFVSTDGVGLIDHSMVYSPGVVVFRQ
>DUF2263_J4GCM5/122-267
HDISVQVIFSKQSTVFYPHYCEMLAHWAHKRPSVPPAKTILEFSPHSTLTVARRLAMAASDYGLSSFPTPSVGVLSFASSKRPGGGFLHGGNEQEETIARLSSLVASLGVPAAQQFYKEHRRHWAEDGSGLHDHSMLYSPGVVVFR
>DUF2263_D2V883/114-252
KKKNVELKEHVLVNASINSKYYRNELLDVSDKVGNPEKDTQVLVFNGDCLDIAFHVQDLLMKEGQLGKERVAVLNMANPEQPGGGYKTGCGAQEENLHRRSNLYQCLDNPVDRIDKKRTWSYPIGYESGVFSPDVTVFR
>DUF2263_A1ZTU7/54-203
HTVEVIKAGQYVANGKTIMLKDFTDLLHIWQDSKFYPDTHTLVLPEITTPYITAYQVIQADCIEVGQTMQKLGFNPVVLNMANGNTPGGAVIRGAGAQEENLFRRSNLYTSLYQYADFAPQYGIHKHGKHRYPIPAQAGGIYSPDVLFFR
>DUF2263_B8PI13/117-263
HDISMQVMLSQQGTTSYPHYSTALAMWSQKPAFTATRSATTFEFTQHSTLTAARRIALTTPDLHSSNHSQTSLGILSYASRRRPGGGYLRGGDEQHERIARHSSLVASLTAPAAQEFYKEHRTFWQEDGSGLQDHAMVYSPGVVVFR
>DUF2263_D2VVT0/106-249
GEFSLDKKKRIELSEKILVNASVKSKYYKNEGLEVSEKVGDLEKTQVLVINGDCIDIAFHIQDLLIKEGKFGKERVAVLNMANPNTPGGGYKGGCGAQEENLHRRSNLYQCLDNYVDKIDKTRTWNYPIGYESGVYSPDVTFFR
>DUF2263_F0Y7Z6/376-475
VARPVATAPVATAFSVVAASTLVACRDFPDACALVFASAKHAGGGFLKGAEAQEECVARGSALHAALTASQCRAFYIRHKTKGLYTDAIIYAPDVPLFRD
>DUF2263_X6NZI3/147-283
KEDHIKATEPITLDEEKREEVSTLASIIKKGEQIKIKRADKKTRIFTTNMDCLDVCEILYKKGLNPICLNMANERTPGGGWKSGSGAQEENLFRRSLYQVSLIDNVHTKKKQENTLKKYPIPEFGCIYSPNVTVFRH
>DUF2263_A0A0C3B544/134-283
HDIAPHIQLSKQLSTFYPHSSPSLAEWRRRPNNVRTVQTSFTFTPSSTLTAARTLHLTYPSLTNFPVRALPTCAIGILAFSSPKRPGGGYLHGGNEQEEALARSTSLVASLDTEQGREFYKTHKQFSGVDGKGIYDHSMVYSPGVVAFRK
>DUF2263_A0A0H2RNR3/8-156
QENTVQDISARVVRSRQETAFYPHQSPLLANWSKGQPLSSRPSSSTDTKFVFVSSSALSTAQMLASNSEHFDGSIGVLNATSPKKPGGAYLSGGFAQEECLARQTTIIDSLQNSEAGASFYAEHRSASDGSGFHDHSMLYSPHVVVVKD
>DUF2263_B8P5E0/117-263
HDISMQVMLSQQGTTSYPHYSTALAMWPQKPAFTAPRPATTFEFTQHSTLTAARRIALTMPDLRSSNHSQTSLGILSYASRRRPGGGYLRGGDEQHERIARHSSLVASLTAPAAQEFYKEHRTFWQEDGSGLQDHAMVYSPGVVVLR
>DUF2263_A0A138ZZQ4/161-287
LADNVHATKYYNATPPRVPLLDADRKRPPIRVEVIRGDTLDVARQVINEGVEGNDPVRPLILNMASHKRPGGGWRTGARAQEEQLFYRSTYAMSLEDTLHLDTGRAWRYPLPPTAGVYSPGVLVFRE
>DUF2263_I1RGB0/81-196
IDATKAERHFYSTLPRLNAADCPRRTASGQTTIRVMNDDSFNAAIALDTTKGPTSGRVAVLNMASHVSPGGGWLKGARAQEEALCYRSSLYLSLHRRYYPWKQRMGIYTPNVVIIR
>DUF2263_A0A0C3QSD8/20-185
ATETIKAINDGNYRTHDGRTHQLSLKNRQLQANTIYFGPQDPVLSNWRVPDTDSKEAQPDRNVPTDIHFKLQTTLAAAREWAEHPSASDENKIGVLQCGDAVRPGGGFENGRHECQETSLARGTNITHSLNGSSARPFYTLNQGNNFNGYWSDAMIFSGGVTLLRD
>DUF2263_U9UJD2/21-133
PGYVNKSGKRMDLDPFNISIEISKSKLYKTGTSIFRPTVPQIQPNPKIQVVDGDCLKHALKLKSEGHNPIVLNMANAEVPGGGYLYGSGAQEENLFRRTNLYQYHESNKDQWY
>DUF2263_D5EWV7/13-138
ELKEAVENSIERQYMVSQEDNIDQPVVDSSHTKYLCSGKRSFEAAKDYKGKKVAVLNFANNHTIGGAPFSAGAQEESLCRCSTLLPCLEAMSEPFYQKHIRQFESGEINYMGNDDLIYTPDVVVFK
>DUF2263_A0A0G1VUW6/35-133
DLPTNPGSPIIEVTSEKTQDAILGCTDKTTILNFASGTRPGGGARNGVQAQEEDLCLCSDLLLHLEAHPSLYQSNRAPNAPPEYLDWMIVSPEITFIKD
>DUF2263_U9U4Q6/12-134
ETITAFSTYKYFHSPTNKFNHLDAKDIKEEIAKAKFYKNGSILSREIVTENQEKPVVKVVNNDCLIEALELKKKGYRPLVLNMASATSVGGGYKNGAGAQEENLFRRTNLFQYHESNKKDWYP
>DUF2263_A0A166R6F5/35-135
TQLLHDIPPAPSSKPHKPIIRVIASDTLDAARAIHASHPSDRIAVLSMASPLRPGGGVLTGATSQEESLCIRSTLLLSLRDEYYRLPEDAVIFSPDILVFR
>DUF2263_A0A166QU40/130-280
VVHDIAPNIQLSRQMSTLYPHTSPSLADWRRRPDTVSGVMTTLTFSPSTTLTAARDLYRTYPHLSSNPPNSLPTTSIGVLSSASARKAGGGYLHGGDEQDEALARSTSLIASLDTDAGHQFYATHKSFSGVDGKGIYDHSMVYSPGIVAFR
>DUF2263_A0A0D0BTD0/51-122
LDGTRRPYPAGSKIQIEVVNEDSLVAARKLMDSVGDDAKGKTAVLNLASDQHPGGGYESGSMAQVSEVKRRS
>DUF2263_A0A0D0BTD0/136-180
QEEALCYSSTLFPTLLHSASHYPWPNTGPKSIAGLYSPGVVIFRE
>DUF2263_A0A0D2UNV1/241-354
AGKFERPAKCFVYGGDCLELGLQLKNDLHLNPVVLNMASHKRPGGGYSTGAGAQEENLFRRTNYVQSLGNNEFMFVHSTDAQLGATEFYDSERAWRFPLPEFAGVYNPEVFVMR
>DUF2263_I1RGU0/90-198
DGQSNPPATDLKPPRISVRQVDTLTAARDLLEIETPSGTKVDLKNDRARVAILNMGSPLSPGGGFLNGANSQEESLCMRTTLYPSLKDEWYRIPDLASIYTPNVLVFRD
>DUF2263_A0A165Q447/71-157
AAPVIRVIEGDTLGAATELATPVTNAVKVAVLNMASPLRPGGGVLSGASSQEESLCMRTTLYPSLREEWYRLPEHGVVYSPDVLVFR
>DUF2263_A0A0G2HI66/59-153
CPKHPKATIKIINEDTFDAAISMMASDDSNATNNPPSRPAVLNLASDTSPGGGWLNGAMAQEEALCYRSSLSLSLHKKYYPWNVMQGIYTRDVVV
>DUF2263_W7HXW0/82-207
RSTRRYLAANIPAAAKPDPPQTYLPAISVVHSDTFDAAQAISRRISTVATTAAGGGGGKAPKGAPRIAVLNMASTTSPGGGVLRGSVAQEETLCRRSTLYPSLLTGSFYPQLPGSVIYTPDVLVFM
>DUF2263_A0A0C3QIG8/67-236
EDTILAIQQGGYQTPDGRRQTIAEACQQLCGSDTRFHPSDNPTLDRWRMSPTTPAGAASSSSHDTIDIHFRLQSTLSAAREWAWSARAPYERIGVLSCAHPTIPGGGFNATGGAFKSQEASLNRASNLSYALFSPTAAAFYSFHKTDQGVNNGFYSNAMVYARDVTLIRD
>DUF2263_A0A0F8B1Y2/81-186
SAAKVVVINEDTINAALKLQGIVGQEAAALQMSNASTAKPAPLPGPRVAAMNFANARTPGGGYIRGAMAQEEALCYRSSLYMSLKGATYPWNIDHVLYTPDVLVHR
>DUF2263_G4T5D5/39-148
GITNTVLYRELPPLPAPSGPEHTLSSIQTWNTDTISAAIWLYNHRQTNNERIAILNMASSFRPGGGVLSGSSAQEEFLCVRTTLYPALRDEFYRLPELSVVYTPDVLVFR
>DUF2263_H6BVF3/191-278
PKTKIRVIDSDTIDAALQMSLNALANDPPICILNMANAKRAGGGFRTGSLAQEEELCYRTSLARTLKYGLYPIPEDNVIYSPTVLVIR
>DUF2263_A0A067MQ05/32-133
LQNSISRSIHYSSTPPHTGGTSTLSDPSHRTKFYVVDSDSFDCAERIVLRDPNVPREGICVLNMASHQRAGGGWINGASAQEEALCRRSTLFLHIEGPKAPE
>DUF2263_A0A0B8N0E8/22-133
IRSTQGATADAKFYPDLLPALQENTKPRDTRVHVEYGDSFTVAQALLNAGRTKVSVLNMASDRIPGGGWLRGALAQEEALCLRSTLAATLNPSHYPTPPLAATWSPGVVVFR
>DUF2263_A0A0L1I1Y6/193-308
ELSKHEDVQKTNDSSDNFEPHTVQKEASVKGGLDLNDVHTKQKQPAYSYNLNHNRPVAVLNLASERSPGGGWQKGALAQEECLCYRSSLYLSLSETIYPLPSLAAIHSPNVLLIRD
>DUF2263_A0A139AIA7/25-158
NIRRTKLYASTSPLTPLKPDQRLPPVRVEVINGDTLDVTREVMFGPKTVGDVGESAAAAGGQPRLRPLVLNMANPDNPGGGWLHGARAQEEQIFYRSTYDLSLSNHLNMDPNRTWSYPIPPKGAICSPGVLVFR
>DUF2263_A0A197K792/127-265
AETLQAFESLSYISSTGSVVTLDKEKLFSGVRRSRLYQGSRIRRQIMDNQKDPIIRVINADSLDEALRLKRQGYKPIVLDMANREYPGGDYRADGTTQEAGLFLRTNLYQCLDTEPRRSEFYPLPSQGAVYCPNMVVIR
>DUF2263_R6V1R5/153-291
MHYMERNKDLQSHTLRMVEHTKLYQENFVSKYESMKAGRVSCEESMMLIVAKAYAEEGKHVAVLNSGNPIEPNGQIFKGSDTEEEKICRVSNLYEALISENTSEYYILNKEIFEKNQFNSMFLSTDRVLYSPAVMVMKD
>DUF2263_M7SZK2/93-186
MADSLTQPQQPSTTTTTATATGAAAASTVPPATHRNQRIAVMNLASEKKPGGGWLTGALAQEEALCYRSSLSLSLHKTYYPLEKLDAVYTRDVV
>DUF2263_J3NLV0/82-176
RLQVTDTLTAARALAVGSGNDPRAPRPGSKVSARRVAVLNMASALSPGGGFLNGATSQEESLCMRTTLLASLKDEWYRLPELGAIYTPDVLAFRD
>DUF2263_Q2H3B4/114-203
TPTTTETEASTLALLKTAAASPANLNPTTAPRVAVLNMGSERSPGGGWLKGASAQEEALCYRSTLAASLHRALYPIRERAGLYTRDVVVF
>DUF2263_M7T0B2/140-212
QQQQQPDLANREARVGILNMASPLSPGGGFLNGAAAQEESLCMRTTLLPSLRDDFYRLPELGAVYTPDVLVFR
>DUF2263_A0A0D0CZZ8/34-137
PYIDLKRTSVEVFNGDTLVIARRLMETVGEHAEGKTAVLNLASDQYPGGGWEAGYLDAQEPYLCYSSTLFHSLTQPNIIPYYPWPNTGPGCVAGIFSEGVVVFR
>DUF2263_D2VNJ9/319-442
TEKIDCAENEAVQNITLNLTRKSKEESSSSQKTVIQVVKGDMLETAISLRRICKLNPLVLVSGSQTVPGGSFAKGGNTQEEDFCRRSSLSLAIADPYRFDETREWTYPLPEFGGIYTPNVVVLR
>DUF2263_W7HW64/227-335
SFGCRIQVVNRDTFACAIDMVKRHNFEQSQIAIATAEGNIEPSMHPVDTGVVVLNMANAQHKGGGFLNGSVAQEEALMHRSTLWHTLSRSLYPMTDTEAIYSPHVAIYK
>DUF2263_A0A165M5L4/59-150
PQRVRIVNSDSFTLARELLKEIPDARVAVLNLASDEYPGGGWEVSLSRTQEEALCYSSTLFKTLNASWYPWPNTGPGSVAGIFSPAVVVFKD
>DUF2263_V2X1H7/56-149
SLVEIVNSDSFTAARNIIKRFPEAANSKVGVLNLASDQLPGGGWDTTLQKTQEEALCYSSTLFKTLKPEYYPWPNLGPGSTAGIFSPGIVIFKD
>DUF2263_D2V3N8/151-268
KVVHIDFNALKKSLKSTQRIDCSSLSAISNMGKPSVKSSSKSSSSSSDSKNNRGTIFQVVESDCLDAAVALKTKLKLNPLMLVNGSLSHPGGGYLQGSFAQEEDMCRRSSLALSLDDP
>DUF2263_K1XMK7/192-273
TIRVIESDTLDAVQAIRKMNPQARVAALNMASDRVPGGRLLHGGFAQEEALCLRSTLHASLRCQFYRIPTLAGIYSPDVLVF
>DUF2263_A0A0C9MBV7/56-144
TEAITQPSRFKIRVKDTDTLSAARQMTYSSRRASVSTNVTREQASRRVPNVCVLNQASAIRPGGGFLDGVHSQEEFLCQRSTLFASLWE
>DUF2263_A0A0D0CDK0/29-161
ENITIEHASQGATMESTFIAEQMSPLPPLATPDIQAHKAISVEIINLDSFTLARQLIDEDPENATGKVAVLNLASDALPGGGWDSTLTKTQEEALCYSSTLFRTLLPSYYPWPNTGPGSIAGVFSPGVVIFKH
>DUF2263_F9X1V5/52-161
INHTTPIIRPDLKIRISTGDTLQAASRCSSRPYASKRNSNANRIDDSRPNVTVHNMASLKTPGGGFMTGGNGQEEFLCARTTLHSSLHPSLYPLPEVGAIYTPDVLVFRD
>DUF2263_J3PGL7/65-197
TAAARQGYKHSLATLPLLSARHCPNFPQPAKVRVINQDTLNAGISLMSQRAPAAAAASAPAPTSGALPAAPDPEVAVMIFGNRHCPGGGWRNGALAQEEAVCYRSSLALSLENAQYPLGRNEGVFSPYVLVVR
>DUF2263_A8NAH3/58-160
DQSKCPNAPESQVQLVNSDAFTAARRLIEEVPEAHGSVAVLNLASDVYRAGGWVQTLSKTQEEALCYSSTLYETLKESYYPWPNVGPGSVAGVFSPGVVIFKD
>DUF2263_A0A0L1HNJ1/32-153
KTSYLYPDSAQIRINVDKRSSQRTRVAVMEGDPVNYALGWYQSAVNADPNCKRIPVVNVANEKRAGGDWESGLMAPEECFARRSNLVHALTMPWNAQLGREENYYPIPQRGGIYSPEVFVFR
>DUF2263_D2V3T9/277-394
ELIDCAELESVVQISKKMNTKENQTTKTIFQVVEGDILEAALALKKNSKVNPLVLVSASQNIPGGLYDKGGNTQEEDMCRRTSLALCSADPYRISGRTWFYPLPEFGGIYVNNCLVIR
>DUF2263_D5GD42/3-72
NRILVLNTANEKKPGGEWEGGVLSQEEGFARRSNLIQALTTTDPRSGLQTYYPLENTSGIYSPNVVVFRE
>DUF2263_R1FL73/7-43
SGRVAALNFANAHHAGGGYLTGARAQEEDLCRYRTYL
>DUF2263_A0A0L6WUJ7/17-110
TPEIKIVNLDSFTLARGIMRQDVDAIRKTAVLNLASDELPAGGWLTSLTKTQEEALCYSSTLYVTLKPEYYPWPNTGPGSRAGVFSPGVVIFKD
>DUF2263_A0A165I7C7/32-182
AQETLSILSSGGTYIDFNGGTFFVSNSTQDAHDNTVLYPADAPLPACGPAPALSDTHFEFRKAHPAFALSPDHEATRVGILNAGSASAKHASTYFVNGGDDPEAALLRSSTFDAVQRSPAALEWFRSHSSKTTAGAMSNALLYTPNVKIIR
>DUF2263_K5W5U7/70-164
KEKRPIQVINSDAFAVARQILDRYSDAKGYVTVLNLASDERSAGGWLHSLSRTQEEALCYSSTLYATLKPEWYPWPNLGPGSVSGIFSPGVVVFK
>DUF2263_A0A166EVW6/60-152
PPTSVYVDGRDSFVCARDILRTKPTARVAVLNLASDERRAGGWLDYLTRTQEEALCYSSTLYATLKEEYSPWPNLGPGSVAGIYSPAVVVFKD
>DUF2263_V2X0J3/57-149
PVEFVTSDTFTATRNIIKRFPEAANNKVGVLNLASDELPGGGWNITFKLAQEDSLCYSSTLFETLKPEYYPWPNLGPGSVAGVFSPGIVIFKD
>DUF2263_A0A165G5P4/50-154
SADGKLRVAVIDGDPVDVAIDWHEYEVNNSRERSEAPAIPVVNMANEKRAGGDWESGLMAPEECFSRRSNLVHALNTFWPTTGSPSHYPIPQKGGIYSPNVVVFR
>DUF2263_A0A0C3GC81/55-146
DLKIVNLDSFSAARNILENHKDAQGKVAVLNLASDAERAGGWIYSLSMTQEEALCYSSTLYNTLKPSYYPWPNLGPGSVAGVFSPSVVIFKD
>DUF2263_A0A0L1HJU0/145-234
STNKERSIRIISTDSLTAAHMLTHPSMYNTSTWPAPSKSTGKKAQNTCILNMASPLRPGGGVYAGATSAEEFLCARSTLLPSLKEEYYRL
>DUF2263_N1J5T5/43-146
MVASPPKIPLKCRFAFYERDPVDVALDWADPTDNHRIPVIMPANEKRPGGDWEASVMSPEECLCRRSNLYATLTTPASGNAEKSNYPIPGKAGIYSANVVVFRN
>DUF2263_A0A166RP66/19-143
AEQTLQALEDGSYTLPTSAVPRNLAVKIQLTEAGTRHYAPDDAALSAWSTSTSALSPPSTPDVVTELSFLEISTIDGVRLLASTLPPPPPPPPPSASSPNPAAEKIGVLNFASATKPGGGFGSQA
>DUF2263_D2VWB9/32-200
ENKEIFAEQTYYLKKKEINLSDHIRTIKEGTVLLGHDDEHKAEEEVAQFIELQSSSLPSDEEKKTCFKVLDADCLQVAFELFEKTGRTPMVLNLASRRTICGKYWVPYLGTQEEFIERKSVIYRYSIDPDLNEIVGKELEKRALNTDEDPHHILEFGVTYTPQLPIIRN
>DUF2263_V2Y3T9/59-153
VPVEIVNLDTLVAARKIMDYDEEAIGKVAVLNLADDIRPAGSWFLHEMLQVRQEECLCYSSTLYITLKDAYYPFPNVGPGSTAGIYSPGVAIFKD
>DUF2263_K1Y0Z2/44-146
VASPPLKGDMQQCRFAFYERDPVDLALDWMEPGGPRIPVIMSANEKRPGGDWEASVMSPEECLCRRSNLIATLTTPAAGDCPSNYPIPPKCGIYSANVVVFRD
>DUF2263_H6BTC5/81-184
YPTRPSIKVRYGDTFSLARELLKSRPDYSGKVAVLNCASDTELAGGWRHRFGTTQEDALCYSSTIWPTLEKWSGRYPWRTIVSRDGNPGECAGIFHPNVVIFRD
>DUF2263_W7HWS7/49-117
SAAVLNTANEKTPGGQWEGAVFAPEEALARRSNLVQSLTTSIDGADASRVHYPLPEKGGLFSPRVTVIR
>DUF2263_W9CTI6/40-145
DSLRDQPIRESRQYTFAFLERDPVDLALEWTASENNCPIPVIMPAHERRPGGDWEAGVMQPEECLARRSTLYTCLTTPASDNITTNNYPVPERAGIISQNVVVFRN
>DUF2263_U4LQF9/51-142
ISTPRKTEVHSVDSFECLRKMIAAGADPKTTAVLNLASDLAPAGHWVHTLSETQEEALCYSSTLYSTLKDSYYPWDNSAPSGIFSPGVVVYK
>DUF2263_V5IKG3/58-152
SPPQFFVYNGDPVDCALNWAKQIAEPHTVAFICAANDKRPGGDWETGAVGYEERLCRRSTLSANLATPAPGSTVTENYPIPSYGGIYSRDVVVFR
>DUF2263_A0A0G2F4J5/15-98
PVDLATNWSARNNNTRVAFICAANEKRPGGDWETGVVGYEERLCRRSTLSATIATPGPASYVTGSHYPLPWAGGIYSDRVVVFR
>DUF2263_A0A0F8AYK8/59-149
STNPHPPQFIIEARDPVTSVTYHRHMLQQHVPYLCGAHPKRPGGDWETGVPGSEEELCRRSSLSASLASAIRFYPLPGDGAIYSPNVVVFR
>DUF2263_U4L847/98-163
KMTNRILVLNTANEKKPGGDWEGGFLGLGAEESLARRSNLVQTLHPQFYPLYDRGGIYSPGVIVFK
>DUF2263_A0A0L0DJJ5/135-272
TLGTLLRGWYTLPDGDVVHLARKRLDKAARGTVCVDYEAEAAADPASLRGSLLAEVDEWFGRDVKPGEVPLQTQVCLIQGDVLETALALQRAVGASARNVCVLVNGSYNMPGGGWKKGAAALEENLHRRTSIVEALED
>DUF2263_A0A0C9WB14/96-182
STAFKELCDNETTLFTTDAARTGVLNLASDLYPGGNWDKTLSVTQEEALCYSSTLFKTLKPSYYPWPNRGQGCVAGVLSPGVVIFRK
>DUF2263_A0A0M0JXI1/910-974
VTLDMTREYGVIFASLNMANAYTCGGGYINGAVAQEENMFRRTDCHFSLERNLMDGYREDGRSLY
>DUF2263_J3NX91/70-160
FAVFVGDPVNYALHWMEAQNPSTRVALICAANEKRAGGDWVTGVAGYEERLCRRSTLSATLETPGPGSPTPEAFPMSTSGGIFSENVVVFR
>DUF2263_Q2GQR5/63-151
FYVSSGDPVNVALEWVDSAQCAIPFICAANDKRPGGDWETGVVGYEERLCRRSTLAACLGTPADGSPANSHYPLPICAGVLSQHVVVFR
>DUF2263_I1S217/94-160
IPFICAANERRPGGDWETGCVGYEEKLCRRSNLSATLNTPWPNSPESNNYPIPSQGGIFSDAVVVCR
>DUF2263_T5APX5/6-90
SGAVASRASEAAGGPRVRMPFICAANERRPGGDWETGCAGYEEKLCRRSNLSATLSNPWPNTGETSNYPIPSTGGILSDSVVVYR
>DUF2263_B8C281/2-95
ETIKVAENGFYTNGNGKRVELKKDLDYAVEHSEHYDDDFDYTEALKKLDEVKEKEESQFNSLLKRQPSQCFRRTDFLVVSASWLEAASELLNAS
>DUF2263_E2L3Q4/53-100
HPSSLVEIVNSDSFTAARNIIKRFPEAANSKVGVLNLASDELPGGGWD
>DUF2263_U4KXJ9/118-184
TNRILVLDTTNLKTPGGRWEQGILNDGEEESMARRSNLVATLERRIGDRDFYPLHLQEGVYSPSVVI
>DUF2362_A0JMN9/42-544
DLHGRIMLLHRIPCFVETDLKNRLGSFIESETLADYDRDAEAALQKLTSGEVDINKLTNLWAKAYSETTLEHARPEEASWDEDFASVYHELIHSPASETLLNLEHNYFVSVSELISERDMELKKLQERQAVEMNKVMQELGKTLCDQDVNTVAAQHFEAQQVLESKWASELKQVTGIQKQEYQEWVMKLHRDLQNPNNSTINEEIKVQPGQLGEAGEAADRLFEEQRQLEESFTIHLGAQLKTMHNLRLVRSDVLDFCKHRRHSSSGVKLRRLQTALSLYSTSLCGLVLLVDNRVNSYSGIKRDFATVSQECTDFHFPRVDEQLEIVQQVVLYARAQRNSKQREQPEMPRNGGNEDKNKILDRNSSNILQGEFYITRHSNLSEVHIVFHLCVDDNVRSGNITARDPAIMGLRNILKVCCTHDITTITIPLLLVHDMSEEMTIPWCLKRAELVFKCVKGFMMEMASWDGGISRTVQFLVPQSISEEMFYQLSNMLPQIFRVSST
>DUF2362_F7B5U8/42-543
HLHGRLMLLHNLPCFVENDLKQSLNKFIEDETIKGYDREAEMALEAVKSGEVDINQLAETWAKAYKETTLEYAKPEENSWDEDFADVYHDLIHSPASETLLNLEHNYFVSISELISERDVELKKLQERQGAEMDKVMQELGKSLTDQDVNSLAARHFESQQDLENKWTNELKQSTAIQKQEYQEWVIKLHHDLKNPNNSSISDEIKVQPSQLRDSVEGNGRIYEEQSLLEESFTIHLGAQLKTMHNLRLLRADMLDFCKHKRNHRNGVKLHRLQTAMSLYSTSLCGLVLLVDNRISSYSGIKRDFATVCQECTDFHFPGIQEQLEIVQKVVLKARAQRSNKAKRHHGNKDSGIEDKSKNTERNQSNILQGEFYITRHSNLSEIHVAFHLCVDDNVRSGNITARDPAIMGLRNILKVCCTHDITTISIPLLLVHDMSEEMTIPWCLKRAELVFKCVKGFMMEMASWDGGISRTVQFLVPQTISEELFYQLSNMLPQIFRVSST
>DUF2362_Q9NQ89/42-545
HLHGRLMLLHSLPCFIEKDLKEALTQFIEEESLSDYDRDAEASLAAVKSGEVDLHQLASTWAKAYAETTLEHARPEEPSWDEDFADVYHDLIHSPASETLLNLEHNYFVSISELIGERDVELKKLRERQGIEMEKVMQELGKSLTDQDVNSLAAQHFESQQDLENKWSNELKQSTAIQKQEYQEWVIKLHQDLKNPNNSSLSEEIKVQPSQFRESVEAIGRIYEEQRKLEESFTIHLGAQLKTMHNLRLLRADMLDFCKHKRNHRSGVKLHRLQTALSLYSTSLCGLVLLVDNRINSYSGIKRDFATVCQECTDFHFPRIEEQLEVVQQVVLYARTQRRSKLKESLDSGNQNGGNDDKTKNAERNYLNVLPGEFYITRHSNLSEIHVAFHLCVDDHVKSGNITARDPAIMGLRNILKVCCTHDITTISIPLLLVHDMSEEMTIPWCLRRAELVFKCVKGFMMEMASWDGGISRTVQFLVPQSISEEMFYQLSNMLPQIFRVSST
>DUF2362_Q91YN0/42-545
HLHGRLMLLHSLPCFIESDLKDALSRFIEEESLRDHDSDAEACLEAVKSGEVDLHQLASAWAKAYAETTLEHARPEEPDWDEDFADVYHDLIHSPASETLLNLEHNYFVSISELIGERDVELKKLRERQGIEMEKVMQELGKSLTDQDVNSLAAQHFESQQDLENKWSNELKQSTAIQKQEYQEWVIKLHQDLKNPNNSSLSEEIKVQPSQFRESADAAGRIYEEQRKLEESFTIHLGAQLKTMHNLRLLRADMLDFCKHKRTHGSGVKLHRLQTALSLYSTSLCGLVLLVDNRINSYSGIKRDFATVCQECTDFHFPRIEEQLEVVQQVALYARTQRKSKCKEARDSGNQNGGSDDKSKNAERNYLNILPGEFYITRHSNLSEIHVAFHLCVDDNVKSGNITARDPAIMGLRNILKVCCTHDITTISIPLLLVHDMSEEMTIPWCLRRAELVFKCVKGFMMEMASWDGGISRTVQFLVPQSISEEMFYQLSNMLPQIFRVSST
>DUF2362_D4A770/42-545
HLHGRLMLLHSLPCFIENDLKEALARFIEEESLRDHDSDAEACLEAVKSGEVDLHQLASTWAKAYAETTLEHARPEEPNWDEDFADVYHDLIHSPASETLLNLEHNYFVSISELIGERDVELKKLRERQGIEMEKVMQELGKSLTDQDVNSLAAQHFESQQDLENKWSNELKQSTAIQKQEYQEWVIKLHQDLKNPNNSSLSEEIKVQPSQFRESADAAGRIYEEQRKLEESFTIHLGAQLKTMHNLRLLRADMLDFCKHKRTQGSGVKLHRLQTALSLYSTSLCGLVLLVDNRINSYSGIKRDFATVCQECTDFHFPRIEEQLEVVQQVALYARTQRRSKCKEARDSGNQNGGSDEKSKNAERNYLNILPGEFYITRHSNLSEIHVAFHLCVDDNVKSGNITARDPAIMGLRNILKVCCTHDITTISIPLLLVHDMSEEMTIPWCLRRAELVFKCVKGFMMEMASWDGGISRTVQFLVPQSISEEMFYQLSNMLPQIFRVSST
>DUF2362_K1QEZ2/36-540
DLVGRLVNAHNLPCYVEEDLKNKLEKFMTEETNKLFDENSQKALQRLKNGDINIDDVVTKWHNAFSEEVKRYAKPESVTEQQVFSEVYHSLIHSPALDTLLNLEHTYALTIEDLIQQRDKDLEYLDDRQREEMEDAMKNAGTKYTDAQVNQLAQRHIDNSQLISGKWSSELSNLRDTQKREFREWVLKVHEDTQSPSKSTSYLNRVRALSSSLPEAEENERGPNTIRMEESFTIHLGAQMKTTHNLRLLCTDILDLCRHKTHTVGGMVIPQPQRLQTAMSLYSNDLCALIMMVDNRLNSYTGLKRDFSKVCEQSTDFHFPDLEQQFAIIEQELALANEHRQQHKHSEDADKVSLKSSSSTSSEEKNKNLRSGDFYLTKHSNLSEVHVVFHLVADDSIKQSDISSRHPVILSIRNIIKLCFRYDINTITIPLLLFNEMTEEMTIPWCQKRVELMFKCVKGFMMEMAAYGGYKSRTIQFLVPPGISEDVFSGISSMLTNIFRLSNPL
>DUF2362_V8PAW7/32-534
HLPRRLMLLHNLPCFVENGLKESLTKFIEEESVEDFDREAEAALEAVKSGKMDLHQLAKAWAQAYTEATSEYARPEDPSWDEDFADVYHDLIHSPASETLLNLEHNYFVSISELISERDVELKKLRERQRAEMDKVMQELGKSLTDQDVNMLAAQHFESQQLLENKWNSELKQTTAIQKQEYQEWVVKVHQDLKNPNSTIGDEIKVTPNQWRESEEGTGRLFEDQRQLEESFTIHLGAQLKTMHNLRLLRADMLDFCKHKRSHRSGVKLHRLQTALSLYSTSLCGLVLLVDNRISSYSGIKRDFATVCQECTDFHFPGVQEQLEVVQQVVLYARAQRSTKAKRLNEAGNRNSGSEDKSKNGEQNQSNIFPGEFYITRHSNLSEIHVTFHLCVDDNVRSGNITARDPAIMGLRNILKVCCTHDITTISIPLLLIHDMSEEMTISWCLKRAELVFKCVKGFMMEMASWDGGISRTVQFLVPQSISEEMFYQLSNMLPQIFRVSST
>DUF2362_A0A0F8AES9/43-545
DLHGRLMLLHKIPCYIENELKTSLSTFIEKETILDYDREAELALQRLTTGDVDVNQLTNAWTRSYVETTLEHARPEEPSWDEDFADVYHELIHSPASDTLLNLEHNYFVSISELISERDMEIKKLQERQAAEMDKVMHELGNTLSDQDVNAVASQHFDAQQVLENKWASELKQVTCIQKQEYQEWVIKLHQDLQKSNNSSKINEEIKVQPSQLSELADSGARMFEEQPQLEESFTIHLGAQLKTMHNLRLVRADVLDFCKHRRHGSGGAKLRRLQTALSLYSSSLCGLVLLVDNRVNSYSGIKRDFATVAKECTDFHFPCLEEQLEEVQQVVLYARAQRSSKQKEQPEIPRNGGDDKSKNVERNPSNILPGEFYISRHSNLSEVHVIFHLCVDDNVRSGNITARDPAIMGLRNILKVCCTHDITTVTVPLLLVHDMSEEMTIPWCLKRAELVFKCVKGFMMEMASWDGGISRTVQFLVPKSISEEMFYQLSNMLPQIFRVSST
>DUF2362_C3Y695/36-547
DLRGRLVAAHNLPCYVEDDLLRQLEEFIAVETSKLQDESAESSLKALDTGGKSAGDKAESWAHAFTRECTRYSDPEAANKDHQFAMMYHALIHSSALETLLNLEHTYAVANGDVINHRENARKNLEDKQHQEMESAMQGLGVTHTDEQVNTLAQKHFDSTQASWYQYLFVVVQKLEVQWDHEVCNLQKTQRDEYREWVKQVHQDMKHSNGNRTTMYASPNSVSNSVSKELPRLEESFTIHLGAQMKTMHNIRLMRAHPLDLCRHKPNKIGGTKPQRLQTALSLYSNTLCGLVLLVDNRVNAYTGIKRDFSSACQQSTDFHFPALQDQFSSIQEDLVRANSCRLARQAAREEEGNGSNGSADSEKSKSKSFSDLNRLQAGDFYITRHSNLAEVHVVFHLVADDSLRSTNINARNPTILGLRSILKVACRHDILTLTVPLLLVHEMGEEMTVQWCLKRAELIFKCIKGFMMEMASWGGTESRTIQFMVPEGISDEMFHQFSNMLPQIFRVSTPL
>DUF2362_A0A067R148/77-586
KELTQRLISSFKLPCYVEKDLQPALVKFVKEQTIKYYDDVSEKLIQSARSGDIDVEEVIKTWEKAFRQETVEYTEPQGATDEELFSTVYHKLVHSPALEAMLQVEHSYALAVRELTGQRDEQVAALIQKQTQEMASAVEGFNVYSSEQDINQLAAHHFEDQNLLQGKWNSEVDTLKETQRKEYREWLMKMLEEHQTNVTLPTPTNSPLTARAPRIFHSGSQEDNMPVHRLEESFTIHLGSQMKQMHNIRILSADVLDFCRIRPQASSGSLDPQPQRLQTALALYSNDLYGLVILTDSHIGSYSGLSKELNEVCQHSTDFHFPSVDDQLEKIRDEAKEAVAWRQSHWGRSSSGEHLVTLTSSEKQSRRSGSTKNLQTGDVYITRHSNLAEVHVIFHMVVDDSLRSSDINSRHPVILGLRNILKTACSKDITTLTVPVLLVHEMTEEMTVAWCTKRAELVFKCVKGFMIETASWGGSELKNLQFLVPKGISEEVFGTLATMLPSIFRVSNPL
>DUF2362_A0A087U8J7/39-547
SCLMSQNKIPFFVEDELHKTLGTFISKETSKYYDQIAFKAIKIIQDAESTEIDKLIGKWTKAFKEEHMRYAELEEPTESSSFPEMYHKLIHSPALETMLNLEHSYALAVGELVQAKDKALHDLQQRQSDEMERAVPKVGISLTDKDINDMATRHFTETQSITDFWEHKINTLKETQKKEFHEWVVKVHEDYQSGSGSPGYLQRVRALSEAVPIANDSDWTPQPQRMEESFTIHLGSQLKLMHNLRLLSADVLDLCRHKLNKVGGIVVPQPQRLQTAISLYSNNLSGLVLLVDNRINSYSGIKREFAAVCQMSTEFHFEDIDKALEIIREEGKKVAEWRAANSSQGDSSSQSSSGRSGGSPSDYTQNRTSSVTLKTGDFYITRHSNLSEVHVVFHLVVDDTLRLADVNSRHPTILGLRNILRVAHEHDICTVTIPLLLVHEMSEEMTMQWCLKRAELIFKCVKGFMIEMASLVGDETRTVQFLVPKGISEELFSSLSNLLPAIFRVSNPL
>DUF2362_E0VWS5/42-556
EFTYRILYNNKIPHYLFDDVYSQLEKFVETETLRYYDEVAEEKLKEFKNDDFDVDSVVKYWEKLFKNETVEYCEPTGTTDEELFSMVYHKLVHSGALESILKKEQMYGATATSLAHKRKKEIKELSEKQVFIYVKINKQNDEMTVAMQDLHSMTIESEIRVSEKDINDLAAKHFEEQCLTSGRLNSEVEALHQSQRKEYRAWLMAMYENEALSPTLHLTSTSPKVLDNSSLDSGISSQPEPWPHFEESFTIHLGSQLKQMHNVRILSANALDFCKIKLPPEGVSHVEPRRSETALSLYSSSLSGIVLLVDVGSFDGFAGLAKDFVDVCQQTTEFHFNNIESQLEAIKIQVKDAVQWRSEKAKNSSGYQNSKMSSGGKSLQAGDLYITKHSNLSQVHVVFHLLVDDSVKNSDVNSRHPVILGLRNILKTAASYDITTITLPLLLTNEMSEGMTVAWCSKRAELVFKCVKGFMIEAAGVGGADIINLQFLVPSGISAEVFSTLATMLPTIFRVCNPL
>DUF2362_D6W6Q1/31-516
ELVHVLILKNNLPIYVEKDLAENLSQFVNDWSIKHNNEHTASLIDDARNDKTNIDEITKEWEKLMREEMAEYGERRCASDEELFATAYHKMVHSPALETMLQLEHMYSKTVRAKTEEKNRCIQNLSMKQTEEMNHAVDRLEQDMTESKINELVARHYEAHSLLKVKLTSELDTIKEAQRREYREWLMQMLEQNQATSSLPTPNSPLTPHTPQPAIYSSECARSIDTPILEESFTIHLGSQLKQMHNIRILSANVMELCAVEDNDQSSEPKPQLLQTALALYSSDLSGLVLMTDNKIGSRLTQDFQEICQRTTEFHFPHIDDQLDKISNTAQLYLKSQKENSNRNINSELLQAGDFYITRHSNLAQVHVIFHMVSDDSLRGSDINSRHPVVLGLRNILKTACSNDITSLTIPLLLQYEMTEEMTISWCEKRAELVFKCVKGFMIEMASWGGSELKNLQFMLPQGISSRVFQSLTEMLPRIFKVSNPK
>DUF2362_V3ZTG6/31-522
EELVGRLVKAKNLPAYVVEDLQKDLCKFVEVKTAEWNEKNGEEAIKAVFDNKIDENILIDKWNKAFTQEVKTYAKPEEVTNEQMFSEVYHSLIHSPALETVLNLEHTYALSVEDIITNRDADLNHLDSKQQEEMEEALNNVGIKYNDEDINQLAQRHFDNTQLISSKWASELSNLKETQKREFKEWVMKVHEDSQNNSIPPTYLLRAMSSALPDAEDEERQSQPTRLEESFTIHLGAQMKTTHNIRLLCTDVLDLCRHKTHTVGGIAIPQPQRLQTAMSLYSNSLCGLVILVDNRVNNYTGMKRAFSKVCEQSTDFHFPDLDHRYSMLEQEVIKMNELRRKKKEEDDMSIKSNGSNINTGDFYITEHSNLSEIHVVFHLVCDDSVRASDISSRHPAILSLRNIIKLCFRYDIHTITIPLLLTHEMTEEMTIPWCMKRAELIYKCVKGFMIEMATYGAQESRTIQFLVPRGLSEDMFNNISNMLPTIFRLSNP
>DUF2362_B7Q0J0/43-538
EIVFRLMQEEQLPCYVEDDLTTSLSDFIAHETEQFFDQTSSTAIEKFQRDGDVEALTARWTRDFREASLAEEETPDSRFPHMYHTLIHSPALDTVLNLEHTYAVAVGDMVRERDETLGRLQKRQTSEMERCVQQVGLTLTDRDINDIAARHFEETQASRLMDQWDKRIGSLKQTQRKEFWEWVRTVHEDYTTSKGDRGFGARMRAASRSLAGHEVDNWTPPPPRPSESFTIHLGSQLKVMHNLRLLSANVLDLCRHTTYGMGVPAPQRLQMAMSLHSNSLSGLVLLVDNRINSYVGIKREFAAICHESTELHFADIDDQLETVRAKAREVAEIRTAASLSGSDGSSSQSSRRSSFSGQDHSPGDFYVTRHSNLSEAHVVFHVVGDESLRGADVGSRHPVILGLRNVLRVAHERDVCGVTLPLLLSHELYEEMTIPWCLRRAELVFKCIKGFMIEMASLVGEETRTVQFLVPQGISEDLFASLSAMLSSIFRVSNPL
>DUF2362_A0A088AE66/41-541
KELMHRIMSSFKLPCYVESDLLKSLENTIKTFTLEFYDEKAEKDLENAKSGTLDIEDIIRNWEKSYKQKTVEYADPIGTTDEELFAAAYHRLVHSPSLEPILQAEHKFGRDVTEVIQMRDTHYEQLTQKQTEEMRVAVEALEAGSTEKSINDMAGRHFEEQSLLQGHWGSRVDALKLEQRRQYRNWIMRLLEEQQTNMLPTPVGSPILSMPPIRPALDNFVHSEEKNTAEYPILEESFTIHLGSQMKQMHNIRILTGDVLDFCRTKKSESGMDPTPQRLQTALGLYSNDLCGLVLLSDNHLGSYSGITKELCSICQLTTEFHFPPIDEQLEKIREDVKDAVAWRQAHHKETNESQTKRSTGSKSLQTGDVYITRHSNLAQVHVIFHMVVNDSLRSGDINSRHPAILGLRNILKTACCNDVTTLTIPILLVHEMSEDMTVAWCTKRAELVFKCVKGFMIEMASWGGAELKNLQFLVPKGMSEEVFGTLATMLPSIFRVSNPL
>DUF2362_J9JV81/44-541
ELSHRIINGFNLPLNVIEELSSELQKFVEKCTIDFYDCQTVDAIESIRNESIEVEDIVKYWEKAFQEETFSFTDNKGPSNDQLFGTAFHKLAHSGPSLDAILHIEYGYAQAVQDIMSRKCRQVTSLTKTQTEEMNYAMDGLNKYTTEDDINALALKHFDDQTLLQGKWNSRLDTLKQEQRTGYREWVMKTVEEMQGVDGLYSPIGNSPINIVTNGFTISNMSLYDMEESFTIHLGSQMKSTHNIRIMSADTLNLLSLTLEENGTVVHHPQRLQTVLELYSQDLKGLVLFIDTNNLDFYSGLAKEFFDICDGSTEFHFNSLQDQLEIIKSDLKVAVENRKCKGPVSNFLSPELQARRNKSKLLQCGDVYITKHSNLASVHLVFHMVIDDSLKSGDINSRHPVILGLRNILKTACSYDITMITIPLFLTHEMTEDMTVPWCQKRAELVLKCVKGFMIESVSLGGSELKTIQFLVPKGISEEVFGILATMVPTIFRVSTPL
>DUF2362_A0A0L8G0S4/1-492
LKNSLDSFICEETKNLYDLDGEAALNRVKSGEVSADDLVKRWTKAFTQEVKEFAKPEEVTNEQVFSEVYHTLIHSPALETLLNLEHSYAMDIENITQNRDEDIAHLENKQQKEMEDALQKAGTVYSDEQINQIAQHHFEQTQVVNSKWASELSNRHETQKREYRNWVMKVHEDTQATVGSPHPVRRVRAMTASALPEAEEDERIGRSRIRLEESFTIHLGAQMKTTHNLRLVCTDILDLCRHKPHTVGGVIIPEPQRLQTAMSLYSNNLCGLVFLVDNRLNSYTGIKREFARVCDQATDFHFLDLEQQFALIESQISLANDWSMLRKSSDPEAVESTSVKSFGSSNSDGQDKTSKLQTGDVYITKHSNLSEVHVMFHLVVDDSVRSPEITSRHPTILSLRNILKVCFRYDILTLTIPLLLSHEMTEEMTVSWCLKRVELIFKCVKGFMMEMATWGGLESRTIQFLVPPGMSEEMFANISNMLPSIFRLSNPL
>DUF2362_B3SDI7/15-534
NELAHRLITAHNLPCYLLGKLQASLKEFVSSTLCQLQVDKAEQSIHHLKQFGPDVIKDISDHWCKCLQDEVAHWSDHSNKRNAVQSIQLDNGQSVAQVYHALIHSPAMEAILQLEYTYASVVKEIVKQRNTELEQFEIQHQQQLEIAIQSGIASDRKVSRLAAQHMEELQFKNAKWNSTLSDLMENQKREFYAWMVRVYNSMVENNGVPTERTLSMPHSIVATLSRAAPDSHLNHESNNHVDNRMEESFTIYLGTQKKTMHNIRLMIGHPLDLCRSAYTGSIGSGIGPPPQRIQTALSLYSSTLNGLILLVDDKPNCYTGIKNEFAMICEESSEFHFLSHPEQLHHIRRSIQKSQSTRAKRQDSEDNDIDSLEIFWDEDDDSVVLALGDFYSTHHSNLSDIHVVYHLVVNDDVKSDRLPNRHPILTGLRNALNTAASNDVTTITIPLLLVNEMTEEMTISWCVKRAELIFKCVKGFMMENEMWSNNQACIVQFLIPKGISEEMFNTFTGMLPGIFRMAAA
>DUF2362_W4Y364/35-146
EFVGRLISAHNLPCFVEEELTRELEKFVIKETEAFHNKNGEEAIRVLQSSGDEEIGNIADRWARAFTQECVSHAPITTPKDEAVFGEMFHTLIHSPALETIFKLKLEHTYSM
>DUF2362_W4Y364/148-560
ECVSHAPNTKPKDEAVFGEMFHTLIHSPALETIFKLEHTYSMAVEDIVKQRDAALRKLQDKQAKEMERAVKNLDITHDDLHVNRLAAIHFENTQREESRWDNELRNLQDSQREEFHEWIKNLHEDMGNGVEGPVSRRIRALSESMPVEPEENVPDQPKMEESYTIHLGAQMKTMHNLRLMSIDVLDLGRHKPNREGGILIPQPQRLQTALSLYSTNLSGVVLMVDDRVSSYTGIKRDFATVCQQSTDFHFPDLETQLRVIHQGALRVNARRKDKKKLSGGGDFYVTRHSNLAECHIIFHLVSDDSLRSSDINSRHRCILALRNILKYAVQFDILSITLPLFLMYEMYEEMTIPWCIKRAELVFKCVKGFMMEMATWGGNESRTIQFVVPKGISDDLFSQLSSMLPQIFRMSRT
>DUF2362_Q7QB80/39-525
ELSHQIVAVRMDPIMKFLKADRELLPTLQAFVERENQSFYDERDELLLDKFRHGSPDVDGLALDTEKLYREEILEFADRVGPTDEEIFAQSYHQLVHSSLLPEILAKEREYARTIASLTTQMTQQITTMNTLHQEEIESKIKLLDISITPENINHMLAKQYGMQNMIRKQCESELESTRGHQKHEYRNWVTQHVDESFLGQSESPTQIGNRWSMISTQAPSMEESFTIHLGSQLKHMHNIRILSTRVADLCSPLYGDASFGGPNVALGLYSSSLCGIVVLTPSGTITPDREIRRNANMSTEFHFEQIDRQIEKIQEDLRNLQHGHAVEAGGAQSLAAAAGRRPDRTVVTVKPGDAFITRHSNLSHSHVIFHLISDETFQSPSEINSRHPVILGLRNILKIASRHDITTLTIPALLRHEMSEDMTVSWCIRRAELVFKCAKGFMIESASWGGAELNTLQLLLPHDISEELFRTLADMVPHVFRVANPK
>DUF2362_I1FDM7/35-577
RETAARLMTINEIPSHLFEEELVSALGAFISEETRKWRDRIGDDAILKAFEGGTIDKQVNEWVSRYTHNHAHFTTLKKVPDDPFPSIYLQLVHSPALTTLLQLEHTYSLSMNDISSAARNAVTNMHKKHDKELENMLQKTDTDVNKLMRQHVFEKKELEDKWMLEINEQQNVQKREYRDWLSRLHEELYEETTTTGGGGGGKKQKSRKKSALAELQSNQQPMMIEDVQLPNERMEESFTIYLGAQQKSSHSLRLICSNIISYCTDSRDPAAASADIAGSMRLNPRRIETAVSLYSTELTALILNTDREINTISGLKEVFADCCRLSTDFHFPSIDEQLLTVQGFATEIKETRETMKGEKVGGDSTDTTSPNKINFESSLSNMSLSPDRSSANSSLLGSLSNPGLSPKSVSSLETDEGVTLEPGDFYITRHSNLSQVHVICHLVSDDKAILNPSLNTRHPIMLGLRNILRTLARNRIHKDMTINWCLKRAELVFKSVKGFLLESTTWQSDQTWTVQFLLPEGISDDGFEQISDLLSKTYRTSIS
>DUF2362_T1JFI6/56-528
EYSCRLFNAFSTPCYIEKQLEDELGTFVRTKTDEYYETEAETALAQLKPENIKNLAKNWTRAYQEEHVSYAKPEEMSDEAVFSRVYHKMVHTGALDVLTSLEHSYNMAMDDLIRERDADLEMLQRKQSQEMEKVVQSVGFTTSDDHVNSLSARHFEDSQLLHSKWASELNALFDTQKRNFVDCVMKLYEDFQTFGKLPTRSRASTNRMNGGNWNQLQPSRMEESFTIHLGAQMKLMHNLRLVATDALSFCWQKPTAEAGSMPQRLQTAMSLYSSNLCALVLLVDKRINSYTGIKRQFAQICQRNSEFHFSELEDQLERVRHECDNVREWRKKTTPSLDTGDFYVTRHSGLSEVHVIIHLVGDDSVHSTDISSRHPAILGLRNALKVACTSDITTITLPLFLVHEMTEEMTVSWCLKRAELIFKCIKGFMMEMASWGGHESRTVQFLVPDTISEELFGILATMLPSIFRMSNPL
>DUF2362_Q9VAU6/41-528
[truncated: 15,916,862 more chars]
