# Supplementary material for: A novel conserved family of Macro-like domains—putative new players in ADP-ribosylation signaling
Source: PeerJ. 2019 May 1;7:e6863. doi: 10.7717/peerj.6863 (PMC6500376; doi:10.7717/peerj.6863)
Supplement: Supplemental Information 7 — Structure model of human C12ORF4, PDB file, used for Figs. 6 and 7. [file peerj-07-6863-s007.pdb]

ATOM      1  N   CYS A   1      52.378  64.293  65.398  1.00  1.00              
ATOM      2  CA  CYS A   1      53.702  64.873  65.194  1.00  1.00              
ATOM      3  HA  CYS A   1      53.540  65.832  64.708  1.00  1.00              
ATOM      4  CB  CYS A   1      54.319  65.197  66.564  1.00  1.00              
ATOM      5  HB1 CYS A   1      55.364  65.491  66.439  1.00  1.00              
ATOM      6  HB2 CYS A   1      54.276  64.320  67.209  1.00  1.00              
ATOM      7  SG  CYS A   1      53.410  66.577  67.328  1.00  1.00              
ATOM      8  HG  CYS A   1      53.775  67.524  66.451  1.00  1.00              
ATOM      9  C   CYS A   1      54.661  64.105  64.257  1.00  1.00              
ATOM     10  O   CYS A   1      55.838  64.464  64.162  1.00  1.00              
ATOM     11  N   GLY A   2      54.145  63.159  63.467  1.00  1.00              
ATOM     12  H   GLY A   2      53.178  62.886  63.615  1.00  1.00              
ATOM     13  CA  GLY A   2      54.861  62.583  62.327  1.00  1.00              
ATOM     14  HA1 GLY A   2      55.377  61.676  62.637  1.00  1.00              
ATOM     15  HA2 GLY A   2      55.616  63.294  62.010  1.00  1.00              
ATOM     16  C   GLY A   2      53.999  62.268  61.126  1.00  1.00              
ATOM     17  O   GLY A   2      52.790  62.088  61.246  1.00  1.00              
ATOM     18  N   LEU A   3      54.616  62.194  59.949  1.00  1.00              
ATOM     19  H   LEU A   3      55.629  62.297  59.932  1.00  1.00              
ATOM     20  CA  LEU A   3      53.895  61.899  58.703  1.00  1.00              
ATOM     21  HA  LEU A   3      52.960  61.399  58.955  1.00  1.00              
ATOM     22  CB  LEU A   3      53.541  63.120  57.815  1.00  1.00              
ATOM     23  HB1 LEU A   3      52.952  62.703  57.000  1.00  1.00              
ATOM     24  HB2 LEU A   3      54.451  63.484  57.345  1.00  1.00              
ATOM     25  CG  LEU A   3      52.761  64.355  58.323  1.00  1.00              
ATOM     26  HG  LEU A   3      53.454  65.035  58.807  1.00  1.00              
ATOM     27  CD1 LEU A   3      52.202  65.079  57.095  1.00  1.00              
ATOM     28 1HD1 LEU A   3      51.745  66.023  57.394  1.00  1.00              
ATOM     29 2HD1 LEU A   3      53.003  65.293  56.392  1.00  1.00              
ATOM     30 3HD1 LEU A   3      51.447  64.469  56.595  1.00  1.00              
ATOM     31  CD2 LEU A   3      51.603  64.082  59.284  1.00  1.00              
ATOM     32 1HD2 LEU A   3      51.857  64.403  60.288  1.00  1.00              
ATOM     33 2HD2 LEU A   3      50.693  64.603  58.983  1.00  1.00              
ATOM     34 3HD2 LEU A   3      51.433  63.021  59.343  1.00  1.00              
ATOM     35  C   LEU A   3      54.719  60.949  57.876  1.00  1.00              
ATOM     36  O   LEU A   3      55.890  61.155  57.567  1.00  1.00              
ATOM     37  N   VAL A   4      54.050  59.881  57.541  1.00  1.00              
ATOM     38  H   VAL A   4      53.073  59.826  57.811  1.00  1.00              
ATOM     39  CA  VAL A   4      54.601  58.698  56.949  1.00  1.00              
ATOM     40  HA  VAL A   4      55.610  58.566  57.309  1.00  1.00              
ATOM     41  CB  VAL A   4      53.736  57.541  57.372  1.00  1.00              
ATOM     42  HB  VAL A   4      52.717  57.753  57.088  1.00  1.00              
ATOM     43  CG1 VAL A   4      54.160  56.248  56.697  1.00  1.00              
ATOM     44 1HG1 VAL A   4      53.684  55.412  57.186  1.00  1.00              
ATOM     45 2HG1 VAL A   4      53.847  56.257  55.654  1.00  1.00              
ATOM     46 3HG1 VAL A   4      55.239  56.126  56.745  1.00  1.00              
ATOM     47  CG2 VAL A   4      53.786  57.439  58.895  1.00  1.00              
ATOM     48 1HG2 VAL A   4      52.944  56.847  59.234  1.00  1.00              
ATOM     49 2HG2 VAL A   4      54.740  57.022  59.195  1.00  1.00              
ATOM     50 3HG2 VAL A   4      53.695  58.400  59.386  1.00  1.00              
ATOM     51  C   VAL A   4      54.561  58.927  55.499  1.00  1.00              
ATOM     52  O   VAL A   4      53.527  59.279  54.961  1.00  1.00              
ATOM     53  N   LEU A   5      55.692  58.773  54.859  1.00  1.00              
ATOM     54  H   LEU A   5      56.460  58.349  55.369  1.00  1.00              
ATOM     55  CA  LEU A   5      55.677  58.673  53.423  1.00  1.00              
ATOM     56  HA  LEU A   5      54.836  59.218  52.995  1.00  1.00              
ATOM     57  CB  LEU A   5      56.966  59.365  52.961  1.00  1.00              
ATOM     58  HB1 LEU A   5      57.129  59.105  51.924  1.00  1.00              
ATOM     59  HB2 LEU A   5      57.803  58.970  53.538  1.00  1.00              
ATOM     60  CG  LEU A   5      56.926  60.921  53.075  1.00  1.00              
ATOM     61  HG  LEU A   5      56.405  61.317  52.207  1.00  1.00              
ATOM     62  CD1 LEU A   5      56.365  61.569  54.346  1.00  1.00              
ATOM     63 1HD1 LEU A   5      55.325  61.301  54.467  1.00  1.00              
ATOM     64 2HD1 LEU A   5      56.923  61.240  55.221  1.00  1.00              
ATOM     65 3HD1 LEU A   5      56.411  62.656  54.275  1.00  1.00              
ATOM     66  CD2 LEU A   5      58.346  61.447  53.086  1.00  1.00              
ATOM     67 1HD2 LEU A   5      58.381  62.527  53.208  1.00  1.00              
ATOM     68 2HD2 LEU A   5      58.836  60.993  53.940  1.00  1.00              
ATOM     69 3HD2 LEU A   5      58.843  61.174  52.169  1.00  1.00              
ATOM     70  C   LEU A   5      55.429  57.163  53.233  1.00  1.00              
ATOM     71  O   LEU A   5      55.839  56.319  54.043  1.00  1.00              
ATOM     72  N   LEU A   6      54.905  56.811  52.069  1.00  1.00              
ATOM     73  H   LEU A   6      54.421  57.527  51.555  1.00  1.00              
ATOM     74  CA  LEU A   6      55.468  55.729  51.263  1.00  1.00              
ATOM     75  HA  LEU A   6      55.258  54.767  51.737  1.00  1.00              
ATOM     76  CB  LEU A   6      54.633  55.847  49.956  1.00  1.00              
ATOM     77  HB1 LEU A   6      54.713  56.861  49.587  1.00  1.00              
ATOM     78  HB2 LEU A   6      53.601  55.774  50.307  1.00  1.00              
ATOM     79  CG  LEU A   6      54.666  54.881  48.752  1.00  1.00              
ATOM     80  HG  LEU A   6      54.427  53.881  49.103  1.00  1.00              
ATOM     81  CD1 LEU A   6      53.551  55.310  47.792  1.00  1.00              
ATOM     82 1HD1 LEU A   6      52.634  55.514  48.341  1.00  1.00              
ATOM     83 2HD1 LEU A   6      53.775  56.203  47.235  1.00  1.00              
ATOM     84 3HD1 LEU A   6      53.358  54.515  47.071  1.00  1.00              
ATOM     85  CD2 LEU A   6      55.952  54.833  47.923  1.00  1.00              
ATOM     86 1HD2 LEU A   6      55.738  54.728  46.862  1.00  1.00              
ATOM     87 2HD2 LEU A   6      56.548  55.726  48.052  1.00  1.00              
ATOM     88 3HD2 LEU A   6      56.521  53.954  48.219  1.00  1.00              
ATOM     89  C   LEU A   6      57.028  55.932  51.308  1.00  1.00              
ATOM     90  O   LEU A   6      57.668  56.638  52.121  1.00  1.00              
ATOM     91  N   VAL A   7      57.660  55.281  50.382  1.00  1.00              
ATOM     92  H   VAL A   7      57.186  54.461  50.022  1.00  1.00              
ATOM     93  CA  VAL A   7      58.965  55.520  49.803  1.00  1.00              
ATOM     94  HA  VAL A   7      58.928  56.370  49.130  1.00  1.00              
ATOM     95  CB  VAL A   7      60.233  55.620  50.681  1.00  1.00              
ATOM     96  HB  VAL A   7      61.071  55.291  50.075  1.00  1.00              
ATOM     97  CG1 VAL A   7      60.636  57.017  51.096  1.00  1.00              
ATOM     98 1HG1 VAL A   7      59.882  57.498  51.709  1.00  1.00              
ATOM     99 2HG1 VAL A   7      61.516  56.948  51.699  1.00  1.00              
ATOM    100 3HG1 VAL A   7      60.906  57.575  50.209  1.00  1.00              
ATOM    101  CG2 VAL A   7      60.229  54.769  51.923  1.00  1.00              
ATOM    102 1HG2 VAL A   7      60.902  55.101  52.707  1.00  1.00              
ATOM    103 2HG2 VAL A   7      59.255  54.874  52.323  1.00  1.00              
ATOM    104 3HG2 VAL A   7      60.426  53.740  51.646  1.00  1.00              
ATOM    105  C   VAL A   7      59.136  54.259  48.954  1.00  1.00              
ATOM    106  O   VAL A   7      58.642  53.149  49.228  1.00  1.00              
ATOM    107  N   ASP A   8      59.832  54.528  47.882  1.00  1.00              
ATOM    108  H   ASP A   8      60.142  55.481  47.719  1.00  1.00              
ATOM    109  CA  ASP A   8      60.556  53.593  47.090  1.00  1.00              
ATOM    110  HA  ASP A   8      60.125  52.595  47.184  1.00  1.00              
ATOM    111  CB  ASP A   8      60.491  54.058  45.627  1.00  1.00              
ATOM    112  HB1 ASP A   8      59.452  54.048  45.304  1.00  1.00              
ATOM    113  HB2 ASP A   8      61.025  53.340  45.003  1.00  1.00              
ATOM    114  CG  ASP A   8      61.102  55.464  45.428  1.00  1.00              
ATOM    115  OD1 ASP A   8      61.920  55.604  44.497  1.00  1.00              
ATOM    116  OD2 ASP A   8      60.696  56.377  46.195  1.00  1.00              
ATOM    117  C   ASP A   8      62.018  53.565  47.479  1.00  1.00              
ATOM    118  O   ASP A   8      62.569  54.525  48.003  1.00  1.00              
ATOM    119  N   ASN A   9      62.625  52.460  47.097  1.00  1.00              
ATOM    120  H   ASN A   9      61.990  51.771  46.724  1.00  1.00              
ATOM    121  CA  ASN A   9      64.012  52.033  47.118  1.00  1.00              
ATOM    122  HA  ASN A   9      64.306  51.809  48.142  1.00  1.00              
ATOM    123  CB  ASN A   9      63.871  50.692  46.342  1.00  1.00              
ATOM    124  HB1 ASN A   9      64.829  50.232  46.209  1.00  1.00              
ATOM    125  HB2 ASN A   9      63.500  50.906  45.338  1.00  1.00              
ATOM    126  CG  ASN A   9      62.992  49.615  46.975  1.00  1.00              
ATOM    127  OD1 ASN A   9      63.300  49.043  48.005  1.00  1.00              
ATOM    128  ND2 ASN A   9      61.933  49.211  46.309  1.00  1.00              
ATOM    129 1HD2 ASN A   9      61.644  49.589  45.421  1.00  1.00              
ATOM    130 2HD2 ASN A   9      61.355  48.481  46.710  1.00  1.00              
ATOM    131  C   ASN A   9      65.076  52.961  46.433  1.00  1.00              
ATOM    132  O   ASN A   9      65.929  52.504  45.667  1.00  1.00              
ATOM    133  N   ARG A  10      64.990  54.266  46.681  1.00  1.00              
ATOM    134  H   ARG A  10      64.069  54.523  47.020  1.00  1.00              
ATOM    135  CA  ARG A  10      66.005  55.295  47.010  1.00  1.00              
ATOM    136  HA  ARG A  10      66.667  54.950  47.798  1.00  1.00              
ATOM    137  CB  ARG A  10      66.798  55.747  45.775  1.00  1.00              
ATOM    138  HB1 ARG A  10      67.156  56.760  45.959  1.00  1.00              
ATOM    139  HB2 ARG A  10      66.146  55.785  44.899  1.00  1.00              
ATOM    140  CG  ARG A  10      67.993  54.815  45.498  1.00  1.00              
ATOM    141  HG1 ARG A  10      67.708  54.093  44.733  1.00  1.00              
ATOM    142  HG2 ARG A  10      68.262  54.262  46.399  1.00  1.00              
ATOM    143  CD  ARG A  10      69.237  55.569  45.018  1.00  1.00              
ATOM    144  HD1 ARG A  10      68.984  56.146  44.126  1.00  1.00              
ATOM    145  HD2 ARG A  10      69.993  54.827  44.761  1.00  1.00              
ATOM    146  NE  ARG A  10      69.758  56.470  46.065  1.00  1.00              
ATOM    147  HE  ARG A  10      69.177  56.575  46.889  1.00  1.00              
ATOM    148  CZ  ARG A  10      70.955  57.023  46.132  1.00  1.00              
ATOM    149  NH1 ARG A  10      71.268  57.854  47.083  1.00  1.00              
ATOM    150 1HH1 ARG A  10      70.556  58.418  47.534  1.00  1.00              
ATOM    151 2HH1 ARG A  10      72.183  58.288  47.154  1.00  1.00              
ATOM    152  NH2 ARG A  10      71.867  56.745  45.249  1.00  1.00              
ATOM    153 1HH2 ARG A  10      71.629  56.108  44.515  1.00  1.00              
ATOM    154 2HH2 ARG A  10      72.828  56.894  45.520  1.00  1.00              
ATOM    155  C   ARG A  10      65.150  56.436  47.553  1.00  1.00              
ATOM    156  O   ARG A  10      64.134  56.737  46.955  1.00  1.00              
ATOM    157  N   ILE A  11      65.476  57.030  48.712  1.00  1.00              
ATOM    158  H   ILE A  11      66.379  56.784  49.096  1.00  1.00              
ATOM    159  CA  ILE A  11      64.416  57.611  49.597  1.00  1.00              
ATOM    160  HA  ILE A  11      63.657  56.839  49.731  1.00  1.00              
ATOM    161  CB  ILE A  11      64.899  58.055  50.995  1.00  1.00              
ATOM    162  HB  ILE A  11      65.283  59.054  50.811  1.00  1.00              
ATOM    163  CG2 ILE A  11      63.772  58.109  52.057  1.00  1.00              
ATOM    164 1HG2 ILE A  11      64.095  58.554  52.993  1.00  1.00              
ATOM    165 2HG2 ILE A  11      62.928  58.696  51.707  1.00  1.00              
ATOM    166 3HG2 ILE A  11      63.449  57.119  52.326  1.00  1.00              
ATOM    167  CG1 ILE A  11      66.009  57.241  51.677  1.00  1.00              
ATOM    168 1HG1 ILE A  11      66.664  56.831  50.925  1.00  1.00              
ATOM    169 2HG1 ILE A  11      65.610  56.403  52.249  1.00  1.00              
ATOM    170  CD1 ILE A  11      66.778  58.195  52.606  1.00  1.00              
ATOM    171  HD1 ILE A  11      67.736  57.800  52.912  1.00  1.00              
ATOM    172  HD2 ILE A  11      66.988  59.102  52.057  1.00  1.00              
ATOM    173  HD3 ILE A  11      66.200  58.438  53.496  1.00  1.00              
ATOM    174  C   ILE A  11      63.666  58.785  48.924  1.00  1.00              
ATOM    175  O   ILE A  11      62.609  59.230  49.382  1.00  1.00              
ATOM    176  N   ASN A  12      64.240  59.263  47.827  1.00  1.00              
ATOM    177  H   ASN A  12      65.071  58.771  47.548  1.00  1.00              
ATOM    178  CA  ASN A  12      63.650  60.042  46.761  1.00  1.00              
ATOM    179  HA  ASN A  12      63.383  60.988  47.225  1.00  1.00              
ATOM    180  CB  ASN A  12      64.772  60.369  45.751  1.00  1.00              
ATOM    181  HB1 ASN A  12      65.052  59.452  45.232  1.00  1.00              
ATOM    182  HB2 ASN A  12      65.637  60.754  46.287  1.00  1.00              
ATOM    183  CG  ASN A  12      64.414  61.408  44.693  1.00  1.00              
ATOM    184  OD1 ASN A  12      64.912  61.369  43.579  1.00  1.00              
ATOM    185  ND2 ASN A  12      63.616  62.410  44.988  1.00  1.00              
ATOM    186 1HD2 ASN A  12      63.225  62.554  45.916  1.00  1.00              
ATOM    187 2HD2 ASN A  12      63.352  62.991  44.218  1.00  1.00              
ATOM    188  C   ASN A  12      62.349  59.540  46.127  1.00  1.00              
ATOM    189  O   ASN A  12      62.254  59.322  44.925  1.00  1.00              
ATOM    190  N   SER A  13      61.343  59.527  46.995  1.00  1.00              
ATOM    191  H   SER A  13      61.636  59.663  47.947  1.00  1.00              
ATOM    192  CA  SER A  13      59.961  59.843  46.703  1.00  1.00              
ATOM    193  HA  SER A  13      59.332  59.319  47.392  1.00  1.00              
ATOM    194  CB  SER A  13      59.801  61.376  46.821  1.00  1.00              
ATOM    195  HB1 SER A  13      58.750  61.625  46.707  1.00  1.00              
ATOM    196  HB2 SER A  13      60.363  61.864  46.022  1.00  1.00              
ATOM    197  OG  SER A  13      60.267  61.893  48.053  1.00  1.00              
ATOM    198  HG  SER A  13      61.093  62.432  47.868  1.00  1.00              
ATOM    199  C   SER A  13      59.515  59.421  45.329  1.00  1.00              
ATOM    200  O   SER A  13      59.488  60.237  44.401  1.00  1.00              
ATOM    201  N   TYR A  14      58.975  58.205  45.281  1.00  1.00              
ATOM    202  H   TYR A  14      59.385  57.473  45.856  1.00  1.00              
ATOM    203  CA  TYR A  14      58.077  57.850  44.209  1.00  1.00              
ATOM    204  HA  TYR A  14      58.749  57.956  43.354  1.00  1.00              
ATOM    205  CB  TYR A  14      57.712  56.375  44.147  1.00  1.00              
ATOM    206  HB1 TYR A  14      56.703  56.261  44.477  1.00  1.00              
ATOM    207  HB2 TYR A  14      58.337  55.819  44.838  1.00  1.00              
ATOM    208  CG  TYR A  14      57.920  55.833  42.737  1.00  1.00              
ATOM    209  CD1 TYR A  14      59.171  55.295  42.367  1.00  1.00              
ATOM    210  HD1 TYR A  14      59.947  55.162  43.104  1.00  1.00              
ATOM    211  CE1 TYR A  14      59.449  54.960  41.028  1.00  1.00              
ATOM    212  HE1 TYR A  14      60.403  54.537  40.752  1.00  1.00              
ATOM    213  CZ  TYR A  14      58.486  55.209  40.035  1.00  1.00              
ATOM    214  OH  TYR A  14      58.724  54.893  38.738  1.00  1.00              
ATOM    215  HH  TYR A  14      57.933  55.044  38.214  1.00  1.00              
ATOM    216  CE2 TYR A  14      57.252  55.780  40.396  1.00  1.00              
ATOM    217  HE2 TYR A  14      56.545  56.019  39.620  1.00  1.00              
ATOM    218  CD2 TYR A  14      56.947  56.048  41.744  1.00  1.00              
ATOM    219  HD2 TYR A  14      55.972  56.445  42.000  1.00  1.00              
ATOM    220  C   TYR A  14      57.069  58.925  43.926  1.00  1.00              
ATOM    221  O   TYR A  14      56.819  59.750  44.796  1.00  1.00              
ATOM    222  N   SER A  15      56.566  58.980  42.706  1.00  1.00              
ATOM    223  H   SER A  15      56.891  58.305  42.026  1.00  1.00              
ATOM    224  CA  SER A  15      55.550  59.941  42.309  1.00  1.00              
ATOM    225  HA  SER A  15      55.992  60.935  42.257  1.00  1.00              
ATOM    226  CB  SER A  15      55.075  59.517  40.893  1.00  1.00              
ATOM    227  HB1 SER A  15      55.888  59.046  40.337  1.00  1.00              
ATOM    228  HB2 SER A  15      54.782  60.418  40.352  1.00  1.00              
ATOM    229  OG  SER A  15      53.947  58.654  40.929  1.00  1.00              
ATOM    230  HG  SER A  15      54.140  57.707  40.703  1.00  1.00              
ATOM    231  C   SER A  15      54.368  59.967  43.311  1.00  1.00              
ATOM    232  O   SER A  15      54.374  59.434  44.436  1.00  1.00              
ATOM    233  N   GLY A  16      53.273  60.563  42.886  1.00  1.00              
ATOM    234  H   GLY A  16      53.244  60.922  41.947  1.00  1.00              
ATOM    235  CA  GLY A  16      52.037  60.226  43.541  1.00  1.00              
ATOM    236  HA1 GLY A  16      51.831  59.165  43.459  1.00  1.00              
ATOM    237  HA2 GLY A  16      51.244  60.745  43.033  1.00  1.00              
ATOM    238  C   GLY A  16      51.971  60.705  44.961  1.00  1.00              
ATOM    239  O   GLY A  16      52.731  61.545  45.398  1.00  1.00              
ATOM    240  N   ILE A  17      51.084  60.096  45.704  1.00  1.00              
ATOM    241  H   ILE A  17      50.466  59.447  45.236  1.00  1.00              
ATOM    242  CA  ILE A  17      50.952  60.216  47.148  1.00  1.00              
ATOM    243  HA  ILE A  17      50.526  61.198  47.346  1.00  1.00              
ATOM    244  CB  ILE A  17      49.891  59.150  47.448  1.00  1.00              
ATOM    245  HB  ILE A  17      49.095  59.294  46.719  1.00  1.00              
ATOM    246  CG2 ILE A  17      50.450  57.725  47.206  1.00  1.00              
ATOM    247 1HG2 ILE A  17      51.010  57.371  48.074  1.00  1.00              
ATOM    248 2HG2 ILE A  17      49.633  57.035  47.002  1.00  1.00              
ATOM    249 3HG2 ILE A  17      51.102  57.669  46.339  1.00  1.00              
ATOM    250  CG1 ILE A  17      49.203  59.265  48.802  1.00  1.00              
ATOM    251 1HG1 ILE A  17      49.791  58.684  49.481  1.00  1.00              
ATOM    252 2HG1 ILE A  17      48.238  58.775  48.730  1.00  1.00              
ATOM    253  CD1 ILE A  17      48.985  60.653  49.415  1.00  1.00              
ATOM    254  HD1 ILE A  17      48.203  61.194  48.898  1.00  1.00              
ATOM    255  HD2 ILE A  17      48.686  60.519  50.448  1.00  1.00              
ATOM    256  HD3 ILE A  17      49.894  61.245  49.414  1.00  1.00              
ATOM    257  C   ILE A  17      52.240  60.102  47.970  1.00  1.00              
ATOM    258  O   ILE A  17      52.319  60.722  49.030  1.00  1.00              
ATOM    259  N   LYS A  18      53.299  59.428  47.483  1.00  1.00              
ATOM    260  H   LYS A  18      53.243  59.029  46.553  1.00  1.00              
ATOM    261  CA  LYS A  18      54.610  59.550  48.136  1.00  1.00              
ATOM    262  HA  LYS A  18      54.472  59.437  49.213  1.00  1.00              
ATOM    263  CB  LYS A  18      55.650  58.521  47.675  1.00  1.00              
ATOM    264  HB1 LYS A  18      55.956  58.736  46.667  1.00  1.00              
ATOM    265  HB2 LYS A  18      55.187  57.558  47.605  1.00  1.00              
ATOM    266  CG  LYS A  18      56.908  58.362  48.556  1.00  1.00              
ATOM    267  HG1 LYS A  18      57.635  57.821  47.949  1.00  1.00              
ATOM    268  HG2 LYS A  18      56.653  57.724  49.392  1.00  1.00              
ATOM    269  CD  LYS A  18      57.607  59.585  49.174  1.00  1.00              
ATOM    270  HD1 LYS A  18      56.983  60.016  49.953  1.00  1.00              
ATOM    271  HD2 LYS A  18      57.800  60.333  48.410  1.00  1.00              
ATOM    272  CE  LYS A  18      58.911  59.068  49.791  1.00  1.00              
ATOM    273  HE1 LYS A  18      59.342  58.358  49.080  1.00  1.00              
ATOM    274  HE2 LYS A  18      58.655  58.502  50.689  1.00  1.00              
ATOM    275  NZ  LYS A  18      59.956  60.081  50.090  1.00  1.00              
ATOM    276  HZ1 LYS A  18      60.894  59.683  50.017  1.00  1.00              
ATOM    277  HZ2 LYS A  18      59.949  60.847  49.414  1.00  1.00              
ATOM    278  HZ3 LYS A  18      59.877  60.452  51.022  1.00  1.00              
ATOM    279  C   LYS A  18      55.198  60.894  47.895  1.00  1.00              
ATOM    280  O   LYS A  18      55.402  61.559  48.892  1.00  1.00              
ATOM    281  N   ARG A  19      55.504  61.331  46.670  1.00  1.00              
ATOM    282  H   ARG A  19      55.416  60.728  45.853  1.00  1.00              
ATOM    283  CA  ARG A  19      56.129  62.658  46.562  1.00  1.00              
ATOM    284  HA  ARG A  19      56.906  62.708  47.312  1.00  1.00              
ATOM    285  CB  ARG A  19      56.821  62.862  45.196  1.00  1.00              
ATOM    286  HB1 ARG A  19      56.073  63.009  44.415  1.00  1.00              
ATOM    287  HB2 ARG A  19      57.379  61.973  44.939  1.00  1.00              
ATOM    288  CG  ARG A  19      57.881  63.984  45.202  1.00  1.00              
ATOM    289  HG1 ARG A  19      58.849  63.556  44.938  1.00  1.00              
ATOM    290  HG2 ARG A  19      57.986  64.419  46.197  1.00  1.00              
ATOM    291  CD  ARG A  19      57.575  65.092  44.199  1.00  1.00              
ATOM    292  HD1 ARG A  19      57.649  64.684  43.189  1.00  1.00              
ATOM    293  HD2 ARG A  19      58.322  65.872  44.317  1.00  1.00              
ATOM    294  NE  ARG A  19      56.235  65.657  44.413  1.00  1.00              
ATOM    295  HE  ARG A  19      55.796  65.486  45.310  1.00  1.00              
ATOM    296  CZ  ARG A  19      55.601  66.489  43.627  1.00  1.00              
ATOM    297  NH1 ARG A  19      54.336  66.737  43.811  1.00  1.00              
ATOM    298 1HH1 ARG A  19      53.764  66.137  44.422  1.00  1.00              
ATOM    299 2HH1 ARG A  19      53.827  67.319  43.179  1.00  1.00              
ATOM    300  NH2 ARG A  19      56.215  67.073  42.642  1.00  1.00              
ATOM    301 1HH2 ARG A  19      57.231  67.018  42.633  1.00  1.00              
ATOM    302 2HH2 ARG A  19      55.795  67.858  42.192  1.00  1.00              
ATOM    303  C   ARG A  19      55.147  63.764  46.890  1.00  1.00              
ATOM    304  O   ARG A  19      55.594  64.877  46.990  1.00  1.00              
ATOM    305  N   ASP A  20      53.865  63.514  47.088  1.00  1.00              
ATOM    306  H   ASP A  20      53.508  62.626  46.750  1.00  1.00              
ATOM    307  CA  ASP A  20      52.892  64.482  47.570  1.00  1.00              
ATOM    308  HA  ASP A  20      53.203  65.479  47.254  1.00  1.00              
ATOM    309  CB  ASP A  20      51.493  64.251  46.973  1.00  1.00              
ATOM    310  HB1 ASP A  20      50.751  64.678  47.650  1.00  1.00              
ATOM    311  HB2 ASP A  20      51.291  63.184  46.900  1.00  1.00              
ATOM    312  CG  ASP A  20      51.300  64.914  45.600  1.00  1.00              
ATOM    313  OD1 ASP A  20      50.118  65.102  45.220  1.00  1.00              
ATOM    314  OD2 ASP A  20      52.324  65.222  44.934  1.00  1.00              
ATOM    315  C   ASP A  20      52.864  64.537  49.084  1.00  1.00              
ATOM    316  O   ASP A  20      52.635  65.624  49.574  1.00  1.00              
ATOM    317  N   PHE A  21      53.212  63.473  49.822  1.00  1.00              
ATOM    318  H   PHE A  21      53.263  62.563  49.378  1.00  1.00              
ATOM    319  CA  PHE A  21      53.577  63.577  51.242  1.00  1.00              
ATOM    320  HA  PHE A  21      52.880  64.244  51.740  1.00  1.00              
ATOM    321  CB  PHE A  21      53.464  62.224  51.946  1.00  1.00              
ATOM    322  HB1 PHE A  21      54.335  62.071  52.573  1.00  1.00              
ATOM    323  HB2 PHE A  21      53.458  61.411  51.220  1.00  1.00              
ATOM    324  CG  PHE A  21      52.255  62.112  52.835  1.00  1.00              
ATOM    325  CD1 PHE A  21      50.986  62.103  52.247  1.00  1.00              
ATOM    326  HD1 PHE A  21      50.877  62.266  51.185  1.00  1.00              
ATOM    327  CE1 PHE A  21      49.867  61.811  53.033  1.00  1.00              
ATOM    328  HE1 PHE A  21      48.903  61.761  52.566  1.00  1.00              
ATOM    329  CZ  PHE A  21      50.009  61.513  54.396  1.00  1.00              
ATOM    330  HZ  PHE A  21      49.154  61.209  54.976  1.00  1.00              
ATOM    331  CE2 PHE A  21      51.265  61.604  55.004  1.00  1.00              
ATOM    332  HE2 PHE A  21      51.372  61.374  56.052  1.00  1.00              
ATOM    333  CD2 PHE A  21      52.386  61.935  54.227  1.00  1.00              
ATOM    334  HD2 PHE A  21      53.350  61.976  54.701  1.00  1.00              
ATOM    335  C   PHE A  21      54.985  64.118  51.493  1.00  1.00              
ATOM    336  O   PHE A  21      55.236  64.918  52.395  1.00  1.00              
ATOM    337  N   ALA A  22      55.926  63.632  50.699  1.00  1.00              
ATOM    338  H   ALA A  22      55.640  62.983  49.975  1.00  1.00              
ATOM    339  CA  ALA A  22      57.315  63.986  50.791  1.00  1.00              
ATOM    340  HA  ALA A  22      57.639  63.851  51.817  1.00  1.00              
ATOM    341  CB  ALA A  22      58.204  63.155  49.881  1.00  1.00              
ATOM    342  HB1 ALA A  22      58.055  63.438  48.843  1.00  1.00              
ATOM    343  HB2 ALA A  22      59.248  63.351  50.133  1.00  1.00              
ATOM    344  HB3 ALA A  22      57.984  62.105  50.026  1.00  1.00              
ATOM    345  C   ALA A  22      57.409  65.493  50.504  1.00  1.00              
ATOM    346  O   ALA A  22      57.712  66.288  51.391  1.00  1.00              
ATOM    347  N   THR A  23      56.944  65.924  49.333  1.00  1.00              
ATOM    348  H   THR A  23      56.651  65.263  48.627  1.00  1.00              
ATOM    349  CA  THR A  23      56.621  67.322  49.094  1.00  1.00              
ATOM    350  HA  THR A  23      57.524  67.901  49.070  1.00  1.00              
ATOM    351  CB  THR A  23      55.991  67.626  47.721  1.00  1.00              
ATOM    352  HB  THR A  23      55.154  66.966  47.537  1.00  1.00              
ATOM    353  CG2 THR A  23      55.440  69.027  47.472  1.00  1.00              
ATOM    354 1HG2 THR A  23      55.218  69.146  46.413  1.00  1.00              
ATOM    355 2HG2 THR A  23      54.511  69.168  48.026  1.00  1.00              
ATOM    356 3HG2 THR A  23      56.162  69.776  47.796  1.00  1.00              
ATOM    357  OG1 THR A  23      57.005  67.507  46.763  1.00  1.00              
ATOM    358  HG1 THR A  23      57.347  68.410  46.657  1.00  1.00              
ATOM    359  C   THR A  23      55.690  67.947  50.111  1.00  1.00              
ATOM    360  O   THR A  23      55.862  69.131  50.330  1.00  1.00              
ATOM    361  N   VAL A  24      54.780  67.221  50.772  1.00  1.00              
ATOM    362  H   VAL A  24      54.513  66.308  50.437  1.00  1.00              
ATOM    363  CA  VAL A  24      54.054  67.782  51.921  1.00  1.00              
ATOM    364  HA  VAL A  24      53.672  68.722  51.522  1.00  1.00              
ATOM    365  CB  VAL A  24      52.786  67.047  52.433  1.00  1.00              
ATOM    366  HB  VAL A  24      52.568  66.225  51.784  1.00  1.00              
ATOM    367  CG1 VAL A  24      52.818  66.462  53.856  1.00  1.00              
ATOM    368 1HG1 VAL A  24      51.959  65.804  53.991  1.00  1.00              
ATOM    369 2HG1 VAL A  24      53.724  65.886  54.019  1.00  1.00              
ATOM    370 3HG1 VAL A  24      52.758  67.260  54.597  1.00  1.00              
ATOM    371  CG2 VAL A  24      51.574  67.986  52.360  1.00  1.00              
ATOM    372 1HG2 VAL A  24      50.681  67.466  52.705  1.00  1.00              
ATOM    373 2HG2 VAL A  24      51.749  68.868  52.976  1.00  1.00              
ATOM    374 3HG2 VAL A  24      51.417  68.292  51.324  1.00  1.00              
ATOM    375  C   VAL A  24      54.914  68.264  53.077  1.00  1.00              
ATOM    376  O   VAL A  24      54.488  69.069  53.904  1.00  1.00              
ATOM    377  N   CYS A  25      56.155  67.806  53.130  1.00  1.00              
ATOM    378  H   CYS A  25      56.435  67.116  52.445  1.00  1.00              
ATOM    379  CA  CYS A  25      57.176  68.367  54.006  1.00  1.00              
ATOM    380  HA  CYS A  25      56.734  68.542  54.974  1.00  1.00              
ATOM    381  CB  CYS A  25      58.318  67.341  54.160  1.00  1.00              
ATOM    382  HB1 CYS A  25      58.949  67.632  54.998  1.00  1.00              
ATOM    383  HB2 CYS A  25      58.925  67.366  53.259  1.00  1.00              
ATOM    384  SG  CYS A  25      57.732  65.627  54.385  1.00  1.00              
ATOM    385  HG  CYS A  25      56.952  65.595  53.289  1.00  1.00              
ATOM    386  C   CYS A  25      57.730  69.741  53.620  1.00  1.00              
ATOM    387  O   CYS A  25      58.568  70.257  54.358  1.00  1.00              
ATOM    388  N   GLN A  26      57.250  70.303  52.516  1.00  1.00              
ATOM    389  H   GLN A  26      56.727  69.687  51.907  1.00  1.00              
ATOM    390  CA  GLN A  26      56.780  71.702  52.441  1.00  1.00              
ATOM    391  HA  GLN A  26      56.477  71.976  53.445  1.00  1.00              
ATOM    392  CB  GLN A  26      57.910  72.689  52.046  1.00  1.00              
ATOM    393  HB1 GLN A  26      58.163  72.527  50.999  1.00  1.00              
ATOM    394  HB2 GLN A  26      58.759  72.427  52.672  1.00  1.00              
ATOM    395  CG  GLN A  26      57.687  74.210  52.255  1.00  1.00              
ATOM    396  HG1 GLN A  26      57.383  74.396  53.283  1.00  1.00              
ATOM    397  HG2 GLN A  26      56.896  74.581  51.611  1.00  1.00              
ATOM    398  CD  GLN A  26      58.951  75.035  51.971  1.00  1.00              
ATOM    399  OE1 GLN A  26      60.022  74.774  52.489  1.00  1.00              
ATOM    400  NE2 GLN A  26      58.916  76.054  51.144  1.00  1.00              
ATOM    401 1HE2 GLN A  26      58.038  76.391  50.732  1.00  1.00              
ATOM    402 2HE2 GLN A  26      59.759  76.576  51.023  1.00  1.00              
ATOM    403  C   GLN A  26      55.482  71.815  51.638  1.00  1.00              
ATOM    404  O   GLN A  26      54.528  71.089  51.896  1.00  1.00              
ATOM    405  N   GLU A  27      55.379  72.775  50.731  1.00  1.00              
ATOM    406  H   GLU A  27      56.181  73.360  50.561  1.00  1.00              
ATOM    407  CA  GLU A  27      54.070  73.278  50.334  1.00  1.00              
ATOM    408  HA  GLU A  27      53.294  72.852  50.974  1.00  1.00              
ATOM    409  CB  GLU A  27      54.023  74.795  50.569  1.00  1.00              
ATOM    410  HB1 GLU A  27      54.405  74.997  51.572  1.00  1.00              
ATOM    411  HB2 GLU A  27      52.988  75.136  50.531  1.00  1.00              
ATOM    412  CG  GLU A  27      54.841  75.577  49.531  1.00  1.00              
ATOM    413  HG1 GLU A  27      54.200  75.830  48.685  1.00  1.00              
ATOM    414  HG2 GLU A  27      55.653  74.947  49.158  1.00  1.00              
ATOM    415  CD  GLU A  27      55.451  76.848  50.114  1.00  1.00              
ATOM    416  OE1 GLU A  27      54.717  77.635  50.746  1.00  1.00              
ATOM    417  OE2 GLU A  27      56.676  77.002  49.911  1.00  1.00              
ATOM    418  C   GLU A  27      53.680  72.912  48.914  1.00  1.00              
ATOM    419  O   GLU A  27      52.495  72.952  48.581  1.00  1.00              
ATOM    420  N   CYS A  28      54.660  72.605  48.054  1.00  1.00              
ATOM    421  H   CYS A  28      55.609  72.507  48.379  1.00  1.00              
ATOM    422  CA  CYS A  28      54.383  72.618  46.634  1.00  1.00              
ATOM    423  HA  CYS A  28      53.407  72.142  46.510  1.00  1.00              
ATOM    424  CB  CYS A  28      54.230  74.082  46.161  1.00  1.00              
ATOM    425  HB1 CYS A  28      53.595  74.638  46.852  1.00  1.00              
ATOM    426  HB2 CYS A  28      53.737  74.096  45.189  1.00  1.00              
ATOM    427  SG  CYS A  28      55.840  74.908  45.996  1.00  1.00              
ATOM    428  HG  CYS A  28      56.057  75.148  47.297  1.00  1.00              
ATOM    429  C   CYS A  28      55.306  71.875  45.681  1.00  1.00              
ATOM    430  O   CYS A  28      56.439  71.505  45.971  1.00  1.00              
ATOM    431  N   THR A  29      54.750  71.697  44.483  1.00  1.00              
ATOM    432  H   THR A  29      53.832  72.091  44.333  1.00  1.00              
ATOM    433  CA  THR A  29      55.167  70.754  43.457  1.00  1.00              
ATOM    434  HA  THR A  29      54.924  69.754  43.812  1.00  1.00              
ATOM    435  CB  THR A  29      54.368  71.007  42.166  1.00  1.00              
ATOM    436  HB  THR A  29      54.694  71.944  41.712  1.00  1.00              
ATOM    437  CG2 THR A  29      54.485  69.882  41.139  1.00  1.00              
ATOM    438 1HG2 THR A  29      53.898  70.135  40.256  1.00  1.00              
ATOM    439 2HG2 THR A  29      55.525  69.774  40.826  1.00  1.00              
ATOM    440 3HG2 THR A  29      54.120  68.947  41.560  1.00  1.00              
ATOM    441  OG1 THR A  29      53.002  71.115  42.501  1.00  1.00              
ATOM    442  HG1 THR A  29      52.515  71.248  41.682  1.00  1.00              
ATOM    443  C   THR A  29      56.642  70.767  43.135  1.00  1.00              
ATOM    444  O   THR A  29      57.234  69.697  43.104  1.00  1.00              
ATOM    445  N   ASP A  30      57.238  71.937  42.924  1.00  1.00              
ATOM    446  H   ASP A  30      56.691  72.785  42.909  1.00  1.00              
ATOM    447  CA  ASP A  30      58.639  72.005  42.508  1.00  1.00              
ATOM    448  HA  ASP A  30      58.913  71.015  42.162  1.00  1.00              
ATOM    449  CB  ASP A  30      58.809  72.878  41.266  1.00  1.00              
ATOM    450  HB1 ASP A  30      59.868  73.069  41.087  1.00  1.00              
ATOM    451  HB2 ASP A  30      58.288  73.829  41.393  1.00  1.00              
ATOM    452  CG  ASP A  30      58.234  72.079  40.090  1.00  1.00              
ATOM    453  OD1 ASP A  30      58.930  71.132  39.650  1.00  1.00              
ATOM    454  OD2 ASP A  30      57.050  72.311  39.762  1.00  1.00              
ATOM    455  C   ASP A  30      59.624  72.196  43.659  1.00  1.00              
ATOM    456  O   ASP A  30      60.841  72.114  43.497  1.00  1.00              
ATOM    457  N   PHE A  31      59.079  72.234  44.868  1.00  1.00              
ATOM    458  H   PHE A  31      58.066  72.258  44.923  1.00  1.00              
ATOM    459  CA  PHE A  31      59.764  71.809  46.069  1.00  1.00              
ATOM    460  HA  PHE A  31      60.841  71.862  45.918  1.00  1.00              
ATOM    461  CB  PHE A  31      59.389  72.772  47.216  1.00  1.00              
ATOM    462  HB1 PHE A  31      59.906  72.462  48.120  1.00  1.00              
ATOM    463  HB2 PHE A  31      58.321  72.670  47.413  1.00  1.00              
ATOM    464  CG  PHE A  31      59.690  74.255  47.017  1.00  1.00              
ATOM    465  CD1 PHE A  31      58.972  75.199  47.779  1.00  1.00              
ATOM    466  HD1 PHE A  31      58.221  74.872  48.484  1.00  1.00              
ATOM    467  CE1 PHE A  31      59.217  76.575  47.631  1.00  1.00              
ATOM    468  HE1 PHE A  31      58.646  77.287  48.217  1.00  1.00              
ATOM    469  CZ  PHE A  31      60.187  77.022  46.719  1.00  1.00              
ATOM    470  HZ  PHE A  31      60.363  78.081  46.595  1.00  1.00              
ATOM    471  CE2 PHE A  31      60.918  76.090  45.963  1.00  1.00              
ATOM    472  HE2 PHE A  31      61.659  76.435  45.255  1.00  1.00              
ATOM    473  CD2 PHE A  31      60.675  74.712  46.113  1.00  1.00              
ATOM    474  HD2 PHE A  31      61.241  74.015  45.514  1.00  1.00              
ATOM    475  C   PHE A  31      59.403  70.327  46.359  1.00  1.00              
ATOM    476  O   PHE A  31      58.753  69.973  47.341  1.00  1.00              
ATOM    477  N   HIS A  32      59.888  69.430  45.495  1.00  1.00              
ATOM    478  H   HIS A  32      60.297  69.811  44.654  1.00  1.00              
ATOM    479  CA  HIS A  32      59.973  67.962  45.653  1.00  1.00              
ATOM    480  HA  HIS A  32      58.982  67.536  45.600  1.00  1.00              
ATOM    481  CB  HIS A  32      60.733  67.412  44.417  1.00  1.00              
ATOM    482  HB1 HIS A  32      60.721  66.322  44.458  1.00  1.00              
ATOM    483  HB2 HIS A  32      61.777  67.723  44.474  1.00  1.00              
ATOM    484  CG  HIS A  32      60.211  67.844  43.056  1.00  1.00              
ATOM    485  ND1 HIS A  32      59.227  67.185  42.306  1.00  1.00              
ATOM    486  CE1 HIS A  32      59.078  67.911  41.182  1.00  1.00              
ATOM    487  HE1 HIS A  32      58.354  67.711  40.403  1.00  1.00              
ATOM    488  NE2 HIS A  32      59.900  68.968  41.182  1.00  1.00              
ATOM    489  HE2 HIS A  32      59.837  69.743  40.505  1.00  1.00              
ATOM    490  CD2 HIS A  32      60.635  68.938  42.349  1.00  1.00              
ATOM    491  HD2 HIS A  32      61.382  69.657  42.657  1.00  1.00              
ATOM    492  C   HIS A  32      60.647  67.490  46.983  1.00  1.00              
ATOM    493  O   HIS A  32      61.866  67.343  46.982  1.00  1.00              
ATOM    494  N   PHE A  33      59.930  67.382  48.129  1.00  1.00              
ATOM    495  H   PHE A  33      58.928  67.339  48.022  1.00  1.00              
ATOM    496  CA  PHE A  33      60.410  68.120  49.328  1.00  1.00              
ATOM    497  HA  PHE A  33      60.165  69.090  48.936  1.00  1.00              
ATOM    498  CB  PHE A  33      59.645  68.251  50.642  1.00  1.00              
ATOM    499  HB1 PHE A  33      59.839  67.365  51.240  1.00  1.00              
ATOM    500  HB2 PHE A  33      58.592  68.432  50.530  1.00  1.00              
ATOM    501  CG  PHE A  33      60.158  69.485  51.361  1.00  1.00              
ATOM    502  CD1 PHE A  33      60.114  70.755  50.750  1.00  1.00              
ATOM    503  HD1 PHE A  33      59.546  70.898  49.842  1.00  1.00              
ATOM    504  CE1 PHE A  33      60.825  71.839  51.293  1.00  1.00              
ATOM    505  HE1 PHE A  33      60.792  72.812  50.821  1.00  1.00              
ATOM    506  CZ  PHE A  33      61.470  71.687  52.527  1.00  1.00              
ATOM    507  HZ  PHE A  33      61.915  72.544  53.017  1.00  1.00              
ATOM    508  CE2 PHE A  33      61.448  70.434  53.159  1.00  1.00              
ATOM    509  HE2 PHE A  33      61.863  70.309  54.130  1.00  1.00              
ATOM    510  CD2 PHE A  33      60.838  69.332  52.565  1.00  1.00              
ATOM    511  HD2 PHE A  33      60.863  68.377  53.048  1.00  1.00              
ATOM    512  C   PHE A  33      61.904  68.308  49.621  1.00  1.00              
ATOM    513  O   PHE A  33      62.442  67.630  50.483  1.00  1.00              
ATOM    514  N   PRO A  34      62.547  69.369  49.102  1.00  1.00              
ATOM    515  CD  PRO A  34      62.079  70.328  48.109  1.00  1.00              
ATOM    516  HD1 PRO A  34      61.409  71.041  48.574  1.00  1.00              
ATOM    517  HD2 PRO A  34      61.605  69.814  47.290  1.00  1.00              
ATOM    518  CG  PRO A  34      63.282  71.070  47.547  1.00  1.00              
ATOM    519  HG1 PRO A  34      63.046  72.107  47.303  1.00  1.00              
ATOM    520  HG2 PRO A  34      63.672  70.540  46.677  1.00  1.00              
ATOM    521  CB  PRO A  34      64.258  70.963  48.698  1.00  1.00              
ATOM    522  HB1 PRO A  34      64.033  71.728  49.444  1.00  1.00              
ATOM    523  HB2 PRO A  34      65.291  71.046  48.357  1.00  1.00              
ATOM    524  CA  PRO A  34      63.954  69.568  49.252  1.00  1.00              
ATOM    525  HA  PRO A  34      64.419  68.856  48.567  1.00  1.00              
ATOM    526  C   PRO A  34      64.703  69.416  50.567  1.00  1.00              
ATOM    527  O   PRO A  34      65.740  68.767  50.540  1.00  1.00              
ATOM    528  N   ARG A  35      64.296  70.003  51.701  1.00  1.00              
ATOM    529  H   ARG A  35      63.418  70.513  51.721  1.00  1.00              
ATOM    530  CA  ARG A  35      65.124  69.845  52.923  1.00  1.00              
ATOM    531  HA  ARG A  35      66.177  69.930  52.641  1.00  1.00              
ATOM    532  CB  ARG A  35      64.844  70.940  53.968  1.00  1.00              
ATOM    533  HB1 ARG A  35      65.434  70.721  54.859  1.00  1.00              
ATOM    534  HB2 ARG A  35      63.807  70.907  54.258  1.00  1.00              
ATOM    535  CG  ARG A  35      65.153  72.380  53.528  1.00  1.00              
ATOM    536  HG1 ARG A  35      64.862  73.054  54.336  1.00  1.00              
ATOM    537  HG2 ARG A  35      64.584  72.638  52.635  1.00  1.00              
ATOM    538  CD  ARG A  35      66.649  72.538  53.258  1.00  1.00              
ATOM    539  HD1 ARG A  35      66.890  72.048  52.314  1.00  1.00              
ATOM    540  HD2 ARG A  35      67.188  72.031  54.062  1.00  1.00              
ATOM    541  NE  ARG A  35      67.094  73.943  53.202  1.00  1.00              
ATOM    542  HE  ARG A  35      66.406  74.649  53.015  1.00  1.00              
ATOM    543  CZ  ARG A  35      68.356  74.312  53.342  1.00  1.00              
ATOM    544  NH1 ARG A  35      68.684  75.567  53.230  1.00  1.00              
ATOM    545 1HH1 ARG A  35      67.978  76.240  53.004  1.00  1.00              
ATOM    546 2HH1 ARG A  35      69.648  75.822  53.312  1.00  1.00              
ATOM    547  NH2 ARG A  35      69.314  73.474  53.599  1.00  1.00              
ATOM    548 1HH2 ARG A  35      69.116  72.475  53.422  1.00  1.00              
ATOM    549 2HH2 ARG A  35      70.273  73.733  53.540  1.00  1.00              
ATOM    550  C   ARG A  35      65.015  68.436  53.505  1.00  1.00              
ATOM    551  O   ARG A  35      65.971  67.900  54.083  1.00  1.00              
ATOM    552  N   ILE A  36      63.864  67.799  53.280  1.00  1.00              
ATOM    553  H   ILE A  36      63.187  68.228  52.665  1.00  1.00              
ATOM    554  CA  ILE A  36      63.773  66.368  53.525  1.00  1.00              
ATOM    555  HA  ILE A  36      64.303  66.208  54.461  1.00  1.00              
ATOM    556  CB  ILE A  36      62.321  65.883  53.733  1.00  1.00              
ATOM    557  HB  ILE A  36      61.737  66.759  53.997  1.00  1.00              
ATOM    558  CG2 ILE A  36      61.623  65.178  52.556  1.00  1.00              
ATOM    559 1HG2 ILE A  36      62.138  64.259  52.287  1.00  1.00              
ATOM    560 2HG2 ILE A  36      60.584  64.960  52.803  1.00  1.00              
ATOM    561 3HG2 ILE A  36      61.616  65.805  51.674  1.00  1.00              
ATOM    562  CG1 ILE A  36      62.274  64.948  54.951  1.00  1.00              
ATOM    563 1HG1 ILE A  36      63.001  65.256  55.695  1.00  1.00              
ATOM    564 2HG1 ILE A  36      62.518  63.936  54.663  1.00  1.00              
ATOM    565  CD1 ILE A  36      60.903  64.947  55.605  1.00  1.00              
ATOM    566  HD1 ILE A  36      60.235  64.295  55.045  1.00  1.00              
ATOM    567  HD2 ILE A  36      61.011  64.599  56.628  1.00  1.00              
ATOM    568  HD3 ILE A  36      60.495  65.954  55.628  1.00  1.00              
ATOM    569  C   ILE A  36      64.574  65.582  52.499  1.00  1.00              
ATOM    570  O   ILE A  36      65.139  64.588  52.900  1.00  1.00              
ATOM    571  N   GLU A  37      64.729  66.037  51.259  1.00  1.00              
ATOM    572  H   GLU A  37      64.138  66.803  50.959  1.00  1.00              
ATOM    573  CA  GLU A  37      65.517  65.380  50.219  1.00  1.00              
ATOM    574  HA  GLU A  37      65.284  64.324  50.307  1.00  1.00              
ATOM    575  CB  GLU A  37      64.977  65.751  48.815  1.00  1.00              
ATOM    576  HB1 GLU A  37      65.804  66.171  48.241  1.00  1.00              
ATOM    577  HB2 GLU A  37      64.223  66.532  48.891  1.00  1.00              
ATOM    578  CG  GLU A  37      64.379  64.571  47.994  1.00  1.00              
ATOM    579  HG1 GLU A  37      65.112  63.759  47.992  1.00  1.00              
ATOM    580  HG2 GLU A  37      64.301  64.918  46.961  1.00  1.00              
ATOM    581  CD  GLU A  37      62.990  63.983  48.387  1.00  1.00              
ATOM    582  OE1 GLU A  37      62.462  64.254  49.488  1.00  1.00              
ATOM    583  OE2 GLU A  37      62.475  63.145  47.595  1.00  1.00              
ATOM    584  C   GLU A  37      67.051  65.461  50.431  1.00  1.00              
ATOM    585  O   GLU A  37      67.763  64.499  50.139  1.00  1.00              
ATOM    586  N   GLU A  38      67.532  66.522  51.096  1.00  1.00              
ATOM    587  H   GLU A  38      66.899  67.308  51.188  1.00  1.00              
ATOM    588  CA  GLU A  38      68.857  66.650  51.725  1.00  1.00              
ATOM    589  HA  GLU A  38      69.636  66.471  50.983  1.00  1.00              
ATOM    590  CB  GLU A  38      69.047  68.059  52.333  1.00  1.00              
ATOM    591  HB1 GLU A  38      69.959  68.047  52.933  1.00  1.00              
ATOM    592  HB2 GLU A  38      68.216  68.253  53.006  1.00  1.00              
ATOM    593  CG  GLU A  38      69.159  69.240  51.354  1.00  1.00              
ATOM    594  HG1 GLU A  38      68.315  69.217  50.666  1.00  1.00              
ATOM    595  HG2 GLU A  38      70.074  69.122  50.770  1.00  1.00              
ATOM    596  CD  GLU A  38      69.181  70.608  52.074  1.00  1.00              
ATOM    597  OE1 GLU A  38      69.093  70.679  53.324  1.00  1.00              
ATOM    598  OE2 GLU A  38      69.246  71.657  51.396  1.00  1.00              
ATOM    599  C   GLU A  38      69.045  65.634  52.858  1.00  1.00              
ATOM    600  O   GLU A  38      70.005  64.853  52.862  1.00  1.00              
ATOM    601  N   GLN A  39      68.122  65.626  53.832  1.00  1.00              
ATOM    602  H   GLN A  39      67.355  66.290  53.789  1.00  1.00              
ATOM    603  CA  GLN A  39      68.250  64.701  54.967  1.00  1.00              
ATOM    604  HA  GLN A  39      69.205  64.904  55.455  1.00  1.00              
ATOM    605  CB  GLN A  39      67.103  64.994  55.955  1.00  1.00              
ATOM    606  HB1 GLN A  39      66.174  64.587  55.552  1.00  1.00              
ATOM    607  HB2 GLN A  39      66.971  66.074  56.048  1.00  1.00              
ATOM    608  CG  GLN A  39      67.331  64.414  57.358  1.00  1.00              
ATOM    609  HG1 GLN A  39      67.682  63.384  57.288  1.00  1.00              
ATOM    610  HG2 GLN A  39      66.379  64.410  57.883  1.00  1.00              
ATOM    611  CD  GLN A  39      68.299  65.248  58.192  1.00  1.00              
ATOM    612  OE1 GLN A  39      67.992  66.353  58.617  1.00  1.00              
ATOM    613  NE2 GLN A  39      69.478  64.754  58.491  1.00  1.00              
ATOM    614 1HE2 GLN A  39      69.764  63.859  58.130  1.00  1.00              
ATOM    615 2HE2 GLN A  39      70.113  65.351  58.993  1.00  1.00              
ATOM    616  C   GLN A  39      68.255  63.258  54.524  1.00  1.00              
ATOM    617  O   GLN A  39      69.075  62.492  55.003  1.00  1.00              
ATOM    618  N   LEU A  40      67.348  62.936  53.609  1.00  1.00              
ATOM    619  H   LEU A  40      66.747  63.694  53.295  1.00  1.00              
ATOM    620  CA  LEU A  40      67.202  61.691  52.883  1.00  1.00              
ATOM    621  HA  LEU A  40      66.925  60.891  53.569  1.00  1.00              
ATOM    622  CB  LEU A  40      66.160  61.857  51.777  1.00  1.00              
ATOM    623  HB1 LEU A  40      66.448  61.248  50.918  1.00  1.00              
ATOM    624  HB2 LEU A  40      66.134  62.882  51.441  1.00  1.00              
ATOM    625  CG  LEU A  40      64.790  61.387  52.232  1.00  1.00              
ATOM    626  HG  LEU A  40      64.927  60.344  52.425  1.00  1.00              
ATOM    627  CD1 LEU A  40      64.246  61.931  53.540  1.00  1.00              
ATOM    628 1HD1 LEU A  40      63.526  62.708  53.319  1.00  1.00              
ATOM    629 2HD1 LEU A  40      63.783  61.105  54.068  1.00  1.00              
ATOM    630 3HD1 LEU A  40      65.022  62.342  54.170  1.00  1.00              
ATOM    631  CD2 LEU A  40      63.762  61.563  51.122  1.00  1.00              
ATOM    632 1HD2 LEU A  40      64.160  61.206  50.175  1.00  1.00              
ATOM    633 2HD2 LEU A  40      62.848  61.028  51.362  1.00  1.00              
ATOM    634 3HD2 LEU A  40      63.535  62.621  51.006  1.00  1.00              
ATOM    635  C   LEU A  40      68.539  61.362  52.282  1.00  1.00              
ATOM    636  O   LEU A  40      69.021  60.300  52.619  1.00  1.00              
ATOM    637  N   GLU A  41      69.158  62.209  51.456  1.00  1.00              
ATOM    638  H   GLU A  41      68.722  63.083  51.167  1.00  1.00              
ATOM    639  CA  GLU A  41      70.412  61.799  50.844  1.00  1.00              
ATOM    640  HA  GLU A  41      70.186  60.847  50.369  1.00  1.00              
ATOM    641  CB  GLU A  41      70.875  62.741  49.725  1.00  1.00              
ATOM    642  HB1 GLU A  41      71.177  63.697  50.157  1.00  1.00              
ATOM    643  HB2 GLU A  41      70.041  62.919  49.045  1.00  1.00              
ATOM    644  CG  GLU A  41      72.051  62.151  48.917  1.00  1.00              
ATOM    645  HG1 GLU A  41      72.929  62.153  49.563  1.00  1.00              
ATOM    646  HG2 GLU A  41      72.262  62.819  48.080  1.00  1.00              
ATOM    647  CD  GLU A  41      71.817  60.725  48.371  1.00  1.00              
ATOM    648  OE1 GLU A  41      70.647  60.361  48.102  1.00  1.00              
ATOM    649  OE2 GLU A  41      72.799  59.963  48.194  1.00  1.00              
ATOM    650  C   GLU A  41      71.507  61.451  51.865  1.00  1.00              
ATOM    651  O   GLU A  41      72.152  60.394  51.747  1.00  1.00              
ATOM    652  N   VAL A  42      71.597  62.225  52.956  1.00  1.00              
ATOM    653  H   VAL A  42      71.013  63.053  53.031  1.00  1.00              
ATOM    654  CA  VAL A  42      72.458  61.817  54.075  1.00  1.00              
ATOM    655  HA  VAL A  42      73.468  61.715  53.675  1.00  1.00              
ATOM    656  CB  VAL A  42      72.533  62.867  55.200  1.00  1.00              
ATOM    657  HB  VAL A  42      71.551  62.998  55.652  1.00  1.00              
ATOM    658  CG1 VAL A  42      73.522  62.441  56.298  1.00  1.00              
ATOM    659 1HG1 VAL A  42      73.606  63.227  57.048  1.00  1.00              
ATOM    660 2HG1 VAL A  42      73.174  61.535  56.794  1.00  1.00              
ATOM    661 3HG1 VAL A  42      74.506  62.255  55.865  1.00  1.00              
ATOM    662  CG2 VAL A  42      73.013  64.223  54.664  1.00  1.00              
ATOM    663 1HG2 VAL A  42      73.067  64.950  55.474  1.00  1.00              
ATOM    664 2HG2 VAL A  42      73.997  64.117  54.207  1.00  1.00              
ATOM    665 3HG2 VAL A  42      72.320  64.605  53.917  1.00  1.00              
ATOM    666  C   VAL A  42      72.085  60.449  54.622  1.00  1.00              
ATOM    667  O   VAL A  42      72.981  59.631  54.784  1.00  1.00              
ATOM    668  N   VAL A  43      70.805  60.144  54.855  1.00  1.00              
ATOM    669  H   VAL A  43      70.099  60.854  54.669  1.00  1.00              
ATOM    670  CA  VAL A  43      70.398  58.839  55.392  1.00  1.00              
ATOM    671  HA  VAL A  43      71.238  58.572  56.033  1.00  1.00              
ATOM    672  CB  VAL A  43      69.204  58.874  56.380  1.00  1.00              
ATOM    673  HB  VAL A  43      68.382  58.317  55.960  1.00  1.00              
ATOM    674  CG1 VAL A  43      69.627  58.226  57.704  1.00  1.00              
ATOM    675 1HG1 VAL A  43      68.814  58.244  58.429  1.00  1.00              
ATOM    676 2HG1 VAL A  43      69.874  57.190  57.499  1.00  1.00              
ATOM    677 3HG1 VAL A  43      70.490  58.741  58.128  1.00  1.00              
ATOM    678  CG2 VAL A  43      68.626  60.234  56.767  1.00  1.00              
ATOM    679 1HG2 VAL A  43      69.426  60.927  57.025  1.00  1.00              
ATOM    680 2HG2 VAL A  43      68.037  60.596  55.930  1.00  1.00              
ATOM    681 3HG2 VAL A  43      67.953  60.138  57.617  1.00  1.00              
ATOM    682  C   VAL A  43      70.451  57.688  54.388  1.00  1.00              
ATOM    683  O   VAL A  43      70.555  56.550  54.818  1.00  1.00              
ATOM    684  N   GLN A  44      70.553  57.922  53.081  1.00  1.00              
ATOM    685  H   GLN A  44      70.474  58.886  52.769  1.00  1.00              
ATOM    686  CA  GLN A  44      70.909  56.894  52.102  1.00  1.00              
ATOM    687  HA  GLN A  44      70.302  56.020  52.248  1.00  1.00              
ATOM    688  CB  GLN A  44      70.686  57.386  50.651  1.00  1.00              
ATOM    689  HB1 GLN A  44      70.986  56.597  49.962  1.00  1.00              
ATOM    690  HB2 GLN A  44      71.275  58.278  50.437  1.00  1.00              
ATOM    691  CG  GLN A  44      69.209  57.679  50.436  1.00  1.00              
ATOM    692  HG1 GLN A  44      68.968  58.654  50.841  1.00  1.00              
ATOM    693  HG2 GLN A  44      68.687  56.911  50.991  1.00  1.00              
ATOM    694  CD  GLN A  44      68.689  57.607  49.012  1.00  1.00              
ATOM    695  OE1 GLN A  44      68.291  56.565  48.533  1.00  1.00              
ATOM    696  NE2 GLN A  44      68.557  58.690  48.283  1.00  1.00              
ATOM    697 1HE2 GLN A  44      69.095  59.533  48.513  1.00  1.00              
ATOM    698 2HE2 GLN A  44      68.105  58.625  47.389  1.00  1.00              
ATOM    699  C   GLN A  44      72.369  56.537  52.232  1.00  1.00              
ATOM    700  O   GLN A  44      72.712  55.365  52.161  1.00  1.00              
ATOM    701  N   GLN A  45      73.229  57.545  52.385  1.00  1.00              
ATOM    702  H   GLN A  45      72.889  58.504  52.409  1.00  1.00              
ATOM    703  CA  GLN A  45      74.669  57.299  52.460  1.00  1.00              
ATOM    704  HA  GLN A  45      74.946  56.594  51.675  1.00  1.00              
ATOM    705  CB  GLN A  45      75.411  58.612  52.175  1.00  1.00              
ATOM    706  HB1 GLN A  45      76.478  58.476  52.359  1.00  1.00              
ATOM    707  HB2 GLN A  45      75.035  59.405  52.824  1.00  1.00              
ATOM    708  CG  GLN A  45      75.195  58.987  50.695  1.00  1.00              
ATOM    709  HG1 GLN A  45      74.128  59.009  50.474  1.00  1.00              
ATOM    710  HG2 GLN A  45      75.651  58.229  50.060  1.00  1.00              
ATOM    711  CD  GLN A  45      75.765  60.340  50.299  1.00  1.00              
ATOM    712  OE1 GLN A  45      76.692  60.869  50.890  1.00  1.00              
ATOM    713  NE2 GLN A  45      75.244  60.934  49.252  1.00  1.00              
ATOM    714 1HE2 GLN A  45      74.411  60.535  48.807  1.00  1.00              
ATOM    715 2HE2 GLN A  45      75.588  61.846  49.028  1.00  1.00              
ATOM    716  C   GLN A  45      75.075  56.613  53.780  1.00  1.00              
ATOM    717  O   GLN A  45      75.820  55.622  53.796  1.00  1.00              
ATOM    718  N   VAL A  46      74.480  57.134  54.857  1.00  1.00              
ATOM    719  H   VAL A  46      73.875  57.928  54.676  1.00  1.00              
ATOM    720  CA  VAL A  46      74.737  56.862  56.272  1.00  1.00              
ATOM    721  HA  VAL A  46      75.768  56.523  56.363  1.00  1.00              
ATOM    722  CB  VAL A  46      74.601  58.160  57.113  1.00  1.00              
ATOM    723  HB  VAL A  46      73.591  58.550  56.993  1.00  1.00              
ATOM    724  CG1 VAL A  46      74.852  58.004  58.621  1.00  1.00              
ATOM    725 1HG1 VAL A  46      74.838  58.978  59.110  1.00  1.00              
ATOM    726 2HG1 VAL A  46      74.072  57.396  59.076  1.00  1.00              
ATOM    727 3HG1 VAL A  46      75.819  57.530  58.789  1.00  1.00              
ATOM    728  CG2 VAL A  46      75.609  59.221  56.638  1.00  1.00              
ATOM    729 1HG2 VAL A  46      75.473  60.143  57.202  1.00  1.00              
ATOM    730 2HG2 VAL A  46      76.628  58.860  56.781  1.00  1.00              
ATOM    731 3HG2 VAL A  46      75.462  59.452  55.583  1.00  1.00              
ATOM    732  C   VAL A  46      73.890  55.755  56.835  1.00  1.00              
ATOM    733  O   VAL A  46      74.275  55.208  57.868  1.00  1.00              
ATOM    734  N   VAL A  47      72.814  55.334  56.146  1.00  1.00              
ATOM    735  H   VAL A  47      72.498  55.878  55.357  1.00  1.00              
ATOM    736  CA  VAL A  47      72.116  54.089  56.474  1.00  1.00              
ATOM    737  HA  VAL A  47      72.821  53.596  57.117  1.00  1.00              
ATOM    738  CB  VAL A  47      71.023  54.401  57.507  1.00  1.00              
ATOM    739  HB  VAL A  47      70.301  54.972  56.960  1.00  1.00              
ATOM    740  CG1 VAL A  47      70.511  53.130  58.177  1.00  1.00              
ATOM    741 1HG1 VAL A  47      69.709  53.371  58.855  1.00  1.00              
ATOM    742 2HG1 VAL A  47      70.123  52.405  57.481  1.00  1.00              
ATOM    743 3HG1 VAL A  47      71.312  52.648  58.714  1.00  1.00              
ATOM    744  CG2 VAL A  47      71.387  55.335  58.671  1.00  1.00              
ATOM    745 1HG2 VAL A  47      70.508  55.541  59.280  1.00  1.00              
ATOM    746 2HG2 VAL A  47      72.162  54.927  59.308  1.00  1.00              
ATOM    747 3HG2 VAL A  47      71.746  56.300  58.322  1.00  1.00              
ATOM    748  C   VAL A  47      72.023  52.967  55.403  1.00  1.00              
ATOM    749  O   VAL A  47      71.624  51.840  55.743  1.00  1.00              
ATOM    750  N   LEU A  48      72.597  53.143  54.172  1.00  1.00              
ATOM    751  H   LEU A  48      72.660  54.120  53.916  1.00  1.00              
ATOM    752  CA  LEU A  48      73.776  52.347  53.710  1.00  1.00              
ATOM    753  HA  LEU A  48      73.613  51.297  53.919  1.00  1.00              
ATOM    754  CB  LEU A  48      74.161  52.428  52.205  1.00  1.00              
ATOM    755  HB1 LEU A  48      74.006  53.451  51.903  1.00  1.00              
ATOM    756  HB2 LEU A  48      73.493  51.738  51.710  1.00  1.00              
ATOM    757  CG  LEU A  48      75.561  52.036  51.677  1.00  1.00              
ATOM    758  HG  LEU A  48      76.319  52.702  52.082  1.00  1.00              
ATOM    759  CD1 LEU A  48      75.924  50.583  51.993  1.00  1.00              
ATOM    760 1HD1 LEU A  48      75.684  50.330  53.023  1.00  1.00              
ATOM    761 2HD1 LEU A  48      75.371  49.905  51.352  1.00  1.00              
ATOM    762 3HD1 LEU A  48      76.988  50.416  51.823  1.00  1.00              
ATOM    763  CD2 LEU A  48      75.687  52.199  50.158  1.00  1.00              
ATOM    764 1HD2 LEU A  48      76.700  51.937  49.852  1.00  1.00              
ATOM    765 2HD2 LEU A  48      74.990  51.542  49.642  1.00  1.00              
ATOM    766 3HD2 LEU A  48      75.504  53.239  49.890  1.00  1.00              
ATOM    767  C   LEU A  48      74.949  52.856  54.566  1.00  1.00              
ATOM    768  O   LEU A  48      74.748  53.635  55.455  1.00  1.00              
ATOM    769  N   TYR A  49      76.172  52.404  54.507  1.00  1.00              
ATOM    770  H   TYR A  49      76.414  51.826  53.725  1.00  1.00              
ATOM    771  CA  TYR A  49      77.119  52.495  55.604  1.00  1.00              
ATOM    772  HA  TYR A  49      77.871  51.746  55.362  1.00  1.00              
ATOM    773  CB  TYR A  49      77.855  53.846  55.539  1.00  1.00              
ATOM    774  HB1 TYR A  49      77.134  54.635  55.747  1.00  1.00              
ATOM    775  HB2 TYR A  49      78.227  54.000  54.526  1.00  1.00              
ATOM    776  CG  TYR A  49      79.027  54.030  56.495  1.00  1.00              
ATOM    777  CD1 TYR A  49      79.129  55.218  57.248  1.00  1.00              
ATOM    778  HD1 TYR A  49      78.373  55.986  57.147  1.00  1.00              
ATOM    779  CE1 TYR A  49      80.219  55.419  58.117  1.00  1.00              
ATOM    780  HE1 TYR A  49      80.306  56.333  58.685  1.00  1.00              
ATOM    781  CZ  TYR A  49      81.214  54.429  58.247  1.00  1.00              
ATOM    782  OH  TYR A  49      82.248  54.625  59.107  1.00  1.00              
ATOM    783  HH  TYR A  49      82.834  53.869  59.149  1.00  1.00              
ATOM    784  CE2 TYR A  49      81.112  53.235  57.498  1.00  1.00              
ATOM    785  HE2 TYR A  49      81.864  52.469  57.597  1.00  1.00              
ATOM    786  CD2 TYR A  49      80.027  53.042  56.618  1.00  1.00              
ATOM    787  HD2 TYR A  49      79.964  52.131  56.040  1.00  1.00              
ATOM    788  C   TYR A  49      76.701  52.172  57.058  1.00  1.00              
ATOM    789  O   TYR A  49      77.496  51.491  57.684  1.00  1.00              
ATOM    790  N   ALA A  50      75.547  52.537  57.630  1.00  1.00              
ATOM    791  H   ALA A  50      75.098  53.334  57.190  1.00  1.00              
ATOM    792  CA  ALA A  50      74.597  51.601  58.241  1.00  1.00              
ATOM    793  HA  ALA A  50      75.189  50.847  58.734  1.00  1.00              
ATOM    794  CB  ALA A  50      73.840  52.243  59.389  1.00  1.00              
ATOM    795  HB1 ALA A  50      73.088  51.555  59.772  1.00  1.00              
ATOM    796  HB2 ALA A  50      74.543  52.480  60.188  1.00  1.00              
ATOM    797  HB3 ALA A  50      73.399  53.169  59.058  1.00  1.00              
ATOM    798  C   ALA A  50      73.841  50.776  57.215  1.00  1.00              
ATOM    799  O   ALA A  50      74.201  50.791  56.063  1.00  1.00              
ATOM    800  N   ARG A  51      73.025  49.818  57.633  1.00  1.00              
ATOM    801  H   ARG A  51      72.588  49.945  58.536  1.00  1.00              
ATOM    802  CA  ARG A  51      72.983  48.483  56.991  1.00  1.00              
ATOM    803  HA  ARG A  51      72.601  47.805  57.729  1.00  1.00              
ATOM    804  CB  ARG A  51      72.054  48.483  55.794  1.00  1.00              
ATOM    805  HB1 ARG A  51      72.219  47.557  55.251  1.00  1.00              
ATOM    806  HB2 ARG A  51      72.302  49.305  55.125  1.00  1.00              
ATOM    807  CG  ARG A  51      70.604  48.535  56.203  1.00  1.00              
ATOM    808  HG1 ARG A  51      70.145  47.791  55.584  1.00  1.00              
ATOM    809  HG2 ARG A  51      70.236  49.511  55.891  1.00  1.00              
ATOM    810  CD  ARG A  51      70.205  48.218  57.644  1.00  1.00              
ATOM    811  HD1 ARG A  51      70.523  49.017  58.305  1.00  1.00              
ATOM    812  HD2 ARG A  51      70.641  47.305  58.020  1.00  1.00              
ATOM    813  NE  ARG A  51      68.759  48.050  57.710  1.00  1.00              
ATOM    814  HE  ARG A  51      68.339  47.148  57.887  1.00  1.00              
ATOM    815  CZ  ARG A  51      67.949  49.020  57.408  1.00  1.00              
ATOM    816  NH1 ARG A  51      66.756  48.709  57.073  1.00  1.00              
ATOM    817 1HH1 ARG A  51      66.435  47.773  57.331  1.00  1.00              
ATOM    818 2HH1 ARG A  51      66.015  49.355  57.319  1.00  1.00              
ATOM    819  NH2 ARG A  51      68.324  50.263  57.424  1.00  1.00              
ATOM    820 1HH2 ARG A  51      69.171  50.512  57.913  1.00  1.00              
ATOM    821 2HH2 ARG A  51      67.772  50.920  56.892  1.00  1.00              
ATOM    822  C   ARG A  51      74.269  47.794  56.543  1.00  1.00              
ATOM    823  O   ARG A  51      74.265  46.566  56.607  1.00  1.00              
ATOM    824  N   THR A  52      75.366  48.476  56.215  1.00  1.00              
ATOM    825  H   THR A  52      75.302  49.451  55.955  1.00  1.00              
ATOM    826  CA  THR A  52      76.699  47.877  56.344  1.00  1.00              
ATOM    827  HA  THR A  52      76.651  46.830  56.046  1.00  1.00              
ATOM    828  CB  THR A  52      77.744  48.560  55.455  1.00  1.00              
ATOM    829  HB  THR A  52      77.897  49.585  55.788  1.00  1.00              
ATOM    830  CG2 THR A  52      79.092  47.838  55.446  1.00  1.00              
ATOM    831 1HG2 THR A  52      79.754  48.326  54.729  1.00  1.00              
ATOM    832 2HG2 THR A  52      79.551  47.883  56.433  1.00  1.00              
ATOM    833 3HG2 THR A  52      78.953  46.798  55.150  1.00  1.00              
ATOM    834  OG1 THR A  52      77.292  48.582  54.128  1.00  1.00              
ATOM    835  HG1 THR A  52      77.077  47.659  53.872  1.00  1.00              
ATOM    836  C   THR A  52      77.170  47.914  57.799  1.00  1.00              
ATOM    837  O   THR A  52      77.561  46.895  58.362  1.00  1.00              
ATOM    838  N   GLN A  53      76.923  49.034  58.480  1.00  1.00              
ATOM    839  H   GLN A  53      76.800  49.885  57.948  1.00  1.00              
ATOM    840  CA  GLN A  53      76.763  49.157  59.932  1.00  1.00              
ATOM    841  HA  GLN A  53      77.464  48.431  60.349  1.00  1.00              
ATOM    842  CB  GLN A  53      77.249  50.497  60.526  1.00  1.00              
ATOM    843  HB1 GLN A  53      77.024  50.517  61.594  1.00  1.00              
ATOM    844  HB2 GLN A  53      76.746  51.345  60.073  1.00  1.00              
ATOM    845  CG  GLN A  53      78.777  50.629  60.376  1.00  1.00              
ATOM    846  HG1 GLN A  53      79.071  50.489  59.337  1.00  1.00              
ATOM    847  HG2 GLN A  53      79.256  49.846  60.964  1.00  1.00              
ATOM    848  CD  GLN A  53      79.299  51.976  60.846  1.00  1.00              
ATOM    849  OE1 GLN A  53      80.019  52.078  61.826  1.00  1.00              
ATOM    850  NE2 GLN A  53      79.004  53.057  60.160  1.00  1.00              
ATOM    851 1HE2 GLN A  53      78.519  52.992  59.277  1.00  1.00              
ATOM    852 2HE2 GLN A  53      79.437  53.909  60.469  1.00  1.00              
ATOM    853  C   GLN A  53      75.411  48.636  60.445  1.00  1.00              
ATOM    854  O   GLN A  53      74.891  49.045  61.482  1.00  1.00              
ATOM    855  N   ARG A  54      74.883  47.668  59.697  1.00  1.00              
ATOM    856  H   ARG A  54      75.413  47.457  58.866  1.00  1.00              
ATOM    857  CA  ARG A  54      73.882  46.646  60.049  1.00  1.00              
ATOM    858  HA  ARG A  54      73.278  46.523  59.146  1.00  1.00              
ATOM    859  CB  ARG A  54      74.626  45.279  60.212  1.00  1.00              
ATOM    860  HB1 ARG A  54      73.953  44.532  60.629  1.00  1.00              
ATOM    861  HB2 ARG A  54      75.479  45.401  60.880  1.00  1.00              
ATOM    862  CG  ARG A  54      75.088  44.753  58.850  1.00  1.00              
ATOM    863  HG1 ARG A  54      75.602  45.561  58.350  1.00  1.00              
ATOM    864  HG2 ARG A  54      74.202  44.514  58.265  1.00  1.00              
ATOM    865  CD  ARG A  54      76.029  43.540  58.839  1.00  1.00              
ATOM    866  HD1 ARG A  54      75.450  42.615  58.874  1.00  1.00              
ATOM    867  HD2 ARG A  54      76.669  43.581  59.722  1.00  1.00              
ATOM    868  NE  ARG A  54      76.905  43.552  57.642  1.00  1.00              
ATOM    869  HE  ARG A  54      77.891  43.645  57.811  1.00  1.00              
ATOM    870  CZ  ARG A  54      76.540  43.718  56.379  1.00  1.00              
ATOM    871  NH1 ARG A  54      77.424  44.015  55.476  1.00  1.00              
ATOM    872 1HH1 ARG A  54      78.405  44.049  55.661  1.00  1.00              
ATOM    873 2HH1 ARG A  54      77.068  44.427  54.603  1.00  1.00              
ATOM    874  NH2 ARG A  54      75.307  43.643  55.990  1.00  1.00              
ATOM    875 1HH2 ARG A  54      74.574  43.395  56.614  1.00  1.00              
ATOM    876 2HH2 ARG A  54      75.094  43.906  55.021  1.00  1.00              
ATOM    877  C   ARG A  54      72.877  47.043  61.057  1.00  1.00              
ATOM    878  O   ARG A  54      72.152  48.006  60.891  1.00  1.00              
ATOM    879  N   ARG A  55      72.822  46.176  62.077  1.00  1.00              
ATOM    880  H   ARG A  55      73.532  45.481  62.031  1.00  1.00              
ATOM    881  CA  ARG A  55      72.061  46.232  63.291  1.00  1.00              
ATOM    882  HA  ARG A  55      71.040  46.507  63.081  1.00  1.00              
ATOM    883  CB  ARG A  55      72.156  44.807  63.905  1.00  1.00              
ATOM    884  HB1 ARG A  55      73.125  44.702  64.400  1.00  1.00              
ATOM    885  HB2 ARG A  55      72.139  44.072  63.104  1.00  1.00              
ATOM    886  CG  ARG A  55      71.047  44.438  64.889  1.00  1.00              
ATOM    887  HG1 ARG A  55      70.089  44.470  64.379  1.00  1.00              
ATOM    888  HG2 ARG A  55      71.028  45.111  65.745  1.00  1.00              
ATOM    889  CD  ARG A  55      71.277  42.999  65.393  1.00  1.00              
ATOM    890  HD1 ARG A  55      72.226  42.961  65.930  1.00  1.00              
ATOM    891  HD2 ARG A  55      71.358  42.346  64.522  1.00  1.00              
ATOM    892  NE  ARG A  55      70.171  42.525  66.233  1.00  1.00              
ATOM    893  HE  ARG A  55      69.299  42.284  65.754  1.00  1.00              
ATOM    894  CZ  ARG A  55      70.127  42.377  67.542  1.00  1.00              
ATOM    895  NH1 ARG A  55      69.093  41.843  68.116  1.00  1.00              
ATOM    896 1HH1 ARG A  55      68.240  41.833  67.543  1.00  1.00              
ATOM    897 2HH1 ARG A  55      68.951  41.901  69.102  1.00  1.00              
ATOM    898  NH2 ARG A  55      71.091  42.774  68.323  1.00  1.00              
ATOM    899 1HH2 ARG A  55      71.865  43.266  67.919  1.00  1.00              
ATOM    900 2HH2 ARG A  55      70.996  42.662  69.313  1.00  1.00              
ATOM    901  C   ARG A  55      72.703  47.275  64.242  1.00  1.00              
ATOM    902  O   ARG A  55      72.692  47.078  65.473  1.00  1.00              
ATOM    903  N   SER A  56      73.298  48.382  63.771  1.00  1.00              
ATOM    904  H   SER A  56      73.578  48.294  62.812  1.00  1.00              
ATOM    905  CA  SER A  56      72.809  49.714  64.144  1.00  1.00              
ATOM    906  HA  SER A  56      72.272  49.633  65.081  1.00  1.00              
ATOM    907  CB  SER A  56      73.935  50.727  64.365  1.00  1.00              
ATOM    908  HB1 SER A  56      74.528  50.854  63.458  1.00  1.00              
ATOM    909  HB2 SER A  56      74.584  50.370  65.165  1.00  1.00              
ATOM    910  OG  SER A  56      73.359  51.966  64.746  1.00  1.00              
ATOM    911  HG  SER A  56      72.608  51.794  65.351  1.00  1.00              
ATOM    912  C   SER A  56      71.802  50.068  63.051  1.00  1.00              
ATOM    913  O   SER A  56      70.835  49.336  62.895  1.00  1.00              
ATOM    914  N   LYS A  57      71.981  51.166  62.333  1.00  1.00              
ATOM    915  H   LYS A  57      72.803  51.723  62.530  1.00  1.00              
ATOM    916  CA  LYS A  57      70.824  51.859  61.791  1.00  1.00              
ATOM    917  HA  LYS A  57      70.235  52.014  62.689  1.00  1.00              
ATOM    918  CB  LYS A  57      71.201  53.313  61.456  1.00  1.00              
ATOM    919  HB1 LYS A  57      70.503  53.744  60.761  1.00  1.00              
ATOM    920  HB2 LYS A  57      72.195  53.347  61.026  1.00  1.00              
ATOM    921  CG  LYS A  57      71.197  54.201  62.715  1.00  1.00              
ATOM    922  HG1 LYS A  57      71.797  55.091  62.522  1.00  1.00              
ATOM    923  HG2 LYS A  57      71.662  53.661  63.540  1.00  1.00              
ATOM    924  CD  LYS A  57      69.778  54.649  63.111  1.00  1.00              
ATOM    925  HD1 LYS A  57      69.045  53.877  62.876  1.00  1.00              
ATOM    926  HD2 LYS A  57      69.525  55.538  62.531  1.00  1.00              
ATOM    927  CE  LYS A  57      69.684  54.980  64.605  1.00  1.00              
ATOM    928  HE1 LYS A  57      68.910  55.739  64.748  1.00  1.00              
ATOM    929  HE2 LYS A  57      70.640  55.399  64.934  1.00  1.00              
ATOM    930  NZ  LYS A  57      69.345  53.776  65.400  1.00  1.00              
ATOM    931  HZ1 LYS A  57      69.981  52.994  65.205  1.00  1.00              
ATOM    932  HZ2 LYS A  57      69.405  53.950  66.390  1.00  1.00              
ATOM    933  HZ3 LYS A  57      68.416  53.426  65.189  1.00  1.00              
ATOM    934  C   LYS A  57      69.862  51.061  60.916  1.00  1.00              
ATOM    935  O   LYS A  57      70.040  50.788  59.731  1.00  1.00              
ATOM    936  N   LEU A  58      68.806  50.677  61.618  1.00  1.00              
ATOM    937  H   LEU A  58      68.894  50.838  62.616  1.00  1.00              
ATOM    938  CA  LEU A  58      67.524  50.189  61.167  1.00  1.00              
ATOM    939  HA  LEU A  58      66.911  50.141  62.056  1.00  1.00              
ATOM    940  CB  LEU A  58      66.849  51.322  60.340  1.00  1.00              
ATOM    941  HB1 LEU A  58      65.872  50.987  59.990  1.00  1.00              
ATOM    942  HB2 LEU A  58      67.457  51.531  59.467  1.00  1.00              
ATOM    943  CG  LEU A  58      66.696  52.649  61.153  1.00  1.00              
ATOM    944  HG  LEU A  58      67.173  52.524  62.121  1.00  1.00              
ATOM    945  CD1 LEU A  58      67.369  53.870  60.536  1.00  1.00              
ATOM    946 1HD1 LEU A  58      67.027  54.053  59.524  1.00  1.00              
ATOM    947 2HD1 LEU A  58      67.176  54.756  61.140  1.00  1.00              
ATOM    948 3HD1 LEU A  58      68.432  53.700  60.517  1.00  1.00              
ATOM    949  CD2 LEU A  58      65.264  53.081  61.438  1.00  1.00              
ATOM    950 1HD2 LEU A  58      65.251  53.798  62.257  1.00  1.00              
ATOM    951 2HD2 LEU A  58      64.809  53.528  60.569  1.00  1.00              
ATOM    952 3HD2 LEU A  58      64.653  52.231  61.704  1.00  1.00              
ATOM    953  C   LEU A  58      67.479  48.735  60.713  1.00  1.00              
ATOM    954  O   LEU A  58      66.409  48.173  60.812  1.00  1.00              
ATOM    955  N   LYS A  59      68.605  48.019  60.565  1.00  1.00              
ATOM    956  H   LYS A  59      69.493  48.507  60.536  1.00  1.00              
ATOM    957  CA  LYS A  59      68.569  46.574  60.902  1.00  1.00              
ATOM    958  HA  LYS A  59      67.611  46.163  60.570  1.00  1.00              
ATOM    959  CB  LYS A  59      69.652  45.736  60.168  1.00  1.00              
ATOM    960  HB1 LYS A  59      70.570  46.301  60.106  1.00  1.00              
ATOM    961  HB2 LYS A  59      69.305  45.562  59.150  1.00  1.00              
ATOM    962  CG  LYS A  59      69.955  44.364  60.817  1.00  1.00              
ATOM    963  HG1 LYS A  59      69.014  43.825  60.904  1.00  1.00              
ATOM    964  HG2 LYS A  59      70.348  44.541  61.812  1.00  1.00              
ATOM    965  CD  LYS A  59      70.953  43.449  60.095  1.00  1.00              
ATOM    966  HD1 LYS A  59      71.732  44.054  59.635  1.00  1.00              
ATOM    967  HD2 LYS A  59      70.397  42.925  59.326  1.00  1.00              
ATOM    968  CE  LYS A  59      71.619  42.414  61.028  1.00  1.00              
ATOM    969  HE1 LYS A  59      71.171  42.507  62.022  1.00  1.00              
ATOM    970  HE2 LYS A  59      72.683  42.640  61.103  1.00  1.00              
ATOM    971  NZ  LYS A  59      71.440  41.013  60.575  1.00  1.00              
ATOM    972  HZ1 LYS A  59      70.556  40.636  60.926  1.00  1.00              
ATOM    973  HZ2 LYS A  59      71.417  40.900  59.561  1.00  1.00              
ATOM    974  HZ3 LYS A  59      72.096  40.342  60.947  1.00  1.00              
ATOM    975  C   LYS A  59      68.536  46.388  62.422  1.00  1.00              
ATOM    976  O   LYS A  59      68.220  45.297  62.862  1.00  1.00              
ATOM    977  N   GLU A  60      68.830  47.422  63.225  1.00  1.00              
ATOM    978  H   GLU A  60      69.261  48.238  62.809  1.00  1.00              
ATOM    979  CA  GLU A  60      68.622  47.418  64.683  1.00  1.00              
ATOM    980  HA  GLU A  60      68.583  46.412  65.039  1.00  1.00              
ATOM    981  CB  GLU A  60      69.766  48.070  65.505  1.00  1.00              
ATOM    982  HB1 GLU A  60      70.597  48.145  64.860  1.00  1.00              
ATOM    983  HB2 GLU A  60      70.021  47.339  66.275  1.00  1.00              
ATOM    984  CG  GLU A  60      69.662  49.438  66.242  1.00  1.00              
ATOM    985  HG1 GLU A  60      70.438  49.425  67.010  1.00  1.00              
ATOM    986  HG2 GLU A  60      68.723  49.519  66.790  1.00  1.00              
ATOM    987  CD  GLU A  60      69.886  50.712  65.401  1.00  1.00              
ATOM    988  OE1 GLU A  60      69.087  51.057  64.498  1.00  1.00              
ATOM    989  OE2 GLU A  60      70.819  51.496  65.693  1.00  1.00              
ATOM    990  C   GLU A  60      67.386  48.151  65.131  1.00  1.00              
ATOM    991  O   GLU A  60      66.720  47.785  66.099  1.00  1.00              
ATOM    992  N   SER A  61      67.070  49.229  64.433  1.00  1.00              
ATOM    993  H   SER A  61      67.733  49.601  63.774  1.00  1.00              
ATOM    994  CA  SER A  61      65.867  49.939  64.770  1.00  1.00              
ATOM    995  HA  SER A  61      65.813  50.008  65.859  1.00  1.00              
ATOM    996  CB  SER A  61      65.783  51.380  64.289  1.00  1.00              
ATOM    997  HB1 SER A  61      64.840  51.815  64.623  1.00  1.00              
ATOM    998  HB2 SER A  61      65.783  51.352  63.214  1.00  1.00              
ATOM    999  OG  SER A  61      66.851  52.180  64.766  1.00  1.00              
ATOM   1000  HG  SER A  61      67.672  51.636  64.650  1.00  1.00              
ATOM   1001  C   SER A  61      64.629  49.169  64.348  1.00  1.00              
ATOM   1002  O   SER A  61      63.653  49.028  65.087  1.00  1.00              
ATOM   1003  N   LEU A  62      64.763  48.532  63.197  1.00  1.00              
ATOM   1004  H   LEU A  62      65.559  48.726  62.602  1.00  1.00              
ATOM   1005  CA  LEU A  62      64.004  47.382  62.812  1.00  1.00              
ATOM   1006  HA  LEU A  62      63.242  47.228  63.576  1.00  1.00              
ATOM   1007  CB  LEU A  62      63.219  47.570  61.529  1.00  1.00              
ATOM   1008  HB1 LEU A  62      62.542  46.723  61.452  1.00  1.00              
ATOM   1009  HB2 LEU A  62      63.913  47.548  60.703  1.00  1.00              
ATOM   1010  CG  LEU A  62      62.366  48.840  61.478  1.00  1.00              
ATOM   1011  HG  LEU A  62      61.705  48.883  62.344  1.00  1.00              
ATOM   1012  CD1 LEU A  62      63.179  50.125  61.357  1.00  1.00              
ATOM   1013 1HD1 LEU A  62      63.435  50.491  62.343  1.00  1.00              
ATOM   1014 2HD1 LEU A  62      64.075  49.933  60.769  1.00  1.00              
ATOM   1015 3HD1 LEU A  62      62.615  50.901  60.851  1.00  1.00              
ATOM   1016  CD2 LEU A  62      61.532  48.770  60.221  1.00  1.00              
ATOM   1017 1HD2 LEU A  62      60.839  49.590  60.181  1.00  1.00              
ATOM   1018 2HD2 LEU A  62      62.212  48.902  59.396  1.00  1.00              
ATOM   1019 3HD2 LEU A  62      60.999  47.823  60.148  1.00  1.00              
ATOM   1020  C   LEU A  62      64.876  46.157  62.918  1.00  1.00              
ATOM   1021  O   LEU A  62      64.772  45.281  62.087  1.00  1.00              
ATOM   1022  N   ASP A  63      65.627  46.057  64.022  1.00  1.00              
ATOM   1023  H   ASP A  63      65.705  46.861  64.628  1.00  1.00              
ATOM   1024  CA  ASP A  63      65.869  44.772  64.655  1.00  1.00              
ATOM   1025  HA  ASP A  63      66.011  44.085  63.849  1.00  1.00              
ATOM   1026  CB  ASP A  63      67.061  44.618  65.628  1.00  1.00              
ATOM   1027  HB1 ASP A  63      67.074  45.426  66.354  1.00  1.00              
ATOM   1028  HB2 ASP A  63      67.985  44.583  65.076  1.00  1.00              
ATOM   1029  CG  ASP A  63      67.072  43.300  66.402  1.00  1.00              
ATOM   1030  OD1 ASP A  63      67.486  42.273  65.822  1.00  1.00              
ATOM   1031  OD2 ASP A  63      66.776  43.290  67.611  1.00  1.00              
ATOM   1032  C   ASP A  63      64.695  44.320  65.456  1.00  1.00              
ATOM   1033  O   ASP A  63      64.463  43.138  65.442  1.00  1.00              
ATOM   1034  N   SER A  64      63.843  45.158  66.025  1.00  1.00              
ATOM   1035  H   SER A  64      64.048  46.143  66.108  1.00  1.00              
ATOM   1036  CA  SER A  64      62.598  44.552  66.504  1.00  1.00              
ATOM   1037  HA  SER A  64      62.840  43.817  67.275  1.00  1.00              
ATOM   1038  CB  SER A  64      61.695  45.616  67.137  1.00  1.00              
ATOM   1039  HB1 SER A  64      62.237  46.129  67.933  1.00  1.00              
ATOM   1040  HB2 SER A  64      60.828  45.121  67.578  1.00  1.00              
ATOM   1041  OG  SER A  64      61.247  46.562  66.172  1.00  1.00              
ATOM   1042  HG  SER A  64      61.852  47.323  66.184  1.00  1.00              
ATOM   1043  C   SER A  64      61.841  43.805  65.369  1.00  1.00              
ATOM   1044  O   SER A  64      61.022  42.932  65.629  1.00  1.00              
ATOM   1045  N   GLY A  65      62.157  44.106  64.099  1.00  1.00              
ATOM   1046  H   GLY A  65      62.872  44.806  63.976  1.00  1.00              
ATOM   1047  CA  GLY A  65      61.777  43.344  62.909  1.00  1.00              
ATOM   1048  HA1 GLY A  65      61.386  44.043  62.170  1.00  1.00              
ATOM   1049  HA2 GLY A  65      60.970  42.655  63.160  1.00  1.00              
ATOM   1050  C   GLY A  65      62.875  42.504  62.195  1.00  1.00              
ATOM   1051  O   GLY A  65      62.626  41.796  61.210  1.00  1.00              
ATOM   1052  N   ASN A  66      64.116  42.556  62.670  1.00  1.00              
ATOM   1053  H   ASN A  66      64.307  43.160  63.453  1.00  1.00              
ATOM   1054  CA  ASN A  66      65.158  41.618  62.272  1.00  1.00              
ATOM   1055  HA  ASN A  66      65.062  41.331  61.234  1.00  1.00              
ATOM   1056  CB  ASN A  66      66.605  42.119  62.536  1.00  1.00              
ATOM   1057  HB1 ASN A  66      66.700  42.315  63.588  1.00  1.00              
ATOM   1058  HB2 ASN A  66      66.787  43.038  61.977  1.00  1.00              
ATOM   1059  CG  ASN A  66      67.776  41.171  62.295  1.00  1.00              
ATOM   1060  OD1 ASN A  66      68.889  41.611  62.038  1.00  1.00              
ATOM   1061  ND2 ASN A  66      67.632  39.870  62.382  1.00  1.00              
ATOM   1062 1HD2 ASN A  66      66.758  39.415  62.614  1.00  1.00              
ATOM   1063 2HD2 ASN A  66      68.473  39.313  62.209  1.00  1.00              
ATOM   1064  C   ASN A  66      64.901  40.373  63.106  1.00  1.00              
ATOM   1065  O   ASN A  66      64.717  39.275  62.596  1.00  1.00              
ATOM   1066  N   GLN A  67      64.884  40.624  64.403  1.00  1.00              
ATOM   1067  H   GLN A  67      65.160  41.558  64.688  1.00  1.00              
ATOM   1068  CA  GLN A  67      64.315  39.860  65.455  1.00  1.00              
ATOM   1069  HA  GLN A  67      64.970  38.991  65.531  1.00  1.00              
ATOM   1070  CB  GLN A  67      64.383  40.549  66.832  1.00  1.00              
ATOM   1071  HB1 GLN A  67      63.563  41.259  66.941  1.00  1.00              
ATOM   1072  HB2 GLN A  67      65.322  41.095  66.898  1.00  1.00              
ATOM   1073  CG  GLN A  67      64.366  39.562  68.017  1.00  1.00              
ATOM   1074  HG1 GLN A  67      64.585  40.116  68.930  1.00  1.00              
ATOM   1075  HG2 GLN A  67      65.164  38.832  67.879  1.00  1.00              
ATOM   1076  CD  GLN A  67      63.039  38.831  68.231  1.00  1.00              
ATOM   1077  OE1 GLN A  67      61.963  39.406  68.211  1.00  1.00              
ATOM   1078  NE2 GLN A  67      63.052  37.532  68.450  1.00  1.00              
ATOM   1079 1HE2 GLN A  67      63.907  37.013  68.376  1.00  1.00              
ATOM   1080 2HE2 GLN A  67      62.152  37.097  68.540  1.00  1.00              
ATOM   1081  C   GLN A  67      62.941  39.281  65.168  1.00  1.00              
ATOM   1082  O   GLN A  67      62.789  38.062  65.233  1.00  1.00              
ATOM   1083  N   ASN A  68      61.959  40.106  64.812  1.00  1.00              
ATOM   1084  H   ASN A  68      62.084  41.105  64.896  1.00  1.00              
ATOM   1085  CA  ASN A  68      60.647  39.576  64.458  1.00  1.00              
ATOM   1086  HA  ASN A  68      60.632  38.499  64.625  1.00  1.00              
ATOM   1087  CB  ASN A  68      59.594  40.182  65.404  1.00  1.00              
ATOM   1088  HB1 ASN A  68      59.339  41.187  65.078  1.00  1.00              
ATOM   1089  HB2 ASN A  68      59.999  40.233  66.415  1.00  1.00              
ATOM   1090  CG  ASN A  68      58.317  39.373  65.467  1.00  1.00              
ATOM   1091  OD1 ASN A  68      57.237  39.854  65.167  1.00  1.00              
ATOM   1092  ND2 ASN A  68      58.381  38.133  65.899  1.00  1.00              
ATOM   1093 1HD2 ASN A  68      59.258  37.749  66.202  1.00  1.00              
ATOM   1094 2HD2 ASN A  68      57.510  37.639  65.954  1.00  1.00              
ATOM   1095  C   ASN A  68      60.367  39.733  62.962  1.00  1.00              
ATOM   1096  O   ASN A  68      59.366  40.319  62.544  1.00  1.00              
ATOM   1097  N   GLY A  69      61.302  39.220  62.163  1.00  1.00              
ATOM   1098  H   GLY A  69      62.150  38.844  62.570  1.00  1.00              
ATOM   1099  CA  GLY A  69      61.104  39.021  60.742  1.00  1.00              
ATOM   1100  HA1 GLY A  69      60.846  39.978  60.285  1.00  1.00              
ATOM   1101  HA2 GLY A  69      60.267  38.340  60.590  1.00  1.00              
ATOM   1102  C   GLY A  69      62.313  38.429  60.054  1.00  1.00              
ATOM   1103  O   GLY A  69      62.745  37.315  60.328  1.00  1.00              
ATOM   1104  N   GLY A  70      62.830  39.222  59.131  1.00  1.00              
ATOM   1105  H   GLY A  70      62.384  40.121  59.009  1.00  1.00              
ATOM   1106  CA  GLY A  70      64.023  38.938  58.355  1.00  1.00              
ATOM   1107  HA1 GLY A  70      63.753  38.401  57.446  1.00  1.00              
ATOM   1108  HA2 GLY A  70      64.703  38.320  58.944  1.00  1.00              
ATOM   1109  C   GLY A  70      64.733  40.219  57.982  1.00  1.00              
ATOM   1110  O   GLY A  70      65.437  40.278  56.960  1.00  1.00              
ATOM   1111  N   ASN A  71      64.587  41.238  58.848  1.00  1.00              
ATOM   1112  H   ASN A  71      63.957  41.165  59.643  1.00  1.00              
ATOM   1113  CA  ASN A  71      65.417  42.424  58.695  1.00  1.00              
ATOM   1114  HA  ASN A  71      65.257  42.718  57.656  1.00  1.00              
ATOM   1115  CB  ASN A  71      64.912  43.644  59.442  1.00  1.00              
ATOM   1116  HB1 ASN A  71      65.567  44.486  59.240  1.00  1.00              
ATOM   1117  HB2 ASN A  71      64.952  43.472  60.497  1.00  1.00              
ATOM   1118  CG  ASN A  71      63.505  44.023  59.023  1.00  1.00              
ATOM   1119  OD1 ASN A  71      62.978  43.619  57.999  1.00  1.00              
ATOM   1120  ND2 ASN A  71      62.835  44.795  59.833  1.00  1.00              
ATOM   1121 1HD2 ASN A  71      63.356  45.226  60.587  1.00  1.00              
ATOM   1122 2HD2 ASN A  71      61.952  45.122  59.486  1.00  1.00              
ATOM   1123  C   ASN A  71      66.931  42.199  58.676  1.00  1.00              
ATOM   1124  O   ASN A  71      67.723  43.053  58.279  1.00  1.00              
ATOM   1125  N   ASP A  72      67.304  40.962  58.965  1.00  1.00              
ATOM   1126  H   ASP A  72      66.580  40.324  59.251  1.00  1.00              
ATOM   1127  CA  ASP A  72      68.636  40.440  58.975  1.00  1.00              
ATOM   1128  HA  ASP A  72      69.139  40.995  59.754  1.00  1.00              
ATOM   1129  CB  ASP A  72      68.576  38.956  59.387  1.00  1.00              
ATOM   1130  HB1 ASP A  72      68.441  38.322  58.509  1.00  1.00              
ATOM   1131  HB2 ASP A  72      67.736  38.768  60.055  1.00  1.00              
ATOM   1132  CG  ASP A  72      69.879  38.606  60.094  1.00  1.00              
ATOM   1133  OD1 ASP A  72      69.949  38.826  61.322  1.00  1.00              
ATOM   1134  OD2 ASP A  72      70.892  38.419  59.399  1.00  1.00              
ATOM   1135  C   ASP A  72      69.484  40.572  57.718  1.00  1.00              
ATOM   1136  O   ASP A  72      70.629  41.007  57.795  1.00  1.00              
ATOM   1137  N   ASP A  73      68.891  40.248  56.579  1.00  1.00              
ATOM   1138  H   ASP A  73      68.004  39.782  56.676  1.00  1.00              
ATOM   1139  CA  ASP A  73      69.461  40.344  55.235  1.00  1.00              
ATOM   1140  HA  ASP A  73      70.430  40.864  55.232  1.00  1.00              
ATOM   1141  CB  ASP A  73      69.603  38.921  54.698  1.00  1.00              
ATOM   1142  HB1 ASP A  73      68.625  38.438  54.691  1.00  1.00              
ATOM   1143  HB2 ASP A  73      70.209  38.365  55.412  1.00  1.00              
ATOM   1144  CG  ASP A  73      70.224  38.824  53.319  1.00  1.00              
ATOM   1145  OD1 ASP A  73      69.496  38.914  52.285  1.00  1.00              
ATOM   1146  OD2 ASP A  73      71.463  38.667  53.214  1.00  1.00              
ATOM   1147  C   ASP A  73      68.485  41.142  54.354  1.00  1.00              
ATOM   1148  O   ASP A  73      68.776  41.487  53.184  1.00  1.00              
ATOM   1149  N   LYS A  74      67.351  41.550  54.919  1.00  1.00              
ATOM   1150  H   LYS A  74      67.128  41.164  55.826  1.00  1.00              
ATOM   1151  CA  LYS A  74      66.808  42.805  54.422  1.00  1.00              
ATOM   1152  HA  LYS A  74      66.866  42.673  53.345  1.00  1.00              
ATOM   1153  CB  LYS A  74      65.287  42.815  54.572  1.00  1.00              
ATOM   1154  HB1 LYS A  74      65.001  43.671  53.983  1.00  1.00              
ATOM   1155  HB2 LYS A  74      65.025  42.951  55.622  1.00  1.00              
ATOM   1156  CG  LYS A  74      64.541  41.600  53.977  1.00  1.00              
ATOM   1157  HG1 LYS A  74      63.494  41.879  53.934  1.00  1.00              
ATOM   1158  HG2 LYS A  74      64.598  40.770  54.662  1.00  1.00              
ATOM   1159  CD  LYS A  74      64.960  41.120  52.564  1.00  1.00              
ATOM   1160  HD1 LYS A  74      65.407  41.939  52.000  1.00  1.00              
ATOM   1161  HD2 LYS A  74      64.062  40.818  52.022  1.00  1.00              
ATOM   1162  CE  LYS A  74      65.899  39.887  52.597  1.00  1.00              
ATOM   1163  HE1 LYS A  74      65.314  39.000  52.353  1.00  1.00              
ATOM   1164  HE2 LYS A  74      66.254  39.759  53.621  1.00  1.00              
ATOM   1165  NZ  LYS A  74      67.071  40.000  51.687  1.00  1.00              
ATOM   1166  HZ1 LYS A  74      67.733  39.224  51.782  1.00  1.00              
ATOM   1167  HZ2 LYS A  74      66.838  40.143  50.715  1.00  1.00              
ATOM   1168  HZ3 LYS A  74      67.662  40.780  51.964  1.00  1.00              
ATOM   1169  C   LYS A  74      67.762  43.955  54.616  1.00  1.00              
ATOM   1170  O   LYS A  74      67.882  44.689  53.681  1.00  1.00              
ATOM   1171  N   THR A  75      68.662  43.929  55.636  1.00  1.00              
ATOM   1172  H   THR A  75      68.485  43.351  56.454  1.00  1.00              
ATOM   1173  CA  THR A  75      69.934  44.702  55.619  1.00  1.00              
ATOM   1174  HA  THR A  75      69.669  45.748  55.730  1.00  1.00              
ATOM   1175  CB  THR A  75      70.868  44.334  56.796  1.00  1.00              
ATOM   1176  HB  THR A  75      70.231  44.019  57.614  1.00  1.00              
ATOM   1177  CG2 THR A  75      71.967  43.299  56.545  1.00  1.00              
ATOM   1178 1HG2 THR A  75      72.432  43.013  57.487  1.00  1.00              
ATOM   1179 2HG2 THR A  75      71.552  42.412  56.079  1.00  1.00              
ATOM   1180 3HG2 THR A  75      72.723  43.700  55.872  1.00  1.00              
ATOM   1181  OG1 THR A  75      71.637  45.431  57.219  1.00  1.00              
ATOM   1182  HG1 THR A  75      72.328  45.584  56.552  1.00  1.00              
ATOM   1183  C   THR A  75      70.754  44.566  54.373  1.00  1.00              
ATOM   1184  O   THR A  75      71.373  45.536  54.005  1.00  1.00              
ATOM   1185  N   LYS A  76      70.803  43.403  53.728  1.00  1.00              
ATOM   1186  H   LYS A  76      70.245  42.634  54.058  1.00  1.00              
ATOM   1187  CA  LYS A  76      71.526  43.225  52.481  1.00  1.00              
ATOM   1188  HA  LYS A  76      72.491  43.728  52.615  1.00  1.00              
ATOM   1189  CB  LYS A  76      71.852  41.756  52.154  1.00  1.00              
ATOM   1190  HB1 LYS A  76      70.968  41.244  51.776  1.00  1.00              
ATOM   1191  HB2 LYS A  76      72.200  41.264  53.064  1.00  1.00              
ATOM   1192  CG  LYS A  76      72.982  41.712  51.104  1.00  1.00              
ATOM   1193  HG1 LYS A  76      73.765  42.400  51.427  1.00  1.00              
ATOM   1194  HG2 LYS A  76      72.606  42.069  50.144  1.00  1.00              
ATOM   1195  CD  LYS A  76      73.659  40.346  50.907  1.00  1.00              
ATOM   1196  HD1 LYS A  76      73.837  39.875  51.876  1.00  1.00              
ATOM   1197  HD2 LYS A  76      74.637  40.542  50.464  1.00  1.00              
ATOM   1198  CE  LYS A  76      72.930  39.377  49.967  1.00  1.00              
ATOM   1199  HE1 LYS A  76      73.652  38.615  49.661  1.00  1.00              
ATOM   1200  HE2 LYS A  76      72.607  39.912  49.069  1.00  1.00              
ATOM   1201  NZ  LYS A  76      71.787  38.711  50.627  1.00  1.00              
ATOM   1202  HZ1 LYS A  76      71.020  39.337  50.850  1.00  1.00              
ATOM   1203  HZ2 LYS A  76      71.423  37.912  50.133  1.00  1.00              
ATOM   1204  HZ3 LYS A  76      72.042  38.410  51.574  1.00  1.00              
ATOM   1205  C   LYS A  76      70.864  43.966  51.355  1.00  1.00              
ATOM   1206  O   LYS A  76      71.520  44.761  50.690  1.00  1.00              
ATOM   1207  N   ASN A  77      69.540  43.867  51.237  1.00  1.00              
ATOM   1208  H   ASN A  77      69.021  43.280  51.872  1.00  1.00              
ATOM   1209  CA  ASN A  77      68.878  44.794  50.310  1.00  1.00              
ATOM   1210  HA  ASN A  77      69.295  44.666  49.309  1.00  1.00              
ATOM   1211  CB  ASN A  77      67.364  44.492  50.277  1.00  1.00              
ATOM   1212  HB1 ASN A  77      66.884  45.279  49.695  1.00  1.00              
ATOM   1213  HB2 ASN A  77      66.951  44.550  51.282  1.00  1.00              
ATOM   1214  CG  ASN A  77      66.954  43.156  49.679  1.00  1.00              
ATOM   1215  OD1 ASN A  77      67.574  42.113  49.841  1.00  1.00              
ATOM   1216  ND2 ASN A  77      65.831  43.134  49.007  1.00  1.00              
ATOM   1217 1HD2 ASN A  77      65.275  43.969  48.915  1.00  1.00              
ATOM   1218 2HD2 ASN A  77      65.549  42.272  48.576  1.00  1.00              
ATOM   1219  C   ASN A  77      69.084  46.240  50.707  1.00  1.00              
ATOM   1220  O   ASN A  77      69.188  47.053  49.812  1.00  1.00              
ATOM   1221  N   ALA A  78      69.186  46.524  52.002  1.00  1.00              
ATOM   1222  H   ALA A  78      69.010  45.765  52.645  1.00  1.00              
ATOM   1223  CA  ALA A  78      69.391  47.817  52.611  1.00  1.00              
ATOM   1224  HA  ALA A  78      68.932  48.495  51.891  1.00  1.00              
ATOM   1225  CB  ALA A  78      68.460  48.050  53.800  1.00  1.00              
ATOM   1226  HB1 ALA A  78      67.436  48.110  53.433  1.00  1.00              
ATOM   1227  HB2 ALA A  78      68.512  47.225  54.503  1.00  1.00              
ATOM   1228  HB3 ALA A  78      68.689  49.003  54.274  1.00  1.00              
ATOM   1229  C   ALA A  78      70.823  48.360  52.534  1.00  1.00              
ATOM   1230  O   ALA A  78      71.073  49.556  52.679  1.00  1.00              
ATOM   1231  N   GLU A  79      71.713  47.530  52.005  1.00  1.00              
ATOM   1232  H   GLU A  79      71.499  46.543  51.962  1.00  1.00              
ATOM   1233  CA  GLU A  79      72.979  47.957  51.472  1.00  1.00              
ATOM   1234  HA  GLU A  79      73.329  48.786  52.090  1.00  1.00              
ATOM   1235  CB  GLU A  79      74.046  46.864  51.608  1.00  1.00              
ATOM   1236  HB1 GLU A  79      74.927  47.122  51.020  1.00  1.00              
ATOM   1237  HB2 GLU A  79      73.666  45.901  51.276  1.00  1.00              
ATOM   1238  CG  GLU A  79      74.442  46.814  53.087  1.00  1.00              
ATOM   1239  HG1 GLU A  79      73.559  46.693  53.708  1.00  1.00              
ATOM   1240  HG2 GLU A  79      74.894  47.768  53.361  1.00  1.00              
ATOM   1241  CD  GLU A  79      75.393  45.676  53.406  1.00  1.00              
ATOM   1242  OE1 GLU A  79      74.938  44.511  53.460  1.00  1.00              
ATOM   1243  OE2 GLU A  79      76.563  45.958  53.748  1.00  1.00              
ATOM   1244  C   GLU A  79      72.875  48.582  50.094  1.00  1.00              
ATOM   1245  O   GLU A  79      73.854  49.125  49.587  1.00  1.00              
ATOM   1246  N   ARG A  80      71.666  48.656  49.528  1.00  1.00              
ATOM   1247  H   ARG A  80      70.888  48.178  49.968  1.00  1.00              
ATOM   1248  CA  ARG A  80      71.439  49.344  48.267  1.00  1.00              
ATOM   1249  HA  ARG A  80      72.383  49.226  47.731  1.00  1.00              
ATOM   1250  CB  ARG A  80      70.485  48.596  47.348  1.00  1.00              
ATOM   1251  HB1 ARG A  80      70.353  49.172  46.431  1.00  1.00              
ATOM   1252  HB2 ARG A  80      69.543  48.496  47.857  1.00  1.00              
ATOM   1253  CG  ARG A  80      70.968  47.185  46.969  1.00  1.00              
ATOM   1254  HG1 ARG A  80      70.880  46.523  47.831  1.00  1.00              
ATOM   1255  HG2 ARG A  80      72.017  47.223  46.672  1.00  1.00              
ATOM   1256  CD  ARG A  80      70.157  46.609  45.796  1.00  1.00              
ATOM   1257  HD1 ARG A  80      70.427  45.559  45.665  1.00  1.00              
ATOM   1258  HD2 ARG A  80      70.448  47.157  44.897  1.00  1.00              
ATOM   1259  NE  ARG A  80      68.700  46.733  46.007  1.00  1.00              
ATOM   1260  HE  ARG A  80      68.403  46.858  46.963  1.00  1.00              
ATOM   1261  CZ  ARG A  80      67.779  46.896  45.068  1.00  1.00              
ATOM   1262  NH1 ARG A  80      66.563  47.234  45.382  1.00  1.00              
ATOM   1263 1HH1 ARG A  80      66.372  47.576  46.310  1.00  1.00              
ATOM   1264 2HH1 ARG A  80      65.870  47.398  44.674  1.00  1.00              
ATOM   1265  NH2 ARG A  80      68.036  46.759  43.805  1.00  1.00              
ATOM   1266 1HH2 ARG A  80      68.965  46.513  43.518  1.00  1.00              
ATOM   1267 2HH2 ARG A  80      67.312  46.911  43.130  1.00  1.00              
ATOM   1268  C   ARG A  80      71.401  50.859  48.290  1.00  1.00              
ATOM   1269  O   ARG A  80      70.734  51.470  47.466  1.00  1.00              
ATOM   1270  N   ASN A  81      72.173  51.419  49.224  1.00  1.00              
ATOM   1271  H   ASN A  81      72.800  50.776  49.690  1.00  1.00              
ATOM   1272  CA  ASN A  81      72.276  52.828  49.592  1.00  1.00              
ATOM   1273  HA  ASN A  81      73.242  52.990  50.034  1.00  1.00              
ATOM   1274  CB  ASN A  81      72.310  53.719  48.309  1.00  1.00              
ATOM   1275  HB1 ASN A  81      71.297  53.992  48.013  1.00  1.00              
ATOM   1276  HB2 ASN A  81      72.731  53.134  47.492  1.00  1.00              
ATOM   1277  CG  ASN A  81      73.157  54.990  48.318  1.00  1.00              
ATOM   1278  OD1 ASN A  81      73.514  55.509  47.272  1.00  1.00              
ATOM   1279  ND2 ASN A  81      73.540  55.560  49.435  1.00  1.00              
ATOM   1280 1HD2 ASN A  81      73.244  55.231  50.344  1.00  1.00              
ATOM   1281 2HD2 ASN A  81      74.074  56.405  49.328  1.00  1.00              
ATOM   1282  C   ASN A  81      71.191  53.179  50.617  1.00  1.00              
ATOM   1283  O   ASN A  81      70.343  54.012  50.313  1.00  1.00              
ATOM   1284  N   TYR A  82      71.143  52.424  51.739  1.00  1.00              
ATOM   1285  H   TYR A  82      71.867  51.740  51.892  1.00  1.00              
ATOM   1286  CA  TYR A  82      70.053  52.328  52.735  1.00  1.00              
ATOM   1287  HA  TYR A  82      70.386  51.786  53.616  1.00  1.00              
ATOM   1288  CB  TYR A  82      69.646  53.767  53.087  1.00  1.00              
ATOM   1289  HB1 TYR A  82      69.126  54.173  52.230  1.00  1.00              
ATOM   1290  HB2 TYR A  82      70.567  54.314  53.238  1.00  1.00              
ATOM   1291  CG  TYR A  82      68.786  54.183  54.239  1.00  1.00              
ATOM   1292  CD1 TYR A  82      68.800  53.543  55.473  1.00  1.00              
ATOM   1293  HD1 TYR A  82      69.258  52.573  55.564  1.00  1.00              
ATOM   1294  CE1 TYR A  82      68.180  54.170  56.576  1.00  1.00              
ATOM   1295  HE1 TYR A  82      68.135  53.690  57.532  1.00  1.00              
ATOM   1296  CZ  TYR A  82      67.690  55.479  56.481  1.00  1.00              
ATOM   1297  OH  TYR A  82      67.340  56.160  57.605  1.00  1.00              
ATOM   1298  HH  TYR A  82      67.159  57.080  57.414  1.00  1.00              
ATOM   1299  CE2 TYR A  82      67.543  56.049  55.204  1.00  1.00              
ATOM   1300  HE2 TYR A  82      67.038  56.989  55.089  1.00  1.00              
ATOM   1301  CD2 TYR A  82      68.072  55.379  54.087  1.00  1.00              
ATOM   1302  HD2 TYR A  82      68.030  55.816  53.110  1.00  1.00              
ATOM   1303  C   TYR A  82      68.858  51.581  52.131  1.00  1.00              
ATOM   1304  O   TYR A  82      67.759  51.572  52.656  1.00  1.00              
ATOM   1305  N   LEU A  83      69.095  51.068  50.925  1.00  1.00              
ATOM   1306  H   LEU A  83      70.075  50.935  50.747  1.00  1.00              
ATOM   1307  CA  LEU A  83      68.293  51.191  49.727  1.00  1.00              
ATOM   1308  HA  LEU A  83      69.006  51.274  48.932  1.00  1.00              
ATOM   1309  CB  LEU A  83      67.602  49.861  49.518  1.00  1.00              
ATOM   1310  HB1 LEU A  83      67.010  49.594  50.394  1.00  1.00              
ATOM   1311  HB2 LEU A  83      68.394  49.147  49.464  1.00  1.00              
ATOM   1312  CG  LEU A  83      66.748  49.693  48.249  1.00  1.00              
ATOM   1313  HG  LEU A  83      65.901  50.358  48.301  1.00  1.00              
ATOM   1314  CD1 LEU A  83      67.493  49.972  46.935  1.00  1.00              
ATOM   1315 1HD1 LEU A  83      68.090  49.147  46.614  1.00  1.00              
ATOM   1316 2HD1 LEU A  83      66.818  50.176  46.120  1.00  1.00              
ATOM   1317 3HD1 LEU A  83      68.115  50.860  47.012  1.00  1.00              
ATOM   1318  CD2 LEU A  83      66.236  48.251  48.294  1.00  1.00              
ATOM   1319 1HD2 LEU A  83      65.483  48.114  47.529  1.00  1.00              
ATOM   1320 2HD2 LEU A  83      67.055  47.542  48.229  1.00  1.00              
ATOM   1321 3HD2 LEU A  83      65.713  48.110  49.242  1.00  1.00              
ATOM   1322  C   LEU A  83      67.448  52.499  49.488  1.00  1.00              
ATOM   1323  O   LEU A  83      67.051  52.738  48.350  1.00  1.00              
ATOM   1324  N   ASN A  84      67.130  53.393  50.448  1.00  1.00              
ATOM   1325  H   ASN A  84      67.842  53.392  51.158  1.00  1.00              
ATOM   1326  CA  ASN A  84      65.740  53.498  50.957  1.00  1.00              
ATOM   1327  HA  ASN A  84      65.762  54.088  51.865  1.00  1.00              
ATOM   1328  CB  ASN A  84      64.731  54.078  50.022  1.00  1.00              
ATOM   1329  HB1 ASN A  84      64.772  53.583  49.081  1.00  1.00              
ATOM   1330  HB2 ASN A  84      64.951  55.096  49.905  1.00  1.00              
ATOM   1331  CG  ASN A  84      63.371  53.926  50.627  1.00  1.00              
ATOM   1332  OD1 ASN A  84      62.591  53.013  50.414  1.00  1.00              
ATOM   1333  ND2 ASN A  84      63.141  54.761  51.604  1.00  1.00              
ATOM   1334 1HD2 ASN A  84      63.725  55.560  51.718  1.00  1.00              
ATOM   1335 2HD2 ASN A  84      62.228  54.670  52.006  1.00  1.00              
ATOM   1336  C   ASN A  84      65.257  52.110  51.293  1.00  1.00              
ATOM   1337  O   ASN A  84      65.292  51.220  50.462  1.00  1.00              
ATOM   1338  N   VAL A  85      64.801  51.999  52.512  1.00  1.00              
ATOM   1339  H   VAL A  85      64.741  52.848  53.039  1.00  1.00              
ATOM   1340  CA  VAL A  85      64.450  50.814  53.218  1.00  1.00              
ATOM   1341  HA  VAL A  85      65.250  50.485  53.854  1.00  1.00              
ATOM   1342  CB  VAL A  85      63.178  51.123  54.053  1.00  1.00              
ATOM   1343  HB  VAL A  85      62.434  50.343  53.907  1.00  1.00              
ATOM   1344  CG1 VAL A  85      63.537  51.120  55.510  1.00  1.00              
ATOM   1345 1HG1 VAL A  85      63.836  52.099  55.830  1.00  1.00              
ATOM   1346 2HG1 VAL A  85      62.639  50.984  56.040  1.00  1.00              
ATOM   1347 3HG1 VAL A  85      64.256  50.343  55.764  1.00  1.00              
ATOM   1348  CG2 VAL A  85      62.465  52.489  53.895  1.00  1.00              
ATOM   1349 1HG2 VAL A  85      63.098  53.318  54.186  1.00  1.00              
ATOM   1350 2HG2 VAL A  85      62.170  52.658  52.876  1.00  1.00              
ATOM   1351 3HG2 VAL A  85      61.575  52.508  54.521  1.00  1.00              
ATOM   1352  C   VAL A  85      64.119  49.637  52.318  1.00  1.00              
ATOM   1353  O   VAL A  85      63.328  49.712  51.392  1.00  1.00              
ATOM   1354  N   LEU A  86      64.652  48.486  52.669  1.00  1.00              
ATOM   1355  H   LEU A  86      65.244  48.471  53.479  1.00  1.00              
ATOM   1356  CA  LEU A  86      64.026  47.260  52.220  1.00  1.00              
ATOM   1357  HA  LEU A  86      64.210  47.184  51.149  1.00  1.00              
ATOM   1358  CB  LEU A  86      64.725  46.103  52.925  1.00  1.00              
ATOM   1359  HB1 LEU A  86      65.802  46.224  52.807  1.00  1.00              
ATOM   1360  HB2 LEU A  86      64.439  45.158  52.467  1.00  1.00              
ATOM   1361  CG  LEU A  86      64.323  46.139  54.416  1.00  1.00              
ATOM   1362  HG  LEU A  86      63.990  47.137  54.638  1.00  1.00              
ATOM   1363  CD1 LEU A  86      63.117  45.236  54.726  1.00  1.00              
ATOM   1364 1HD1 LEU A  86      63.315  44.602  55.587  1.00  1.00              
ATOM   1365 2HD1 LEU A  86      62.259  45.854  54.985  1.00  1.00              
ATOM   1366 3HD1 LEU A  86      62.837  44.612  53.881  1.00  1.00              
ATOM   1367  CD2 LEU A  86      65.510  46.021  55.352  1.00  1.00              
ATOM   1368 1HD2 LEU A  86      65.514  45.115  55.950  1.00  1.00              
ATOM   1369 2HD2 LEU A  86      66.449  46.194  54.849  1.00  1.00              
ATOM   1370 3HD2 LEU A  86      65.422  46.852  56.024  1.00  1.00              
ATOM   1371  C   LEU A  86      62.480  47.250  52.451  1.00  1.00              
ATOM   1372  O   LEU A  86      61.992  47.891  53.383  1.00  1.00              
ATOM   1373  N   PRO A  87      61.689  46.490  51.683  1.00  1.00              
ATOM   1374  CD  PRO A  87      62.132  45.611  50.610  1.00  1.00              
ATOM   1375  HD1 PRO A  87      62.726  44.782  50.990  1.00  1.00              
ATOM   1376  HD2 PRO A  87      62.697  46.187  49.875  1.00  1.00              
ATOM   1377  CG  PRO A  87      60.858  45.087  49.955  1.00  1.00              
ATOM   1378  HG1 PRO A  87      60.470  44.236  50.518  1.00  1.00              
ATOM   1379  HG2 PRO A  87      61.014  44.827  48.908  1.00  1.00              
ATOM   1380  CB  PRO A  87      59.922  46.277  50.109  1.00  1.00              
ATOM   1381  HB1 PRO A  87      58.882  45.971  50.011  1.00  1.00              
ATOM   1382  HB2 PRO A  87      60.153  47.020  49.343  1.00  1.00              
ATOM   1383  CA  PRO A  87      60.279  46.844  51.496  1.00  1.00              
ATOM   1384  HA  PRO A  87      60.213  47.923  51.410  1.00  1.00              
ATOM   1385  C   PRO A  87      59.220  46.486  52.558  1.00  1.00              
ATOM   1386  O   PRO A  87      58.032  46.418  52.253  1.00  1.00              
ATOM   1387  N   GLY A  88      59.614  46.267  53.805  1.00  1.00              
ATOM   1388  H   GLY A  88      60.600  46.368  53.990  1.00  1.00              
ATOM   1389  CA  GLY A  88      58.707  46.274  54.965  1.00  1.00              
ATOM   1390  HA1 GLY A  88      58.416  45.255  55.218  1.00  1.00              
ATOM   1391  HA2 GLY A  88      57.813  46.855  54.732  1.00  1.00              
ATOM   1392  C   GLY A  88      59.392  46.914  56.154  1.00  1.00              
ATOM   1393  O   GLY A  88      59.145  46.549  57.306  1.00  1.00              
ATOM   1394  N   GLU A  89      60.284  47.856  55.852  1.00  1.00              
ATOM   1395  H   GLU A  89      60.361  48.148  54.884  1.00  1.00              
ATOM   1396  CA  GLU A  89      61.013  48.637  56.826  1.00  1.00              
ATOM   1397  HA  GLU A  89      60.681  48.297  57.803  1.00  1.00              
ATOM   1398  CB  GLU A  89      62.524  48.407  56.805  1.00  1.00              
ATOM   1399  HB1 GLU A  89      62.930  49.301  57.244  1.00  1.00              
ATOM   1400  HB2 GLU A  89      62.880  48.373  55.787  1.00  1.00              
ATOM   1401  CG  GLU A  89      63.075  47.232  57.646  1.00  1.00              
ATOM   1402  HG1 GLU A  89      63.171  46.351  57.029  1.00  1.00              
ATOM   1403  HG2 GLU A  89      62.360  46.972  58.423  1.00  1.00              
ATOM   1404  CD  GLU A  89      64.436  47.576  58.288  1.00  1.00              
ATOM   1405  OE1 GLU A  89      64.665  48.762  58.621  1.00  1.00              
ATOM   1406  OE2 GLU A  89      65.352  46.718  58.327  1.00  1.00              
ATOM   1407  C   GLU A  89      60.599  50.116  56.803  1.00  1.00              
ATOM   1408  O   GLU A  89      60.028  50.634  55.834  1.00  1.00              
ATOM   1409  N   PHE A  90      61.016  50.827  57.859  1.00  1.00              
ATOM   1410  H   PHE A  90      61.590  50.368  58.552  1.00  1.00              
ATOM   1411  CA  PHE A  90      61.027  52.277  57.887  1.00  1.00              
ATOM   1412  HA  PHE A  90      60.700  52.659  56.920  1.00  1.00              
ATOM   1413  CB  PHE A  90      60.052  52.825  58.971  1.00  1.00              
ATOM   1414  HB1 PHE A  90      59.090  52.322  58.859  1.00  1.00              
ATOM   1415  HB2 PHE A  90      59.867  53.881  58.767  1.00  1.00              
ATOM   1416  CG  PHE A  90      60.527  52.717  60.432  1.00  1.00              
ATOM   1417  CD1 PHE A  90      61.485  53.574  61.013  1.00  1.00              
ATOM   1418  HD1 PHE A  90      61.843  54.424  60.473  1.00  1.00              
ATOM   1419  CE1 PHE A  90      62.021  53.306  62.287  1.00  1.00              
ATOM   1420  HE1 PHE A  90      62.793  53.941  62.692  1.00  1.00              
ATOM   1421  CZ  PHE A  90      61.532  52.232  63.050  1.00  1.00              
ATOM   1422  HZ  PHE A  90      61.922  52.034  64.038  1.00  1.00              
ATOM   1423  CE2 PHE A  90      60.495  51.443  62.529  1.00  1.00              
ATOM   1424  HE2 PHE A  90      60.083  50.636  63.117  1.00  1.00              
ATOM   1425  CD2 PHE A  90      60.022  51.691  61.225  1.00  1.00              
ATOM   1426  HD2 PHE A  90      59.280  51.070  60.777  1.00  1.00              
ATOM   1427  C   PHE A  90      62.362  52.909  58.193  1.00  1.00              
ATOM   1428  O   PHE A  90      63.220  52.301  58.828  1.00  1.00              
ATOM   1429  N   TYR A  91      62.387  54.211  57.917  1.00  1.00              
ATOM   1430  H   TYR A  91      61.605  54.566  57.375  1.00  1.00              
ATOM   1431  CA  TYR A  91      63.351  55.189  58.387  1.00  1.00              
ATOM   1432  HA  TYR A  91      63.971  54.764  59.162  1.00  1.00              
ATOM   1433  CB  TYR A  91      64.210  55.571  57.193  1.00  1.00              
ATOM   1434  HB1 TYR A  91      64.905  56.351  57.489  1.00  1.00              
ATOM   1435  HB2 TYR A  91      63.568  55.982  56.415  1.00  1.00              
ATOM   1436  CG  TYR A  91      64.954  54.381  56.630  1.00  1.00              
ATOM   1437  CD1 TYR A  91      65.202  54.303  55.257  1.00  1.00              
ATOM   1438  HD1 TYR A  91      64.914  55.112  54.607  1.00  1.00              
ATOM   1439  CE1 TYR A  91      65.966  53.230  54.770  1.00  1.00              
ATOM   1440  HE1 TYR A  91      66.361  53.275  53.781  1.00  1.00              
ATOM   1441  CZ  TYR A  91      66.327  52.142  55.594  1.00  1.00              
ATOM   1442  OH  TYR A  91      67.045  51.102  55.099  1.00  1.00              
ATOM   1443  HH  TYR A  91      67.256  51.246  54.154  1.00  1.00              
ATOM   1444  CE2 TYR A  91      66.007  52.192  56.964  1.00  1.00              
ATOM   1445  HE2 TYR A  91      66.171  51.367  57.630  1.00  1.00              
ATOM   1446  CD2 TYR A  91      65.419  53.350  57.474  1.00  1.00              
ATOM   1447  HD2 TYR A  91      65.272  53.386  58.530  1.00  1.00              
ATOM   1448  C   TYR A  91      62.658  56.388  59.037  1.00  1.00              
ATOM   1449  O   TYR A  91      61.455  56.591  58.917  1.00  1.00              
ATOM   1450  N   ILE A  92      63.430  57.200  59.739  1.00  1.00              
ATOM   1451  H   ILE A  92      64.408  56.978  59.846  1.00  1.00              
ATOM   1452  CA  ILE A  92      62.988  58.460  60.326  1.00  1.00              
ATOM   1453  HA  ILE A  92      61.959  58.684  60.041  1.00  1.00              
ATOM   1454  CB  ILE A  92      63.057  58.386  61.876  1.00  1.00              
ATOM   1455  HB  ILE A  92      62.278  57.688  62.186  1.00  1.00              
ATOM   1456  CG2 ILE A  92      64.393  57.837  62.431  1.00  1.00              
ATOM   1457 1HG2 ILE A  92      64.304  57.657  63.503  1.00  1.00              
ATOM   1458 2HG2 ILE A  92      64.648  56.885  61.969  1.00  1.00              
ATOM   1459 3HG2 ILE A  92      65.196  58.555  62.258  1.00  1.00              
ATOM   1460  CG1 ILE A  92      62.721  59.758  62.507  1.00  1.00              
ATOM   1461 1HG1 ILE A  92      61.734  60.064  62.162  1.00  1.00              
ATOM   1462 2HG1 ILE A  92      63.437  60.511  62.179  1.00  1.00              
ATOM   1463  CD1 ILE A  92      62.724  59.747  64.043  1.00  1.00              
ATOM   1464  HD1 ILE A  92      63.748  59.771  64.415  1.00  1.00              
ATOM   1465  HD2 ILE A  92      62.198  60.621  64.423  1.00  1.00              
ATOM   1466  HD3 ILE A  92      62.231  58.851  64.416  1.00  1.00              
ATOM   1467  C   ILE A  92      63.891  59.544  59.748  1.00  1.00              
ATOM   1468  O   ILE A  92      65.117  59.430  59.814  1.00  1.00              
ATOM   1469  N   THR A  93      63.302  60.583  59.156  1.00  1.00              
ATOM   1470  H   THR A  93      62.285  60.640  59.147  1.00  1.00              
ATOM   1471  CA  THR A  93      64.046  61.786  58.761  1.00  1.00              
ATOM   1472  HA  THR A  93      64.951  61.806  59.368  1.00  1.00              
ATOM   1473  CB  THR A  93      64.538  61.799  57.301  1.00  1.00              
ATOM   1474  HB  THR A  93      65.431  62.419  57.267  1.00  1.00              
ATOM   1475  CG2 THR A  93      64.907  60.438  56.701  1.00  1.00              
ATOM   1476 1HG2 THR A  93      64.017  59.819  56.595  1.00  1.00              
ATOM   1477 2HG2 THR A  93      65.376  60.571  55.728  1.00  1.00              
ATOM   1478 3HG2 THR A  93      65.618  59.932  57.350  1.00  1.00              
ATOM   1479  OG1 THR A  93      63.583  62.413  56.485  1.00  1.00              
ATOM   1480  HG1 THR A  93      63.956  62.487  55.598  1.00  1.00              
ATOM   1481  C   THR A  93      63.288  63.046  59.146  1.00  1.00              
ATOM   1482  O   THR A  93      62.098  62.984  59.405  1.00  1.00              
ATOM   1483  N   ARG A  94      63.948  64.199  59.277  1.00  1.00              
ATOM   1484  H   ARG A  94      64.909  64.265  58.986  1.00  1.00              
ATOM   1485  CA  ARG A  94      63.273  65.389  59.808  1.00  1.00              
ATOM   1486  HA  ARG A  94      62.709  65.132  60.707  1.00  1.00              
ATOM   1487  CB  ARG A  94      64.288  66.473  60.168  1.00  1.00              
ATOM   1488  HB1 ARG A  94      63.716  67.347  60.484  1.00  1.00              
ATOM   1489  HB2 ARG A  94      64.825  66.711  59.251  1.00  1.00              
ATOM   1490  CG  ARG A  94      65.318  66.175  61.270  1.00  1.00              
ATOM   1491  HG1 ARG A  94      66.006  65.404  60.923  1.00  1.00              
ATOM   1492  HG2 ARG A  94      64.801  65.811  62.160  1.00  1.00              
ATOM   1493  CD  ARG A  94      66.117  67.447  61.639  1.00  1.00              
ATOM   1494  HD1 ARG A  94      66.903  67.172  62.344  1.00  1.00              
ATOM   1495  HD2 ARG A  94      65.453  68.152  62.143  1.00  1.00              
ATOM   1496  NE  ARG A  94      66.734  68.084  60.452  1.00  1.00              
ATOM   1497  HE  ARG A  94      67.532  67.602  60.048  1.00  1.00              
ATOM   1498  CZ  ARG A  94      66.121  68.900  59.611  1.00  1.00              
ATOM   1499  NH1 ARG A  94      66.516  68.930  58.373  1.00  1.00              
ATOM   1500 1HH1 ARG A  94      67.249  68.299  58.075  1.00  1.00              
ATOM   1501 2HH1 ARG A  94      65.914  69.369  57.693  1.00  1.00              
ATOM   1502  NH2 ARG A  94      65.052  69.585  59.926  1.00  1.00              
ATOM   1503 1HH2 ARG A  94      64.664  69.547  60.852  1.00  1.00              
ATOM   1504 2HH2 ARG A  94      64.465  69.882  59.155  1.00  1.00              
ATOM   1505  C   ARG A  94      62.309  66.005  58.808  1.00  1.00              
ATOM   1506  O   ARG A  94      62.738  66.464  57.744  1.00  1.00              
ATOM   1507  N   HIS A  95      61.046  66.164  59.201  1.00  1.00              
ATOM   1508  H   HIS A  95      60.799  65.924  60.154  1.00  1.00              
ATOM   1509  CA  HIS A  95      60.192  67.139  58.528  1.00  1.00              
ATOM   1510  HA  HIS A  95      60.053  66.897  57.481  1.00  1.00              
ATOM   1511  CB  HIS A  95      58.872  67.227  59.253  1.00  1.00              
ATOM   1512  HB1 HIS A  95      58.372  68.136  58.957  1.00  1.00              
ATOM   1513  HB2 HIS A  95      59.050  67.326  60.312  1.00  1.00              
ATOM   1514  CG  HIS A  95      57.958  66.087  59.002  1.00  1.00              
ATOM   1515  ND1 HIS A  95      56.974  65.666  59.871  1.00  1.00              
ATOM   1516  CE1 HIS A  95      56.241  64.798  59.179  1.00  1.00              
ATOM   1517  HE1 HIS A  95      55.347  64.359  59.563  1.00  1.00              
ATOM   1518  NE2 HIS A  95      56.741  64.609  57.951  1.00  1.00              
ATOM   1519  HE2 HIS A  95      56.352  64.015  57.232  1.00  1.00              
ATOM   1520  CD2 HIS A  95      57.820  65.440  57.818  1.00  1.00              
ATOM   1521  HD2 HIS A  95      58.396  65.613  56.928  1.00  1.00              
ATOM   1522  C   HIS A  95      60.845  68.521  58.643  1.00  1.00              
ATOM   1523  O   HIS A  95      61.549  68.800  59.619  1.00  1.00              
ATOM   1524  N   SER A  96      60.694  69.356  57.615  1.00  1.00              
ATOM   1525  H   SER A  96      60.100  69.099  56.840  1.00  1.00              
ATOM   1526  CA  SER A  96      61.653  70.441  57.418  1.00  1.00              
ATOM   1527  HA  SER A  96      61.972  70.808  58.394  1.00  1.00              
ATOM   1528  CB  SER A  96      62.920  69.913  56.710  1.00  1.00              
ATOM   1529  HB1 SER A  96      63.558  70.762  56.463  1.00  1.00              
ATOM   1530  HB2 SER A  96      62.645  69.387  55.798  1.00  1.00              
ATOM   1531  OG  SER A  96      63.693  69.043  57.513  1.00  1.00              
ATOM   1532  HG  SER A  96      63.297  68.147  57.477  1.00  1.00              
ATOM   1533  C   SER A  96      61.107  71.683  56.710  1.00  1.00              
ATOM   1534  O   SER A  96      61.638  72.062  55.681  1.00  1.00              
ATOM   1535  N   ASN A  97      60.056  72.273  57.283  1.00  1.00              
ATOM   1536  H   ASN A  97      59.812  71.940  58.204  1.00  1.00              
ATOM   1537  CA  ASN A  97      59.097  73.222  56.683  1.00  1.00              
ATOM   1538  HA  ASN A  97      58.764  73.866  57.497  1.00  1.00              
ATOM   1539  CB  ASN A  97      59.681  74.166  55.601  1.00  1.00              
ATOM   1540  HB1 ASN A  97      58.870  74.765  55.191  1.00  1.00              
ATOM   1541  HB2 ASN A  97      60.093  73.609  54.764  1.00  1.00              
ATOM   1542  CG  ASN A  97      60.711  75.144  56.147  1.00  1.00              
ATOM   1543  OD1 ASN A  97      61.915  75.062  55.958  1.00  1.00              
ATOM   1544  ND2 ASN A  97      60.252  76.114  56.903  1.00  1.00              
ATOM   1545 1HD2 ASN A  97      59.261  76.219  57.038  1.00  1.00              
ATOM   1546 2HD2 ASN A  97      60.929  76.780  57.225  1.00  1.00              
ATOM   1547  C   ASN A  97      57.807  72.491  56.259  1.00  1.00              
ATOM   1548  O   ASN A  97      57.038  72.992  55.445  1.00  1.00              
ATOM   1549  N   LEU A  98      57.560  71.321  56.871  1.00  1.00              
ATOM   1550  H   LEU A  98      58.212  71.035  57.578  1.00  1.00              
ATOM   1551  CA  LEU A  98      56.261  70.655  56.896  1.00  1.00              
ATOM   1552  HA  LEU A  98      55.929  70.466  55.873  1.00  1.00              
ATOM   1553  CB  LEU A  98      56.450  69.326  57.655  1.00  1.00              
ATOM   1554  HB1 LEU A  98      56.653  69.607  58.691  1.00  1.00              
ATOM   1555  HB2 LEU A  98      57.363  68.888  57.256  1.00  1.00              
ATOM   1556  CG  LEU A  98      55.434  68.155  57.729  1.00  1.00              
ATOM   1557  HG  LEU A  98      55.778  67.589  58.577  1.00  1.00              
ATOM   1558  CD1 LEU A  98      53.955  68.414  57.934  1.00  1.00              
ATOM   1559 1HD1 LEU A  98      53.437  67.487  58.164  1.00  1.00              
ATOM   1560 2HD1 LEU A  98      53.821  69.099  58.761  1.00  1.00              
ATOM   1561 3HD1 LEU A  98      53.520  68.800  57.016  1.00  1.00              
ATOM   1562  CD2 LEU A  98      55.448  67.181  56.569  1.00  1.00              
ATOM   1563 1HD2 LEU A  98      54.961  66.258  56.865  1.00  1.00              
ATOM   1564 2HD2 LEU A  98      54.913  67.580  55.719  1.00  1.00              
ATOM   1565 3HD2 LEU A  98      56.468  66.957  56.306  1.00  1.00              
ATOM   1566  C   LEU A  98      55.256  71.588  57.581  1.00  1.00              
ATOM   1567  O   LEU A  98      55.637  72.529  58.279  1.00  1.00              
ATOM   1568  N   SER A  99      53.979  71.275  57.419  1.00  1.00              
ATOM   1569  H   SER A  99      53.758  70.533  56.771  1.00  1.00              
ATOM   1570  CA  SER A  99      52.878  71.746  58.242  1.00  1.00              
ATOM   1571  HA  SER A  99      52.955  72.834  58.233  1.00  1.00              
ATOM   1572  CB  SER A  99      51.531  71.444  57.567  1.00  1.00              
ATOM   1573  HB1 SER A  99      51.452  72.066  56.674  1.00  1.00              
ATOM   1574  HB2 SER A  99      50.713  71.706  58.239  1.00  1.00              
ATOM   1575  OG  SER A  99      51.418  70.090  57.175  1.00  1.00              
ATOM   1576  HG  SER A  99      50.618  69.986  56.653  1.00  1.00              
ATOM   1577  C   SER A  99      52.890  71.394  59.745  1.00  1.00              
ATOM   1578  O   SER A  99      52.051  70.643  60.230  1.00  1.00              
ATOM   1579  N   GLU A 100      53.850  71.944  60.486  1.00  1.00              
ATOM   1580  H   GLU A 100      54.475  72.575  59.992  1.00  1.00              
ATOM   1581  CA  GLU A 100      54.140  71.802  61.925  1.00  1.00              
ATOM   1582  HA  GLU A 100      54.913  72.535  62.163  1.00  1.00              
ATOM   1583  CB  GLU A 100      52.914  72.161  62.795  1.00  1.00              
ATOM   1584  HB1 GLU A 100      53.221  72.169  63.841  1.00  1.00              
ATOM   1585  HB2 GLU A 100      52.159  71.381  62.693  1.00  1.00              
ATOM   1586  CG  GLU A 100      52.256  73.513  62.479  1.00  1.00              
ATOM   1587  HG1 GLU A 100      51.367  73.612  63.108  1.00  1.00              
ATOM   1588  HG2 GLU A 100      51.911  73.533  61.443  1.00  1.00              
ATOM   1589  CD  GLU A 100      53.209  74.683  62.748  1.00  1.00              
ATOM   1590  OE1 GLU A 100      53.127  75.241  63.863  1.00  1.00              
ATOM   1591  OE2 GLU A 100      54.018  74.991  61.844  1.00  1.00              
ATOM   1592  C   GLU A 100      54.713  70.462  62.367  1.00  1.00              
ATOM   1593  O   GLU A 100      55.331  70.350  63.427  1.00  1.00              
ATOM   1594  N   ILE A 101      54.497  69.432  61.559  1.00  1.00              
ATOM   1595  H   ILE A 101      53.944  69.596  60.733  1.00  1.00              
ATOM   1596  CA  ILE A 101      54.909  68.083  61.892  1.00  1.00              
ATOM   1597  HA  ILE A 101      54.587  67.935  62.922  1.00  1.00              
ATOM   1598  CB  ILE A 101      54.105  67.068  61.059  1.00  1.00              
ATOM   1599  HB  ILE A 101      54.532  66.995  60.076  1.00  1.00              
ATOM   1600  CG2 ILE A 101      54.220  65.698  61.682  1.00  1.00              
ATOM   1601 1HG2 ILE A 101      53.781  64.954  61.032  1.00  1.00              
ATOM   1602 2HG2 ILE A 101      55.263  65.446  61.848  1.00  1.00              
ATOM   1603 3HG2 ILE A 101      53.670  65.701  62.608  1.00  1.00              
ATOM   1604  CG1 ILE A 101      52.589  67.388  60.922  1.00  1.00              
ATOM   1605 1HG1 ILE A 101      52.102  66.588  60.375  1.00  1.00              
ATOM   1606 2HG1 ILE A 101      52.468  68.264  60.300  1.00  1.00              
ATOM   1607  CD1 ILE A 101      51.791  67.633  62.216  1.00  1.00              
ATOM   1608  HD1 ILE A 101      50.773  67.919  61.953  1.00  1.00              
ATOM   1609  HD2 ILE A 101      51.745  66.729  62.822  1.00  1.00              
ATOM   1610  HD3 ILE A 101      52.236  68.442  62.795  1.00  1.00              
ATOM   1611  C   ILE A 101      56.440  67.974  61.938  1.00  1.00              
ATOM   1612  O   ILE A 101      57.146  68.656  61.194  1.00  1.00              
ATOM   1613  N   HIS A 102      56.951  67.202  62.904  1.00  1.00              
ATOM   1614  H   HIS A 102      56.316  66.645  63.454  1.00  1.00              
ATOM   1615  CA  HIS A 102      58.347  67.246  63.343  1.00  1.00              
ATOM   1616  HA  HIS A 102      58.763  68.230  63.118  1.00  1.00              
ATOM   1617  CB  HIS A 102      58.367  67.042  64.862  1.00  1.00              
ATOM   1618  HB1 HIS A 102      57.915  66.079  65.105  1.00  1.00              
ATOM   1619  HB2 HIS A 102      57.772  67.825  65.335  1.00  1.00              
ATOM   1620  CG  HIS A 102      59.750  67.074  65.447  1.00  1.00              
ATOM   1621  ND1 HIS A 102      60.498  65.950  65.782  1.00  1.00              
ATOM   1622  CE1 HIS A 102      61.667  66.408  66.244  1.00  1.00              
ATOM   1623  HE1 HIS A 102      62.475  65.775  66.585  1.00  1.00              
ATOM   1624  NE2 HIS A 102      61.687  67.752  66.219  1.00  1.00              
ATOM   1625  HE2 HIS A 102      62.454  68.327  66.529  1.00  1.00              
ATOM   1626  CD2 HIS A 102      60.482  68.192  65.715  1.00  1.00              
ATOM   1627  HD2 HIS A 102      60.161  69.213  65.557  1.00  1.00              
ATOM   1628  C   HIS A 102      59.238  66.218  62.628  1.00  1.00              
ATOM   1629  O   HIS A 102      60.345  66.535  62.170  1.00  1.00              
ATOM   1630  N   VAL A 103      58.721  65.007  62.421  1.00  1.00              
ATOM   1631  H   VAL A 103      57.822  64.781  62.830  1.00  1.00              
ATOM   1632  CA  VAL A 103      59.452  63.946  61.724  1.00  1.00              
ATOM   1633  HA  VAL A 103      60.277  64.395  61.178  1.00  1.00              
ATOM   1634  CB  VAL A 103      60.094  62.937  62.697  1.00  1.00              
ATOM   1635  HB  VAL A 103      60.304  62.017  62.151  1.00  1.00              
ATOM   1636  CG1 VAL A 103      61.443  63.477  63.191  1.00  1.00              
ATOM   1637 1HG1 VAL A 103      61.304  64.443  63.675  1.00  1.00              
ATOM   1638 2HG1 VAL A 103      61.876  62.791  63.915  1.00  1.00              
ATOM   1639 3HG1 VAL A 103      62.127  63.585  62.352  1.00  1.00              
ATOM   1640  CG2 VAL A 103      59.202  62.579  63.892  1.00  1.00              
ATOM   1641 1HG2 VAL A 103      59.665  61.780  64.469  1.00  1.00              
ATOM   1642 2HG2 VAL A 103      59.070  63.445  64.541  1.00  1.00              
ATOM   1643 3HG2 VAL A 103      58.228  62.241  63.538  1.00  1.00              
ATOM   1644  C   VAL A 103      58.630  63.197  60.671  1.00  1.00              
ATOM   1645  O   VAL A 103      57.525  62.683  60.882  1.00  1.00              
ATOM   1646  N   ALA A 104      59.233  63.099  59.492  1.00  1.00              
ATOM   1647  H   ALA A 104      60.196  63.401  59.429  1.00  1.00              
ATOM   1648  CA  ALA A 104      58.793  62.178  58.479  1.00  1.00              
ATOM   1649  HA  ALA A 104      57.712  62.206  58.447  1.00  1.00              
ATOM   1650  CB  ALA A 104      59.343  62.543  57.108  1.00  1.00              
ATOM   1651  HB1 ALA A 104      59.033  61.794  56.380  1.00  1.00              
ATOM   1652  HB2 ALA A 104      58.952  63.490  56.774  1.00  1.00              
ATOM   1653  HB3 ALA A 104      60.429  62.571  57.169  1.00  1.00              
ATOM   1654  C   ALA A 104      59.238  60.757  58.767  1.00  1.00              
ATOM   1655  O   ALA A 104      60.322  60.502  59.299  1.00  1.00              
ATOM   1656  N   PHE A 105      58.459  59.811  58.259  1.00  1.00              
ATOM   1657  H   PHE A 105      57.646  60.059  57.703  1.00  1.00              
ATOM   1658  CA  PHE A 105      58.582  58.451  58.703  1.00  1.00              
ATOM   1659  HA  PHE A 105      59.570  58.262  59.115  1.00  1.00              
ATOM   1660  CB  PHE A 105      57.553  58.139  59.796  1.00  1.00              
ATOM   1661  HB1 PHE A 105      57.593  57.076  59.975  1.00  1.00              
ATOM   1662  HB2 PHE A 105      56.559  58.409  59.444  1.00  1.00              
ATOM   1663  CG  PHE A 105      57.782  58.703  61.186  1.00  1.00              
ATOM   1664  CD1 PHE A 105      59.064  58.677  61.772  1.00  1.00              
ATOM   1665  HD1 PHE A 105      59.927  58.386  61.196  1.00  1.00              
ATOM   1666  CE1 PHE A 105      59.221  58.940  63.141  1.00  1.00              
ATOM   1667  HE1 PHE A 105      60.191  58.875  63.603  1.00  1.00              
ATOM   1668  CZ  PHE A 105      58.106  59.225  63.936  1.00  1.00              
ATOM   1669  HZ  PHE A 105      58.242  59.382  64.996  1.00  1.00              
ATOM   1670  CE2 PHE A 105      56.831  59.289  63.352  1.00  1.00              
ATOM   1671  HE2 PHE A 105      55.974  59.505  63.967  1.00  1.00              
ATOM   1672  CD2 PHE A 105      56.668  59.031  61.981  1.00  1.00              
ATOM   1673  HD2 PHE A 105      55.678  59.029  61.550  1.00  1.00              
ATOM   1674  C   PHE A 105      58.497  57.638  57.418  1.00  1.00              
ATOM   1675  O   PHE A 105      57.440  57.373  56.861  1.00  1.00              
ATOM   1676  N   HIS A 106      59.659  57.462  56.809  1.00  1.00              
ATOM   1677  H   HIS A 106      60.488  57.570  57.379  1.00  1.00              
ATOM   1678  CA  HIS A 106      59.818  57.073  55.417  1.00  1.00              
ATOM   1679  HA  HIS A 106      59.027  57.528  54.820  1.00  1.00              
ATOM   1680  CB  HIS A 106      61.162  57.591  54.885  1.00  1.00              
ATOM   1681  HB1 HIS A 106      61.364  57.124  53.925  1.00  1.00              
ATOM   1682  HB2 HIS A 106      61.959  57.297  55.565  1.00  1.00              
ATOM   1683  CG  HIS A 106      61.208  59.086  54.700  1.00  1.00              
ATOM   1684  ND1 HIS A 106      61.181  59.764  53.475  1.00  1.00              
ATOM   1685  CE1 HIS A 106      61.293  61.066  53.777  1.00  1.00              
ATOM   1686  HE1 HIS A 106      61.325  61.871  53.052  1.00  1.00              
ATOM   1687  NE2 HIS A 106      61.368  61.230  55.104  1.00  1.00              
ATOM   1688  HE2 HIS A 106      61.561  62.105  55.584  1.00  1.00              
ATOM   1689  CD2 HIS A 106      61.322  59.997  55.705  1.00  1.00              
ATOM   1690  HD2 HIS A 106      61.402  59.789  56.764  1.00  1.00              
ATOM   1691  C   HIS A 106      59.691  55.580  55.230  1.00  1.00              
ATOM   1692  O   HIS A 106      60.614  54.875  55.640  1.00  1.00              
ATOM   1693  N   LEU A 107      58.604  55.096  54.614  1.00  1.00              
ATOM   1694  H   LEU A 107      57.871  55.709  54.269  1.00  1.00              
ATOM   1695  CA  LEU A 107      58.343  53.653  54.672  1.00  1.00              
ATOM   1696  HA  LEU A 107      59.124  53.168  55.259  1.00  1.00              
ATOM   1697  CB  LEU A 107      57.044  53.440  55.492  1.00  1.00              
ATOM   1698  HB1 LEU A 107      56.739  54.394  55.919  1.00  1.00              
ATOM   1699  HB2 LEU A 107      57.314  52.786  56.319  1.00  1.00              
ATOM   1700  CG  LEU A 107      55.789  52.837  54.825  1.00  1.00              
ATOM   1701  HG  LEU A 107      55.451  53.461  53.998  1.00  1.00              
ATOM   1702  CD1 LEU A 107      56.038  51.423  54.325  1.00  1.00              
ATOM   1703 1HD1 LEU A 107      55.172  50.812  54.460  1.00  1.00              
ATOM   1704 2HD1 LEU A 107      56.207  51.431  53.257  1.00  1.00              
ATOM   1705 3HD1 LEU A 107      56.891  50.967  54.828  1.00  1.00              
ATOM   1706  CD2 LEU A 107      54.638  52.721  55.825  1.00  1.00              
ATOM   1707 1HD2 LEU A 107      54.995  52.262  56.734  1.00  1.00              
ATOM   1708 2HD2 LEU A 107      54.246  53.710  56.008  1.00  1.00              
ATOM   1709 3HD2 LEU A 107      53.835  52.107  55.441  1.00  1.00              
ATOM   1710  C   LEU A 107      58.338  52.916  53.351  1.00  1.00              
ATOM   1711  O   LEU A 107      57.528  53.242  52.482  1.00  1.00              
ATOM   1712  N   CYS A 108      59.249  51.953  53.181  1.00  1.00              
ATOM   1713  H   CYS A 108      59.815  51.617  53.953  1.00  1.00              
ATOM   1714  CA  CYS A 108      59.306  51.301  51.882  1.00  1.00              
ATOM   1715  HA  CYS A 108      59.224  52.064  51.121  1.00  1.00              
ATOM   1716  CB  CYS A 108      60.616  50.588  51.610  1.00  1.00              
ATOM   1717  HB1 CYS A 108      60.733  49.737  52.276  1.00  1.00              
ATOM   1718  HB2 CYS A 108      61.440  51.263  51.752  1.00  1.00              
ATOM   1719  SG  CYS A 108      60.721  50.092  49.865  1.00  1.00              
ATOM   1720  HG  CYS A 108      62.062  49.935  49.879  1.00  1.00              
ATOM   1721  C   CYS A 108      58.153  50.370  51.704  1.00  1.00              
ATOM   1722  O   CYS A 108      57.848  49.588  52.611  1.00  1.00              
ATOM   1723  N   VAL A 109      57.543  50.455  50.525  1.00  1.00              
ATOM   1724  H   VAL A 109      57.913  51.072  49.811  1.00  1.00              
ATOM   1725  CA  VAL A 109      56.519  49.470  50.203  1.00  1.00              
ATOM   1726  HA  VAL A 109      56.625  48.692  50.959  1.00  1.00              
ATOM   1727  CB  VAL A 109      55.081  49.950  50.323  1.00  1.00              
ATOM   1728  HB  VAL A 109      54.500  49.508  49.528  1.00  1.00              
ATOM   1729  CG1 VAL A 109      54.477  49.325  51.564  1.00  1.00              
ATOM   1730 1HG1 VAL A 109      54.959  49.719  52.450  1.00  1.00              
ATOM   1731 2HG1 VAL A 109      53.406  49.475  51.571  1.00  1.00              
ATOM   1732 3HG1 VAL A 109      54.659  48.254  51.535  1.00  1.00              
ATOM   1733  CG2 VAL A 109      54.972  51.480  50.294  1.00  1.00              
ATOM   1734 1HG2 VAL A 109      53.943  51.789  50.302  1.00  1.00              
ATOM   1735 2HG2 VAL A 109      55.476  51.915  51.155  1.00  1.00              
ATOM   1736 3HG2 VAL A 109      55.445  51.849  49.384  1.00  1.00              
ATOM   1737  C   VAL A 109      56.799  48.641  48.980  1.00  1.00              
ATOM   1738  O   VAL A 109      57.514  49.047  48.070  1.00  1.00              
ATOM   1739  N   ASP A 110      56.262  47.428  49.050  1.00  1.00              
ATOM   1740  H   ASP A 110      55.593  47.223  49.786  1.00  1.00              
ATOM   1741  CA  ASP A 110      56.510  46.348  48.134  1.00  1.00              
ATOM   1742  HA  ASP A 110      57.589  46.197  48.106  1.00  1.00              
ATOM   1743  CB  ASP A 110      55.887  45.050  48.649  1.00  1.00              
ATOM   1744  HB1 ASP A 110      56.353  44.815  49.601  1.00  1.00              
ATOM   1745  HB2 ASP A 110      56.114  44.240  47.953  1.00  1.00              
ATOM   1746  CG  ASP A 110      54.377  45.172  48.825  1.00  1.00              
ATOM   1747  OD1 ASP A 110      53.938  46.030  49.621  1.00  1.00              
ATOM   1748  OD2 ASP A 110      53.631  44.508  48.071  1.00  1.00              
ATOM   1749  C   ASP A 110      56.075  46.681  46.723  1.00  1.00              
ATOM   1750  O   ASP A 110      55.037  47.291  46.474  1.00  1.00              
ATOM   1751  N   ASP A 111      56.893  46.242  45.777  1.00  1.00              
ATOM   1752  H   ASP A 111      57.790  45.852  46.052  1.00  1.00              
ATOM   1753  CA  ASP A 111      56.788  46.686  44.399  1.00  1.00              
ATOM   1754  HA  ASP A 111      56.649  47.751  44.450  1.00  1.00              
ATOM   1755  CB  ASP A 111      58.157  46.441  43.735  1.00  1.00              
ATOM   1756  HB1 ASP A 111      58.127  46.763  42.695  1.00  1.00              
ATOM   1757  HB2 ASP A 111      58.368  45.370  43.738  1.00  1.00              
ATOM   1758  CG  ASP A 111      59.303  47.184  44.448  1.00  1.00              
ATOM   1759  OD1 ASP A 111      59.651  48.305  44.008  1.00  1.00              
ATOM   1760  OD2 ASP A 111      59.859  46.590  45.404  1.00  1.00              
ATOM   1761  C   ASP A 111      55.630  46.037  43.605  1.00  1.00              
ATOM   1762  O   ASP A 111      55.557  46.126  42.376  1.00  1.00              
ATOM   1763  N   HIS A 112      54.761  45.286  44.291  1.00  1.00              
ATOM   1764  H   HIS A 112      54.795  45.378  45.298  1.00  1.00              
ATOM   1765  CA  HIS A 112      54.131  44.094  43.730  1.00  1.00              
ATOM   1766  HA  HIS A 112      54.698  43.853  42.829  1.00  1.00              
ATOM   1767  CB  HIS A 112      54.333  42.870  44.641  1.00  1.00              
ATOM   1768  HB1 HIS A 112      53.645  42.957  45.476  1.00  1.00              
ATOM   1769  HB2 HIS A 112      55.346  42.901  45.046  1.00  1.00              
ATOM   1770  CG  HIS A 112      54.156  41.518  43.962  1.00  1.00              
ATOM   1771  ND1 HIS A 112      54.770  40.321  44.359  1.00  1.00              
ATOM   1772  CE1 HIS A 112      54.383  39.382  43.484  1.00  1.00              
ATOM   1773  HE1 HIS A 112      54.694  38.349  43.517  1.00  1.00              
ATOM   1774  NE2 HIS A 112      53.542  39.903  42.579  1.00  1.00              
ATOM   1775  HE2 HIS A 112      53.062  39.388  41.852  1.00  1.00              
ATOM   1776  CD2 HIS A 112      53.386  41.240  42.865  1.00  1.00              
ATOM   1777  HD2 HIS A 112      52.749  41.930  42.339  1.00  1.00              
ATOM   1778  C   HIS A 112      52.694  44.284  43.274  1.00  1.00              
ATOM   1779  O   HIS A 112      51.727  43.872  43.918  1.00  1.00              
ATOM   1780  N   VAL A 113      52.622  44.781  42.041  1.00  1.00              
ATOM   1781  H   VAL A 113      53.476  45.223  41.717  1.00  1.00              
ATOM   1782  CA  VAL A 113      51.631  44.454  41.006  1.00  1.00              
ATOM   1783  HA  VAL A 113      51.151  45.395  40.757  1.00  1.00              
ATOM   1784  CB  VAL A 113      52.323  44.046  39.680  1.00  1.00              
ATOM   1785  HB  VAL A 113      51.548  43.826  38.944  1.00  1.00              
ATOM   1786  CG1 VAL A 113      53.144  45.230  39.142  1.00  1.00              
ATOM   1787 1HG1 VAL A 113      53.541  44.986  38.156  1.00  1.00              
ATOM   1788 2HG1 VAL A 113      52.513  46.114  39.049  1.00  1.00              
ATOM   1789 3HG1 VAL A 113      53.981  45.459  39.805  1.00  1.00              
ATOM   1790  CG2 VAL A 113      53.266  42.836  39.759  1.00  1.00              
ATOM   1791 1HG2 VAL A 113      53.750  42.684  38.794  1.00  1.00              
ATOM   1792 2HG2 VAL A 113      54.036  43.001  40.512  1.00  1.00              
ATOM   1793 3HG2 VAL A 113      52.704  41.935  39.995  1.00  1.00              
ATOM   1794  C   VAL A 113      50.488  43.536  41.413  1.00  1.00              
ATOM   1795  O   VAL A 113      50.487  42.349  41.086  1.00  1.00              
ATOM   1796  N   LYS A 114      49.494  44.163  42.062  1.00  1.00              
ATOM   1797  H   LYS A 114      49.724  45.130  42.275  1.00  1.00              
ATOM   1798  CA  LYS A 114      48.115  43.751  42.395  1.00  1.00              
ATOM   1799  HA  LYS A 114      47.714  44.410  43.155  1.00  1.00              
ATOM   1800  CB  LYS A 114      47.279  43.911  41.086  1.00  1.00              
ATOM   1801  HB1 LYS A 114      47.184  44.977  40.908  1.00  1.00              
ATOM   1802  HB2 LYS A 114      46.289  43.491  41.278  1.00  1.00              
ATOM   1803  CG  LYS A 114      47.774  43.361  39.728  1.00  1.00              
ATOM   1804  HG1 LYS A 114      48.210  42.371  39.818  1.00  1.00              
ATOM   1805  HG2 LYS A 114      48.549  44.028  39.350  1.00  1.00              
ATOM   1806  CD  LYS A 114      46.656  43.277  38.674  1.00  1.00              
ATOM   1807  HD1 LYS A 114      47.136  43.204  37.696  1.00  1.00              
ATOM   1808  HD2 LYS A 114      46.064  44.193  38.671  1.00  1.00              
ATOM   1809  CE  LYS A 114      45.770  42.026  38.841  1.00  1.00              
ATOM   1810  HE1 LYS A 114      46.246  41.340  39.545  1.00  1.00              
ATOM   1811  HE2 LYS A 114      45.725  41.526  37.871  1.00  1.00              
ATOM   1812  NZ  LYS A 114      44.387  42.331  39.282  1.00  1.00              
ATOM   1813  HZ1 LYS A 114      43.998  43.133  38.775  1.00  1.00              
ATOM   1814  HZ2 LYS A 114      43.753  41.554  39.188  1.00  1.00              
ATOM   1815  HZ3 LYS A 114      44.327  42.689  40.236  1.00  1.00              
ATOM   1816  C   LYS A 114      47.908  42.342  42.926  1.00  1.00              
ATOM   1817  O   LYS A 114      47.434  42.131  44.036  1.00  1.00              
ATOM   1818  N   SER A 115      48.239  41.376  42.098  1.00  1.00              
ATOM   1819  H   SER A 115      48.744  41.679  41.275  1.00  1.00              
ATOM   1820  CA  SER A 115      48.318  39.977  42.407  1.00  1.00              
ATOM   1821  HA  SER A 115      47.483  39.703  43.050  1.00  1.00              
ATOM   1822  CB  SER A 115      48.239  39.142  41.114  1.00  1.00              
ATOM   1823  HB1 SER A 115      48.285  38.083  41.376  1.00  1.00              
ATOM   1824  HB2 SER A 115      49.095  39.378  40.479  1.00  1.00              
ATOM   1825  OG  SER A 115      47.043  39.373  40.387  1.00  1.00              
ATOM   1826  HG  SER A 115      46.983  38.681  39.718  1.00  1.00              
ATOM   1827  C   SER A 115      49.603  39.648  43.142  1.00  1.00              
ATOM   1828  O   SER A 115      50.327  38.716  42.792  1.00  1.00              
ATOM   1829  N   GLY A 116      49.897  40.431  44.168  1.00  1.00              
ATOM   1830  H   GLY A 116      49.274  41.191  44.413  1.00  1.00              
ATOM   1831  CA  GLY A 116      50.968  40.104  45.063  1.00  1.00              
ATOM   1832  HA1 GLY A 116      51.053  40.910  45.787  1.00  1.00              
ATOM   1833  HA2 GLY A 116      51.899  40.035  44.516  1.00  1.00              
ATOM   1834  C   GLY A 116      50.723  38.795  45.788  1.00  1.00              
ATOM   1835  O   GLY A 116      49.602  38.307  45.977  1.00  1.00              
ATOM   1836  N   ASN A 117      51.820  38.222  46.208  1.00  1.00              
ATOM   1837  H   ASN A 117      52.690  38.711  46.050  1.00  1.00              
ATOM   1838  CA  ASN A 117      51.854  36.971  46.916  1.00  1.00              
ATOM   1839  HA  ASN A 117      51.027  36.319  46.627  1.00  1.00              
ATOM   1840  CB  ASN A 117      53.193  36.377  46.424  1.00  1.00              
ATOM   1841  HB1 ASN A 117      53.994  37.076  46.659  1.00  1.00              
ATOM   1842  HB2 ASN A 117      53.160  36.260  45.340  1.00  1.00              
ATOM   1843  CG  ASN A 117      53.548  35.031  46.995  1.00  1.00              
ATOM   1844  OD1 ASN A 117      52.697  34.209  47.282  1.00  1.00              
ATOM   1845  ND2 ASN A 117      54.807  34.784  47.258  1.00  1.00              
ATOM   1846 1HD2 ASN A 117      55.528  35.468  47.052  1.00  1.00              
ATOM   1847 2HD2 ASN A 117      55.027  33.850  47.556  1.00  1.00              
ATOM   1848  C   ASN A 117      51.809  37.227  48.445  1.00  1.00              
ATOM   1849  O   ASN A 117      51.692  38.368  48.921  1.00  1.00              
ATOM   1850  N   ILE A 118      52.013  36.151  49.214  1.00  1.00              
ATOM   1851  H   ILE A 118      52.029  35.253  48.739  1.00  1.00              
ATOM   1852  CA  ILE A 118      52.575  36.189  50.573  1.00  1.00              
ATOM   1853  HA  ILE A 118      51.775  36.416  51.273  1.00  1.00              
ATOM   1854  CB  ILE A 118      53.166  34.813  50.969  1.00  1.00              
ATOM   1855  HB  ILE A 118      53.941  34.546  50.248  1.00  1.00              
ATOM   1856  CG2 ILE A 118      53.812  34.886  52.365  1.00  1.00              
ATOM   1857 1HG2 ILE A 118      54.267  33.933  52.632  1.00  1.00              
ATOM   1858 2HG2 ILE A 118      54.601  35.637  52.397  1.00  1.00              
ATOM   1859 3HG2 ILE A 118      53.061  35.143  53.115  1.00  1.00              
ATOM   1860  CG1 ILE A 118      52.069  33.721  50.935  1.00  1.00              
ATOM   1861 1HG1 ILE A 118      51.588  33.718  49.957  1.00  1.00              
ATOM   1862 2HG1 ILE A 118      51.308  33.947  51.683  1.00  1.00              
ATOM   1863  CD1 ILE A 118      52.588  32.297  51.173  1.00  1.00              
ATOM   1864  HD1 ILE A 118      51.780  31.587  50.997  1.00  1.00              
ATOM   1865  HD2 ILE A 118      53.407  32.078  50.486  1.00  1.00              
ATOM   1866  HD3 ILE A 118      52.929  32.178  52.201  1.00  1.00              
ATOM   1867  C   ILE A 118      53.601  37.351  50.701  1.00  1.00              
ATOM   1868  O   ILE A 118      53.420  38.314  51.458  1.00  1.00              
ATOM   1869  N   THR A 119      54.610  37.312  49.821  1.00  1.00              
ATOM   1870  H   THR A 119      54.654  36.503  49.220  1.00  1.00              
ATOM   1871  CA  THR A 119      55.745  38.248  49.706  1.00  1.00              
ATOM   1872  HA  THR A 119      56.137  38.413  50.709  1.00  1.00              
ATOM   1873  CB  THR A 119      56.867  37.607  48.865  1.00  1.00              
ATOM   1874  HB  THR A 119      57.733  38.270  48.850  1.00  1.00              
ATOM   1875  CG2 THR A 119      57.328  36.262  49.429  1.00  1.00              
ATOM   1876 1HG2 THR A 119      58.169  35.896  48.839  1.00  1.00              
ATOM   1877 2HG2 THR A 119      57.652  36.391  50.462  1.00  1.00              
ATOM   1878 3HG2 THR A 119      56.527  35.525  49.395  1.00  1.00              
ATOM   1879  OG1 THR A 119      56.434  37.390  47.536  1.00  1.00              
ATOM   1880  HG1 THR A 119      56.535  38.238  47.078  1.00  1.00              
ATOM   1881  C   THR A 119      55.446  39.642  49.153  1.00  1.00              
ATOM   1882  O   THR A 119      56.370  40.332  48.732  1.00  1.00              
ATOM   1883  N   ALA A 120      54.182  40.048  49.157  1.00  1.00              
ATOM   1884  H   ALA A 120      53.493  39.413  49.540  1.00  1.00              
ATOM   1885  CA  ALA A 120      53.741  41.401  48.821  1.00  1.00              
ATOM   1886  HA  ALA A 120      54.589  42.076  48.689  1.00  1.00              
ATOM   1887  CB  ALA A 120      52.950  41.316  47.523  1.00  1.00              
ATOM   1888  HB1 ALA A 120      52.555  42.301  47.273  1.00  1.00              
ATOM   1889  HB2 ALA A 120      53.598  40.959  46.726  1.00  1.00              
ATOM   1890  HB3 ALA A 120      52.113  40.636  47.652  1.00  1.00              
ATOM   1891  C   ALA A 120      52.871  41.933  49.953  1.00  1.00              
ATOM   1892  O   ALA A 120      53.177  42.947  50.577  1.00  1.00              
ATOM   1893  N   ARG A 121      51.859  41.133  50.316  1.00  1.00              
ATOM   1894  H   ARG A 121      51.715  40.276  49.796  1.00  1.00              
ATOM   1895  CA  ARG A 121      50.971  41.443  51.437  1.00  1.00              
ATOM   1896  HA  ARG A 121      50.354  42.313  51.202  1.00  1.00              
ATOM   1897  CB  ARG A 121      50.097  40.217  51.709  1.00  1.00              
ATOM   1898  HB1 ARG A 121      49.569  40.430  52.638  1.00  1.00              
ATOM   1899  HB2 ARG A 121      50.768  39.375  51.880  1.00  1.00              
ATOM   1900  CG  ARG A 121      49.066  39.767  50.661  1.00  1.00              
ATOM   1901  HG1 ARG A 121      49.551  39.629  49.696  1.00  1.00              
ATOM   1902  HG2 ARG A 121      48.315  40.541  50.533  1.00  1.00              
ATOM   1903  CD  ARG A 121      48.386  38.438  51.076  1.00  1.00              
ATOM   1904  HD1 ARG A 121      49.034  37.616  50.769  1.00  1.00              
ATOM   1905  HD2 ARG A 121      47.451  38.339  50.522  1.00  1.00              
ATOM   1906  NE  ARG A 121      48.109  38.347  52.535  1.00  1.00              
ATOM   1907  HE  ARG A 121      47.306  38.853  52.873  1.00  1.00              
ATOM   1908  CZ  ARG A 121      48.981  37.936  53.451  1.00  1.00              
ATOM   1909  NH1 ARG A 121      48.898  38.342  54.681  1.00  1.00              
ATOM   1910 1HH1 ARG A 121      48.182  38.965  54.989  1.00  1.00              
ATOM   1911 2HH1 ARG A 121      49.760  38.299  55.244  1.00  1.00              
ATOM   1912  NH2 ARG A 121      49.995  37.187  53.146  1.00  1.00              
ATOM   1913 1HH2 ARG A 121      50.136  36.910  52.203  1.00  1.00              
ATOM   1914 2HH2 ARG A 121      50.785  37.129  53.802  1.00  1.00              
ATOM   1915  C   ARG A 121      51.720  41.734  52.739  1.00  1.00              
ATOM   1916  O   ARG A 121      51.480  42.755  53.392  1.00  1.00              
ATOM   1917  N   ASP A 122      52.576  40.794  53.150  1.00  1.00              
ATOM   1918  H   ASP A 122      52.741  39.971  52.582  1.00  1.00              
ATOM   1919  CA  ASP A 122      53.161  40.884  54.490  1.00  1.00              
ATOM   1920  HA  ASP A 122      52.366  41.194  55.171  1.00  1.00              
ATOM   1921  CB  ASP A 122      53.590  39.492  54.972  1.00  1.00              
ATOM   1922  HB1 ASP A 122      54.023  39.579  55.970  1.00  1.00              
ATOM   1923  HB2 ASP A 122      54.348  39.085  54.300  1.00  1.00              
ATOM   1924  CG  ASP A 122      52.378  38.548  55.032  1.00  1.00              
ATOM   1925  OD1 ASP A 122      51.378  38.861  55.721  1.00  1.00              
ATOM   1926  OD2 ASP A 122      52.382  37.509  54.336  1.00  1.00              
ATOM   1927  C   ASP A 122      54.228  41.983  54.594  1.00  1.00              
ATOM   1928  O   ASP A 122      54.246  42.698  55.590  1.00  1.00              
ATOM   1929  N   PRO A 123      55.040  42.253  53.562  1.00  1.00              
ATOM   1930  CD  PRO A 123      55.486  41.317  52.539  1.00  1.00              
ATOM   1931  HD1 PRO A 123      54.736  41.234  51.756  1.00  1.00              
ATOM   1932  HD2 PRO A 123      55.703  40.336  52.960  1.00  1.00              
ATOM   1933  CG  PRO A 123      56.754  41.933  51.960  1.00  1.00              
ATOM   1934  HG1 PRO A 123      56.909  41.653  50.920  1.00  1.00              
ATOM   1935  HG2 PRO A 123      57.614  41.656  52.572  1.00  1.00              
ATOM   1936  CB  PRO A 123      56.474  43.422  52.108  1.00  1.00              
ATOM   1937  HB1 PRO A 123      55.801  43.727  51.310  1.00  1.00              
ATOM   1938  HB2 PRO A 123      57.393  44.002  52.094  1.00  1.00              
ATOM   1939  CA  PRO A 123      55.739  43.527  53.445  1.00  1.00              
ATOM   1940  HA  PRO A 123      56.481  43.585  54.240  1.00  1.00              
ATOM   1941  C   PRO A 123      54.870  44.790  53.498  1.00  1.00              
ATOM   1942  O   PRO A 123      55.199  45.679  54.271  1.00  1.00              
ATOM   1943  N   ALA A 124      53.755  44.891  52.766  1.00  1.00              
ATOM   1944  H   ALA A 124      53.563  44.177  52.069  1.00  1.00              
ATOM   1945  CA  ALA A 124      52.880  46.076  52.789  1.00  1.00              
ATOM   1946  HA  ALA A 124      53.428  46.914  52.384  1.00  1.00              
ATOM   1947  CB  ALA A 124      51.669  45.798  51.887  1.00  1.00              
ATOM   1948  HB1 ALA A 124      51.994  45.280  50.989  1.00  1.00              
ATOM   1949  HB2 ALA A 124      50.936  45.166  52.388  1.00  1.00              
ATOM   1950  HB3 ALA A 124      51.205  46.734  51.589  1.00  1.00              
ATOM   1951  C   ALA A 124      52.453  46.422  54.237  1.00  1.00              
ATOM   1952  O   ALA A 124      52.624  47.535  54.789  1.00  1.00              
ATOM   1953  N   ILE A 125      51.926  45.381  54.883  1.00  1.00              
ATOM   1954  H   ILE A 125      51.859  44.496  54.384  1.00  1.00              
ATOM   1955  CA  ILE A 125      51.450  45.464  56.253  1.00  1.00              
ATOM   1956  HA  ILE A 125      50.800  46.337  56.310  1.00  1.00              
ATOM   1957  CB  ILE A 125      50.604  44.189  56.548  1.00  1.00              
ATOM   1958  HB  ILE A 125      50.265  43.772  55.598  1.00  1.00              
ATOM   1959  CG2 ILE A 125      51.336  43.071  57.312  1.00  1.00              
ATOM   1960 1HG2 ILE A 125      50.743  42.157  57.300  1.00  1.00              
ATOM   1961 2HG2 ILE A 125      52.273  42.848  56.825  1.00  1.00              
ATOM   1962 3HG2 ILE A 125      51.537  43.364  58.343  1.00  1.00              
ATOM   1963  CG1 ILE A 125      49.341  44.570  57.326  1.00  1.00              
ATOM   1964 1HG1 ILE A 125      48.872  45.417  56.825  1.00  1.00              
ATOM   1965 2HG1 ILE A 125      49.652  44.860  58.329  1.00  1.00              
ATOM   1966  CD1 ILE A 125      48.280  43.469  57.437  1.00  1.00              
ATOM   1967  HD1 ILE A 125      48.640  42.649  58.058  1.00  1.00              
ATOM   1968  HD2 ILE A 125      47.380  43.881  57.894  1.00  1.00              
ATOM   1969  HD3 ILE A 125      48.031  43.095  56.444  1.00  1.00              
ATOM   1970  C   ILE A 125      52.580  45.696  57.266  1.00  1.00              
ATOM   1971  O   ILE A 125      52.336  46.290  58.315  1.00  1.00              
ATOM   1972  N   MET A 126      53.819  45.291  56.968  1.00  1.00              
ATOM   1973  H   MET A 126      53.950  44.753  56.116  1.00  1.00              
ATOM   1974  CA  MET A 126      55.003  45.498  57.820  1.00  1.00              
ATOM   1975  HA  MET A 126      54.701  45.416  58.864  1.00  1.00              
ATOM   1976  CB  MET A 126      56.071  44.424  57.544  1.00  1.00              
ATOM   1977  HB1 MET A 126      57.052  44.791  57.849  1.00  1.00              
ATOM   1978  HB2 MET A 126      56.123  44.222  56.475  1.00  1.00              
ATOM   1979  CG  MET A 126      55.819  43.123  58.312  1.00  1.00              
ATOM   1980  HG1 MET A 126      56.479  42.360  57.898  1.00  1.00              
ATOM   1981  HG2 MET A 126      54.790  42.800  58.153  1.00  1.00              
ATOM   1982  SD  MET A 126      56.144  43.243  60.097  1.00  1.00              
ATOM   1983  CE  MET A 126      56.036  41.486  60.536  1.00  1.00              
ATOM   1984  HE1 MET A 126      56.210  41.360  61.605  1.00  1.00              
ATOM   1985  HE2 MET A 126      55.047  41.104  60.283  1.00  1.00              
ATOM   1986  HE3 MET A 126      56.793  40.923  59.989  1.00  1.00              
ATOM   1987  C   MET A 126      55.654  46.857  57.666  1.00  1.00              
ATOM   1988  O   MET A 126      56.202  47.364  58.631  1.00  1.00              
ATOM   1989  N   GLY A 127      55.542  47.489  56.509  1.00  1.00              
ATOM   1990  H   GLY A 127      55.144  46.980  55.720  1.00  1.00              
ATOM   1991  CA  GLY A 127      55.805  48.907  56.354  1.00  1.00              
ATOM   1992  HA1 GLY A 127      55.578  49.120  55.322  1.00  1.00              
ATOM   1993  HA2 GLY A 127      56.853  49.131  56.562  1.00  1.00              
ATOM   1994  C   GLY A 127      54.913  49.675  57.288  1.00  1.00              
ATOM   1995  O   GLY A 127      55.435  50.328  58.206  1.00  1.00              
ATOM   1996  N   LEU A 128      53.574  49.520  57.143  1.00  1.00              
ATOM   1997  H   LEU A 128      53.184  48.955  56.394  1.00  1.00              
ATOM   1998  CA  LEU A 128      52.733  50.280  58.088  1.00  1.00              
ATOM   1999  HA  LEU A 128      53.212  51.255  58.037  1.00  1.00              
ATOM   2000  CB  LEU A 128      51.285  50.487  57.687  1.00  1.00              
ATOM   2001  HB1 LEU A 128      50.623  50.262  58.518  1.00  1.00              
ATOM   2002  HB2 LEU A 128      51.032  49.844  56.845  1.00  1.00              
ATOM   2003  CG  LEU A 128      51.143  51.969  57.299  1.00  1.00              
ATOM   2004  HG  LEU A 128      51.777  52.114  56.430  1.00  1.00              
ATOM   2005  CD1 LEU A 128      49.736  52.231  56.844  1.00  1.00              
ATOM   2006 1HD1 LEU A 128      49.105  51.357  56.958  1.00  1.00              
ATOM   2007 2HD1 LEU A 128      49.289  53.058  57.377  1.00  1.00              
ATOM   2008 3HD1 LEU A 128      49.811  52.486  55.804  1.00  1.00              
ATOM   2009  CD2 LEU A 128      51.609  53.039  58.305  1.00  1.00              
ATOM   2010 1HD2 LEU A 128      50.820  53.708  58.623  1.00  1.00              
ATOM   2011 2HD2 LEU A 128      52.029  52.608  59.202  1.00  1.00              
ATOM   2012 3HD2 LEU A 128      52.394  53.622  57.831  1.00  1.00              
ATOM   2013  C   LEU A 128      52.971  49.926  59.565  1.00  1.00              
ATOM   2014  O   LEU A 128      53.104  50.828  60.410  1.00  1.00              
ATOM   2015  N   ARG A 129      53.162  48.642  59.898  1.00  1.00              
ATOM   2016  H   ARG A 129      53.036  47.908  59.202  1.00  1.00              
ATOM   2017  CA  ARG A 129      53.400  48.323  61.306  1.00  1.00              
ATOM   2018  HA  ARG A 129      52.672  48.945  61.831  1.00  1.00              
ATOM   2019  CB  ARG A 129      53.040  46.877  61.722  1.00  1.00              
ATOM   2020  HB1 ARG A 129      53.846  46.187  61.464  1.00  1.00              
ATOM   2021  HB2 ARG A 129      52.128  46.570  61.210  1.00  1.00              
ATOM   2022  CG  ARG A 129      52.781  46.880  63.251  1.00  1.00              
ATOM   2023  HG1 ARG A 129      52.160  47.748  63.482  1.00  1.00              
ATOM   2024  HG2 ARG A 129      53.730  47.007  63.770  1.00  1.00              
ATOM   2025  CD  ARG A 129      52.070  45.672  63.875  1.00  1.00              
ATOM   2026  HD1 ARG A 129      52.759  44.826  63.918  1.00  1.00              
ATOM   2027  HD2 ARG A 129      51.212  45.401  63.259  1.00  1.00              
ATOM   2028  NE  ARG A 129      51.612  46.040  65.235  1.00  1.00              
ATOM   2029  HE  ARG A 129      51.822  46.975  65.544  1.00  1.00              
ATOM   2030  CZ  ARG A 129      50.822  45.382  66.066  1.00  1.00              
ATOM   2031  NH1 ARG A 129      50.402  45.969  67.144  1.00  1.00              
ATOM   2032 1HH1 ARG A 129      50.450  46.967  67.309  1.00  1.00              
ATOM   2033 2HH1 ARG A 129      49.611  45.608  67.689  1.00  1.00              
ATOM   2034  NH2 ARG A 129      50.427  44.159  65.858  1.00  1.00              
ATOM   2035 1HH2 ARG A 129      50.753  43.653  65.059  1.00  1.00              
ATOM   2036 2HH2 ARG A 129      49.720  43.800  66.479  1.00  1.00              
ATOM   2037  C   ARG A 129      54.717  48.822  61.873  1.00  1.00              
ATOM   2038  O   ARG A 129      54.766  49.253  63.026  1.00  1.00              
ATOM   2039  N   ASN A 130      55.757  48.851  61.059  1.00  1.00              
ATOM   2040  H   ASN A 130      55.662  48.495  60.110  1.00  1.00              
ATOM   2041  CA  ASN A 130      57.030  49.398  61.466  1.00  1.00              
ATOM   2042  HA  ASN A 130      57.156  49.076  62.501  1.00  1.00              
ATOM   2043  CB  ASN A 130      58.192  48.675  60.764  1.00  1.00              
ATOM   2044  HB1 ASN A 130      59.094  49.076  61.193  1.00  1.00              
ATOM   2045  HB2 ASN A 130      58.168  48.845  59.687  1.00  1.00              
ATOM   2046  CG  ASN A 130      58.290  47.179  61.092  1.00  1.00              
ATOM   2047  OD1 ASN A 130      58.374  46.775  62.247  1.00  1.00              
ATOM   2048  ND2 ASN A 130      58.362  46.300  60.122  1.00  1.00              
ATOM   2049 1HD2 ASN A 130      58.262  46.613  59.155  1.00  1.00              
ATOM   2050 2HD2 ASN A 130      58.361  45.319  60.332  1.00  1.00              
ATOM   2051  C   ASN A 130      56.975  50.920  61.627  1.00  1.00              
ATOM   2052  O   ASN A 130      57.460  51.429  62.630  1.00  1.00              
ATOM   2053  N   ILE A 131      56.239  51.645  60.799  1.00  1.00              
ATOM   2054  H   ILE A 131      55.860  51.196  59.969  1.00  1.00              
ATOM   2055  CA  ILE A 131      55.930  53.066  61.035  1.00  1.00              
ATOM   2056  HA  ILE A 131      56.867  53.605  61.062  1.00  1.00              
ATOM   2057  CB  ILE A 131      55.093  53.508  59.846  1.00  1.00              
ATOM   2058  HB  ILE A 131      54.470  52.674  59.529  1.00  1.00              
ATOM   2059  CG2 ILE A 131      54.103  54.611  60.188  1.00  1.00              
ATOM   2060 1HG2 ILE A 131      53.329  54.248  60.864  1.00  1.00              
ATOM   2061 2HG2 ILE A 131      54.617  55.453  60.648  1.00  1.00              
ATOM   2062 3HG2 ILE A 131      53.597  54.880  59.275  1.00  1.00              
ATOM   2063  CG1 ILE A 131      56.031  53.781  58.667  1.00  1.00              
ATOM   2064 1HG1 ILE A 131      55.405  54.056  57.838  1.00  1.00              
ATOM   2065 2HG1 ILE A 131      56.557  52.859  58.423  1.00  1.00              
ATOM   2066  CD1 ILE A 131      57.060  54.892  58.775  1.00  1.00              
ATOM   2067  HD1 ILE A 131      57.725  54.857  57.914  1.00  1.00              
ATOM   2068  HD2 ILE A 131      56.513  55.825  58.752  1.00  1.00              
ATOM   2069  HD3 ILE A 131      57.672  54.816  59.669  1.00  1.00              
ATOM   2070  C   ILE A 131      55.245  53.346  62.365  1.00  1.00              
ATOM   2071  O   ILE A 131      55.654  54.253  63.097  1.00  1.00              
ATOM   2072  N   LEU A 132      54.215  52.576  62.719  1.00  1.00              
ATOM   2073  H   LEU A 132      53.885  51.835  62.112  1.00  1.00              
ATOM   2074  CA  LEU A 132      53.626  52.818  64.029  1.00  1.00              
ATOM   2075  HA  LEU A 132      53.467  53.892  64.123  1.00  1.00              
ATOM   2076  CB  LEU A 132      52.238  52.187  64.126  1.00  1.00              
ATOM   2077  HB1 LEU A 132      52.306  51.106  63.996  1.00  1.00              
ATOM   2078  HB2 LEU A 132      51.641  52.589  63.307  1.00  1.00              
ATOM   2079  CG  LEU A 132      51.571  52.547  65.475  1.00  1.00              
ATOM   2080  HG  LEU A 132      52.079  53.389  65.943  1.00  1.00              
ATOM   2081  CD1 LEU A 132      50.133  53.009  65.256  1.00  1.00              
ATOM   2082 1HD1 LEU A 132      49.652  53.196  66.215  1.00  1.00              
ATOM   2083 2HD1 LEU A 132      50.137  53.941  64.694  1.00  1.00              
ATOM   2084 3HD1 LEU A 132      49.572  52.270  64.699  1.00  1.00              
ATOM   2085  CD2 LEU A 132      51.657  51.345  66.418  1.00  1.00              
ATOM   2086 1HD2 LEU A 132      52.694  51.161  66.693  1.00  1.00              
ATOM   2087 2HD2 LEU A 132      51.102  51.539  67.328  1.00  1.00              
ATOM   2088 3HD2 LEU A 132      51.260  50.453  65.947  1.00  1.00              
ATOM   2089  C   LEU A 132      54.586  52.416  65.166  1.00  1.00              
ATOM   2090  O   LEU A 132      54.588  53.078  66.200  1.00  1.00              
ATOM   2091  N   LYS A 133      55.483  51.434  64.981  1.00  1.00              
ATOM   2092  H   LYS A 133      55.456  50.894  64.124  1.00  1.00              
ATOM   2093  CA  LYS A 133      56.569  51.234  65.954  1.00  1.00              
ATOM   2094  HA  LYS A 133      56.126  51.054  66.935  1.00  1.00              
ATOM   2095  CB  LYS A 133      57.499  50.055  65.628  1.00  1.00              
ATOM   2096  HB1 LYS A 133      58.334  50.112  66.331  1.00  1.00              
ATOM   2097  HB2 LYS A 133      57.922  50.197  64.638  1.00  1.00              
ATOM   2098  CG  LYS A 133      56.937  48.631  65.729  1.00  1.00              
ATOM   2099  HG1 LYS A 133      56.142  48.484  65.001  1.00  1.00              
ATOM   2100  HG2 LYS A 133      56.559  48.445  66.734  1.00  1.00              
ATOM   2101  CD  LYS A 133      58.117  47.696  65.422  1.00  1.00              
ATOM   2102  HD1 LYS A 133      58.877  47.825  66.194  1.00  1.00              
ATOM   2103  HD2 LYS A 133      58.554  47.999  64.469  1.00  1.00              
ATOM   2104  CE  LYS A 133      57.760  46.210  65.340  1.00  1.00              
ATOM   2105  HE1 LYS A 133      56.858  46.089  64.732  1.00  1.00              
ATOM   2106  HE2 LYS A 133      57.558  45.838  66.349  1.00  1.00              
ATOM   2107  NZ  LYS A 133      58.889  45.477  64.717  1.00  1.00              
ATOM   2108  HZ1 LYS A 133      58.811  44.473  64.821  1.00  1.00              
ATOM   2109  HZ2 LYS A 133      58.921  45.709  63.723  1.00  1.00              
ATOM   2110  HZ3 LYS A 133      59.765  45.779  65.135  1.00  1.00              
ATOM   2111  C   LYS A 133      57.470  52.458  66.125  1.00  1.00              
ATOM   2112  O   LYS A 133      57.757  52.804  67.268  1.00  1.00              
ATOM   2113  N   VAL A 134      57.922  53.104  65.043  1.00  1.00              
ATOM   2114  H   VAL A 134      57.671  52.766  64.119  1.00  1.00              
ATOM   2115  CA  VAL A 134      58.787  54.288  65.172  1.00  1.00              
ATOM   2116  HA  VAL A 134      59.614  54.011  65.818  1.00  1.00              
ATOM   2117  CB  VAL A 134      59.419  54.768  63.847  1.00  1.00              
ATOM   2118  HB  VAL A 134      59.734  53.883  63.327  1.00  1.00              
ATOM   2119  CG1 VAL A 134      58.560  55.535  62.841  1.00  1.00              
ATOM   2120 1HG1 VAL A 134      59.177  55.871  62.009  1.00  1.00              
ATOM   2121 2HG1 VAL A 134      57.826  54.864  62.428  1.00  1.00              
ATOM   2122 3HG1 VAL A 134      58.072  56.392  63.298  1.00  1.00              
ATOM   2123  CG2 VAL A 134      60.649  55.638  64.137  1.00  1.00              
ATOM   2124 1HG2 VAL A 134      61.162  55.874  63.207  1.00  1.00              
ATOM   2125 2HG2 VAL A 134      60.353  56.567  64.625  1.00  1.00              
ATOM   2126 3HG2 VAL A 134      61.338  55.095  64.783  1.00  1.00              
ATOM   2127  C   VAL A 134      58.063  55.443  65.850  1.00  1.00              
ATOM   2128  O   VAL A 134      58.623  56.106  66.713  1.00  1.00              
ATOM   2129  N   CYS A 135      56.785  55.624  65.526  1.00  1.00              
ATOM   2130  H   CYS A 135      56.403  55.057  64.776  1.00  1.00              
ATOM   2131  CA  CYS A 135      55.895  56.526  66.242  1.00  1.00              
ATOM   2132  HA  CYS A 135      56.228  57.553  66.093  1.00  1.00              
ATOM   2133  CB  CYS A 135      54.512  56.337  65.608  1.00  1.00              
ATOM   2134  HB1 CYS A 135      54.336  55.279  65.453  1.00  1.00              
ATOM   2135  HB2 CYS A 135      54.510  56.801  64.626  1.00  1.00              
ATOM   2136  SG  CYS A 135      53.138  56.952  66.618  1.00  1.00              
ATOM   2137  HG  CYS A 135      53.771  57.931  67.289  1.00  1.00              
ATOM   2138  C   CYS A 135      55.906  56.252  67.754  1.00  1.00              
ATOM   2139  O   CYS A 135      56.074  57.173  68.546  1.00  1.00              
ATOM   2140  N   CYS A 136      55.838  54.980  68.141  1.00  1.00              
ATOM   2141  H   CYS A 136      55.642  54.276  67.439  1.00  1.00              
ATOM   2142  CA  CYS A 136      55.854  54.541  69.531  1.00  1.00              
ATOM   2143  HA  CYS A 136      55.474  55.358  70.145  1.00  1.00              
ATOM   2144  CB  CYS A 136      54.862  53.373  69.676  1.00  1.00              
ATOM   2145  HB1 CYS A 136      54.914  52.986  70.696  1.00  1.00              
ATOM   2146  HB2 CYS A 136      55.137  52.578  68.981  1.00  1.00              
ATOM   2147  SG  CYS A 136      53.161  53.934  69.344  1.00  1.00              
ATOM   2148  HG  CYS A 136      52.567  52.732  69.397  1.00  1.00              
ATOM   2149  C   CYS A 136      57.241  54.206  70.113  1.00  1.00              
ATOM   2150  O   CYS A 136      57.332  53.498  71.115  1.00  1.00              
ATOM   2151  N   THR A 137      58.311  54.718  69.504  1.00  1.00              
ATOM   2152  H   THR A 137      58.163  55.175  68.615  1.00  1.00              
ATOM   2153  CA  THR A 137      59.683  54.715  70.054  1.00  1.00              
ATOM   2154  HA  THR A 137      59.629  54.550  71.130  1.00  1.00              
ATOM   2155  CB  THR A 137      60.529  53.579  69.447  1.00  1.00              
ATOM   2156  HB  THR A 137      61.586  53.761  69.645  1.00  1.00              
ATOM   2157  CG2 THR A 137      60.173  52.207  70.015  1.00  1.00              
ATOM   2158 1HG2 THR A 137      60.830  51.453  69.582  1.00  1.00              
ATOM   2159 2HG2 THR A 137      60.306  52.216  71.096  1.00  1.00              
ATOM   2160 3HG2 THR A 137      59.137  51.959  69.787  1.00  1.00              
ATOM   2161  OG1 THR A 137      60.329  53.474  68.057  1.00  1.00              
ATOM   2162  HG1 THR A 137      59.381  53.298  67.940  1.00  1.00              
ATOM   2163  C   THR A 137      60.387  56.067  69.889  1.00  1.00              
ATOM   2164  O   THR A 137      61.557  56.210  70.240  1.00  1.00              
ATOM   2165  N   HIS A 138      59.654  57.051  69.356  1.00  1.00              
ATOM   2166  H   HIS A 138      58.729  56.809  69.037  1.00  1.00              
ATOM   2167  CA  HIS A 138      60.018  58.457  69.181  1.00  1.00              
ATOM   2168  HA  HIS A 138      60.858  58.681  69.840  1.00  1.00              
ATOM   2169  CB  HIS A 138      60.475  58.719  67.730  1.00  1.00              
ATOM   2170  HB1 HIS A 138      60.684  59.784  67.618  1.00  1.00              
ATOM   2171  HB2 HIS A 138      59.665  58.472  67.044  1.00  1.00              
ATOM   2172  CG  HIS A 138      61.724  57.967  67.315  1.00  1.00              
ATOM   2173  ND1 HIS A 138      62.989  58.533  67.124  1.00  1.00              
ATOM   2174  CE1 HIS A 138      63.808  57.521  66.814  1.00  1.00              
ATOM   2175  HE1 HIS A 138      64.868  57.632  66.634  1.00  1.00              
ATOM   2176  NE2 HIS A 138      63.133  56.361  66.778  1.00  1.00              
ATOM   2177  HE2 HIS A 138      63.534  55.446  66.647  1.00  1.00              
ATOM   2178  CD2 HIS A 138      61.821  56.624  67.086  1.00  1.00              
ATOM   2179  HD2 HIS A 138      61.022  55.905  67.186  1.00  1.00              
ATOM   2180  C   HIS A 138      58.867  59.371  69.643  1.00  1.00              
ATOM   2181  O   HIS A 138      58.720  60.497  69.177  1.00  1.00              
ATOM   2182  N   ASP A 139      58.050  58.838  70.554  1.00  1.00              
ATOM   2183  H   ASP A 139      58.374  57.979  70.982  1.00  1.00              
ATOM   2184  CA  ASP A 139      56.951  59.450  71.303  1.00  1.00              
ATOM   2185  HA  ASP A 139      56.317  58.626  71.618  1.00  1.00              
ATOM   2186  CB  ASP A 139      57.510  60.069  72.606  1.00  1.00              
ATOM   2187  HB1 ASP A 139      56.689  60.538  73.150  1.00  1.00              
ATOM   2188  HB2 ASP A 139      58.234  60.846  72.350  1.00  1.00              
ATOM   2189  CG  ASP A 139      58.172  59.053  73.556  1.00  1.00              
ATOM   2190  OD1 ASP A 139      58.365  57.887  73.134  1.00  1.00              
ATOM   2191  OD2 ASP A 139      58.460  59.451  74.706  1.00  1.00              
ATOM   2192  C   ASP A 139      55.999  60.378  70.531  1.00  1.00              
ATOM   2193  O   ASP A 139      55.477  61.380  71.029  1.00  1.00              
ATOM   2194  N   ILE A 140      55.732  60.016  69.281  1.00  1.00              
ATOM   2195  H   ILE A 140      56.118  59.136  68.960  1.00  1.00              
ATOM   2196  CA  ILE A 140      54.912  60.804  68.379  1.00  1.00              
ATOM   2197  HA  ILE A 140      55.099  61.853  68.599  1.00  1.00              
ATOM   2198  CB  ILE A 140      55.357  60.556  66.927  1.00  1.00              
ATOM   2199  HB  ILE A 140      55.368  59.482  66.745  1.00  1.00              
ATOM   2200  CG2 ILE A 140      54.342  61.158  65.962  1.00  1.00              
ATOM   2201 1HG2 ILE A 140      54.711  61.090  64.943  1.00  1.00              
ATOM   2202 2HG2 ILE A 140      53.416  60.590  66.013  1.00  1.00              
ATOM   2203 3HG2 ILE A 140      54.151  62.197  66.213  1.00  1.00              
ATOM   2204  CG1 ILE A 140      56.764  61.110  66.604  1.00  1.00              
ATOM   2205 1HG1 ILE A 140      56.901  61.103  65.526  1.00  1.00              
ATOM   2206 2HG1 ILE A 140      57.504  60.432  67.022  1.00  1.00              
ATOM   2207  CD1 ILE A 140      57.084  62.535  67.077  1.00  1.00              
ATOM   2208  HD1 ILE A 140      58.075  62.816  66.720  1.00  1.00              
ATOM   2209  HD2 ILE A 140      56.357  63.235  66.675  1.00  1.00              
ATOM   2210  HD3 ILE A 140      57.091  62.588  68.165  1.00  1.00              
ATOM   2211  C   ILE A 140      53.416  60.575  68.603  1.00  1.00              
ATOM   2212  O   ILE A 140      52.875  59.491  68.400  1.00  1.00              
ATOM   2213  N   THR A 141      52.737  61.674  68.930  1.00  1.00              
ATOM   2214  H   THR A 141      53.291  62.496  69.119  1.00  1.00              
ATOM   2215  CA  THR A 141      51.320  61.711  69.304  1.00  1.00              
ATOM   2216  HA  THR A 141      51.105  60.804  69.866  1.00  1.00              
ATOM   2217  CB  THR A 141      51.132  62.892  70.273  1.00  1.00              
ATOM   2218  HB  THR A 141      51.914  62.824  71.031  1.00  1.00              
ATOM   2219  CG2 THR A 141      51.247  64.263  69.601  1.00  1.00              
ATOM   2220 1HG2 THR A 141      51.191  65.048  70.354  1.00  1.00              
ATOM   2221 2HG2 THR A 141      52.204  64.352  69.088  1.00  1.00              
ATOM   2222 3HG2 THR A 141      50.442  64.403  68.882  1.00  1.00              
ATOM   2223  OG1 THR A 141      49.901  62.856  70.950  1.00  1.00              
ATOM   2224  HG1 THR A 141      49.980  63.486  71.672  1.00  1.00              
ATOM   2225  C   THR A 141      50.312  61.752  68.154  1.00  1.00              
ATOM   2226  O   THR A 141      49.130  61.505  68.376  1.00  1.00              
ATOM   2227  N   THR A 142      50.737  62.023  66.921  1.00  1.00              
ATOM   2228  H   THR A 142      51.726  62.169  66.766  1.00  1.00              
ATOM   2229  CA  THR A 142      49.878  61.965  65.725  1.00  1.00              
ATOM   2230  HA  THR A 142      49.017  61.331  65.938  1.00  1.00              
ATOM   2231  CB  THR A 142      49.389  63.340  65.218  1.00  1.00              
ATOM   2232  HB  THR A 142      50.007  63.663  64.379  1.00  1.00              
ATOM   2233  CG2 THR A 142      47.948  63.256  64.717  1.00  1.00              
ATOM   2234 1HG2 THR A 142      47.621  64.239  64.378  1.00  1.00              
ATOM   2235 2HG2 THR A 142      47.890  62.563  63.877  1.00  1.00              
ATOM   2236 3HG2 THR A 142      47.300  62.903  65.517  1.00  1.00              
ATOM   2237  OG1 THR A 142      49.450  64.360  66.194  1.00  1.00              
ATOM   2238  HG1 THR A 142      50.387  64.625  66.175  1.00  1.00              
ATOM   2239  C   THR A 142      50.645  61.337  64.595  1.00  1.00              
ATOM   2240  O   THR A 142      51.835  61.584  64.446  1.00  1.00              
ATOM   2241  N   ILE A 143      49.952  60.614  63.730  1.00  1.00              
ATOM   2242  H   ILE A 143      48.966  60.435  63.895  1.00  1.00              
ATOM   2243  CA  ILE A 143      50.531  60.192  62.466  1.00  1.00              
ATOM   2244  HA  ILE A 143      51.460  60.708  62.316  1.00  1.00              
ATOM   2245  CB  ILE A 143      50.857  58.687  62.514  1.00  1.00              
ATOM   2246  HB  ILE A 143      49.931  58.148  62.656  1.00  1.00              
ATOM   2247  CG2 ILE A 143      51.462  58.227  61.194  1.00  1.00              
ATOM   2248 1HG2 ILE A 143      51.773  57.184  61.264  1.00  1.00              
ATOM   2249 2HG2 ILE A 143      50.730  58.329  60.408  1.00  1.00              
ATOM   2250 3HG2 ILE A 143      52.315  58.858  60.953  1.00  1.00              
ATOM   2251  CG1 ILE A 143      51.825  58.302  63.657  1.00  1.00              
ATOM   2252 1HG1 ILE A 143      51.873  57.214  63.724  1.00  1.00              
ATOM   2253 2HG1 ILE A 143      51.429  58.654  64.609  1.00  1.00              
ATOM   2254  CD1 ILE A 143      53.255  58.837  63.482  1.00  1.00              
ATOM   2255  HD1 ILE A 143      53.770  58.802  64.437  1.00  1.00              
ATOM   2256  HD2 ILE A 143      53.795  58.218  62.765  1.00  1.00              
ATOM   2257  HD3 ILE A 143      53.261  59.867  63.137  1.00  1.00              
ATOM   2258  C   ILE A 143      49.581  60.604  61.349  1.00  1.00              
ATOM   2259  O   ILE A 143      48.359  60.505  61.478  1.00  1.00              
ATOM   2260  N   SER A 144      50.148  60.999  60.215  1.00  1.00              
ATOM   2261  H   SER A 144      51.153  61.138  60.212  1.00  1.00              
ATOM   2262  CA  SER A 144      49.431  60.866  58.941  1.00  1.00              
ATOM   2263  HA  SER A 144      48.477  60.468  59.204  1.00  1.00              
ATOM   2264  CB  SER A 144      49.231  62.206  58.215  1.00  1.00              
ATOM   2265  HB1 SER A 144      50.171  62.526  57.773  1.00  1.00              
ATOM   2266  HB2 SER A 144      48.878  62.954  58.926  1.00  1.00              
ATOM   2267  OG  SER A 144      48.305  62.104  57.163  1.00  1.00              
ATOM   2268  HG  SER A 144      47.540  61.596  57.489  1.00  1.00              
ATOM   2269  C   SER A 144      50.095  59.832  58.066  1.00  1.00              
ATOM   2270  O   SER A 144      51.273  59.557  58.254  1.00  1.00              
ATOM   2271  N   ILE A 145      49.358  59.213  57.153  1.00  1.00              
ATOM   2272  H   ILE A 145      48.390  59.484  57.036  1.00  1.00              
ATOM   2273  CA  ILE A 145      49.904  58.105  56.348  1.00  1.00              
ATOM   2274  HA  ILE A 145      50.965  58.285  56.229  1.00  1.00              
ATOM   2275  CB  ILE A 145      49.666  56.719  56.988  1.00  1.00              
ATOM   2276  HB  ILE A 145      48.803  56.308  56.487  1.00  1.00              
ATOM   2277  CG2 ILE A 145      50.839  55.785  56.692  1.00  1.00              
ATOM   2278 1HG2 ILE A 145      51.597  55.886  57.458  1.00  1.00              
ATOM   2279 2HG2 ILE A 145      50.485  54.768  56.709  1.00  1.00              
ATOM   2280 3HG2 ILE A 145      51.274  55.941  55.715  1.00  1.00              
ATOM   2281  CG1 ILE A 145      49.422  56.548  58.503  1.00  1.00              
ATOM   2282 1HG1 ILE A 145      50.333  56.773  59.047  1.00  1.00              
ATOM   2283 2HG1 ILE A 145      49.216  55.492  58.665  1.00  1.00              
ATOM   2284  CD1 ILE A 145      48.259  57.320  59.124  1.00  1.00              
ATOM   2285  HD1 ILE A 145      48.627  58.146  59.727  1.00  1.00              
ATOM   2286  HD2 ILE A 145      47.602  57.711  58.353  1.00  1.00              
ATOM   2287  HD3 ILE A 145      47.685  56.656  59.762  1.00  1.00              
ATOM   2288  C   ILE A 145      49.276  58.124  54.954  1.00  1.00              
ATOM   2289  O   ILE A 145      48.101  58.452  54.860  1.00  1.00              
ATOM   2290  N   PRO A 146      49.960  57.806  53.846  1.00  1.00              
ATOM   2291  CD  PRO A 146      51.372  57.501  53.691  1.00  1.00              
ATOM   2292  HD1 PRO A 146      51.485  56.507  53.256  1.00  1.00              
ATOM   2293  HD2 PRO A 146      51.932  57.564  54.616  1.00  1.00              
ATOM   2294  CG  PRO A 146      51.875  58.548  52.716  1.00  1.00              
ATOM   2295  HG1 PRO A 146      52.794  58.264  52.215  1.00  1.00              
ATOM   2296  HG2 PRO A 146      51.965  59.508  53.203  1.00  1.00              
ATOM   2297  CB  PRO A 146      50.728  58.634  51.757  1.00  1.00              
ATOM   2298  HB1 PRO A 146      50.859  57.840  51.035  1.00  1.00              
ATOM   2299  HB2 PRO A 146      50.723  59.604  51.268  1.00  1.00              
ATOM   2300  CA  PRO A 146      49.476  58.411  52.615  1.00  1.00              
ATOM   2301  HA  PRO A 146      49.056  59.391  52.834  1.00  1.00              
ATOM   2302  C   PRO A 146      48.409  57.652  51.832  1.00  1.00              
ATOM   2303  O   PRO A 146      47.510  58.258  51.268  1.00  1.00              
ATOM   2304  N   LEU A 147      48.595  56.336  51.783  1.00  1.00              
ATOM   2305  H   LEU A 147      49.273  56.033  52.460  1.00  1.00              
ATOM   2306  CA  LEU A 147      48.454  55.401  50.650  1.00  1.00              
ATOM   2307  HA  LEU A 147      47.745  54.633  50.915  1.00  1.00              
ATOM   2308  CB  LEU A 147      48.034  56.061  49.330  1.00  1.00              
ATOM   2309  HB1 LEU A 147      48.896  56.586  48.950  1.00  1.00              
ATOM   2310  HB2 LEU A 147      47.291  56.826  49.478  1.00  1.00              
ATOM   2311  CG  LEU A 147      47.536  55.117  48.233  1.00  1.00              
ATOM   2312  HG  LEU A 147      48.424  54.750  47.725  1.00  1.00              
ATOM   2313  CD1 LEU A 147      46.727  53.901  48.719  1.00  1.00              
ATOM   2314 1HD1 LEU A 147      46.130  53.508  47.901  1.00  1.00              
ATOM   2315 2HD1 LEU A 147      47.407  53.125  49.065  1.00  1.00              
ATOM   2316 3HD1 LEU A 147      46.038  54.156  49.513  1.00  1.00              
ATOM   2317  CD2 LEU A 147      46.688  55.926  47.246  1.00  1.00              
ATOM   2318 1HD2 LEU A 147      46.367  55.291  46.423  1.00  1.00              
ATOM   2319 2HD2 LEU A 147      45.809  56.340  47.736  1.00  1.00              
ATOM   2320 3HD2 LEU A 147      47.284  56.738  46.830  1.00  1.00              
ATOM   2321  C   LEU A 147      49.852  54.830  50.456  1.00  1.00              
ATOM   2322  O   LEU A 147      50.829  55.574  50.374  1.00  1.00              
ATOM   2323  N   LEU A 148      49.970  53.510  50.535  1.00  1.00              
ATOM   2324  H   LEU A 148      49.143  52.947  50.603  1.00  1.00              
ATOM   2325  CA  LEU A 148      51.274  52.879  50.571  1.00  1.00              
ATOM   2326  HA  LEU A 148      52.039  53.595  50.873  1.00  1.00              
ATOM   2327  CB  LEU A 148      51.346  51.684  51.514  1.00  1.00              
ATOM   2328  HB1 LEU A 148      51.711  50.793  51.017  1.00  1.00              
ATOM   2329  HB2 LEU A 148      50.328  51.462  51.766  1.00  1.00              
ATOM   2330  CG  LEU A 148      52.284  51.935  52.723  1.00  1.00              
ATOM   2331  HG  LEU A 148      53.287  52.067  52.333  1.00  1.00              
ATOM   2332  CD1 LEU A 148      52.008  53.211  53.534  1.00  1.00              
ATOM   2333 1HD1 LEU A 148      51.175  53.073  54.212  1.00  1.00              
ATOM   2334 2HD1 LEU A 148      52.890  53.483  54.096  1.00  1.00              
ATOM   2335 3HD1 LEU A 148      51.817  54.061  52.887  1.00  1.00              
ATOM   2336  CD2 LEU A 148      52.323  50.710  53.639  1.00  1.00              
ATOM   2337 1HD2 LEU A 148      51.925  50.919  54.623  1.00  1.00              
ATOM   2338 2HD2 LEU A 148      51.793  49.868  53.203  1.00  1.00              
ATOM   2339 3HD2 LEU A 148      53.331  50.365  53.784  1.00  1.00              
ATOM   2340  C   LEU A 148      51.594  52.620  49.129  1.00  1.00              
ATOM   2341  O   LEU A 148      51.358  53.527  48.344  1.00  1.00              
ATOM   2342  N   LEU A 149      52.045  51.434  48.729  1.00  1.00              
ATOM   2343  H   LEU A 149      52.266  50.691  49.377  1.00  1.00              
ATOM   2344  CA  LEU A 149      52.298  51.258  47.328  1.00  1.00              
ATOM   2345  HA  LEU A 149      52.612  52.240  46.991  1.00  1.00              
ATOM   2346  CB  LEU A 149      53.518  50.384  47.000  1.00  1.00              
ATOM   2347  HB1 LEU A 149      53.213  49.350  46.859  1.00  1.00              
ATOM   2348  HB2 LEU A 149      54.199  50.420  47.825  1.00  1.00              
ATOM   2349  CG  LEU A 149      54.354  50.841  45.790  1.00  1.00              
ATOM   2350  HG  LEU A 149      54.799  49.953  45.365  1.00  1.00              
ATOM   2351  CD1 LEU A 149      53.586  51.606  44.707  1.00  1.00              
ATOM   2352 1HD1 LEU A 149      52.817  50.977  44.270  1.00  1.00              
ATOM   2353 2HD1 LEU A 149      53.119  52.501  45.096  1.00  1.00              
ATOM   2354 3HD1 LEU A 149      54.271  51.940  43.939  1.00  1.00              
ATOM   2355  CD2 LEU A 149      55.496  51.751  46.232  1.00  1.00              
ATOM   2356 1HD2 LEU A 149      55.083  52.614  46.739  1.00  1.00              
ATOM   2357 2HD2 LEU A 149      56.160  51.207  46.909  1.00  1.00              
ATOM   2358 3HD2 LEU A 149      56.092  52.062  45.374  1.00  1.00              
ATOM   2359  C   LEU A 149      51.033  50.941  46.495  1.00  1.00              
ATOM   2360  O   LEU A 149      50.978  49.950  45.768  1.00  1.00              
ATOM   2361  N   VAL A 150      49.975  51.747  46.649  1.00  1.00              
ATOM   2362  H   VAL A 150      50.134  52.510  47.302  1.00  1.00              
ATOM   2363  CA  VAL A 150      49.241  52.173  45.473  1.00  1.00              
ATOM   2364  HA  VAL A 150      49.254  51.364  44.739  1.00  1.00              
ATOM   2365  CB  VAL A 150      47.770  52.580  45.648  1.00  1.00              
ATOM   2366  HB  VAL A 150      47.719  53.461  46.255  1.00  1.00              
ATOM   2367  CG1 VAL A 150      47.150  52.930  44.295  1.00  1.00              
ATOM   2368 1HG1 VAL A 150      46.099  53.181  44.426  1.00  1.00              
ATOM   2369 2HG1 VAL A 150      47.642  53.803  43.869  1.00  1.00              
ATOM   2370 3HG1 VAL A 150      47.261  52.088  43.613  1.00  1.00              
ATOM   2371  CG2 VAL A 150      46.874  51.517  46.267  1.00  1.00              
ATOM   2372 1HG2 VAL A 150      47.198  51.332  47.285  1.00  1.00              
ATOM   2373 2HG2 VAL A 150      45.843  51.869  46.288  1.00  1.00              
ATOM   2374 3HG2 VAL A 150      46.927  50.610  45.670  1.00  1.00              
ATOM   2375  C   VAL A 150      50.004  53.355  44.896  1.00  1.00              
ATOM   2376  O   VAL A 150      50.036  54.406  45.530  1.00  1.00              
ATOM   2377  N   HIS A 151      50.560  53.179  43.695  1.00  1.00              
ATOM   2378  H   HIS A 151      50.588  52.233  43.331  1.00  1.00              
ATOM   2379  CA  HIS A 151      50.589  54.210  42.656  1.00  1.00              
ATOM   2380  HA  HIS A 151      49.548  54.394  42.393  1.00  1.00              
ATOM   2381  CB  HIS A 151      51.128  55.585  43.083  1.00  1.00              
ATOM   2382  HB1 HIS A 151      50.407  56.066  43.744  1.00  1.00              
ATOM   2383  HB2 HIS A 151      51.194  56.215  42.194  1.00  1.00              
ATOM   2384  CG  HIS A 151      52.471  55.605  43.748  1.00  1.00              
ATOM   2385  ND1 HIS A 151      53.418  54.585  43.756  1.00  1.00              
ATOM   2386  CE1 HIS A 151      54.503  55.091  44.335  1.00  1.00              
ATOM   2387  HE1 HIS A 151      55.432  54.549  44.452  1.00  1.00              
ATOM   2388  NE2 HIS A 151      54.284  56.370  44.688  1.00  1.00              
ATOM   2389  HE2 HIS A 151      54.985  57.026  44.998  1.00  1.00              
ATOM   2390  CD2 HIS A 151      53.002  56.696  44.354  1.00  1.00              
ATOM   2391  HD2 HIS A 151      52.534  57.648  44.472  1.00  1.00              
ATOM   2392  C   HIS A 151      51.203  53.760  41.334  1.00  1.00              
ATOM   2393  O   HIS A 151      50.512  53.736  40.315  1.00  1.00              
ATOM   2394  N   ASP A 152      52.439  53.292  41.389  1.00  1.00              
ATOM   2395  H   ASP A 152      52.925  53.471  42.259  1.00  1.00              
ATOM   2396  CA  ASP A 152      53.223  52.856  40.239  1.00  1.00              
ATOM   2397  HA  ASP A 152      52.666  52.990  39.309  1.00  1.00              
ATOM   2398  CB  ASP A 152      54.498  53.708  40.181  1.00  1.00              
ATOM   2399  HB1 ASP A 152      55.215  53.220  39.517  1.00  1.00              
ATOM   2400  HB2 ASP A 152      54.955  53.762  41.171  1.00  1.00              
ATOM   2401  CG  ASP A 152      54.245  55.121  39.657  1.00  1.00              
ATOM   2402  OD1 ASP A 152      54.459  55.306  38.441  1.00  1.00              
ATOM   2403  OD2 ASP A 152      54.008  56.050  40.466  1.00  1.00              
ATOM   2404  C   ASP A 152      53.580  51.382  40.368  1.00  1.00              
ATOM   2405  O   ASP A 152      53.243  50.544  39.530  1.00  1.00              
ATOM   2406  N   MET A 153      54.178  51.068  41.515  1.00  1.00              
ATOM   2407  H   MET A 153      54.387  51.837  42.131  1.00  1.00              
ATOM   2408  CA  MET A 153      54.509  49.733  41.993  1.00  1.00              
ATOM   2409  HA  MET A 153      54.749  49.143  41.107  1.00  1.00              
ATOM   2410  CB  MET A 153      55.803  49.812  42.804  1.00  1.00              
ATOM   2411  HB1 MET A 153      55.691  49.183  43.663  1.00  1.00              
ATOM   2412  HB2 MET A 153      55.994  50.823  43.158  1.00  1.00              
ATOM   2413  CG  MET A 153      57.013  49.350  41.984  1.00  1.00              
ATOM   2414  HG1 MET A 153      56.851  48.309  41.706  1.00  1.00              
ATOM   2415  HG2 MET A 153      57.896  49.393  42.619  1.00  1.00              
ATOM   2416  SD  MET A 153      57.363  50.271  40.457  1.00  1.00              
ATOM   2417  CE  MET A 153      57.958  51.841  41.139  1.00  1.00              
ATOM   2418  HE1 MET A 153      58.294  52.477  40.322  1.00  1.00              
ATOM   2419  HE2 MET A 153      57.159  52.347  41.679  1.00  1.00              
ATOM   2420  HE3 MET A 153      58.794  51.657  41.815  1.00  1.00              
ATOM   2421  C   MET A 153      53.294  48.996  42.573  1.00  1.00              
ATOM   2422  O   MET A 153      53.251  48.528  43.711  1.00  1.00              
ATOM   2423  N   SER A 154      52.233  49.053  41.769  1.00  1.00              
ATOM   2424  H   SER A 154      52.399  49.462  40.854  1.00  1.00              
ATOM   2425  CA  SER A 154      50.869  49.049  42.257  1.00  1.00              
ATOM   2426  HA  SER A 154      50.864  49.691  43.139  1.00  1.00              
ATOM   2427  CB  SER A 154      49.899  49.707  41.272  1.00  1.00              
ATOM   2428  HB1 SER A 154      48.888  49.331  41.431  1.00  1.00              
ATOM   2429  HB2 SER A 154      50.207  49.511  40.245  1.00  1.00              
ATOM   2430  OG  SER A 154      49.914  51.095  41.551  1.00  1.00              
ATOM   2431  HG  SER A 154      49.669  51.591  40.755  1.00  1.00              
ATOM   2432  C   SER A 154      50.392  47.722  42.764  1.00  1.00              
ATOM   2433  O   SER A 154      49.889  46.934  41.960  1.00  1.00              
ATOM   2434  N   GLU A 155      50.407  47.510  44.087  1.00  1.00              
ATOM   2435  H   GLU A 155      50.819  48.224  44.678  1.00  1.00              
ATOM   2436  CA  GLU A 155      49.276  46.730  44.587  1.00  1.00              
ATOM   2437  HA  GLU A 155      49.269  45.883  43.889  1.00  1.00              
ATOM   2438  CB  GLU A 155      49.467  45.902  45.868  1.00  1.00              
ATOM   2439  HB1 GLU A 155      49.221  46.504  46.725  1.00  1.00              
ATOM   2440  HB2 GLU A 155      50.495  45.551  45.904  1.00  1.00              
ATOM   2441  CG  GLU A 155      48.593  44.640  45.874  1.00  1.00              
ATOM   2442  HG1 GLU A 155      48.937  43.994  45.067  1.00  1.00              
ATOM   2443  HG2 GLU A 155      47.557  44.924  45.674  1.00  1.00              
ATOM   2444  CD  GLU A 155      48.650  43.868  47.195  1.00  1.00              
ATOM   2445  OE1 GLU A 155      48.509  42.620  47.152  1.00  1.00              
ATOM   2446  OE2 GLU A 155      48.669  44.540  48.256  1.00  1.00              
ATOM   2447  C   GLU A 155      47.956  47.457  44.304  1.00  1.00              
ATOM   2448  O   GLU A 155      47.864  48.692  44.416  1.00  1.00              
ATOM   2449  N   GLU A 156      46.940  46.781  43.759  1.00  1.00              
ATOM   2450  H   GLU A 156      46.944  45.788  43.960  1.00  1.00              
ATOM   2451  CA  GLU A 156      46.350  47.119  42.445  1.00  1.00              
ATOM   2452  HA  GLU A 156      47.122  46.955  41.674  1.00  1.00              
ATOM   2453  CB  GLU A 156      45.208  46.130  42.163  1.00  1.00              
ATOM   2454  HB1 GLU A 156      44.423  46.310  42.865  1.00  1.00              
ATOM   2455  HB2 GLU A 156      45.539  45.129  42.404  1.00  1.00              
ATOM   2456  CG  GLU A 156      44.652  46.202  40.722  1.00  1.00              
ATOM   2457  HG1 GLU A 156      45.493  46.240  40.028  1.00  1.00              
ATOM   2458  HG2 GLU A 156      44.086  47.123  40.596  1.00  1.00              
ATOM   2459  CD  GLU A 156      43.769  45.011  40.337  1.00  1.00              
ATOM   2460  OE1 GLU A 156      43.499  44.132  41.190  1.00  1.00              
ATOM   2461  OE2 GLU A 156      43.495  44.818  39.132  1.00  1.00              
ATOM   2462  C   GLU A 156      45.831  48.533  42.159  1.00  1.00              
ATOM   2463  O   GLU A 156      46.084  49.044  41.075  1.00  1.00              
ATOM   2464  N   MET A 157      45.037  49.081  43.071  1.00  1.00              
ATOM   2465  H   MET A 157      45.112  48.677  43.982  1.00  1.00              
ATOM   2466  CA  MET A 157      43.750  49.708  42.761  1.00  1.00              
ATOM   2467  HA  MET A 157      43.376  50.187  43.658  1.00  1.00              
ATOM   2468  CB  MET A 157      43.883  50.870  41.724  1.00  1.00              
ATOM   2469  HB1 MET A 157      42.914  51.354  41.635  1.00  1.00              
ATOM   2470  HB2 MET A 157      44.110  50.466  40.737  1.00  1.00              
ATOM   2471  CG  MET A 157      44.901  51.963  42.027  1.00  1.00              
ATOM   2472  HG1 MET A 157      45.886  51.502  42.054  1.00  1.00              
ATOM   2473  HG2 MET A 157      44.686  52.379  43.005  1.00  1.00              
ATOM   2474  SD  MET A 157      44.973  53.320  40.812  1.00  1.00              
ATOM   2475  CE  MET A 157      43.301  54.033  40.856  1.00  1.00              
ATOM   2476  HE1 MET A 157      43.072  54.404  41.853  1.00  1.00              
ATOM   2477  HE2 MET A 157      43.249  54.867  40.154  1.00  1.00              
ATOM   2478  HE3 MET A 157      42.563  53.286  40.562  1.00  1.00              
ATOM   2479  C   MET A 157      42.658  48.747  42.233  1.00  1.00              
ATOM   2480  O   MET A 157      42.037  49.010  41.210  1.00  1.00              
ATOM   2481  N   THR A 158      42.425  47.592  42.862  1.00  1.00              
ATOM   2482  H   THR A 158      43.010  47.313  43.631  1.00  1.00              
ATOM   2483  CA  THR A 158      41.269  46.748  42.548  1.00  1.00              
ATOM   2484  HA  THR A 158      41.332  46.481  41.491  1.00  1.00              
ATOM   2485  CB  THR A 158      41.186  45.439  43.350  1.00  1.00              
ATOM   2486  HB  THR A 158      40.754  45.642  44.327  1.00  1.00              
ATOM   2487  CG2 THR A 158      40.317  44.401  42.645  1.00  1.00              
ATOM   2488 1HG2 THR A 158      40.249  43.509  43.267  1.00  1.00              
ATOM   2489 2HG2 THR A 158      39.316  44.799  42.495  1.00  1.00              
ATOM   2490 3HG2 THR A 158      40.749  44.137  41.678  1.00  1.00              
ATOM   2491  OG1 THR A 158      42.457  44.852  43.532  1.00  1.00              
ATOM   2492  HG1 THR A 158      42.771  44.531  42.656  1.00  1.00              
ATOM   2493  C   THR A 158      40.021  47.583  42.750  1.00  1.00              
ATOM   2494  O   THR A 158      39.688  47.888  43.888  1.00  1.00              
ATOM   2495  N   ILE A 159      39.422  48.033  41.645  1.00  1.00              
ATOM   2496  H   ILE A 159      39.902  47.849  40.777  1.00  1.00              
ATOM   2497  CA  ILE A 159      38.434  49.116  41.610  1.00  1.00              
ATOM   2498  HA  ILE A 159      38.967  50.031  41.864  1.00  1.00              
ATOM   2499  CB  ILE A 159      37.889  49.299  40.168  1.00  1.00              
ATOM   2500  HB  ILE A 159      37.486  48.343  39.829  1.00  1.00              
ATOM   2501  CG2 ILE A 159      36.754  50.339  40.105  1.00  1.00              
ATOM   2502 1HG2 ILE A 159      36.367  50.430  39.092  1.00  1.00              
ATOM   2503 2HG2 ILE A 159      35.924  50.053  40.749  1.00  1.00              
ATOM   2504 3HG2 ILE A 159      37.131  51.310  40.429  1.00  1.00              
ATOM   2505  CG1 ILE A 159      39.045  49.707  39.218  1.00  1.00              
ATOM   2506 1HG1 ILE A 159      39.847  48.972  39.283  1.00  1.00              
ATOM   2507 2HG1 ILE A 159      39.451  50.668  39.538  1.00  1.00              
ATOM   2508  CD1 ILE A 159      38.659  49.805  37.736  1.00  1.00              
ATOM   2509  HD1 ILE A 159      38.000  50.656  37.568  1.00  1.00              
ATOM   2510  HD2 ILE A 159      39.561  49.950  37.141  1.00  1.00              
ATOM   2511  HD3 ILE A 159      38.166  48.886  37.417  1.00  1.00              
ATOM   2512  C   ILE A 159      37.321  48.978  42.669  1.00  1.00              
ATOM   2513  O   ILE A 159      37.005  49.949  43.362  1.00  1.00              
ATOM   2514  N   PRO A 160      36.778  47.773  42.924  1.00  1.00              
ATOM   2515  CD  PRO A 160      36.699  46.595  42.065  1.00  1.00              
ATOM   2516  HD1 PRO A 160      37.645  46.338  41.597  1.00  1.00              
ATOM   2517  HD2 PRO A 160      35.944  46.769  41.296  1.00  1.00              
ATOM   2518  CG  PRO A 160      36.252  45.447  42.970  1.00  1.00              
ATOM   2519  HG1 PRO A 160      37.123  44.967  43.415  1.00  1.00              
ATOM   2520  HG2 PRO A 160      35.647  44.718  42.430  1.00  1.00              
ATOM   2521  CB  PRO A 160      35.451  46.155  44.060  1.00  1.00              
ATOM   2522  HB1 PRO A 160      35.431  45.581  44.988  1.00  1.00              
ATOM   2523  HB2 PRO A 160      34.434  46.326  43.704  1.00  1.00              
ATOM   2524  CA  PRO A 160      36.168  47.501  44.213  1.00  1.00              
ATOM   2525  HA  PRO A 160      35.414  48.259  44.430  1.00  1.00              
ATOM   2526  C   PRO A 160      37.194  47.514  45.327  1.00  1.00              
ATOM   2527  O   PRO A 160      37.869  46.521  45.618  1.00  1.00              
ATOM   2528  N   TRP A 161      37.327  48.678  45.955  1.00  1.00              
ATOM   2529  H   TRP A 161      36.835  49.483  45.592  1.00  1.00              
ATOM   2530  CA  TRP A 161      38.251  48.825  47.057  1.00  1.00              
ATOM   2531  HA  TRP A 161      39.219  48.559  46.640  1.00  1.00              
ATOM   2532  CB  TRP A 161      38.369  50.277  47.512  1.00  1.00              
ATOM   2533  HB1 TRP A 161      38.001  50.361  48.530  1.00  1.00              
ATOM   2534  HB2 TRP A 161      37.703  50.894  46.909  1.00  1.00              
ATOM   2535  CG  TRP A 161      39.746  50.890  47.429  1.00  1.00              
ATOM   2536  CD1 TRP A 161      40.396  51.460  48.463  1.00  1.00              
ATOM   2537  HD1 TRP A 161      40.018  51.478  49.476  1.00  1.00              
ATOM   2538  NE1 TRP A 161      41.424  52.254  47.993  1.00  1.00              
ATOM   2539  HE1 TRP A 161      41.945  52.893  48.578  1.00  1.00              
ATOM   2540  CE2 TRP A 161      41.530  52.196  46.632  1.00  1.00              
ATOM   2541  CZ2 TRP A 161      42.356  52.864  45.722  1.00  1.00              
ATOM   2542  HZ2 TRP A 161      43.060  53.610  46.057  1.00  1.00              
ATOM   2543  CH2 TRP A 161      42.199  52.585  44.359  1.00  1.00              
ATOM   2544  HH2 TRP A 161      42.755  53.142  43.623  1.00  1.00              
ATOM   2545  CZ3 TRP A 161      41.279  51.607  43.949  1.00  1.00              
ATOM   2546  HZ3 TRP A 161      41.108  51.433  42.895  1.00  1.00              
ATOM   2547  CE3 TRP A 161      40.482  50.920  44.882  1.00  1.00              
ATOM   2548  HE3 TRP A 161      39.707  50.259  44.523  1.00  1.00              
ATOM   2549  CD2 TRP A 161      40.556  51.220  46.254  1.00  1.00              
ATOM   2550  C   TRP A 161      37.947  47.829  48.173  1.00  1.00              
ATOM   2551  O   TRP A 161      36.797  47.607  48.531  1.00  1.00              
ATOM   2552  N   CYS A 162      39.037  47.226  48.643  1.00  1.00              
ATOM   2553  H   CYS A 162      39.895  47.661  48.347  1.00  1.00              
ATOM   2554  CA  CYS A 162      39.225  45.843  49.115  1.00  1.00              
ATOM   2555  HA  CYS A 162      39.650  45.906  50.111  1.00  1.00              
ATOM   2556  CB  CYS A 162      37.945  44.993  49.268  1.00  1.00              
ATOM   2557  HB1 CYS A 162      37.169  45.559  49.787  1.00  1.00              
ATOM   2558  HB2 CYS A 162      38.181  44.123  49.883  1.00  1.00              
ATOM   2559  SG  CYS A 162      37.313  44.376  47.681  1.00  1.00              
ATOM   2560  HG  CYS A 162      37.161  45.573  47.092  1.00  1.00              
ATOM   2561  C   CYS A 162      40.304  45.152  48.253  1.00  1.00              
ATOM   2562  O   CYS A 162      40.944  44.196  48.689  1.00  1.00              
ATOM   2563  N   LEU A 163      40.627  45.759  47.092  1.00  1.00              
ATOM   2564  H   LEU A 163      39.861  46.249  46.646  1.00  1.00              
ATOM   2565  CA  LEU A 163      41.985  46.197  46.734  1.00  1.00              
ATOM   2566  HA  LEU A 163      42.300  45.698  45.823  1.00  1.00              
ATOM   2567  CB  LEU A 163      41.944  47.725  46.504  1.00  1.00              
ATOM   2568  HB1 LEU A 163      41.679  48.222  47.430  1.00  1.00              
ATOM   2569  HB2 LEU A 163      41.123  47.927  45.826  1.00  1.00              
ATOM   2570  CG  LEU A 163      43.185  48.399  45.884  1.00  1.00              
ATOM   2571  HG  LEU A 163      42.832  48.736  44.936  1.00  1.00              
ATOM   2572  CD1 LEU A 163      43.688  49.659  46.559  1.00  1.00              
ATOM   2573 1HD1 LEU A 163      44.123  50.321  45.810  1.00  1.00              
ATOM   2574 2HD1 LEU A 163      42.858  50.159  47.016  1.00  1.00              
ATOM   2575 3HD1 LEU A 163      44.445  49.445  47.289  1.00  1.00              
ATOM   2576  CD2 LEU A 163      44.408  47.521  45.663  1.00  1.00              
ATOM   2577 1HD2 LEU A 163      45.274  48.110  45.381  1.00  1.00              
ATOM   2578 2HD2 LEU A 163      44.690  47.099  46.592  1.00  1.00              
ATOM   2579 3HD2 LEU A 163      44.203  46.725  44.955  1.00  1.00              
ATOM   2580  C   LEU A 163      42.984  45.874  47.835  1.00  1.00              
ATOM   2581  O   LEU A 163      43.043  46.565  48.857  1.00  1.00              
ATOM   2582  N   ARG A 164      43.798  44.859  47.575  1.00  1.00              
ATOM   2583  H   ARG A 164      43.605  44.314  46.748  1.00  1.00              
ATOM   2584  CA  ARG A 164      44.784  44.369  48.526  1.00  1.00              
ATOM   2585  HA  ARG A 164      44.235  43.932  49.362  1.00  1.00              
ATOM   2586  CB  ARG A 164      45.607  43.246  47.903  1.00  1.00              
ATOM   2587  HB1 ARG A 164      46.422  43.004  48.585  1.00  1.00              
ATOM   2588  HB2 ARG A 164      46.022  43.627  46.973  1.00  1.00              
ATOM   2589  CG  ARG A 164      44.806  41.953  47.662  1.00  1.00              
ATOM   2590  HG1 ARG A 164      43.738  42.127  47.804  1.00  1.00              
ATOM   2591  HG2 ARG A 164      45.120  41.215  48.401  1.00  1.00              
ATOM   2592  CD  ARG A 164      45.024  41.403  46.243  1.00  1.00              
ATOM   2593  HD1 ARG A 164      45.834  41.943  45.759  1.00  1.00              
ATOM   2594  HD2 ARG A 164      44.124  41.587  45.652  1.00  1.00              
ATOM   2595  NE  ARG A 164      45.337  39.962  46.226  1.00  1.00              
ATOM   2596  HE  ARG A 164      44.568  39.326  46.098  1.00  1.00              
ATOM   2597  CZ  ARG A 164      46.552  39.445  46.288  1.00  1.00              
ATOM   2598  NH1 ARG A 164      46.734  38.165  46.104  1.00  1.00              
ATOM   2599 1HH1 ARG A 164      45.966  37.551  45.908  1.00  1.00              
ATOM   2600 2HH1 ARG A 164      47.695  37.838  46.093  1.00  1.00              
ATOM   2601  NH2 ARG A 164      47.630  40.128  46.537  1.00  1.00              
ATOM   2602 1HH2 ARG A 164      47.656  41.150  46.654  1.00  1.00              
ATOM   2603 2HH2 ARG A 164      48.514  39.650  46.586  1.00  1.00              
ATOM   2604  C   ARG A 164      45.643  45.445  49.202  1.00  1.00              
ATOM   2605  O   ARG A 164      45.847  45.433  50.412  1.00  1.00              
ATOM   2606  N   ARG A 165      46.012  46.457  48.422  1.00  1.00              
ATOM   2607  H   ARG A 165      45.901  46.308  47.436  1.00  1.00              
ATOM   2608  CA  ARG A 165      46.699  47.653  48.874  1.00  1.00              
ATOM   2609  HA  ARG A 165      47.504  47.229  49.467  1.00  1.00              
ATOM   2610  CB  ARG A 165      47.332  48.389  47.716  1.00  1.00              
ATOM   2611  HB1 ARG A 165      46.606  49.071  47.296  1.00  1.00              
ATOM   2612  HB2 ARG A 165      47.582  47.689  46.932  1.00  1.00              
ATOM   2613  CG  ARG A 165      48.582  49.170  48.135  1.00  1.00              
ATOM   2614  HG1 ARG A 165      48.275  49.974  48.805  1.00  1.00              
ATOM   2615  HG2 ARG A 165      48.935  49.608  47.218  1.00  1.00              
ATOM   2616  CD  ARG A 165      49.762  48.436  48.809  1.00  1.00              
ATOM   2617  HD1 ARG A 165      49.430  47.582  49.396  1.00  1.00              
ATOM   2618  HD2 ARG A 165      50.230  49.138  49.497  1.00  1.00              
ATOM   2619  NE  ARG A 165      50.807  48.032  47.864  1.00  1.00              
ATOM   2620  HE  ARG A 165      51.059  48.673  47.123  1.00  1.00              
ATOM   2621  CZ  ARG A 165      51.501  46.910  47.877  1.00  1.00              
ATOM   2622  NH1 ARG A 165      52.480  46.764  47.058  1.00  1.00              
ATOM   2623 1HH1 ARG A 165      52.930  47.513  46.558  1.00  1.00              
ATOM   2624 2HH1 ARG A 165      53.043  45.930  47.204  1.00  1.00              
ATOM   2625  NH2 ARG A 165      51.200  45.855  48.569  1.00  1.00              
ATOM   2626 1HH2 ARG A 165      50.239  45.597  48.770  1.00  1.00              
ATOM   2627 2HH2 ARG A 165      51.952  45.165  48.644  1.00  1.00              
ATOM   2628  C   ARG A 165      46.007  48.548  49.866  1.00  1.00              
ATOM   2629  O   ARG A 165      46.599  48.940  50.865  1.00  1.00              
ATOM   2630  N   ALA A 166      44.743  48.829  49.611  1.00  1.00              
ATOM   2631  H   ALA A 166      44.315  48.358  48.829  1.00  1.00              
ATOM   2632  CA  ALA A 166      43.891  49.505  50.548  1.00  1.00              
ATOM   2633  HA  ALA A 166      44.314  50.475  50.792  1.00  1.00              
ATOM   2634  CB  ALA A 166      42.509  49.604  49.882  1.00  1.00              
ATOM   2635  HB1 ALA A 166      41.733  49.877  50.591  1.00  1.00              
ATOM   2636  HB2 ALA A 166      42.577  50.312  49.080  1.00  1.00              
ATOM   2637  HB3 ALA A 166      42.185  48.664  49.463  1.00  1.00              
ATOM   2638  C   ALA A 166      43.831  48.643  51.800  1.00  1.00              
ATOM   2639  O   ALA A 166      44.512  48.902  52.797  1.00  1.00              
ATOM   2640  N   GLU A 167      43.001  47.615  51.674  1.00  1.00              
ATOM   2641  H   GLU A 167      42.694  47.391  50.734  1.00  1.00              
ATOM   2642  CA  GLU A 167      42.494  46.774  52.732  1.00  1.00              
ATOM   2643  HA  GLU A 167      41.740  47.277  53.314  1.00  1.00              
ATOM   2644  CB  GLU A 167      41.778  45.580  52.041  1.00  1.00              
ATOM   2645  HB1 GLU A 167      42.084  45.542  50.997  1.00  1.00              
ATOM   2646  HB2 GLU A 167      40.712  45.800  52.031  1.00  1.00              
ATOM   2647  CG  GLU A 167      41.963  44.144  52.556  1.00  1.00              
ATOM   2648  HG1 GLU A 167      43.022  43.887  52.555  1.00  1.00              
ATOM   2649  HG2 GLU A 167      41.476  43.476  51.843  1.00  1.00              
ATOM   2650  CD  GLU A 167      41.364  43.870  53.935  1.00  1.00              
ATOM   2651  OE1 GLU A 167      41.537  42.742  54.453  1.00  1.00              
ATOM   2652  OE2 GLU A 167      40.740  44.769  54.547  1.00  1.00              
ATOM   2653  C   GLU A 167      43.617  46.376  53.660  1.00  1.00              
ATOM   2654  O   GLU A 167      43.561  46.676  54.840  1.00  1.00              
ATOM   2655  N   LEU A 168      44.713  45.849  53.123  1.00  1.00              
ATOM   2656  H   LEU A 168      44.802  45.720  52.120  1.00  1.00              
ATOM   2657  CA  LEU A 168      45.823  45.541  53.988  1.00  1.00              
ATOM   2658  HA  LEU A 168      45.425  45.012  54.855  1.00  1.00              
ATOM   2659  CB  LEU A 168      46.825  44.594  53.303  1.00  1.00              
ATOM   2660  HB1 LEU A 168      47.638  44.387  54.001  1.00  1.00              
ATOM   2661  HB2 LEU A 168      47.262  45.097  52.441  1.00  1.00              
ATOM   2662  CG  LEU A 168      46.209  43.253  52.863  1.00  1.00              
ATOM   2663  HG  LEU A 168      45.354  43.429  52.211  1.00  1.00              
ATOM   2664  CD1 LEU A 168      47.232  42.448  52.077  1.00  1.00              
ATOM   2665 1HD1 LEU A 168      46.766  41.524  51.744  1.00  1.00              
ATOM   2666 2HD1 LEU A 168      47.551  43.022  51.204  1.00  1.00              
ATOM   2667 3HD1 LEU A 168      48.098  42.240  52.704  1.00  1.00              
ATOM   2668  CD2 LEU A 168      45.760  42.386  54.044  1.00  1.00              
ATOM   2669 1HD2 LEU A 168      45.389  41.430  53.677  1.00  1.00              
ATOM   2670 2HD2 LEU A 168      46.593  42.221  54.727  1.00  1.00              
ATOM   2671 3HD2 LEU A 168      44.944  42.877  54.573  1.00  1.00              
ATOM   2672  C   LEU A 168      46.505  46.742  54.550  1.00  1.00              
ATOM   2673  O   LEU A 168      46.638  46.795  55.777  1.00  1.00              
ATOM   2674  N   VAL A 169      46.931  47.693  53.693  1.00  1.00              
ATOM   2675  H   VAL A 169      46.711  47.649  52.707  1.00  1.00              
ATOM   2676  CA  VAL A 169      47.824  48.706  54.207  1.00  1.00              
ATOM   2677  HA  VAL A 169      48.634  48.135  54.697  1.00  1.00              
ATOM   2678  CB  VAL A 169      48.496  49.614  53.226  1.00  1.00              
ATOM   2679  HB  VAL A 169      47.798  50.167  52.605  1.00  1.00              
ATOM   2680  CG1 VAL A 169      49.292  50.563  54.116  1.00  1.00              
ATOM   2681 1HG1 VAL A 169      49.854  51.292  53.599  1.00  1.00              
ATOM   2682 2HG1 VAL A 169      48.612  51.196  54.660  1.00  1.00              
ATOM   2683 3HG1 VAL A 169      49.911  49.988  54.804  1.00  1.00              
ATOM   2684  CG2 VAL A 169      49.416  48.745  52.337  1.00  1.00              
ATOM   2685 1HG2 VAL A 169      49.906  49.371  51.606  1.00  1.00              
ATOM   2686 2HG2 VAL A 169      50.159  48.258  52.970  1.00  1.00              
ATOM   2687 3HG2 VAL A 169      48.817  47.989  51.827  1.00  1.00              
ATOM   2688  C   VAL A 169      47.227  49.421  55.411  1.00  1.00              
ATOM   2689  O   VAL A 169      47.749  49.371  56.551  1.00  1.00              
ATOM   2690  N   PHE A 170      46.162  50.095  55.120  1.00  1.00              
ATOM   2691  H   PHE A 170      45.734  49.969  54.204  1.00  1.00              
ATOM   2692  CA  PHE A 170      45.669  50.983  56.135  1.00  1.00              
ATOM   2693  HA  PHE A 170      46.457  51.108  56.854  1.00  1.00              
ATOM   2694  CB  PHE A 170      45.547  52.438  55.722  1.00  1.00              
ATOM   2695  HB1 PHE A 170      45.577  53.023  56.626  1.00  1.00              
ATOM   2696  HB2 PHE A 170      44.647  52.682  55.256  1.00  1.00              
ATOM   2697  CG  PHE A 170      46.597  52.908  54.781  1.00  1.00              
ATOM   2698  CD1 PHE A 170      46.629  52.530  53.427  1.00  1.00              
ATOM   2699  HD1 PHE A 170      45.882  51.887  52.993  1.00  1.00              
ATOM   2700  CE1 PHE A 170      47.735  52.889  52.656  1.00  1.00              
ATOM   2701  HE1 PHE A 170      47.817  52.505  51.652  1.00  1.00              
ATOM   2702  CZ  PHE A 170      48.714  53.724  53.223  1.00  1.00              
ATOM   2703  HZ  PHE A 170      49.614  54.002  52.741  1.00  1.00              
ATOM   2704  CE2 PHE A 170      48.601  54.210  54.505  1.00  1.00              
ATOM   2705  HE2 PHE A 170      49.372  54.841  54.885  1.00  1.00              
ATOM   2706  CD2 PHE A 170      47.600  53.698  55.309  1.00  1.00              
ATOM   2707  HD2 PHE A 170      47.653  53.826  56.362  1.00  1.00              
ATOM   2708  C   PHE A 170      44.645  50.242  56.966  1.00  1.00              
ATOM   2709  O   PHE A 170      44.260  50.822  57.977  1.00  1.00              
ATOM   2710  N   LYS A 171      44.253  48.979  56.730  1.00  1.00              
ATOM   2711  H   LYS A 171      44.550  48.482  55.901  1.00  1.00              
ATOM   2712  CA  LYS A 171      43.645  48.256  57.845  1.00  1.00              
ATOM   2713  HA  LYS A 171      42.876  48.902  58.273  1.00  1.00              
ATOM   2714  CB  LYS A 171      42.949  46.920  57.533  1.00  1.00              
ATOM   2715  HB1 LYS A 171      43.694  46.187  57.221  1.00  1.00              
ATOM   2716  HB2 LYS A 171      42.222  47.078  56.749  1.00  1.00              
ATOM   2717  CG  LYS A 171      42.171  46.343  58.734  1.00  1.00              
ATOM   2718  HG1 LYS A 171      41.674  47.157  59.263  1.00  1.00              
ATOM   2719  HG2 LYS A 171      42.865  45.857  59.421  1.00  1.00              
ATOM   2720  CD  LYS A 171      41.094  45.339  58.303  1.00  1.00              
ATOM   2721  HD1 LYS A 171      40.393  45.850  57.643  1.00  1.00              
ATOM   2722  HD2 LYS A 171      40.554  44.992  59.184  1.00  1.00              
ATOM   2723  CE  LYS A 171      41.677  44.130  57.560  1.00  1.00              
ATOM   2724  HE1 LYS A 171      42.201  43.479  58.263  1.00  1.00              
ATOM   2725  HE2 LYS A 171      42.399  44.494  56.821  1.00  1.00              
ATOM   2726  NZ  LYS A 171      40.619  43.399  56.832  1.00  1.00              
ATOM   2727  HZ1 LYS A 171      41.041  42.722  56.188  1.00  1.00              
ATOM   2728  HZ2 LYS A 171      39.902  42.985  57.399  1.00  1.00              
ATOM   2729  HZ3 LYS A 171      40.235  44.025  56.117  1.00  1.00              
ATOM   2730  C   LYS A 171      44.649  48.005  58.944  1.00  1.00              
ATOM   2731  O   LYS A 171      44.278  48.110  60.112  1.00  1.00              
ATOM   2732  N   CYS A 172      45.901  47.730  58.580  1.00  1.00              
ATOM   2733  H   CYS A 172      46.109  47.613  57.594  1.00  1.00              
ATOM   2734  CA  CYS A 172      46.986  47.740  59.546  1.00  1.00              
ATOM   2735  HA  CYS A 172      46.743  47.016  60.326  1.00  1.00              
ATOM   2736  CB  CYS A 172      48.261  47.233  58.874  1.00  1.00              
ATOM   2737  HB1 CYS A 172      48.291  47.516  57.826  1.00  1.00              
ATOM   2738  HB2 CYS A 172      48.186  46.154  58.931  1.00  1.00              
ATOM   2739  SG  CYS A 172      49.802  47.756  59.669  1.00  1.00              
ATOM   2740  HG  CYS A 172      50.651  47.117  58.843  1.00  1.00              
ATOM   2741  C   CYS A 172      47.078  49.060  60.257  1.00  1.00              
ATOM   2742  O   CYS A 172      46.764  49.064  61.446  1.00  1.00              
ATOM   2743  N   VAL A 173      47.388  50.175  59.574  1.00  1.00              
ATOM   2744  H   VAL A 173      47.624  50.131  58.586  1.00  1.00              
ATOM   2745  CA  VAL A 173      47.540  51.395  60.399  1.00  1.00              
ATOM   2746  HA  VAL A 173      47.818  50.973  61.359  1.00  1.00              
ATOM   2747  CB  VAL A 173      48.871  52.162  60.275  1.00  1.00              
ATOM   2748  HB  VAL A 173      49.128  52.165  59.239  1.00  1.00              
ATOM   2749  CG1 VAL A 173      48.918  53.602  60.785  1.00  1.00              
ATOM   2750 1HG1 VAL A 173      49.912  54.024  60.647  1.00  1.00              
ATOM   2751 2HG1 VAL A 173      48.215  54.201  60.229  1.00  1.00              
ATOM   2752 3HG1 VAL A 173      48.690  53.629  61.849  1.00  1.00              
ATOM   2753  CG2 VAL A 173      49.993  51.439  61.043  1.00  1.00              
ATOM   2754 1HG2 VAL A 173      49.775  51.432  62.109  1.00  1.00              
ATOM   2755 2HG2 VAL A 173      50.091  50.412  60.703  1.00  1.00              
ATOM   2756 3HG2 VAL A 173      50.936  51.960  60.918  1.00  1.00              
ATOM   2757  C   VAL A 173      46.281  52.008  61.009  1.00  1.00              
ATOM   2758  O   VAL A 173      46.367  52.544  62.106  1.00  1.00              
ATOM   2759  N   LYS A 174      45.068  51.776  60.491  1.00  1.00              
ATOM   2760  H   LYS A 174      44.994  51.341  59.575  1.00  1.00              
ATOM   2761  CA  LYS A 174      43.818  52.078  61.219  1.00  1.00              
ATOM   2762  HA  LYS A 174      43.809  53.125  61.518  1.00  1.00              
ATOM   2763  CB  LYS A 174      42.520  51.793  60.447  1.00  1.00              
ATOM   2764  HB1 LYS A 174      42.542  50.757  60.108  1.00  1.00              
ATOM   2765  HB2 LYS A 174      42.462  52.458  59.585  1.00  1.00              
ATOM   2766  CG  LYS A 174      41.275  51.999  61.359  1.00  1.00              
ATOM   2767  HG1 LYS A 174      41.253  53.034  61.702  1.00  1.00              
ATOM   2768  HG2 LYS A 174      41.339  51.355  62.232  1.00  1.00              
ATOM   2769  CD  LYS A 174      39.933  51.647  60.724  1.00  1.00              
ATOM   2770  HD1 LYS A 174      39.986  50.634  60.328  1.00  1.00              
ATOM   2771  HD2 LYS A 174      39.744  52.330  59.907  1.00  1.00              
ATOM   2772  CE  LYS A 174      38.772  51.738  61.721  1.00  1.00              
ATOM   2773  HE1 LYS A 174      37.844  51.832  61.151  1.00  1.00              
ATOM   2774  HE2 LYS A 174      38.893  52.629  62.344  1.00  1.00              
ATOM   2775  NZ  LYS A 174      38.697  50.523  62.561  1.00  1.00              
ATOM   2776  HZ1 LYS A 174      37.921  50.564  63.209  1.00  1.00              
ATOM   2777  HZ2 LYS A 174      38.575  49.710  61.958  1.00  1.00              
ATOM   2778  HZ3 LYS A 174      39.541  50.407  63.105  1.00  1.00              
ATOM   2779  C   LYS A 174      43.767  51.269  62.505  1.00  1.00              
ATOM   2780  O   LYS A 174      43.421  51.794  63.555  1.00  1.00              
ATOM   2781  N   GLY A 175      44.040  49.975  62.394  1.00  1.00              
ATOM   2782  H   GLY A 175      44.319  49.615  61.487  1.00  1.00              
ATOM   2783  CA  GLY A 175      43.989  49.020  63.485  1.00  1.00              
ATOM   2784  HA1 GLY A 175      44.201  48.028  63.086  1.00  1.00              
ATOM   2785  HA2 GLY A 175      42.992  49.018  63.925  1.00  1.00              
ATOM   2786  C   GLY A 175      44.996  49.303  64.569  1.00  1.00              
ATOM   2787  O   GLY A 175      44.690  49.048  65.725  1.00  1.00              
ATOM   2788  N   PHE A 176      46.123  49.913  64.212  1.00  1.00              
ATOM   2789  H   PHE A 176      46.338  49.970  63.224  1.00  1.00              
ATOM   2790  CA  PHE A 176      47.140  50.304  65.170  1.00  1.00              
ATOM   2791  HA  PHE A 176      46.957  49.722  66.069  1.00  1.00              
ATOM   2792  CB  PHE A 176      48.511  49.814  64.698  1.00  1.00              
ATOM   2793  HB1 PHE A 176      49.223  49.994  65.497  1.00  1.00              
ATOM   2794  HB2 PHE A 176      48.803  50.373  63.812  1.00  1.00              
ATOM   2795  CG  PHE A 176      48.520  48.319  64.380  1.00  1.00              
ATOM   2796  CD1 PHE A 176      48.952  47.850  63.125  1.00  1.00              
ATOM   2797  HD1 PHE A 176      49.339  48.548  62.398  1.00  1.00              
ATOM   2798  CE1 PHE A 176      48.808  46.490  62.785  1.00  1.00              
ATOM   2799  HE1 PHE A 176      49.113  46.141  61.811  1.00  1.00              
ATOM   2800  CZ  PHE A 176      48.235  45.589  63.697  1.00  1.00              
ATOM   2801  HZ  PHE A 176      48.099  44.551  63.426  1.00  1.00              
ATOM   2802  CE2 PHE A 176      47.831  46.044  64.962  1.00  1.00              
ATOM   2803  HE2 PHE A 176      47.387  45.366  65.679  1.00  1.00              
ATOM   2804  CD2 PHE A 176      47.988  47.397  65.303  1.00  1.00              
ATOM   2805  HD2 PHE A 176      47.659  47.730  66.275  1.00  1.00              
ATOM   2806  C   PHE A 176      46.953  51.730  65.708  1.00  1.00              
ATOM   2807  O   PHE A 176      47.364  51.989  66.834  1.00  1.00              
ATOM   2808  N   MET A 177      46.141  52.575  65.055  1.00  1.00              
ATOM   2809  H   MET A 177      45.853  52.350  64.111  1.00  1.00              
ATOM   2810  CA  MET A 177      45.398  53.598  65.794  1.00  1.00              
ATOM   2811  HA  MET A 177      46.126  54.169  66.373  1.00  1.00              
ATOM   2812  CB  MET A 177      44.685  54.611  64.886  1.00  1.00              
ATOM   2813  HB1 MET A 177      44.392  54.136  63.952  1.00  1.00              
ATOM   2814  HB2 MET A 177      45.427  55.370  64.674  1.00  1.00              
ATOM   2815  CG  MET A 177      43.482  55.376  65.474  1.00  1.00              
ATOM   2816  HG1 MET A 177      43.684  56.442  65.382  1.00  1.00              
ATOM   2817  HG2 MET A 177      43.381  55.179  66.540  1.00  1.00              
ATOM   2818  SD  MET A 177      41.890  55.050  64.662  1.00  1.00              
ATOM   2819  CE  MET A 177      42.156  55.971  63.126  1.00  1.00              
ATOM   2820  HE1 MET A 177      42.482  56.984  63.357  1.00  1.00              
ATOM   2821  HE2 MET A 177      42.915  55.477  62.519  1.00  1.00              
ATOM   2822  HE3 MET A 177      41.221  56.025  62.573  1.00  1.00              
ATOM   2823  C   MET A 177      44.467  52.986  66.816  1.00  1.00              
ATOM   2824  O   MET A 177      44.699  53.247  67.975  1.00  1.00              
ATOM   2825  N   MET A 178      43.454  52.196  66.460  1.00  1.00              
ATOM   2826  H   MET A 178      43.324  51.986  65.478  1.00  1.00              
ATOM   2827  CA  MET A 178      42.476  51.716  67.448  1.00  1.00              
ATOM   2828  HA  MET A 178      41.947  52.574  67.849  1.00  1.00              
ATOM   2829  CB  MET A 178      41.420  50.822  66.795  1.00  1.00              
ATOM   2830  HB1 MET A 178      40.820  50.374  67.586  1.00  1.00              
ATOM   2831  HB2 MET A 178      41.893  50.025  66.220  1.00  1.00              
ATOM   2832  CG  MET A 178      40.512  51.666  65.888  1.00  1.00              
ATOM   2833  HG1 MET A 178      41.022  51.814  64.936  1.00  1.00              
ATOM   2834  HG2 MET A 178      40.369  52.649  66.339  1.00  1.00              
ATOM   2835  SD  MET A 178      38.865  50.971  65.581  1.00  1.00              
ATOM   2836  CE  MET A 178      38.094  51.229  67.206  1.00  1.00              
ATOM   2837  HE1 MET A 178      37.049  50.924  67.168  1.00  1.00              
ATOM   2838  HE2 MET A 178      38.606  50.636  67.963  1.00  1.00              
ATOM   2839  HE3 MET A 178      38.152  52.284  67.479  1.00  1.00              
ATOM   2840  C   MET A 178      43.157  51.021  68.649  1.00  1.00              
ATOM   2841  O   MET A 178      42.876  51.361  69.793  1.00  1.00              
ATOM   2842  N   GLU A 179      44.136  50.149  68.386  1.00  1.00              
ATOM   2843  H   GLU A 179      44.323  49.922  67.415  1.00  1.00              
ATOM   2844  CA  GLU A 179      44.967  49.476  69.395  1.00  1.00              
ATOM   2845  HA  GLU A 179      44.323  48.905  70.065  1.00  1.00              
ATOM   2846  CB  GLU A 179      45.930  48.497  68.676  1.00  1.00              
ATOM   2847  HB1 GLU A 179      46.627  49.097  68.093  1.00  1.00              
ATOM   2848  HB2 GLU A 179      45.357  47.881  67.984  1.00  1.00              
ATOM   2849  CG  GLU A 179      46.747  47.542  69.573  1.00  1.00              
ATOM   2850  HG1 GLU A 179      46.095  46.737  69.920  1.00  1.00              
ATOM   2851  HG2 GLU A 179      47.107  48.080  70.451  1.00  1.00              
ATOM   2852  CD  GLU A 179      47.970  46.961  68.833  1.00  1.00              
ATOM   2853  OE1 GLU A 179      48.935  47.721  68.592  1.00  1.00              
ATOM   2854  OE2 GLU A 179      47.994  45.765  68.445  1.00  1.00              
ATOM   2855  C   GLU A 179      45.790  50.440  70.265  1.00  1.00              
ATOM   2856  O   GLU A 179      45.845  50.257  71.477  1.00  1.00              
ATOM   2857  N   MET A 180      46.418  51.473  69.686  1.00  1.00              
ATOM   2858  H   MET A 180      46.346  51.614  68.686  1.00  1.00              
ATOM   2859  CA  MET A 180      47.100  52.494  70.491  1.00  1.00              
ATOM   2860  HA  MET A 180      47.573  52.011  71.343  1.00  1.00              
ATOM   2861  CB  MET A 180      48.191  53.209  69.686  1.00  1.00              
ATOM   2862  HB1 MET A 180      48.648  53.980  70.307  1.00  1.00              
ATOM   2863  HB2 MET A 180      47.717  53.707  68.839  1.00  1.00              
ATOM   2864  CG  MET A 180      49.316  52.309  69.159  1.00  1.00              
ATOM   2865  HG1 MET A 180      49.852  52.914  68.432  1.00  1.00              
ATOM   2866  HG2 MET A 180      48.889  51.459  68.629  1.00  1.00              
ATOM   2867  SD  MET A 180      50.568  51.675  70.314  1.00  1.00              
ATOM   2868  CE  MET A 180      49.721  50.222  71.006  1.00  1.00              
ATOM   2869  HE1 MET A 180      50.440  49.601  71.540  1.00  1.00              
ATOM   2870  HE2 MET A 180      48.943  50.524  71.706  1.00  1.00              
ATOM   2871  HE3 MET A 180      49.272  49.636  70.203  1.00  1.00              
ATOM   2872  C   MET A 180      46.140  53.540  71.098  1.00  1.00              
ATOM   2873  O   MET A 180      46.596  54.372  71.893  1.00  1.00              
ATOM   2874  N   ALA A 181      44.854  53.546  70.706  1.00  1.00              
ATOM   2875  H   ALA A 181      44.538  52.736  70.188  1.00  1.00              
ATOM   2876  CA  ALA A 181      44.169  54.800  70.346  1.00  1.00              
ATOM   2877  HA  ALA A 181      44.618  55.192  69.432  1.00  1.00              
ATOM   2878  CB  ALA A 181      42.681  54.532  70.087  1.00  1.00              
ATOM   2879  HB1 ALA A 181      42.156  55.477  69.946  1.00  1.00              
ATOM   2880  HB2 ALA A 181      42.569  53.947  69.189  1.00  1.00              
ATOM   2881  HB3 ALA A 181      42.238  53.995  70.929  1.00  1.00              
ATOM   2882  C   ALA A 181      44.289  55.910  71.370  1.00  1.00              
ATOM   2883  O   ALA A 181      44.726  57.028  71.089  1.00  1.00              
ATOM   2884  N   SER A 182      43.874  55.584  72.580  1.00  1.00              
ATOM   2885  H   SER A 182      43.488  54.659  72.725  1.00  1.00              
ATOM   2886  CA  SER A 182      43.685  56.528  73.656  1.00  1.00              
ATOM   2887  HA  SER A 182      43.175  57.411  73.274  1.00  1.00              
ATOM   2888  CB  SER A 182      42.804  55.862  74.741  1.00  1.00              
ATOM   2889  HB1 SER A 182      42.230  56.628  75.264  1.00  1.00              
ATOM   2890  HB2 SER A 182      43.449  55.373  75.473  1.00  1.00              
ATOM   2891  OG  SER A 182      41.928  54.868  74.240  1.00  1.00              
ATOM   2892  HG  SER A 182      41.993  54.108  74.876  1.00  1.00              
ATOM   2893  C   SER A 182      44.979  56.969  74.343  1.00  1.00              
ATOM   2894  O   SER A 182      44.942  57.356  75.511  1.00  1.00              
ATOM   2895  N   TRP A 183      46.127  56.810  73.677  1.00  1.00              
ATOM   2896  H   TRP A 183      46.047  56.552  72.701  1.00  1.00              
ATOM   2897  CA  TRP A 183      47.399  56.516  74.340  1.00  1.00              
ATOM   2898  HA  TRP A 183      48.106  56.204  73.574  1.00  1.00              
ATOM   2899  CB  TRP A 183      47.966  57.793  75.017  1.00  1.00              
ATOM   2900  HB1 TRP A 183      48.972  57.559  75.368  1.00  1.00              
ATOM   2901  HB2 TRP A 183      47.377  58.005  75.909  1.00  1.00              
ATOM   2902  CG  TRP A 183      48.044  59.073  74.220  1.00  1.00              
ATOM   2903  CD1 TRP A 183      49.141  59.512  73.567  1.00  1.00              
ATOM   2904  HD1 TRP A 183      50.085  58.994  73.539  1.00  1.00              
ATOM   2905  NE1 TRP A 183      48.891  60.722  72.958  1.00  1.00              
ATOM   2906  HE1 TRP A 183      49.556  61.178  72.343  1.00  1.00              
ATOM   2907  CE2 TRP A 183      47.658  61.212  73.314  1.00  1.00              
ATOM   2908  CZ2 TRP A 183      47.014  62.434  73.069  1.00  1.00              
ATOM   2909  HZ2 TRP A 183      47.515  63.204  72.505  1.00  1.00              
ATOM   2910  CH2 TRP A 183      45.728  62.648  73.595  1.00  1.00              
ATOM   2911  HH2 TRP A 183      45.217  63.586  73.437  1.00  1.00              
ATOM   2912  CZ3 TRP A 183      45.113  61.638  74.354  1.00  1.00              
ATOM   2913  HZ3 TRP A 183      44.130  61.799  74.776  1.00  1.00              
ATOM   2914  CE3 TRP A 183      45.782  60.425  74.607  1.00  1.00              
ATOM   2915  HE3 TRP A 183      45.312  59.687  75.234  1.00  1.00              
ATOM   2916  CD2 TRP A 183      47.072  60.166  74.094  1.00  1.00              
ATOM   2917  C   TRP A 183      47.266  55.331  75.321  1.00  1.00              
ATOM   2918  O   TRP A 183      47.774  55.368  76.441  1.00  1.00              
ATOM   2919  N   ASP A 184      46.521  54.294  74.912  1.00  1.00              
ATOM   2920  H   ASP A 184      46.204  54.309  73.949  1.00  1.00              
ATOM   2921  CA  ASP A 184      46.032  53.189  75.769  1.00  1.00              
ATOM   2922  HA  ASP A 184      45.837  53.604  76.759  1.00  1.00              
ATOM   2923  CB  ASP A 184      44.689  52.651  75.213  1.00  1.00              
ATOM   2924  HB1 ASP A 184      44.812  51.666  74.764  1.00  1.00              
ATOM   2925  HB2 ASP A 184      44.344  53.309  74.413  1.00  1.00              
ATOM   2926  CG  ASP A 184      43.590  52.574  76.283  1.00  1.00              
ATOM   2927  OD1 ASP A 184      43.906  52.201  77.434  1.00  1.00              
ATOM   2928  OD2 ASP A 184      42.439  52.944  75.941  1.00  1.00              
ATOM   2929  C   ASP A 184      47.121  52.109  75.938  1.00  1.00              
ATOM   2930  O   ASP A 184      47.119  51.044  75.323  1.00  1.00              
ATOM   2931  N   GLY A 185      48.180  52.473  76.661  1.00  1.00              
ATOM   2932  H   GLY A 185      48.159  53.413  77.045  1.00  1.00              
ATOM   2933  CA  GLY A 185      49.430  51.718  76.723  1.00  1.00              
ATOM   2934  HA1 GLY A 185      49.195  50.658  76.828  1.00  1.00              
ATOM   2935  HA2 GLY A 185      49.983  52.033  77.607  1.00  1.00              
ATOM   2936  C   GLY A 185      50.353  51.868  75.524  1.00  1.00              
ATOM   2937  O   GLY A 185      51.450  51.316  75.527  1.00  1.00              
ATOM   2938  N   GLY A 186      49.948  52.673  74.551  1.00  1.00              
ATOM   2939  H   GLY A 186      49.023  53.067  74.649  1.00  1.00              
ATOM   2940  CA  GLY A 186      50.817  53.220  73.523  1.00  1.00              
ATOM   2941  HA1 GLY A 186      50.390  52.963  72.561  1.00  1.00              
ATOM   2942  HA2 GLY A 186      51.825  52.812  73.589  1.00  1.00              
ATOM   2943  C   GLY A 186      50.880  54.737  73.621  1.00  1.00              
ATOM   2944  O   GLY A 186      50.651  55.317  74.682  1.00  1.00              
ATOM   2945  N   ILE A 187      51.192  55.388  72.497  1.00  1.00              
ATOM   2946  H   ILE A 187      51.439  54.850  71.680  1.00  1.00              
ATOM   2947  CA  ILE A 187      51.483  56.826  72.494  1.00  1.00              
ATOM   2948  HA  ILE A 187      51.136  57.230  73.442  1.00  1.00              
ATOM   2949  CB  ILE A 187      53.021  57.097  72.432  1.00  1.00              
ATOM   2950  HB  ILE A 187      53.303  57.242  71.387  1.00  1.00              
ATOM   2951  CG2 ILE A 187      53.336  58.394  73.208  1.00  1.00              
ATOM   2952 1HG2 ILE A 187      54.368  58.698  73.039  1.00  1.00              
ATOM   2953 2HG2 ILE A 187      52.707  59.216  72.876  1.00  1.00              
ATOM   2954 3HG2 ILE A 187      53.187  58.236  74.277  1.00  1.00              
ATOM   2955  CG1 ILE A 187      53.895  55.939  72.989  1.00  1.00              
ATOM   2956 1HG1 ILE A 187      53.733  55.050  72.379  1.00  1.00              
ATOM   2957 2HG1 ILE A 187      53.587  55.715  74.011  1.00  1.00              
ATOM   2958  CD1 ILE A 187      55.408  56.190  72.994  1.00  1.00              
ATOM   2959  HD1 ILE A 187      55.927  55.267  73.252  1.00  1.00              
ATOM   2960  HD2 ILE A 187      55.739  56.515  72.009  1.00  1.00              
ATOM   2961  HD3 ILE A 187      55.669  56.947  73.734  1.00  1.00              
ATOM   2962  C   ILE A 187      50.720  57.606  71.405  1.00  1.00              
ATOM   2963  O   ILE A 187      51.003  58.775  71.155  1.00  1.00              
ATOM   2964  N   SER A 188      49.748  56.982  70.731  1.00  1.00              
ATOM   2965  H   SER A 188      49.436  56.078  71.050  1.00  1.00              
ATOM   2966  CA  SER A 188      49.373  57.410  69.380  1.00  1.00              
ATOM   2967  HA  SER A 188      49.953  58.300  69.130  1.00  1.00              
ATOM   2968  CB  SER A 188      49.817  56.371  68.346  1.00  1.00              
ATOM   2969  HB1 SER A 188      49.074  55.578  68.257  1.00  1.00              
ATOM   2970  HB2 SER A 188      50.766  55.931  68.655  1.00  1.00              
ATOM   2971  OG  SER A 188      50.005  57.005  67.095  1.00  1.00              
ATOM   2972  HG  SER A 188      50.960  57.031  66.931  1.00  1.00              
ATOM   2973  C   SER A 188      47.916  57.818  69.209  1.00  1.00              
ATOM   2974  O   SER A 188      47.061  57.007  68.853  1.00  1.00              
ATOM   2975  N   ARG A 189      47.660  59.114  69.447  1.00  1.00              
ATOM   2976  H   ARG A 189      48.451  59.718  69.631  1.00  1.00              
ATOM   2977  CA  ARG A 189      46.322  59.716  69.531  1.00  1.00              
ATOM   2978  HA  ARG A 189      45.838  59.311  70.424  1.00  1.00              
ATOM   2979  CB  ARG A 189      46.433  61.240  69.666  1.00  1.00              
ATOM   2980  HB1 ARG A 189      46.733  61.629  68.698  1.00  1.00              
ATOM   2981  HB2 ARG A 189      47.199  61.483  70.404  1.00  1.00              
ATOM   2982  CG  ARG A 189      45.123  61.939  70.059  1.00  1.00              
ATOM   2983  HG1 ARG A 189      44.835  61.598  71.054  1.00  1.00              
ATOM   2984  HG2 ARG A 189      44.326  61.678  69.363  1.00  1.00              
ATOM   2985  CD  ARG A 189      45.287  63.469  70.080  1.00  1.00              
ATOM   2986  HD1 ARG A 189      46.195  63.729  70.626  1.00  1.00              
ATOM   2987  HD2 ARG A 189      44.446  63.885  70.637  1.00  1.00              
ATOM   2988  NE  ARG A 189      45.301  64.085  68.731  1.00  1.00              
ATOM   2989  HE  ARG A 189      44.416  64.378  68.359  1.00  1.00              
ATOM   2990  CZ  ARG A 189      46.360  64.409  68.006  1.00  1.00              
ATOM   2991  NH1 ARG A 189      46.244  65.092  66.903  1.00  1.00              
ATOM   2992 1HH1 ARG A 189      45.347  65.325  66.504  1.00  1.00              
ATOM   2993 2HH1 ARG A 189      47.082  65.294  66.383  1.00  1.00              
ATOM   2994  NH2 ARG A 189      47.569  64.054  68.330  1.00  1.00              
ATOM   2995 1HH2 ARG A 189      47.725  63.373  69.056  1.00  1.00              
ATOM   2996 2HH2 ARG A 189      48.323  64.217  67.674  1.00  1.00              
ATOM   2997  C   ARG A 189      45.413  59.377  68.370  1.00  1.00              
ATOM   2998  O   ARG A 189      44.239  59.072  68.538  1.00  1.00              
ATOM   2999  N   THR A 190      45.964  59.520  67.179  1.00  1.00              
ATOM   3000  H   THR A 190      46.945  59.749  67.152  1.00  1.00              
ATOM   3001  CA  THR A 190      45.273  59.237  65.941  1.00  1.00              
ATOM   3002  HA  THR A 190      44.723  58.304  66.063  1.00  1.00              
ATOM   3003  CB  THR A 190      44.296  60.346  65.525  1.00  1.00              
ATOM   3004  HB  THR A 190      44.053  60.181  64.481  1.00  1.00              
ATOM   3005  CG2 THR A 190      42.972  60.335  66.268  1.00  1.00              
ATOM   3006 1HG2 THR A 190      42.256  60.847  65.653  1.00  1.00              
ATOM   3007 2HG2 THR A 190      42.635  59.309  66.424  1.00  1.00              
ATOM   3008 3HG2 THR A 190      43.065  60.847  67.225  1.00  1.00              
ATOM   3009  OG1 THR A 190      44.869  61.625  65.663  1.00  1.00              
ATOM   3010  HG1 THR A 190      45.808  61.516  65.471  1.00  1.00              
ATOM   3011  C   THR A 190      46.248  59.084  64.820  1.00  1.00              
ATOM   3012  O   THR A 190      47.222  59.840  64.728  1.00  1.00              
ATOM   3013  N   VAL A 191      45.881  58.198  63.903  1.00  1.00              
ATOM   3014  H   VAL A 191      45.054  57.638  64.046  1.00  1.00              
ATOM   3015  CA  VAL A 191      46.594  58.012  62.656  1.00  1.00              
ATOM   3016  HA  VAL A 191      47.292  58.831  62.560  1.00  1.00              
ATOM   3017  CB  VAL A 191      47.474  56.757  62.702  1.00  1.00              
ATOM   3018  HB  VAL A 191      48.231  56.852  61.927  1.00  1.00              
ATOM   3019  CG1 VAL A 191      48.223  56.587  64.035  1.00  1.00              
ATOM   3020 1HG1 VAL A 191      49.010  55.844  63.917  1.00  1.00              
ATOM   3021 2HG1 VAL A 191      48.673  57.527  64.350  1.00  1.00              
ATOM   3022 3HG1 VAL A 191      47.551  56.253  64.826  1.00  1.00              
ATOM   3023  CG2 VAL A 191      46.678  55.500  62.418  1.00  1.00              
ATOM   3024 1HG2 VAL A 191      47.033  54.682  63.043  1.00  1.00              
ATOM   3025 2HG2 VAL A 191      45.612  55.640  62.566  1.00  1.00              
ATOM   3026 3HG2 VAL A 191      46.831  55.251  61.385  1.00  1.00              
ATOM   3027  C   VAL A 191      45.612  58.113  61.517  1.00  1.00              
ATOM   3028  O   VAL A 191      44.460  57.690  61.643  1.00  1.00              
ATOM   3029  N   GLN A 192      46.002  58.899  60.524  1.00  1.00              
ATOM   3030  H   GLN A 192      46.948  59.261  60.559  1.00  1.00              
ATOM   3031  CA  GLN A 192      45.065  59.693  59.751  1.00  1.00              
ATOM   3032  HA  GLN A 192      44.089  59.223  59.723  1.00  1.00              
ATOM   3033  CB  GLN A 192      44.926  61.022  60.494  1.00  1.00              
ATOM   3034  HB1 GLN A 192      44.242  61.585  59.900  1.00  1.00              
ATOM   3035  HB2 GLN A 192      45.905  61.498  60.482  1.00  1.00              
ATOM   3036  CG  GLN A 192      44.423  61.084  61.955  1.00  1.00              
ATOM   3037  HG1 GLN A 192      44.547  62.110  62.301  1.00  1.00              
ATOM   3038  HG2 GLN A 192      45.061  60.471  62.581  1.00  1.00              
ATOM   3039  CD  GLN A 192      42.954  60.704  62.184  1.00  1.00              
ATOM   3040  OE1 GLN A 192      42.199  61.382  62.873  1.00  1.00              
ATOM   3041  NE2 GLN A 192      42.495  59.587  61.685  1.00  1.00              
ATOM   3042 1HE2 GLN A 192      43.149  58.861  61.414  1.00  1.00              
ATOM   3043 2HE2 GLN A 192      41.511  59.361  61.689  1.00  1.00              
ATOM   3044  C   GLN A 192      45.553  59.867  58.321  1.00  1.00              
ATOM   3045  O   GLN A 192      46.663  60.333  58.102  1.00  1.00              
ATOM   3046  N   PHE A 193      44.790  59.464  57.312  1.00  1.00              
ATOM   3047  H   PHE A 193      43.835  59.158  57.451  1.00  1.00              
ATOM   3048  CA  PHE A 193      45.533  58.917  56.150  1.00  1.00              
ATOM   3049  HA  PHE A 193      46.587  59.077  56.297  1.00  1.00              
ATOM   3050  CB  PHE A 193      45.363  57.444  56.098  1.00  1.00              
ATOM   3051  HB1 PHE A 193      46.086  57.029  55.396  1.00  1.00              
ATOM   3052  HB2 PHE A 193      44.433  57.367  55.615  1.00  1.00              
ATOM   3053  CG  PHE A 193      45.355  56.641  57.407  1.00  1.00              
ATOM   3054  CD1 PHE A 193      44.444  56.786  58.474  1.00  1.00              
ATOM   3055  HD1 PHE A 193      43.755  57.594  58.538  1.00  1.00              
ATOM   3056  CE1 PHE A 193      44.350  55.832  59.480  1.00  1.00              
ATOM   3057  HE1 PHE A 193      43.601  55.917  60.251  1.00  1.00              
ATOM   3058  CZ  PHE A 193      45.256  54.787  59.509  1.00  1.00              
ATOM   3059  HZ  PHE A 193      45.228  54.141  60.347  1.00  1.00              
ATOM   3060  CE2 PHE A 193      46.225  54.651  58.514  1.00  1.00              
ATOM   3061  HE2 PHE A 193      46.918  53.826  58.532  1.00  1.00              
ATOM   3062  CD2 PHE A 193      46.247  55.589  57.476  1.00  1.00              
ATOM   3063  HD2 PHE A 193      46.954  55.561  56.693  1.00  1.00              
ATOM   3064  C   PHE A 193      45.119  59.698  54.910  1.00  1.00              
ATOM   3065  O   PHE A 193      43.994  59.610  54.417  1.00  1.00              
ATOM   3066  N   LEU A 194      45.996  60.627  54.558  1.00  1.00              
ATOM   3067  H   LEU A 194      46.928  60.564  54.939  1.00  1.00              
ATOM   3068  CA  LEU A 194      45.669  61.769  53.727  1.00  1.00              
ATOM   3069  HA  LEU A 194      44.644  62.086  53.923  1.00  1.00              
ATOM   3070  CB  LEU A 194      46.610  62.936  54.100  1.00  1.00              
ATOM   3071  HB1 LEU A 194      47.606  62.551  54.260  1.00  1.00              
ATOM   3072  HB2 LEU A 194      46.278  63.334  55.054  1.00  1.00              
ATOM   3073  CG  LEU A 194      46.730  64.103  53.096  1.00  1.00              
ATOM   3074  HG  LEU A 194      47.238  63.799  52.185  1.00  1.00              
ATOM   3075  CD1 LEU A 194      45.345  64.621  52.725  1.00  1.00              
ATOM   3076 1HD1 LEU A 194      44.882  63.954  52.005  1.00  1.00              
ATOM   3077 2HD1 LEU A 194      44.712  64.633  53.605  1.00  1.00              
ATOM   3078 3HD1 LEU A 194      45.413  65.608  52.269  1.00  1.00              
ATOM   3079  CD2 LEU A 194      47.599  65.197  53.717  1.00  1.00              
ATOM   3080 1HD2 LEU A 194      47.598  66.080  53.079  1.00  1.00              
ATOM   3081 2HD2 LEU A 194      47.253  65.449  54.717  1.00  1.00              
ATOM   3082 3HD2 LEU A 194      48.624  64.829  53.787  1.00  1.00              
ATOM   3083  C   LEU A 194      45.776  61.395  52.244  1.00  1.00              
ATOM   3084  O   LEU A 194      46.803  61.518  51.593  1.00  1.00              
ATOM   3085  N   VAL A 195      44.650  60.975  51.710  1.00  1.00              
ATOM   3086  H   VAL A 195      43.882  60.795  52.341  1.00  1.00              
ATOM   3087  CA  VAL A 195      44.410  60.862  50.282  1.00  1.00              
ATOM   3088  HA  VAL A 195      44.850  59.929  49.961  1.00  1.00              
ATOM   3089  CB  VAL A 195      42.877  60.807  50.096  1.00  1.00              
ATOM   3090  HB  VAL A 195      42.547  59.840  50.461  1.00  1.00              
ATOM   3091  CG1 VAL A 195      42.109  61.876  50.905  1.00  1.00              
ATOM   3092 1HG1 VAL A 195      42.192  61.693  51.976  1.00  1.00              
ATOM   3093 2HG1 VAL A 195      42.493  62.871  50.682  1.00  1.00              
ATOM   3094 3HG1 VAL A 195      41.051  61.862  50.650  1.00  1.00              
ATOM   3095  CG2 VAL A 195      42.422  60.912  48.642  1.00  1.00              
ATOM   3096 1HG2 VAL A 195      41.345  60.923  48.622  1.00  1.00              
ATOM   3097 2HG2 VAL A 195      42.729  61.855  48.191  1.00  1.00              
ATOM   3098 3HG2 VAL A 195      42.781  60.068  48.060  1.00  1.00              
ATOM   3099  C   VAL A 195      44.967  61.980  49.386  1.00  1.00              
ATOM   3100  O   VAL A 195      44.816  63.167  49.682  1.00  1.00              
ATOM   3101  N   PRO A 196      45.485  61.630  48.198  1.00  1.00              
ATOM   3102  CD  PRO A 196      45.733  60.280  47.695  1.00  1.00              
ATOM   3103  HD1 PRO A 196      44.820  59.694  47.626  1.00  1.00              
ATOM   3104  HD2 PRO A 196      46.433  59.777  48.355  1.00  1.00              
ATOM   3105  CG  PRO A 196      46.340  60.442  46.304  1.00  1.00              
ATOM   3106  HG1 PRO A 196      45.547  60.413  45.558  1.00  1.00              
ATOM   3107  HG2 PRO A 196      47.072  59.670  46.082  1.00  1.00              
ATOM   3108  CB  PRO A 196      46.956  61.842  46.377  1.00  1.00              
ATOM   3109  HB1 PRO A 196      47.085  62.284  45.396  1.00  1.00              
ATOM   3110  HB2 PRO A 196      47.927  61.801  46.863  1.00  1.00              
ATOM   3111  CA  PRO A 196      45.954  62.617  47.249  1.00  1.00              
ATOM   3112  HA  PRO A 196      46.485  63.422  47.760  1.00  1.00              
ATOM   3113  C   PRO A 196      44.829  63.225  46.397  1.00  1.00              
ATOM   3114  O   PRO A 196      44.520  62.731  45.304  1.00  1.00              
ATOM   3115  N   GLN A 197      44.262  64.341  46.864  1.00  1.00              
ATOM   3116  H   GLN A 197      44.536  64.621  47.797  1.00  1.00              
ATOM   3117  CA  GLN A 197      43.382  65.264  46.113  1.00  1.00              
ATOM   3118  HA  GLN A 197      42.553  64.682  45.712  1.00  1.00              
ATOM   3119  CB  GLN A 197      42.827  66.345  47.068  1.00  1.00              
ATOM   3120  HB1 GLN A 197      42.121  66.965  46.514  1.00  1.00              
ATOM   3121  HB2 GLN A 197      43.653  66.988  47.379  1.00  1.00              
ATOM   3122  CG  GLN A 197      42.131  65.839  48.337  1.00  1.00              
ATOM   3123  HG1 GLN A 197      41.731  66.701  48.871  1.00  1.00              
ATOM   3124  HG2 GLN A 197      42.865  65.360  48.985  1.00  1.00              
ATOM   3125  CD  GLN A 197      40.985  64.862  48.102  1.00  1.00              
ATOM   3126  OE1 GLN A 197      40.725  64.008  48.926  1.00  1.00              
ATOM   3127  NE2 GLN A 197      40.226  64.947  47.026  1.00  1.00              
ATOM   3128 1HE2 GLN A 197      40.395  65.631  46.311  1.00  1.00              
ATOM   3129 2HE2 GLN A 197      39.481  64.268  46.975  1.00  1.00              
ATOM   3130  C   GLN A 197      44.074  65.942  44.903  1.00  1.00              
ATOM   3131  O   GLN A 197      44.082  67.164  44.755  1.00  1.00              
ATOM   3132  N   SER A 198      44.761  65.135  44.106  1.00  1.00              
ATOM   3133  H   SER A 198      44.629  64.147  44.264  1.00  1.00              
ATOM   3134  CA  SER A 198      45.853  65.522  43.216  1.00  1.00              
ATOM   3135  HA  SER A 198      45.525  66.309  42.536  1.00  1.00              
ATOM   3136  CB  SER A 198      47.050  66.024  44.063  1.00  1.00              
ATOM   3137  HB1 SER A 198      46.774  66.952  44.565  1.00  1.00              
ATOM   3138  HB2 SER A 198      47.890  66.234  43.399  1.00  1.00              
ATOM   3139  OG  SER A 198      47.459  65.069  45.043  1.00  1.00              
ATOM   3140  HG  SER A 198      48.443  65.134  45.147  1.00  1.00              
ATOM   3141  C   SER A 198      46.379  64.348  42.403  1.00  1.00              
ATOM   3142  O   SER A 198      46.655  64.495  41.216  1.00  1.00              
ATOM   3143  N   ILE A 199      46.516  63.185  43.055  1.00  1.00              
ATOM   3144  H   ILE A 199      46.314  63.202  44.045  1.00  1.00              
ATOM   3145  CA  ILE A 199      47.037  61.946  42.469  1.00  1.00              
ATOM   3146  HA  ILE A 199      46.966  62.109  41.396  1.00  1.00              
ATOM   3147  CB  ILE A 199      48.541  61.658  42.714  1.00  1.00              
ATOM   3148  HB  ILE A 199      48.664  61.239  43.715  1.00  1.00              
ATOM   3149  CG2 ILE A 199      49.024  60.616  41.672  1.00  1.00              
ATOM   3150 1HG2 ILE A 199      50.071  60.727  41.411  1.00  1.00              
ATOM   3151 2HG2 ILE A 199      48.881  59.608  42.057  1.00  1.00              
ATOM   3152 3HG2 ILE A 199      48.478  60.723  40.735  1.00  1.00              
ATOM   3153  CG1 ILE A 199      49.455  62.930  42.658  1.00  1.00              
ATOM   3154 1HG1 ILE A 199      50.388  62.684  43.162  1.00  1.00              
ATOM   3155 2HG1 ILE A 199      48.982  63.701  43.262  1.00  1.00              
ATOM   3156  CD1 ILE A 199      49.773  63.479  41.271  1.00  1.00              
ATOM   3157  HD1 ILE A 199      48.892  63.516  40.634  1.00  1.00              
ATOM   3158  HD2 ILE A 199      50.172  64.487  41.365  1.00  1.00              
ATOM   3159  HD3 ILE A 199      50.525  62.871  40.771  1.00  1.00              
ATOM   3160  C   ILE A 199      46.075  60.763  42.669  1.00  1.00              
ATOM   3161  O   ILE A 199      46.463  59.598  42.615  1.00  1.00              
ATOM   3162  N   SER A 200      44.794  61.075  42.805  1.00  1.00              
ATOM   3163  H   SER A 200      44.585  61.986  43.185  1.00  1.00              
ATOM   3164  CA  SER A 200      43.701  60.531  41.978  1.00  1.00              
ATOM   3165  HA  SER A 200      43.659  61.136  41.073  1.00  1.00              
ATOM   3166  CB  SER A 200      43.954  59.089  41.526  1.00  1.00              
ATOM   3167  HB1 SER A 200      44.104  58.468  42.403  1.00  1.00              
ATOM   3168  HB2 SER A 200      44.839  59.047  40.891  1.00  1.00              
ATOM   3169  OG  SER A 200      42.865  58.599  40.789  1.00  1.00              
ATOM   3170  HG  SER A 200      42.862  59.032  39.927  1.00  1.00              
ATOM   3171  C   SER A 200      42.361  60.660  42.668  1.00  1.00              
ATOM   3172  O   SER A 200      42.158  60.153  43.766  1.00  1.00              
ATOM   3173  N   GLU A 201      41.425  61.252  41.944  1.00  1.00              
ATOM   3174  H   GLU A 201      41.702  61.691  41.063  1.00  1.00              
ATOM   3175  CA  GLU A 201      39.996  61.222  42.226  1.00  1.00              
ATOM   3176  HA  GLU A 201      39.797  61.792  43.131  1.00  1.00              
ATOM   3177  CB  GLU A 201      39.210  61.859  41.060  1.00  1.00              
ATOM   3178  HB1 GLU A 201      38.148  61.779  41.297  1.00  1.00              
ATOM   3179  HB2 GLU A 201      39.384  61.276  40.154  1.00  1.00              
ATOM   3180  CG  GLU A 201      39.516  63.340  40.777  1.00  1.00              
ATOM   3181  HG1 GLU A 201      39.302  63.908  41.686  1.00  1.00              
ATOM   3182  HG2 GLU A 201      38.827  63.688  40.005  1.00  1.00              
ATOM   3183  CD  GLU A 201      40.957  63.607  40.318  1.00  1.00              
ATOM   3184  OE1 GLU A 201      41.515  64.630  40.762  1.00  1.00              
ATOM   3185  OE2 GLU A 201      41.538  62.741  39.615  1.00  1.00              
ATOM   3186  C   GLU A 201      39.498  59.779  42.430  1.00  1.00              
ATOM   3187  O   GLU A 201      38.660  59.524  43.293  1.00  1.00              
ATOM   3188  N   GLU A 202      40.067  58.819  41.690  1.00  1.00              
ATOM   3189  H   GLU A 202      40.778  59.081  41.023  1.00  1.00              
ATOM   3190  CA  GLU A 202      39.774  57.395  41.854  1.00  1.00              
ATOM   3191  HA  GLU A 202      38.691  57.286  41.939  1.00  1.00              
ATOM   3192  CB  GLU A 202      40.219  56.556  40.640  1.00  1.00              
ATOM   3193  HB1 GLU A 202      40.221  55.501  40.920  1.00  1.00              
ATOM   3194  HB2 GLU A 202      41.237  56.810  40.365  1.00  1.00              
ATOM   3195  CG  GLU A 202      39.311  56.730  39.415  1.00  1.00              
ATOM   3196  HG1 GLU A 202      39.870  56.419  38.529  1.00  1.00              
ATOM   3197  HG2 GLU A 202      39.050  57.782  39.285  1.00  1.00              
ATOM   3198  CD  GLU A 202      38.047  55.870  39.545  1.00  1.00              
ATOM   3199  OE1 GLU A 202      38.023  54.773  38.945  1.00  1.00              
ATOM   3200  OE2 GLU A 202      37.136  56.262  40.312  1.00  1.00              
ATOM   3201  C   GLU A 202      40.343  56.813  43.150  1.00  1.00              
ATOM   3202  O   GLU A 202      39.613  56.195  43.922  1.00  1.00              
ATOM   3203  N   MET A 203      41.614  57.072  43.478  1.00  1.00              
ATOM   3204  H   MET A 203      42.155  57.676  42.871  1.00  1.00              
ATOM   3205  CA  MET A 203      42.177  56.638  44.769  1.00  1.00              
ATOM   3206  HA  MET A 203      42.019  55.565  44.867  1.00  1.00              
ATOM   3207  CB  MET A 203      43.687  56.921  44.828  1.00  1.00              
ATOM   3208  HB1 MET A 203      44.054  56.650  45.818  1.00  1.00              
ATOM   3209  HB2 MET A 203      43.854  57.991  44.693  1.00  1.00              
ATOM   3210  CG  MET A 203      44.513  56.149  43.793  1.00  1.00              
ATOM   3211  HG1 MET A 203      44.133  56.368  42.795  1.00  1.00              
ATOM   3212  HG2 MET A 203      44.411  55.078  43.970  1.00  1.00              
ATOM   3213  SD  MET A 203      46.271  56.594  43.859  1.00  1.00              
ATOM   3214  CE  MET A 203      46.809  56.121  42.195  1.00  1.00              
ATOM   3215  HE1 MET A 203      46.190  56.624  41.451  1.00  1.00              
ATOM   3216  HE2 MET A 203      47.848  56.417  42.054  1.00  1.00              
ATOM   3217  HE3 MET A 203      46.725  55.043  42.074  1.00  1.00              
ATOM   3218  C   MET A 203      41.493  57.316  45.965  1.00  1.00              
ATOM   3219  O   MET A 203      41.591  56.799  47.072  1.00  1.00              
ATOM   3220  N   PHE A 204      40.807  58.439  45.751  1.00  1.00              
ATOM   3221  H   PHE A 204      40.895  58.834  44.819  1.00  1.00              
ATOM   3222  CA  PHE A 204      40.056  59.242  46.717  1.00  1.00              
ATOM   3223  HA  PHE A 204      40.565  59.228  47.674  1.00  1.00              
ATOM   3224  CB  PHE A 204      40.016  60.690  46.164  1.00  1.00              
ATOM   3225  HB1 PHE A 204      40.018  60.636  45.082  1.00  1.00              
ATOM   3226  HB2 PHE A 204      40.943  61.202  46.415  1.00  1.00              
ATOM   3227  CG  PHE A 204      38.841  61.585  46.542  1.00  1.00              
ATOM   3228  CD1 PHE A 204      38.671  62.052  47.859  1.00  1.00              
ATOM   3229  HD1 PHE A 204      39.349  61.750  48.640  1.00  1.00              
ATOM   3230  CE1 PHE A 204      37.635  62.951  48.167  1.00  1.00              
ATOM   3231  HE1 PHE A 204      37.533  63.320  49.178  1.00  1.00              
ATOM   3232  CZ  PHE A 204      36.749  63.381  47.164  1.00  1.00              
ATOM   3233  HZ  PHE A 204      35.957  64.077  47.400  1.00  1.00              
ATOM   3234  CE2 PHE A 204      36.896  62.899  45.853  1.00  1.00              
ATOM   3235  HE2 PHE A 204      36.215  63.222  45.078  1.00  1.00              
ATOM   3236  CD2 PHE A 204      37.934  62.003  45.546  1.00  1.00              
ATOM   3237  HD2 PHE A 204      38.030  61.643  44.533  1.00  1.00              
ATOM   3238  C   PHE A 204      38.616  58.752  46.945  1.00  1.00              
ATOM   3239  O   PHE A 204      38.117  58.722  48.073  1.00  1.00              
ATOM   3240  N   TYR A 205      37.921  58.298  45.913  1.00  1.00              
ATOM   3241  H   TYR A 205      38.273  58.420  44.965  1.00  1.00              
ATOM   3242  CA  TYR A 205      36.655  57.605  46.137  1.00  1.00              
ATOM   3243  HA  TYR A 205      36.061  58.156  46.866  1.00  1.00              
ATOM   3244  CB  TYR A 205      35.874  57.598  44.813  1.00  1.00              
ATOM   3245  HB1 TYR A 205      36.483  57.119  44.044  1.00  1.00              
ATOM   3246  HB2 TYR A 205      35.709  58.630  44.498  1.00  1.00              
ATOM   3247  CG  TYR A 205      34.524  56.906  44.891  1.00  1.00              
ATOM   3248  CD1 TYR A 205      33.542  57.373  45.789  1.00  1.00              
ATOM   3249  HD1 TYR A 205      33.741  58.235  46.409  1.00  1.00              
ATOM   3250  CE1 TYR A 205      32.303  56.710  45.888  1.00  1.00              
ATOM   3251  HE1 TYR A 205      31.547  57.052  46.579  1.00  1.00              
ATOM   3252  CZ  TYR A 205      32.043  55.583  45.083  1.00  1.00              
ATOM   3253  OH  TYR A 205      30.859  54.931  45.201  1.00  1.00              
ATOM   3254  HH  TYR A 205      30.810  54.173  44.617  1.00  1.00              
ATOM   3255  CE2 TYR A 205      33.021  55.119  44.178  1.00  1.00              
ATOM   3256  HE2 TYR A 205      32.831  54.254  43.562  1.00  1.00              
ATOM   3257  CD2 TYR A 205      34.258  55.785  44.082  1.00  1.00              
ATOM   3258  HD2 TYR A 205      35.002  55.432  43.377  1.00  1.00              
ATOM   3259  C   TYR A 205      36.840  56.198  46.666  1.00  1.00              
ATOM   3260  O   TYR A 205      36.019  55.690  47.429  1.00  1.00              
ATOM   3261  N   GLN A 206      37.965  55.590  46.320  1.00  1.00              
ATOM   3262  H   GLN A 206      38.547  56.022  45.607  1.00  1.00              
ATOM   3263  CA  GLN A 206      38.202  54.198  46.620  1.00  1.00              
ATOM   3264  HA  GLN A 206      37.225  53.746  46.792  1.00  1.00              
ATOM   3265  CB  GLN A 206      38.624  53.501  45.315  1.00  1.00              
ATOM   3266  HB1 GLN A 206      38.561  52.438  45.480  1.00  1.00              
ATOM   3267  HB2 GLN A 206      39.630  53.804  45.027  1.00  1.00              
ATOM   3268  CG  GLN A 206      37.612  53.785  44.162  1.00  1.00              
ATOM   3269  HG1 GLN A 206      37.472  54.853  44.019  1.00  1.00              
ATOM   3270  HG2 GLN A 206      36.642  53.367  44.431  1.00  1.00              
ATOM   3271  CD  GLN A 206      37.993  53.226  42.792  1.00  1.00              
ATOM   3272  OE1 GLN A 206      38.713  52.261  42.663  1.00  1.00              
ATOM   3273  NE2 GLN A 206      37.538  53.813  41.708  1.00  1.00              
ATOM   3274 1HE2 GLN A 206      37.075  54.714  41.692  1.00  1.00              
ATOM   3275 2HE2 GLN A 206      37.855  53.493  40.801  1.00  1.00              
ATOM   3276  C   GLN A 206      38.849  54.081  48.009  1.00  1.00              
ATOM   3277  O   GLN A 206      38.388  53.286  48.829  1.00  1.00              
ATOM   3278  N   LEU A 207      39.633  55.089  48.425  1.00  1.00              
ATOM   3279  H   LEU A 207      40.038  55.678  47.705  1.00  1.00              
ATOM   3280  CA  LEU A 207      39.680  55.629  49.800  1.00  1.00              
ATOM   3281  HA  LEU A 207      40.204  55.019  50.433  1.00  1.00              
ATOM   3282  CB  LEU A 207      40.300  57.063  49.817  1.00  1.00              
ATOM   3283  HB1 LEU A 207      39.917  57.562  48.950  1.00  1.00              
ATOM   3284  HB2 LEU A 207      41.357  56.982  49.585  1.00  1.00              
ATOM   3285  CG  LEU A 207      40.193  58.074  51.012  1.00  1.00              
ATOM   3286  HG  LEU A 207      41.214  58.312  51.268  1.00  1.00              
ATOM   3287  CD1 LEU A 207      39.521  59.401  50.662  1.00  1.00              
ATOM   3288 1HD1 LEU A 207      39.672  60.117  51.469  1.00  1.00              
ATOM   3289 2HD1 LEU A 207      39.949  59.800  49.755  1.00  1.00              
ATOM   3290 3HD1 LEU A 207      38.452  59.264  50.519  1.00  1.00              
ATOM   3291  CD2 LEU A 207      39.510  57.708  52.325  1.00  1.00              
ATOM   3292 1HD2 LEU A 207      39.818  58.399  53.109  1.00  1.00              
ATOM   3293 2HD2 LEU A 207      38.426  57.742  52.239  1.00  1.00              
ATOM   3294 3HD2 LEU A 207      39.812  56.721  52.608  1.00  1.00              
ATOM   3295  C   LEU A 207      38.344  55.693  50.458  1.00  1.00              
ATOM   3296  O   LEU A 207      38.173  55.082  51.492  1.00  1.00              
ATOM   3297  N   SER A 208      37.406  56.433  49.915  1.00  1.00              
ATOM   3298  H   SER A 208      37.584  56.989  49.090  1.00  1.00              
ATOM   3299  CA  SER A 208      36.169  56.561  50.648  1.00  1.00              
ATOM   3300  HA  SER A 208      36.377  56.915  51.657  1.00  1.00              
ATOM   3301  CB  SER A 208      35.270  57.611  49.969  1.00  1.00              
ATOM   3302  HB1 SER A 208      34.377  57.748  50.580  1.00  1.00              
ATOM   3303  HB2 SER A 208      34.953  57.255  48.990  1.00  1.00              
ATOM   3304  OG  SER A 208      35.911  58.867  49.826  1.00  1.00              
ATOM   3305  HG  SER A 208      36.629  58.816  49.171  1.00  1.00              
ATOM   3306  C   SER A 208      35.360  55.258  50.777  1.00  1.00              
ATOM   3307  O   SER A 208      34.456  55.202  51.605  1.00  1.00              
ATOM   3308  N   ASN A 209      35.688  54.211  50.011  1.00  1.00              
ATOM   3309  H   ASN A 209      36.370  54.364  49.284  1.00  1.00              
ATOM   3310  CA  ASN A 209      35.120  52.874  50.163  1.00  1.00              
ATOM   3311  HA  ASN A 209      34.109  52.966  50.569  1.00  1.00              
ATOM   3312  CB  ASN A 209      34.997  52.207  48.778  1.00  1.00              
ATOM   3313  HB1 ASN A 209      34.881  51.131  48.914  1.00  1.00              
ATOM   3314  HB2 ASN A 209      35.894  52.379  48.187  1.00  1.00              
ATOM   3315  CG  ASN A 209      33.778  52.680  48.002  1.00  1.00              
ATOM   3316  OD1 ASN A 209      32.762  52.014  47.948  1.00  1.00              
ATOM   3317  ND2 ASN A 209      33.829  53.822  47.360  1.00  1.00              
ATOM   3318 1HD2 ASN A 209      34.638  54.429  47.411  1.00  1.00              
ATOM   3319 2HD2 ASN A 209      33.005  54.097  46.858  1.00  1.00              
ATOM   3320  C   ASN A 209      35.887  52.000  51.179  1.00  1.00              
ATOM   3321  O   ASN A 209      35.426  51.785  52.305  1.00  1.00              
ATOM   3322  N   MET A 210      37.095  51.531  50.846  1.00  1.00              
ATOM   3323  H   MET A 210      37.487  51.785  49.948  1.00  1.00              
ATOM   3324  CA  MET A 210      37.831  50.668  51.777  1.00  1.00              
ATOM   3325  HA  MET A 210      37.102  50.249  52.468  1.00  1.00              
ATOM   3326  CB  MET A 210      38.436  49.439  51.101  1.00  1.00              
ATOM   3327  HB1 MET A 210      39.309  49.713  50.514  1.00  1.00              
ATOM   3328  HB2 MET A 210      37.672  49.028  50.451  1.00  1.00              
ATOM   3329  CG  MET A 210      38.819  48.339  52.098  1.00  1.00              
ATOM   3330  HG1 MET A 210      39.575  48.716  52.782  1.00  1.00              
ATOM   3331  HG2 MET A 210      39.255  47.516  51.537  1.00  1.00              
ATOM   3332  SD  MET A 210      37.425  47.684  53.059  1.00  1.00              
ATOM   3333  CE  MET A 210      38.232  46.319  53.921  1.00  1.00              
ATOM   3334  HE1 MET A 210      38.641  45.615  53.196  1.00  1.00              
ATOM   3335  HE2 MET A 210      39.037  46.701  54.547  1.00  1.00              
ATOM   3336  HE3 MET A 210      37.504  45.803  54.545  1.00  1.00              
ATOM   3337  C   MET A 210      38.801  51.419  52.684  1.00  1.00              
ATOM   3338  O   MET A 210      38.976  51.063  53.846  1.00  1.00              
ATOM   3339  N   LEU A 211      39.351  52.533  52.220  1.00  1.00              
ATOM   3340  H   LEU A 211      39.013  52.885  51.332  1.00  1.00              
ATOM   3341  CA  LEU A 211      40.072  53.491  53.047  1.00  1.00              
ATOM   3342  HA  LEU A 211      40.502  52.968  53.858  1.00  1.00              
ATOM   3343  CB  LEU A 211      41.324  54.107  52.305  1.00  1.00              
ATOM   3344  HB1 LEU A 211      42.169  54.057  52.968  1.00  1.00              
ATOM   3345  HB2 LEU A 211      41.134  55.163  52.212  1.00  1.00              
ATOM   3346  CG  LEU A 211      41.852  53.615  50.916  1.00  1.00              
ATOM   3347  HG  LEU A 211      41.013  53.263  50.330  1.00  1.00              
ATOM   3348  CD1 LEU A 211      42.621  54.644  50.076  1.00  1.00              
ATOM   3349 1HD1 LEU A 211      43.671  54.408  49.922  1.00  1.00              
ATOM   3350 2HD1 LEU A 211      42.178  54.762  49.090  1.00  1.00              
ATOM   3351 3HD1 LEU A 211      42.581  55.593  50.589  1.00  1.00              
ATOM   3352  CD2 LEU A 211      42.804  52.482  50.898  1.00  1.00              
ATOM   3353 1HD2 LEU A 211      43.113  52.235  49.888  1.00  1.00              
ATOM   3354 2HD2 LEU A 211      43.703  52.747  51.449  1.00  1.00              
ATOM   3355 3HD2 LEU A 211      42.208  51.699  51.328  1.00  1.00              
ATOM   3356  C   LEU A 211      39.215  54.384  54.029  1.00  1.00              
ATOM   3357  O   LEU A 211      39.702  55.374  54.534  1.00  1.00              
ATOM   3358  N   PRO A 212      38.085  53.922  54.582  1.00  1.00              
ATOM   3359  CD  PRO A 212      36.842  53.694  53.888  1.00  1.00              
ATOM   3360  HD1 PRO A 212      36.427  52.744  54.226  1.00  1.00              
ATOM   3361  HD2 PRO A 212      36.951  53.692  52.814  1.00  1.00              
ATOM   3362  CG  PRO A 212      35.926  54.824  54.333  1.00  1.00              
ATOM   3363  HG1 PRO A 212      34.875  54.544  54.250  1.00  1.00              
ATOM   3364  HG2 PRO A 212      36.133  55.720  53.746  1.00  1.00              
ATOM   3365  CB  PRO A 212      36.341  55.058  55.785  1.00  1.00              
ATOM   3366  HB1 PRO A 212      35.576  54.676  56.462  1.00  1.00              
ATOM   3367  HB2 PRO A 212      36.492  56.124  55.961  1.00  1.00              
ATOM   3368  CA  PRO A 212      37.667  54.297  55.939  1.00  1.00              
ATOM   3369  HA  PRO A 212      38.397  54.955  56.411  1.00  1.00              
ATOM   3370  C   PRO A 212      37.535  53.060  56.835  1.00  1.00              
ATOM   3371  O   PRO A 212      37.026  53.145  57.951  1.00  1.00              
ATOM   3372  N   GLN A 213      38.080  51.924  56.403  1.00  1.00              
ATOM   3373  H   GLN A 213      38.238  51.792  55.407  1.00  1.00              
ATOM   3374  CA  GLN A 213      38.866  51.091  57.350  1.00  1.00              
ATOM   3375  HA  GLN A 213      38.653  51.436  58.354  1.00  1.00              
ATOM   3376  CB  GLN A 213      38.253  49.661  57.293  1.00  1.00              
ATOM   3377  HB1 GLN A 213      38.269  49.327  56.259  1.00  1.00              
ATOM   3378  HB2 GLN A 213      37.192  49.759  57.530  1.00  1.00              
ATOM   3379  CG  GLN A 213      38.818  48.516  58.169  1.00  1.00              
ATOM   3380  HG1 GLN A 213      39.853  48.695  58.443  1.00  1.00              
ATOM   3381  HG2 GLN A 213      38.814  47.613  57.558  1.00  1.00              
ATOM   3382  CD  GLN A 213      38.016  48.212  59.441  1.00  1.00              
ATOM   3383  OE1 GLN A 213      38.174  48.837  60.482  1.00  1.00              
ATOM   3384  NE2 GLN A 213      37.128  47.241  59.433  1.00  1.00              
ATOM   3385 1HE2 GLN A 213      36.929  46.747  58.582  1.00  1.00              
ATOM   3386 2HE2 GLN A 213      36.613  47.063  60.279  1.00  1.00              
ATOM   3387  C   GLN A 213      40.343  51.215  57.227  1.00  1.00              
ATOM   3388  O   GLN A 213      41.065  50.778  58.111  1.00  1.00              
ATOM   3389  N   ILE A 214      40.747  51.842  56.152  1.00  1.00              
ATOM   3390  H   ILE A 214      40.079  52.023  55.422  1.00  1.00              
ATOM   3391  CA  ILE A 214      42.119  51.882  55.789  1.00  1.00              
ATOM   3392  HA  ILE A 214      42.603  51.253  56.430  1.00  1.00              
ATOM   3393  CB  ILE A 214      42.192  51.124  54.429  1.00  1.00              
ATOM   3394  HB  ILE A 214      41.394  51.385  53.782  1.00  1.00              
ATOM   3395  CG2 ILE A 214      43.406  51.434  53.650  1.00  1.00              
ATOM   3396 1HG2 ILE A 214      43.355  50.937  52.717  1.00  1.00              
ATOM   3397 2HG2 ILE A 214      43.543  52.499  53.522  1.00  1.00              
ATOM   3398 3HG2 ILE A 214      44.227  50.952  54.114  1.00  1.00              
ATOM   3399  CG1 ILE A 214      42.027  49.594  54.436  1.00  1.00              
ATOM   3400 1HG1 ILE A 214      42.971  49.129  54.664  1.00  1.00              
ATOM   3401 2HG1 ILE A 214      41.776  49.335  53.412  1.00  1.00              
ATOM   3402  CD1 ILE A 214      40.975  48.903  55.301  1.00  1.00              
ATOM   3403  HD1 ILE A 214      40.945  47.838  55.094  1.00  1.00              
ATOM   3404  HD2 ILE A 214      41.225  49.013  56.348  1.00  1.00              
ATOM   3405  HD3 ILE A 214      40.001  49.303  55.075  1.00  1.00              
ATOM   3406  C   ILE A 214      42.591  53.287  56.146  1.00  1.00              
ATOM   3407  O   ILE A 214      43.185  53.469  57.217  1.00  1.00              
ATOM   3408  N   PHE A 215      42.246  54.321  55.415  1.00  1.00              
ATOM   3409  H   PHE A 215      41.599  54.184  54.662  1.00  1.00              
ATOM   3410  CA  PHE A 215      42.700  55.688  55.636  1.00  1.00              
ATOM   3411  HA  PHE A 215      43.746  55.553  55.869  1.00  1.00              
ATOM   3412  CB  PHE A 215      42.541  56.542  54.350  1.00  1.00              
ATOM   3413  HB1 PHE A 215      42.458  57.598  54.580  1.00  1.00              
ATOM   3414  HB2 PHE A 215      41.609  56.352  53.869  1.00  1.00              
ATOM   3415  CG  PHE A 215      43.580  56.472  53.279  1.00  1.00              
ATOM   3416  CD1 PHE A 215      44.459  55.388  53.145  1.00  1.00              
ATOM   3417  HD1 PHE A 215      44.511  54.615  53.891  1.00  1.00              
ATOM   3418  CE1 PHE A 215      45.222  55.282  51.979  1.00  1.00              
ATOM   3419  HE1 PHE A 215      45.844  54.425  51.818  1.00  1.00              
ATOM   3420  CZ  PHE A 215      45.099  56.253  50.978  1.00  1.00              
ATOM   3421  HZ  PHE A 215      45.540  56.114  50.022  1.00  1.00              
ATOM   3422  CE2 PHE A 215      44.299  57.376  51.155  1.00  1.00              
ATOM   3423  HE2 PHE A 215      44.195  58.088  50.361  1.00  1.00              
ATOM   3424  CD2 PHE A 215      43.555  57.497  52.324  1.00  1.00              
ATOM   3425  HD2 PHE A 215      42.919  58.356  52.470  1.00  1.00              
ATOM   3426  C   PHE A 215      42.100  56.450  56.780  1.00  1.00              
ATOM   3427  O   PHE A 215      42.349  57.643  56.827  1.00  1.00              
ATOM   3428  N   ARG A 216      41.383  55.790  57.688  1.00  1.00              
ATOM   3429  H   ARG A 216      41.510  54.788  57.619  1.00  1.00              
ATOM   3430  CA  ARG A 216      40.484  56.287  58.742  1.00  1.00              
ATOM   3431  HA  ARG A 216      39.525  56.348  58.243  1.00  1.00              
ATOM   3432  CB  ARG A 216      40.361  55.199  59.829  1.00  1.00              
ATOM   3433  HB1 ARG A 216      41.267  55.224  60.435  1.00  1.00              
ATOM   3434  HB2 ARG A 216      40.331  54.235  59.329  1.00  1.00              
ATOM   3435  CG  ARG A 216      39.124  55.319  60.749  1.00  1.00              
ATOM   3436  HG1 ARG A 216      39.028  56.321  61.156  1.00  1.00              
ATOM   3437  HG2 ARG A 216      39.252  54.648  61.598  1.00  1.00              
ATOM   3438  CD  ARG A 216      37.827  54.953  60.029  1.00  1.00              
ATOM   3439  HD1 ARG A 216      37.707  53.873  60.099  1.00  1.00              
ATOM   3440  HD2 ARG A 216      37.902  55.239  58.981  1.00  1.00              
ATOM   3441  NE  ARG A 216      36.643  55.620  60.592  1.00  1.00              
ATOM   3442  HE  ARG A 216      36.798  56.486  61.083  1.00  1.00              
ATOM   3443  CZ  ARG A 216      35.381  55.320  60.340  1.00  1.00              
ATOM   3444  NH1 ARG A 216      34.444  56.100  60.791  1.00  1.00              
ATOM   3445 1HH1 ARG A 216      34.710  57.012  61.139  1.00  1.00              
ATOM   3446 2HH1 ARG A 216      33.483  55.893  60.598  1.00  1.00              
ATOM   3447  NH2 ARG A 216      35.036  54.285  59.627  1.00  1.00              
ATOM   3448 1HH2 ARG A 216      35.773  53.781  59.138  1.00  1.00              
ATOM   3449 2HH2 ARG A 216      34.078  54.099  59.401  1.00  1.00              
ATOM   3450  C   ARG A 216      40.704  57.701  59.347  1.00  1.00              
ATOM   3451  O   ARG A 216      40.620  57.931  60.554  1.00  1.00              
ATOM   3452  N   VAL A 217      40.796  58.704  58.486  1.00  1.00              
ATOM   3453  H   VAL A 217      41.062  58.421  57.557  1.00  1.00              
ATOM   3454  CA  VAL A 217      40.008  59.913  58.451  1.00  1.00              
ATOM   3455  HA  VAL A 217      40.427  60.586  59.148  1.00  1.00              
ATOM   3456  CB  VAL A 217      40.028  60.541  57.029  1.00  1.00              
ATOM   3457  HB  VAL A 217      39.626  61.549  57.124  1.00  1.00              
ATOM   3458  CG1 VAL A 217      41.424  60.640  56.391  1.00  1.00              
ATOM   3459 1HG1 VAL A 217      41.405  61.351  55.567  1.00  1.00              
ATOM   3460 2HG1 VAL A 217      42.169  60.956  57.113  1.00  1.00              
ATOM   3461 3HG1 VAL A 217      41.722  59.699  55.944  1.00  1.00              
ATOM   3462  CG2 VAL A 217      39.158  59.801  55.995  1.00  1.00              
ATOM   3463 1HG2 VAL A 217      39.274  60.267  55.014  1.00  1.00              
ATOM   3464 2HG2 VAL A 217      39.471  58.759  55.912  1.00  1.00              
ATOM   3465 3HG2 VAL A 217      38.103  59.837  56.255  1.00  1.00              
ATOM   3466  C   VAL A 217      38.573  59.517  58.823  1.00  1.00              
ATOM   3467  O   VAL A 217      38.135  58.360  58.780  1.00  1.00              
ATOM   3468  N   SER A 218      37.750  60.506  59.042  1.00  1.00              
ATOM   3469  H   SER A 218      38.146  61.432  59.084  1.00  1.00              
ATOM   3470  CA  SER A 218      36.324  60.350  58.769  1.00  1.00              
ATOM   3471  HA  SER A 218      36.161  59.650  57.946  1.00  1.00              
ATOM   3472  CB  SER A 218      35.578  59.831  60.020  1.00  1.00              
ATOM   3473  HB1 SER A 218      34.508  59.772  59.811  1.00  1.00              
ATOM   3474  HB2 SER A 218      35.734  60.517  60.853  1.00  1.00              
ATOM   3475  OG  SER A 218      36.045  58.541  60.391  1.00  1.00              
ATOM   3476  HG  SER A 218      36.832  58.387  59.828  1.00  1.00              
ATOM   3477  C   SER A 218      35.793  61.707  58.318  1.00  1.00              
ATOM   3478  O   SER A 218      34.867  62.248  58.909  1.00  1.00              
ATOM   3479  N   SER A 219      36.607  62.377  57.489  1.00  1.00              
ATOM   3480  H   SER A 219      37.245  61.825  56.932  1.00  1.00              
ATOM   3481  CA  SER A 219      36.962  63.801  57.637  1.00  1.00              
ATOM   3482  HA  SER A 219      37.829  63.964  56.998  1.00  1.00              
ATOM   3483  CB  SER A 219      35.859  64.699  57.059  1.00  1.00              
ATOM   3484  HB1 SER A 219      35.599  64.354  56.058  1.00  1.00              
ATOM   3485  HB2 SER A 219      36.229  65.723  56.985  1.00  1.00              
ATOM   3486  OG  SER A 219      34.700  64.694  57.866  1.00  1.00              
ATOM   3487  HG  SER A 219      34.507  63.787  58.162  1.00  1.00              
ATOM   3488  C   SER A 219      37.392  64.244  59.043  1.00  1.00              
ATOM   3489  O   SER A 219      37.842  65.370  59.195  1.00  1.00              
ATOM   3490  N   THR A 220      37.475  63.357  60.048  1.00  1.00              
ATOM   3491  H   THR A 220      36.894  62.533  60.027  1.00  1.00              
ATOM   3492  CA  THR A 220      38.478  63.489  61.124  1.00  1.00              
ATOM   3493  HA  THR A 220      38.426  64.526  61.422  1.00  1.00              
ATOM   3494  CB  THR A 220      38.157  62.712  62.400  1.00  1.00              
ATOM   3495  HB  THR A 220      38.819  63.107  63.166  1.00  1.00              
ATOM   3496  CG2 THR A 220      36.725  62.890  62.893  1.00  1.00              
ATOM   3497 1HG2 THR A 220      36.602  62.390  63.853  1.00  1.00              
ATOM   3498 2HG2 THR A 220      36.504  63.951  63.018  1.00  1.00              
ATOM   3499 3HG2 THR A 220      36.020  62.463  62.181  1.00  1.00              
ATOM   3500  OG1 THR A 220      38.417  61.334  62.269  1.00  1.00              
ATOM   3501  HG1 THR A 220      39.222  61.254  61.721  1.00  1.00              
ATOM   3502  C   THR A 220      39.889  63.189  60.608  1.00  1.00              
ATOM   3503  O   THR A 220      40.469  62.111  60.756  1.00  1.00              
ATOM   3504  N   LEU A 221      40.305  64.133  59.799  1.00  1.00              
ATOM   3505  H   LEU A 221      39.669  64.920  59.743  1.00  1.00              
ATOM   3506  CA  LEU A 221      41.418  64.184  58.888  1.00  1.00              
ATOM   3507  HA  LEU A 221      41.836  65.145  59.096  1.00  1.00              
ATOM   3508  CB  LEU A 221      42.617  63.266  59.184  1.00  1.00              
ATOM   3509  HB1 LEU A 221      42.406  62.268  58.815  1.00  1.00              
ATOM   3510  HB2 LEU A 221      42.705  63.214  60.267  1.00  1.00              
ATOM   3511  CG  LEU A 221      43.913  63.852  58.583  1.00  1.00              
ATOM   3512  HG  LEU A 221      43.669  64.856  58.279  1.00  1.00              
ATOM   3513  CD1 LEU A 221      45.083  64.004  59.569  1.00  1.00              
ATOM   3514 1HD1 LEU A 221      45.511  64.995  59.464  1.00  1.00              
ATOM   3515 2HD1 LEU A 221      44.765  63.882  60.602  1.00  1.00              
ATOM   3516 3HD1 LEU A 221      45.885  63.311  59.320  1.00  1.00              
ATOM   3517  CD2 LEU A 221      44.405  63.098  57.358  1.00  1.00              
ATOM   3518 1HD2 LEU A 221      45.339  63.538  57.010  1.00  1.00              
ATOM   3519 2HD2 LEU A 221      44.582  62.065  57.596  1.00  1.00              
ATOM   3520 3HD2 LEU A 221      43.670  63.135  56.556  1.00  1.00              
ATOM   3521  C   LEU A 221      40.914  64.318  57.466  1.00  1.00              
ATOM   3522  O   LEU A 221      41.227  63.557  56.581  1.00  1.00              
ATOM   3523  N   THR A 222      40.154  65.395  57.249  1.00  1.00              
ATOM   3524  H   THR A 222      39.635  65.836  57.992  1.00  1.00              
ATOM   3525  CA  THR A 222      40.128  66.096  55.963  1.00  1.00              
ATOM   3526  HA  THR A 222      39.507  65.503  55.292  1.00  1.00              
ATOM   3527  CB  THR A 222      39.510  67.496  56.050  1.00  1.00              
ATOM   3528  HB  THR A 222      40.215  68.192  56.506  1.00  1.00              
ATOM   3529  CG2 THR A 222      39.071  68.042  54.692  1.00  1.00              
ATOM   3530 1HG2 THR A 222      38.620  69.027  54.813  1.00  1.00              
ATOM   3531 2HG2 THR A 222      39.934  68.138  54.034  1.00  1.00              
ATOM   3532 3HG2 THR A 222      38.349  67.365  54.231  1.00  1.00              
ATOM   3533  OG1 THR A 222      38.356  67.441  56.849  1.00  1.00              
ATOM   3534  HG1 THR A 222      37.851  68.250  56.704  1.00  1.00              
ATOM   3535  C   THR A 222      41.500  66.171  55.304  1.00  1.00              
ATOM   3536  O   THR A 222      41.629  66.024  54.095  1.00  1.00              
ATOM   3537  N   LEU A 223      42.489  66.350  56.177  1.00  1.00              
ATOM   3538  H   LEU A 223      42.163  66.456  57.118  1.00  1.00              
ATOM   3539  CA  LEU A 223      43.945  66.230  56.054  1.00  1.00              
ATOM   3540  HA  LEU A 223      44.237  65.191  55.965  1.00  1.00              
ATOM   3541  CB  LEU A 223      44.451  66.986  54.791  1.00  1.00              
ATOM   3542  HB1 LEU A 223      43.939  66.612  53.911  1.00  1.00              
ATOM   3543  HB2 LEU A 223      45.493  66.707  54.681  1.00  1.00              
ATOM   3544  CG  LEU A 223      44.434  68.529  54.690  1.00  1.00              
ATOM   3545  HG  LEU A 223      45.028  68.954  55.495  1.00  1.00              
ATOM   3546  CD1 LEU A 223      45.080  68.934  53.360  1.00  1.00              
ATOM   3547 1HD1 LEU A 223      45.159  70.019  53.295  1.00  1.00              
ATOM   3548 2HD1 LEU A 223      46.083  68.512  53.290  1.00  1.00              
ATOM   3549 3HD1 LEU A 223      44.484  68.564  52.524  1.00  1.00              
ATOM   3550  CD2 LEU A 223      43.038  69.151  54.723  1.00  1.00              
ATOM   3551 1HD2 LEU A 223      43.112  70.220  54.529  1.00  1.00              
ATOM   3552 2HD2 LEU A 223      42.412  68.693  53.957  1.00  1.00              
ATOM   3553 3HD2 LEU A 223      42.584  69.021  55.700  1.00  1.00              
ATOM   3554  C   LEU A 223      44.636  66.886  57.244  1.00  1.00              
ATOM   3555  O   LEU A 223      45.755  66.563  57.619  1.00  1.00              
ATOM   3556  N   THR A 224      43.871  67.775  57.857  1.00  1.00              
ATOM   3557  H   THR A 224      43.126  68.168  57.302  1.00  1.00              
ATOM   3558  CA  THR A 224      44.114  68.424  59.123  1.00  1.00              
ATOM   3559  HA  THR A 224      44.847  67.828  59.666  1.00  1.00              
ATOM   3560  CB  THR A 224      44.754  69.819  58.896  1.00  1.00              
ATOM   3561  HB  THR A 224      44.752  70.360  59.843  1.00  1.00              
ATOM   3562  CG2 THR A 224      46.191  69.760  58.392  1.00  1.00              
ATOM   3563 1HG2 THR A 224      46.619  70.761  58.368  1.00  1.00              
ATOM   3564 2HG2 THR A 224      46.796  69.143  59.053  1.00  1.00              
ATOM   3565 3HG2 THR A 224      46.241  69.328  57.395  1.00  1.00              
ATOM   3566  OG1 THR A 224      44.007  70.534  57.934  1.00  1.00              
ATOM   3567  HG1 THR A 224      44.292  71.449  57.977  1.00  1.00              
ATOM   3568  C   THR A 224      42.851  68.544  59.949  1.00  1.00              
ATOM   3569  O   THR A 224      42.586  69.529  60.623  1.00  1.00              
ATOM   3570  N   SER A 225      42.061  67.472  59.905  1.00  1.00              
ATOM   3571  H   SER A 225      42.374  66.679  59.380  1.00  1.00              
ATOM   3572  CA  SER A 225      40.806  67.376  60.644  1.00  1.00              
ATOM   3573  HA  SER A 225      40.769  68.265  61.282  1.00  1.00              
ATOM   3574  CB  SER A 225      39.589  67.679  59.770  1.00  1.00              
ATOM   3575  HB1 SER A 225      39.521  66.927  59.016  1.00  1.00              
ATOM   3576  HB2 SER A 225      39.765  68.625  59.261  1.00  1.00              
ATOM   3577  OG  SER A 225      38.400  67.780  60.506  1.00  1.00              
ATOM   3578  HG  SER A 225      37.761  67.162  60.122  1.00  1.00              
ATOM   3579  C   SER A 225      40.748  66.346  61.773  1.00  1.00              
ATOM   3580  O   SER A 225      39.719  66.043  62.366  1.00  1.00              
ATOM   3581  N   LYS A 226      41.924  65.916  62.214  1.00  1.00              
ATOM   3582  H   LYS A 226      42.736  66.113  61.636  1.00  1.00              
ATOM   3583  CA  LYS A 226      42.157  65.732  63.648  1.00  1.00              
ATOM   3584  HA  LYS A 226      41.310  66.156  64.186  1.00  1.00              
ATOM   3585  CB  LYS A 226      42.263  64.245  63.979  1.00  1.00              
ATOM   3586  HB1 LYS A 226      43.275  63.889  63.783  1.00  1.00              
ATOM   3587  HB2 LYS A 226      41.585  63.696  63.331  1.00  1.00              
ATOM   3588  CG  LYS A 226      41.891  63.950  65.440  1.00  1.00              
ATOM   3589  HG1 LYS A 226      42.230  64.770  66.075  1.00  1.00              
ATOM   3590  HG2 LYS A 226      42.407  63.056  65.779  1.00  1.00              
ATOM   3591  CD  LYS A 226      40.367  63.756  65.674  1.00  1.00              
ATOM   3592  HD1 LYS A 226      39.805  64.231  64.868  1.00  1.00              
ATOM   3593  HD2 LYS A 226      40.124  64.298  66.590  1.00  1.00              
ATOM   3594  CE  LYS A 226      39.939  62.294  65.881  1.00  1.00              
ATOM   3595  HE1 LYS A 226      38.904  62.280  66.235  1.00  1.00              
ATOM   3596  HE2 LYS A 226      40.554  61.873  66.683  1.00  1.00              
ATOM   3597  NZ  LYS A 226      40.055  61.443  64.667  1.00  1.00              
ATOM   3598  HZ1 LYS A 226      40.037  60.458  64.897  1.00  1.00              
ATOM   3599  HZ2 LYS A 226      39.305  61.601  64.003  1.00  1.00              
ATOM   3600  HZ3 LYS A 226      40.929  61.610  64.165  1.00  1.00              
ATOM   3601  C   LYS A 226      43.355  66.611  64.067  1.00  1.00              
ATOM   3602  O   LYS A 226      44.256  66.157  64.806  1.00  1.00              
ATOM   3603  N   HIS A 227      43.420  67.815  63.486  1.00  1.00              
ATOM   3604  H   HIS A 227      42.539  68.145  63.130  1.00  1.00              
ATOM   3605  CA  HIS A 227      44.614  68.313  62.763  1.00  1.00              
ATOM   3606  HA  HIS A 227      44.338  69.042  62.006  1.00  1.00              
ATOM   3607  CB  HIS A 227      45.563  69.066  63.713  1.00  1.00              
ATOM   3608  HB1 HIS A 227      45.858  68.400  64.524  1.00  1.00              
ATOM   3609  HB2 HIS A 227      45.024  69.910  64.145  1.00  1.00              
ATOM   3610  CG  HIS A 227      46.825  69.587  63.045  1.00  1.00              
ATOM   3611  ND1 HIS A 227      47.212  69.363  61.727  1.00  1.00              
ATOM   3612  CE1 HIS A 227      48.427  69.927  61.586  1.00  1.00              
ATOM   3613  HE1 HIS A 227      49.029  69.913  60.684  1.00  1.00              
ATOM   3614  NE2 HIS A 227      48.800  70.507  62.737  1.00  1.00              
ATOM   3615  HE2 HIS A 227      49.681  70.993  62.874  1.00  1.00              
ATOM   3616  CD2 HIS A 227      47.806  70.307  63.672  1.00  1.00              
ATOM   3617  HD2 HIS A 227      47.813  70.641  64.704  1.00  1.00              
ATOM   3618  C   HIS A 227      45.351  67.159  62.073  1.00  1.00              
ATOM   3619  O   HIS A 227      44.999  65.980  62.114  1.00  1.00              
TER
TER
HETATM 1477  PB  ADP A1193      54.296  54.477  45.377  1.00 54.14           P 
HETATM 1478  O1B ADP A1193      54.888  54.207  46.710  1.00 44.45           O 
HETATM 1479  O2B ADP A1193      55.296  54.450  44.252  1.00 56.14           O 
HETATM 1480  O3B ADP A1193      53.043  53.551  45.100  1.00 45.10           O 
HETATM 1481  PA  ADP A1193      52.509  56.679  44.859  1.00 46.57           P 
HETATM 1482  O1A ADP A1193      52.507  58.133  45.275  1.00 44.61           O 
HETATM 1483  O2A ADP A1193      52.417  56.440  43.371  1.00 47.15           O 
HETATM 1484  O3A ADP A1193      53.791  55.992  45.454  1.00 50.99           O 
HETATM 1485  O5' ADP A1193      51.325  56.044  45.712  1.00 48.66           O 
HETATM 1486  C5' ADP A1193      51.311  56.097  47.176  1.00 41.94           C 
HETATM 1487  C4' ADP A1193      49.922  56.367  47.772  1.00 44.63           C 
HETATM 1488  O4' ADP A1193      49.821  57.779  48.114  1.00 42.81           O 
HETATM 1489  C3' ADP A1193      48.703  56.095  46.843  1.00 46.51           C 
HETATM 1490  O3' ADP A1193      47.764  55.261  47.561  1.00 42.36           O 
HETATM 1491  C2' ADP A1193      48.218  57.512  46.492  1.00 47.71           C 
HETATM 1492  O2' ADP A1193      46.809  57.586  46.219  1.00 53.36           O 
HETATM 1493  C1' ADP A1193      48.563  58.307  47.748  1.00 46.33           C 
HETATM 1494  N9  ADP A1193      48.694  59.802  47.507  1.00 44.37           N 
HETATM 1495  C8  ADP A1193      48.868  60.459  46.323  1.00 42.71           C 
HETATM 1496  N7  ADP A1193      48.944  61.799  46.464  1.00 40.86           N 
HETATM 1497  C5  ADP A1193      48.813  61.990  47.805  1.00 45.38           C 
HETATM 1498  C6  ADP A1193      48.809  63.210  48.610  1.00 45.14           C 
HETATM 1499  N6  ADP A1193      48.938  64.414  48.170  1.00 39.51           N 
HETATM 1500  N1  ADP A1193      48.647  62.986  49.974  1.00 44.04           N 
HETATM 1501  C2  ADP A1193      48.500  61.717  50.534  1.00 45.64           C 
HETATM 1502  N3  ADP A1193      48.501  60.589  49.810  1.00 45.93           N 
HETATM 1503  C4  ADP A1193      48.658  60.768  48.470  1.00 45.25           C 
TER COFACTOR 2bfrA_BS01_ADP
HETATM 1283  N1  APR A 169      52.869  63.527  37.706  1.00 28.96           N 
HETATM 1284  C2  APR A 169      52.283  63.562  38.933  1.00 29.22           C 
HETATM 1285  N3  APR A 169      51.977  62.456  39.652  1.00 26.53           N 
HETATM 1286  C4  APR A 169      52.263  61.202  39.179  1.00 29.60           C 
HETATM 1287  C5  APR A 169      52.886  61.085  37.838  1.00 28.66           C 
HETATM 1288  C6  APR A 169      53.180  62.347  37.103  1.00 30.77           C 
HETATM 1289  N6  APR A 169      53.763  62.299  35.874  1.00 29.15           N 
HETATM 1290  N7  APR A 169      53.081  59.770  37.584  1.00 29.01           N 
HETATM 1291  C8  APR A 169      52.604  59.081  38.635  1.00 29.74           C 
HETATM 1292  N9  APR A 169      52.105  59.926  39.579  1.00 30.76           N 
HETATM 1293  C1' APR A 169      51.564  59.287  40.807  1.00 30.96           C 
HETATM 1294  C2' APR A 169      50.059  59.122  40.933  1.00 34.25           C 
HETATM 1295  O2' APR A 169      49.367  58.288  39.974  1.00 31.63           O 
HETATM 1296  C3' APR A 169      50.021  58.527  42.318  1.00 29.83           C 
HETATM 1297  O3' APR A 169      48.940  59.236  42.904  1.00 33.29           O 
HETATM 1298  O4' APR A 169      52.075  59.710  42.078  1.00 28.12           O 
HETATM 1299  C4' APR A 169      51.329  58.937  43.021  1.00 30.34           C 
HETATM 1300  C5' APR A 169      52.142  57.750  43.564  1.00 31.44           C 
HETATM 1301  O5' APR A 169      52.499  56.830  42.505  1.00 32.17           O 
HETATM 1302  PA  APR A 169      53.971  56.225  42.203  1.00 31.02           P 
HETATM 1303  O1A APR A 169      54.917  57.284  41.655  1.00 30.37           O 
HETATM 1304  O2A APR A 169      53.805  55.016  41.308  1.00 30.98           O 
HETATM 1305  O3A APR A 169      54.591  55.813  43.646  1.00 28.64           O 
HETATM 1306  PB  APR A 169      54.466  54.492  44.592  1.00 24.69           P 
HETATM 1307  O1B APR A 169      54.833  55.005  45.972  1.00 27.91           O 
HETATM 1308  O2B APR A 169      53.185  53.793  44.268  1.00 24.45           O 
HETATM 1309  O5D APR A 169      55.654  53.592  44.059  1.00 26.07           O 
HETATM 1310  C5D APR A 169      57.008  54.090  44.205  1.00 29.83           C 
HETATM 1311  O4D APR A 169      57.609  54.085  41.840  1.00 33.69           O 
HETATM 1312  O1D APR A 169      59.278  54.314  40.273  1.00 33.32           O 
HETATM 1313  C1D APR A 169      58.676  54.948  41.408  1.00 35.43           C 
HETATM 1314  O2D APR A 169      61.020  55.208  42.155  1.00 32.68           O 
HETATM 1315  C2D APR A 169      59.659  55.081  42.585  1.00 33.95           C 
HETATM 1316  O3D APR A 169      60.131  52.688  42.951  1.00 33.55           O 
HETATM 1317  C3D APR A 169      59.395  53.833  43.431  1.00 34.29           C 
HETATM 1318  C4D APR A 169      57.928  53.527  43.132  1.00 31.00           C 
TER COFACTOR 3ewrA_BS01_APR
END
HETATM    1  C   LIG     1      48.251  62.082  49.781  1.00  0.00           C  
HETATM    2  C   LIG     1      48.898  61.300  47.584  1.00  0.00           C  
HETATM    3  C   LIG     1      49.250  62.578  47.213  1.00  0.00           C  
HETATM    4  C   LIG     1      49.142  63.578  48.118  1.00  0.00           C  
HETATM    5  C   LIG     1      49.569  61.314  45.424  1.00  0.00           C  
HETATM    6  C   LIG     1      48.930  59.166  46.348  1.00  0.00           C  
HETATM    7  C   LIG     1      47.690  58.510  45.880  1.00  0.00           C  
HETATM    8  C   LIG     1      47.969  57.057  46.328  1.00  0.00           C  
HETATM    9  C   LIG     1      49.467  57.164  46.370  1.00  0.00           C  
HETATM   10  C   LIG     1      50.697  56.273  46.550  1.00  0.00           C  
HETATM   11  C   LIG     1      56.099  54.407  45.497  1.00  0.00           C  
HETATM   12  C   LIG     1      58.063  51.502  44.837  1.00  0.00           C  
HETATM   13  C   LIG     1      57.376  51.622  43.515  1.00  0.00           C  
HETATM   14  C   LIG     1      56.986  53.098  43.569  1.00  0.00           C  
HETATM   15  C   LIG     1      57.237  53.482  45.038  1.00  0.00           C  
HETATM   16  N   LIG     1      48.678  63.379  49.345  1.00  0.00           N  
HETATM   17  N   LIG     1      48.399  61.040  48.810  1.00  0.00           N  
HETATM   18  N   LIG     1      49.509  64.787  47.813  1.00  0.00           N  
HETATM   19  N   LIG     1      49.731  62.609  45.997  1.00  0.00           N  
HETATM   20  N   LIG     1      48.993  60.565  46.537  1.00  0.00           N  
HETATM   21  O   LIG     1      47.643  58.680  44.461  1.00  0.00           O  
HETATM   22  O   LIG     1      47.380  56.228  45.402  1.00  0.00           O  
HETATM   23  O   LIG     1      49.579  58.285  47.255  1.00  0.00           O  
HETATM   24  O   LIG     1      51.284  56.527  45.232  1.00  0.00           O  
HETATM   25  O   LIG     1      53.328  58.198  45.317  1.00  0.00           O  
HETATM   26  O   LIG     1      52.879  56.385  43.304  1.00  0.00           O  
HETATM   27  O   LIG     1      53.559  55.861  45.775  1.00  0.00           O  
HETATM   28  O   LIG     1      53.719  53.847  47.301  1.00  0.00           O  
HETATM   29  O   LIG     1      52.441  53.582  44.983  1.00  0.00           O  
HETATM   30  O   LIG     1      54.888  53.837  45.088  1.00  0.00           O  
HETATM   31  O   LIG     1      57.149  52.199  45.662  1.00  0.00           O  
HETATM   32  O   LIG     1      58.144  50.156  45.104  1.00  0.00           O  
HETATM   33  O   LIG     1      58.356  51.412  42.526  1.00  0.00           O  
HETATM   34  O   LIG     1      57.831  53.839  42.715  1.00  0.00           O  
HETATM   35  P   LIG     1      52.767  56.833  44.742  1.00  0.00           P  
HETATM   36  P   LIG     1      53.493  54.269  45.742  1.00  0.00           P  
TER FINDSITE 3KH6A00
HETATM 2672  N1  APR B 175      49.662  63.438  45.001  1.00 33.98           N 
HETATM 2673  C2  APR B 175      49.097  62.777  46.030  1.00 32.57           C 
HETATM 2674  N3  APR B 175      49.189  61.429  46.117  1.00 33.13           N 
HETATM 2675  C4  APR B 175      49.803  60.679  45.162  1.00 32.60           C 
HETATM 2676  C5  APR B 175      50.414  61.340  43.993  1.00 31.91           C 
HETATM 2677  C6  APR B 175      50.304  62.824  43.969  1.00 34.37           C 
HETATM 2678  N6  APR B 175      50.825  63.568  42.964  1.00 35.30           N 
HETATM 2679  N7  APR B 175      50.938  60.361  43.231  1.00 32.91           N 
HETATM 2680  C8  APR B 175      50.692  59.173  43.848  1.00 33.89           C 
HETATM 2681  N9  APR B 175      50.002  59.378  45.001  1.00 33.14           N 
HETATM 2682  C1' APR B 175      49.539  58.377  45.989  1.00 34.95           C 
HETATM 2683  C2' APR B 175      48.808  57.155  45.435  1.00 36.00           C 
HETATM 2684  O2' APR B 175      47.469  57.489  45.119  1.00 34.15           O 
HETATM 2685  C3' APR B 175      48.987  56.178  46.592  1.00 35.29           C 
HETATM 2686  O3' APR B 175      48.056  56.410  47.658  1.00 36.34           O 
HETATM 2687  O4' APR B 175      50.646  57.846  46.726  1.00 34.18           O 
HETATM 2688  C4' APR B 175      50.368  56.519  47.151  1.00 36.49           C 
HETATM 2689  C5' APR B 175      51.509  55.609  46.705  1.00 36.77           C 
HETATM 2690  O5' APR B 175      51.507  55.576  45.273  1.00 40.09           O 
HETATM 2691  PA  APR B 175      52.907  55.613  44.463  1.00 42.19           P 
HETATM 2692  O1A APR B 175      53.544  56.992  44.585  1.00 41.29           O 
HETATM 2693  O2A APR B 175      52.718  55.030  43.090  1.00 44.17           O 
HETATM 2694  O3A APR B 175      53.828  54.662  45.440  1.00 43.08           O 
HETATM 2695  PB  APR B 175      54.142  53.074  45.452  1.00 41.15           P 
HETATM 2696  O1B APR B 175      54.705  52.723  46.833  1.00 39.70           O 
HETATM 2697  O2B APR B 175      53.000  52.295  44.831  1.00 42.39           O 
HETATM 2698  O5D APR B 175      55.401  52.870  44.469  1.00 40.34           O 
HETATM 2699  C5D APR B 175      56.726  53.308  44.818  1.00 39.01           C 
HETATM 2700  O4D APR B 175      56.816  54.551  42.804  1.00 40.93           O 
HETATM 2701  O1D APR B 175      58.083  55.741  41.323  1.00 37.84           O 
HETATM 2702  C1D APR B 175      57.605  55.748  42.649  1.00 36.39           C 
HETATM 2703  O2D APR B 175      59.958  56.327  43.205  1.00 37.22           O 
HETATM 2704  C2D APR B 175      58.773  55.621  43.621  1.00 36.26           C 
HETATM 2705  O3D APR B 175      59.830  53.661  42.778  1.00 31.65           O 
HETATM 2706  C3D APR B 175      58.940  54.119  43.782  1.00 35.26           C 
HETATM 2707  C4D APR B 175      57.530  53.553  43.541  1.00 38.62           C 
TER COFACTOR 3ewpB_BS01_APR
HETATM 1427  N1  APR A   1      49.773  64.461  45.677  1.00 41.14           N  
HETATM 1428  C2  APR A   1      49.145  63.766  46.640  1.00 42.95           C  
HETATM 1429  N3  APR A   1      48.920  62.451  46.550  1.00 41.18           N  
HETATM 1430  C4  APR A   1      49.321  61.785  45.458  1.00 40.87           C  
HETATM 1431  C5  APR A   1      49.993  62.451  44.414  1.00 41.90           C  
HETATM 1432  C6  APR A   1      50.222  63.853  44.552  1.00 41.26           C  
HETATM 1433  N6  APR A   1      50.863  64.599  43.634  1.00 37.13           N  
HETATM 1434  N7  APR A   1      50.279  61.500  43.479  1.00 40.50           N  
HETATM 1435  C8  APR A   1      49.801  60.323  43.918  1.00 38.66           C  
HETATM 1436  N9  APR A   1      49.223  60.497  45.124  1.00 39.64           N  
HETATM 1437  C1' APR A   1      48.545  59.477  45.976  1.00 35.99           C  
HETATM 1438  C2' APR A   1      48.261  58.318  45.036  1.00 36.28           C  
HETATM 1439  O2' APR A   1      47.056  58.600  44.315  1.00 41.35           O  
HETATM 1440  C3' APR A   1      48.074  57.179  46.021  1.00 33.47           C  
HETATM 1441  O3' APR A   1      46.763  57.258  46.543  1.00 28.96           O  
HETATM 1442  O4' APR A   1      49.367  58.947  47.021  1.00 33.10           O  
HETATM 1443  C4' APR A   1      49.112  57.495  47.115  1.00 30.77           C  
HETATM 1444  C5' APR A   1      50.450  56.697  46.955  1.00 26.80           C  
HETATM 1445  O5' APR A   1      50.891  56.703  45.573  1.00 20.84           O  
HETATM 1446  PA  APR A   1      52.411  56.819  45.133  1.00 19.81           P  
HETATM 1447  O1A APR A   1      52.885  58.130  45.642  1.00 22.40           O  
HETATM 1448  O2A APR A   1      52.578  56.595  43.670  1.00 21.64           O  
HETATM 1449  O3A APR A   1      53.122  55.581  46.117  1.00 16.55           O  
HETATM 1450  PB  APR A   1      53.666  54.018  45.697  1.00 19.01           P  
HETATM 1451  O1B APR A   1      52.422  53.670  44.954  1.00 19.34           O  
HETATM 1452  O2B APR A   1      53.858  53.715  47.163  1.00 16.20           O  
HETATM 1453  O5D APR A   1      54.814  54.754  44.919  1.00 19.64           O  
HETATM 1454  C5D APR A   1      56.105  54.821  45.472  1.00 24.06           C  
HETATM 1455  O4D APR A   1      56.236  56.447  43.822  1.00 28.99           O  
HETATM 1456  O1D APR A   1      57.718  57.470  42.468  1.00 35.68           O  
HETATM 1457  C1D APR A   1      57.104  57.632  43.778  1.00 32.20           C  
HETATM 1458  O2D APR A   1      59.252  58.209  44.944  1.00 30.91           O  
HETATM 1459  C2D APR A   1      58.029  57.433  44.991  1.00 31.71           C  
HETATM 1460  O3D APR A   1      59.287  55.775  43.671  1.00 31.69           O  
HETATM 1461  C3D APR A   1      58.352  55.948  44.781  1.00 31.18           C  
HETATM 1462  C4D APR A   1      56.992  55.369  44.382  1.00 27.01           C  
TER TM-SITE	3q6zA_BS01 APR:6,8,12,15,16,17,18,147,149,150,151,152,153,195,197
HETATM    1  C   LIG     1      47.591  62.503  48.703  1.00  0.00           C  
HETATM    2  C   LIG     1      48.577  61.128  47.222  1.00  0.00           C  
HETATM    3  C   LIG     1      49.272  62.127  46.564  1.00  0.00           C  
HETATM    4  C   LIG     1      49.086  63.454  47.073  1.00  0.00           C  
HETATM    5  C   LIG     1      49.798  60.285  45.559  1.00  0.00           C  
HETATM    6  C   LIG     1      48.377  58.660  46.994  1.00  0.00           C  
HETATM    7  C   LIG     1      48.139  57.695  45.876  1.00  0.00           C  
HETATM    8  C   LIG     1      48.318  56.294  46.526  1.00  0.00           C  
HETATM    9  C   LIG     1      49.284  56.581  47.689  1.00  0.00           C  
HETATM   10  C   LIG     1      50.705  56.054  47.583  1.00  0.00           C  
HETATM   11  C   LIG     1      55.859  54.201  46.322  1.00  0.00           C  
HETATM   12  C   LIG     1      57.222  56.331  44.059  1.00  0.00           C  
HETATM   13  C   LIG     1      57.883  56.451  45.398  1.00  0.00           C  
HETATM   14  C   LIG     1      58.195  54.991  45.649  1.00  0.00           C  
HETATM   15  C   LIG     1      56.883  54.353  45.228  1.00  0.00           C  
HETATM   16  N   LIG     1      48.221  63.617  48.159  1.00  0.00           N  
HETATM   17  N   LIG     1      47.707  61.254  48.305  1.00  0.00           N  
HETATM   18  N   LIG     1      49.687  64.535  46.554  1.00  0.00           N  
HETATM   19  N   LIG     1      50.040  61.595  45.526  1.00  0.00           N  
HETATM   20  N   LIG     1      48.922  59.956  46.568  1.00  0.00           N  
HETATM   21  O   LIG     1      46.833  57.877  45.300  1.00  0.00           O  
HETATM   22  O   LIG     1      47.132  55.658  47.034  1.00  0.00           O  
HETATM   23  O   LIG     1      49.275  58.032  47.873  1.00  0.00           O  
HETATM   24  O   LIG     1      51.141  55.808  46.232  1.00  0.00           O  
HETATM   25  O   LIG     1      53.130  57.389  46.315  1.00  0.00           O  
HETATM   26  O   LIG     1      52.907  55.915  44.440  1.00  0.00           O  
HETATM   27  O   LIG     1      53.416  54.941  46.712  1.00  0.00           O  
HETATM   28  O   LIG     1      54.161  52.437  47.542  1.00  0.00           O  
HETATM   29  O   LIG     1      52.745  52.695  45.475  1.00  0.00           O  
HETATM   30  O   LIG     1      54.658  53.571  45.778  1.00  0.00           O  
HETATM   31  O   LIG     1      56.341  55.249  44.229  1.00  0.00           O  
HETATM   32  O   LIG     1      56.467  57.520  43.702  1.00  0.00           O  
HETATM   33  O   LIG     1      59.115  57.223  45.434  1.00  0.00           O  
HETATM   34  O   LIG     1      59.332  54.523  44.889  1.00  0.00           O  
HETATM   35  P   LIG     1      52.697  56.051  45.885  1.00  0.00           P  
HETATM   36  P   LIG     1      53.353  53.308  46.686  1.00  0.00           P  
TER FINDSITE 1TXZA00
HETATM    1  C   LIG     1      47.698  61.836  49.227  1.00  0.00           C  
HETATM    2  C   LIG     1      48.270  60.475  47.428  1.00  0.00           C  
HETATM    3  C   LIG     1      49.116  61.545  46.890  1.00  0.00           C  
HETATM    4  C   LIG     1      49.178  62.793  47.660  1.00  0.00           C  
HETATM    5  C   LIG     1      49.202  59.816  45.572  1.00  0.00           C  
HETATM    6  C   LIG     1      47.681  58.194  46.791  1.00  0.00           C  
HETATM    7  C   LIG     1      47.690  57.304  45.573  1.00  0.00           C  
HETATM    8  C   LIG     1      47.722  55.935  46.228  1.00  0.00           C  
HETATM    9  C   LIG     1      48.491  56.125  47.520  1.00  0.00           C  
HETATM   10  C   LIG     1      49.928  55.629  47.480  1.00  0.00           C  
HETATM   11  C   LIG     1      55.541  53.900  46.069  1.00  0.00           C  
HETATM   12  C   LIG     1      57.127  56.315  44.161  1.00  0.00           C  
HETATM   13  C   LIG     1      57.891  56.044  45.427  1.00  0.00           C  
HETATM   14  C   LIG     1      57.908  54.539  45.348  1.00  0.00           C  
HETATM   15  C   LIG     1      56.470  54.242  44.916  1.00  0.00           C  
HETATM   16  N   LIG     1      48.454  62.867  48.791  1.00  0.00           N  
HETATM   17  N   LIG     1      47.593  60.663  48.574  1.00  0.00           N  
HETATM   18  N   LIG     1      49.923  63.827  47.222  1.00  0.00           N  
HETATM   19  N   LIG     1      49.656  61.086  45.749  1.00  0.00           N  
HETATM   20  N   LIG     1      48.376  59.468  46.575  1.00  0.00           N  
HETATM   21  O   LIG     1      46.526  57.521  44.777  1.00  0.00           O  
HETATM   22  O   LIG     1      46.418  55.535  46.626  1.00  0.00           O  
HETATM   23  O   LIG     1      48.454  57.519  47.781  1.00  0.00           O  
HETATM   24  O   LIG     1      50.422  55.679  46.150  1.00  0.00           O  
HETATM   25  O   LIG     1      52.255  57.382  46.269  1.00  0.00           O  
HETATM   26  O   LIG     1      52.189  55.555  44.411  1.00  0.00           O  
HETATM   27  O   LIG     1      52.784  54.964  46.785  1.00  0.00           O  
HETATM   28  O   LIG     1      53.392  52.735  47.745  1.00  0.00           O  
HETATM   29  O   LIG     1      51.856  52.892  45.657  1.00  0.00           O  
HETATM   30  O   LIG     1      54.312  53.421  45.530  1.00  0.00           O  
HETATM   31  O   LIG     1      56.014  55.426  44.251  1.00  0.00           O  
HETATM   32  O   LIG     1      56.726  57.665  44.146  1.00  0.00           O  
HETATM   33  O   LIG     1      59.172  56.657  45.405  1.00  0.00           O  
HETATM   34  O   LIG     1      58.801  54.125  44.308  1.00  0.00           O  
HETATM   35  P   LIG     1      51.963  55.968  45.839  1.00  0.00           P  
HETATM   36  P   LIG     1      53.007  53.409  46.457  1.00  0.00           P  
TER FINDSITE 3GQOA00
HETATM    1  C   LIG     1      48.038  62.130  49.368  1.00  0.00           C  
HETATM    2  C   LIG     1      48.588  60.733  47.560  1.00  0.00           C  
HETATM    3  C   LIG     1      49.511  61.759  47.047  1.00  0.00           C  
HETATM    4  C   LIG     1      49.620  63.003  47.840  1.00  0.00           C  
HETATM    5  C   LIG     1      49.522  60.025  45.723  1.00  0.00           C  
HETATM    6  C   LIG     1      47.860  58.466  46.905  1.00  0.00           C  
HETATM    7  C   LIG     1      47.868  57.511  45.719  1.00  0.00           C  
HETATM    8  C   LIG     1      47.868  56.135  46.372  1.00  0.00           C  
HETATM    9  C   LIG     1      48.600  56.345  47.688  1.00  0.00           C  
HETATM   10  C   LIG     1      50.027  55.806  47.672  1.00  0.00           C  
HETATM   11  C   LIG     1      55.659  53.935  46.086  1.00  0.00           C  
HETATM   12  C   LIG     1      57.007  56.332  43.997  1.00  0.00           C  
HETATM   13  C   LIG     1      57.895  56.176  45.217  1.00  0.00           C  
HETATM   14  C   LIG     1      57.926  54.667  45.215  1.00  0.00           C  
HETATM   15  C   LIG     1      56.502  54.284  44.873  1.00  0.00           C  
HETATM   16  N   LIG     1      48.871  63.105  48.966  1.00  0.00           N  
HETATM   17  N   LIG     1      47.897  60.969  48.700  1.00  0.00           N  
HETATM   18  N   LIG     1      50.448  64.007  47.463  1.00  0.00           N  
HETATM   19  N   LIG     1      50.064  61.258  45.926  1.00  0.00           N  
HETATM   20  N   LIG     1      48.634  59.721  46.701  1.00  0.00           N  
HETATM   21  O   LIG     1      46.731  57.686  44.866  1.00  0.00           O  
HETATM   22  O   LIG     1      46.516  55.740  46.665  1.00  0.00           O  
HETATM   23  O   LIG     1      48.585  57.774  47.940  1.00  0.00           O  
HETATM   24  O   LIG     1      50.528  55.846  46.331  1.00  0.00           O  
HETATM   25  O   LIG     1      52.525  57.363  46.606  1.00  0.00           O  
HETATM   26  O   LIG     1      52.308  55.799  44.544  1.00  0.00           O  
HETATM   27  O   LIG     1      52.878  54.929  46.870  1.00  0.00           O  
HETATM   28  O   LIG     1      53.598  52.786  47.880  1.00  0.00           O  
HETATM   29  O   LIG     1      51.944  52.815  45.826  1.00  0.00           O  
HETATM   30  O   LIG     1      54.433  53.397  45.596  1.00  0.00           O  
HETATM   31  O   LIG     1      55.918  55.425  44.239  1.00  0.00           O  
HETATM   32  O   LIG     1      56.483  57.630  43.830  1.00  0.00           O  
HETATM   33  O   LIG     1      59.247  56.649  45.104  1.00  0.00           O  
HETATM   34  O   LIG     1      58.798  54.271  44.137  1.00  0.00           O  
HETATM   35  P   LIG     1      52.081  56.050  46.006  1.00  0.00           P  
HETATM   36  P   LIG     1      53.148  53.366  46.533  1.00  0.00           P  
TER FINDSITE 3GPOA00
HETATM    1  C   LIG     1      48.515  62.010  49.353  1.00  0.00           C  
HETATM    2  C   LIG     1      49.268  61.306  47.240  1.00  0.00           C  
HETATM    3  C   LIG     1      49.854  62.525  46.992  1.00  0.00           C  
HETATM    4  C   LIG     1      49.780  63.564  47.989  1.00  0.00           C  
HETATM    5  C   LIG     1      50.153  61.201  45.330  1.00  0.00           C  
HETATM    6  C   LIG     1      48.937  59.051  46.242  1.00  0.00           C  
HETATM    7  C   LIG     1      48.748  58.407  44.857  1.00  0.00           C  
HETATM    8  C   LIG     1      48.725  56.943  45.273  1.00  0.00           C  
HETATM    9  C   LIG     1      49.632  56.855  46.529  1.00  0.00           C  
HETATM   10  C   LIG     1      50.997  56.213  46.322  1.00  0.00           C  
HETATM   11  C   LIG     1      56.628  54.428  45.252  1.00  0.00           C  
HETATM   12  C   LIG     1      57.803  57.380  43.881  1.00  0.00           C  
HETATM   13  C   LIG     1      58.800  56.971  44.945  1.00  0.00           C  
HETATM   14  C   LIG     1      58.973  55.503  44.597  1.00  0.00           C  
HETATM   15  C   LIG     1      57.597  54.969  44.216  1.00  0.00           C  
HETATM   16  N   LIG     1      49.096  63.255  49.150  1.00  0.00           N  
HETATM   17  N   LIG     1      48.606  61.052  48.406  1.00  0.00           N  
HETATM   18  N   LIG     1      50.322  64.737  47.822  1.00  0.00           N  
HETATM   19  N   LIG     1      50.420  62.446  45.749  1.00  0.00           N  
HETATM   20  N   LIG     1      49.436  60.435  46.213  1.00  0.00           N  
HETATM   21  O   LIG     1      47.615  58.903  44.140  1.00  0.00           O  
HETATM   22  O   LIG     1      47.414  56.496  45.577  1.00  0.00           O  
HETATM   23  O   LIG     1      49.901  58.234  46.855  1.00  0.00           O  
HETATM   24  O   LIG     1      51.494  56.513  44.967  1.00  0.00           O  
HETATM   25  O   LIG     1      53.476  57.976  45.208  1.00  0.00           O  
HETATM   26  O   LIG     1      53.263  56.406  43.221  1.00  0.00           O  
HETATM   27  O   LIG     1      53.760  55.545  45.557  1.00  0.00           O  
HETATM   28  O   LIG     1      52.993  53.273  44.494  1.00  0.00           O  
HETATM   29  O   LIG     1      54.341  53.386  46.647  1.00  0.00           O  
HETATM   30  O   LIG     1      55.409  54.118  44.534  1.00  0.00           O  
HETATM   31  O   LIG     1      57.051  56.192  43.632  1.00  0.00           O  
HETATM   32  O   LIG     1      58.394  57.826  42.641  1.00  0.00           O  
HETATM   33  O   LIG     1      60.008  57.732  45.040  1.00  0.00           O  
HETATM   34  O   LIG     1      59.982  55.245  43.627  1.00  0.00           O  
HETATM   35  P   LIG     1      53.017  56.611  44.730  1.00  0.00           P  
HETATM   36  P   LIG     1      54.061  54.014  45.318  1.00  0.00           P  
TER FINDSITE 2BFQA00
HETATM    1  C   LIG     1      47.814  62.354  48.130  1.00  0.00           C  
HETATM    2  C   LIG     1      48.823  60.924  46.555  1.00  0.00           C  
HETATM    3  C   LIG     1      49.669  62.003  46.046  1.00  0.00           C  
HETATM    4  C   LIG     1      49.478  63.306  46.693  1.00  0.00           C  
HETATM    5  C   LIG     1      50.125  60.172  44.945  1.00  0.00           C  
HETATM    6  C   LIG     1      48.503  58.556  46.096  1.00  0.00           C  
HETATM    7  C   LIG     1      48.593  57.501  45.004  1.00  0.00           C  
HETATM    8  C   LIG     1      48.541  56.210  45.827  1.00  0.00           C  
HETATM    9  C   LIG     1      49.330  56.604  47.074  1.00  0.00           C  
HETATM   10  C   LIG     1      50.786  56.090  47.004  1.00  0.00           C  
HETATM   11  C   LIG     1      56.582  54.495  45.752  1.00  0.00           C  
HETATM   12  C   LIG     1      57.907  57.284  44.211  1.00  0.00           C  
HETATM   13  C   LIG     1      58.783  56.841  45.369  1.00  0.00           C  
HETATM   14  C   LIG     1      58.872  55.333  45.188  1.00  0.00           C  
HETATM   15  C   LIG     1      57.492  54.997  44.641  1.00  0.00           C  
HETATM   16  N   LIG     1      48.548  63.395  47.677  1.00  0.00           N  
HETATM   17  N   LIG     1      47.924  61.121  47.579  1.00  0.00           N  
HETATM   18  N   LIG     1      50.229  64.370  46.305  1.00  0.00           N  
HETATM   19  N   LIG     1      50.463  61.479  45.060  1.00  0.00           N  
HETATM   20  N   LIG     1      49.137  59.857  45.822  1.00  0.00           N  
HETATM   21  O   LIG     1      47.490  57.622  44.107  1.00  0.00           O  
HETATM   22  O   LIG     1      47.179  55.899  46.260  1.00  0.00           O  
HETATM   23  O   LIG     1      49.279  58.033  47.167  1.00  0.00           O  
HETATM   24  O   LIG     1      51.314  56.381  45.701  1.00  0.00           O  
HETATM   25  O   LIG     1      53.272  57.884  46.144  1.00  0.00           O  
HETATM   26  O   LIG     1      53.087  56.422  43.969  1.00  0.00           O  
HETATM   27  O   LIG     1      53.590  55.463  46.360  1.00  0.00           O  
HETATM   28  O   LIG     1      54.308  53.332  47.409  1.00  0.00           O  
HETATM   29  O   LIG     1      53.006  53.280  45.144  1.00  0.00           O  
HETATM   30  O   LIG     1      55.340  54.093  45.155  1.00  0.00           O  
HETATM   31  O   LIG     1      56.951  56.215  44.130  1.00  0.00           O  
HETATM   32  O   LIG     1      60.039  57.533  45.383  1.00  0.00           O  
HETATM   33  O   LIG     1      59.852  54.976  44.203  1.00  0.00           O  
HETATM   34  P   LIG     1      52.885  56.596  45.469  1.00  0.00           P  
HETATM   35  P   LIG     1      54.019  53.941  46.046  1.00  0.00           P  
TER FINDSITE 2FAVB00
HETATM    1  C   LIG     1      48.347  62.014  49.436  1.00  0.00           C  
HETATM    2  C   LIG     1      48.813  61.130  47.338  1.00  0.00           C  
HETATM    3  C   LIG     1      49.328  62.427  46.870  1.00  0.00           C  
HETATM    4  C   LIG     1      49.281  63.521  47.847  1.00  0.00           C  
HETATM    5  C   LIG     1      49.457  60.979  45.265  1.00  0.00           C  
HETATM    6  C   LIG     1      48.532  58.902  46.443  1.00  0.00           C  
HETATM    7  C   LIG     1      48.499  58.091  45.160  1.00  0.00           C  
HETATM    8  C   LIG     1      48.639  56.688  45.736  1.00  0.00           C  
HETATM    9  C   LIG     1      49.449  56.860  47.016  1.00  0.00           C  
HETATM   10  C   LIG     1      50.833  56.213  46.969  1.00  0.00           C  
HETATM   11  C   LIG     1      56.460  54.434  45.760  1.00  0.00           C  
HETATM   12  C   LIG     1      59.168  55.494  45.331  1.00  0.00           C  
HETATM   13  C   LIG     1      59.713  54.109  45.124  1.00  0.00           C  
HETATM   14  C   LIG     1      58.492  53.278  44.822  1.00  0.00           C  
HETATM   15  C   LIG     1      57.414  54.308  44.584  1.00  0.00           C  
HETATM   16  N   LIG     1      48.792  63.230  49.093  1.00  0.00           N  
HETATM   17  N   LIG     1      48.331  60.958  48.608  1.00  0.00           N  
HETATM   18  N   LIG     1      49.748  64.744  47.526  1.00  0.00           N  
HETATM   19  N   LIG     1      49.724  62.264  45.595  1.00  0.00           N  
HETATM   20  N   LIG     1      48.932  60.314  46.308  1.00  0.00           N  
HETATM   21  O   LIG     1      47.300  58.202  44.391  1.00  0.00           O  
HETATM   22  O   LIG     1      47.352  56.134  45.927  1.00  0.00           O  
HETATM   23  O   LIG     1      49.592  58.284  47.213  1.00  0.00           O  
HETATM   24  O   LIG     1      51.595  56.608  45.805  1.00  0.00           O  
HETATM   25  O   LIG     1      53.777  57.909  46.440  1.00  0.00           O  
HETATM   26  O   LIG     1      53.571  56.705  44.275  1.00  0.00           O  
HETATM   27  O   LIG     1      53.701  55.435  46.556  1.00  0.00           O  
HETATM   28  O   LIG     1      54.113  53.103  47.375  1.00  0.00           O  
HETATM   29  O   LIG     1      52.781  53.390  45.228  1.00  0.00           O  
HETATM   30  O   LIG     1      55.261  53.867  45.300  1.00  0.00           O  
HETATM   31  O   LIG     1      58.105  55.526  44.387  1.00  0.00           O  
HETATM   32  O   LIG     1      60.165  56.488  45.091  1.00  0.00           O  
HETATM   33  O   LIG     1      60.575  54.131  43.986  1.00  0.00           O  
HETATM   34  O   LIG     1      58.657  52.526  43.611  1.00  0.00           O  
HETATM   35  P   LIG     1      53.144  56.743  45.752  1.00  0.00           P  
HETATM   36  P   LIG     1      53.881  53.883  46.082  1.00  0.00           P  
TER FINDSITE 3IIDA00
HETATM    1  C   LIG     1      48.306  63.608  48.031  1.00  0.00           C  
HETATM    2  C   LIG     1      49.071  61.757  46.794  1.00  0.00           C  
HETATM    3  C   LIG     1      49.877  62.633  45.911  1.00  0.00           C  
HETATM    4  C   LIG     1      49.824  64.076  46.217  1.00  0.00           C  
HETATM    5  C   LIG     1      50.129  60.557  45.265  1.00  0.00           C  
HETATM    6  C   LIG     1      48.610  59.363  46.975  1.00  0.00           C  
HETATM    7  C   LIG     1      47.922  58.401  46.015  1.00  0.00           C  
HETATM    8  C   LIG     1      47.982  57.060  46.765  1.00  0.00           C  
HETATM    9  C   LIG     1      49.450  57.360  47.080  1.00  0.00           C  
HETATM   10  C   LIG     1      50.628  56.413  47.257  1.00  0.00           C  
HETATM   11  C   LIG     1      56.179  54.158  45.511  1.00  0.00           C  
HETATM   12  C   LIG     1      57.274  57.345  44.146  1.00  0.00           C  
HETATM   13  C   LIG     1      58.276  56.928  45.258  1.00  0.00           C  
HETATM   14  C   LIG     1      58.455  55.426  45.099  1.00  0.00           C  
HETATM   15  C   LIG     1      56.931  55.365  45.024  1.00  0.00           C  
HETATM   16  N   LIG     1      49.027  64.448  47.255  1.00  0.00           N  
HETATM   17  N   LIG     1      48.328  62.272  47.798  1.00  0.00           N  
HETATM   18  N   LIG     1      50.530  64.965  45.451  1.00  0.00           N  
HETATM   19  N   LIG     1      50.495  61.843  45.008  1.00  0.00           N  
HETATM   20  N   LIG     1      49.262  60.531  46.328  1.00  0.00           N  
HETATM   21  O   LIG     1      46.620  58.900  45.704  1.00  0.00           O  
HETATM   22  O   LIG     1      47.138  57.068  47.924  1.00  0.00           O  
HETATM   23  O   LIG     1      49.583  58.618  47.704  1.00  0.00           O  
HETATM   24  O   LIG     1      50.907  56.404  45.859  1.00  0.00           O  
HETATM   25  O   LIG     1      52.780  58.066  45.734  1.00  0.00           O  
HETATM   26  O   LIG     1      52.527  56.371  43.850  1.00  0.00           O  
HETATM   27  O   LIG     1      53.131  55.532  46.183  1.00  0.00           O  
HETATM   28  O   LIG     1      53.889  53.319  47.185  1.00  0.00           O  
HETATM   29  O   LIG     1      52.507  53.292  45.013  1.00  0.00           O  
HETATM   30  O   LIG     1      54.868  54.104  44.995  1.00  0.00           O  
HETATM   31  O   LIG     1      56.422  56.203  43.942  1.00  0.00           O  
HETATM   32  O   LIG     1      58.043  57.550  42.972  1.00  0.00           O  
HETATM   33  O   LIG     1      59.506  57.647  45.299  1.00  0.00           O  
HETATM   34  O   LIG     1      59.280  55.248  43.903  1.00  0.00           O  
HETATM   35  P   LIG     1      52.394  56.684  45.305  1.00  0.00           P  
HETATM   36  P   LIG     1      53.524  53.945  45.884  1.00  0.00           P  
TER FINDSITE 3EWPA00
HETATM    1  C   LIG     1      48.353  64.326  47.521  1.00  0.00           C  
HETATM    2  C   LIG     1      48.938  62.235  46.440  1.00  0.00           C  
HETATM    3  C   LIG     1      49.930  63.028  45.647  1.00  0.00           C  
HETATM    4  C   LIG     1      50.047  64.491  45.866  1.00  0.00           C  
HETATM    5  C   LIG     1      50.017  60.898  45.041  1.00  0.00           C  
HETATM    6  C   LIG     1      48.329  59.642  46.474  1.00  0.00           C  
HETATM    7  C   LIG     1      48.180  58.463  45.513  1.00  0.00           C  
HETATM    8  C   LIG     1      48.346  57.212  46.359  1.00  0.00           C  
HETATM    9  C   LIG     1      49.256  57.638  47.486  1.00  0.00           C  
HETATM   10  C   LIG     1      50.760  57.339  47.293  1.00  0.00           C  
HETATM   11  C   LIG     1      56.014  55.343  45.726  1.00  0.00           C  
HETATM   12  C   LIG     1      57.821  57.512  44.202  1.00  0.00           C  
HETATM   13  C   LIG     1      58.714  57.170  45.419  1.00  0.00           C  
HETATM   14  C   LIG     1      58.516  55.675  45.544  1.00  0.00           C  
HETATM   15  C   LIG     1      57.230  55.301  44.815  1.00  0.00           C  
HETATM   16  N   LIG     1      49.248  65.077  46.800  1.00  0.00           N  
HETATM   17  N   LIG     1      48.169  62.973  47.365  1.00  0.00           N  
HETATM   18  N   LIG     1      50.932  65.174  45.112  1.00  0.00           N  
HETATM   19  N   LIG     1      50.541  62.155  44.815  1.00  0.00           N  
HETATM   20  N   LIG     1      49.063  60.899  45.996  1.00  0.00           N  
HETATM   21  O   LIG     1      46.853  58.371  45.025  1.00  0.00           O  
HETATM   22  O   LIG     1      47.093  56.843  46.969  1.00  0.00           O  
HETATM   23  O   LIG     1      49.045  59.051  47.577  1.00  0.00           O  
HETATM   24  O   LIG     1      51.284  57.591  45.964  1.00  0.00           O  
HETATM   25  O   LIG     1      53.780  57.898  46.146  1.00  0.00           O  
HETATM   26  O   LIG     1      52.550  56.708  43.989  1.00  0.00           O  
HETATM   27  O   LIG     1      52.736  55.524  46.291  1.00  0.00           O  
HETATM   28  O   LIG     1      54.185  53.792  47.364  1.00  0.00           O  
HETATM   29  O   LIG     1      52.858  53.141  45.246  1.00  0.00           O  
HETATM   30  O   LIG     1      54.867  54.751  45.099  1.00  0.00           O  
HETATM   31  O   LIG     1      57.107  56.314  43.826  1.00  0.00           O  
HETATM   32  O   LIG     1      56.865  58.593  44.448  1.00  0.00           O  
HETATM   33  O   LIG     1      60.124  57.574  45.339  1.00  0.00           O  
HETATM   34  O   LIG     1      59.557  55.126  44.781  1.00  0.00           O  
HETATM   35  P   LIG     1      52.727  56.977  45.496  1.00  0.00           P  
HETATM   36  P   LIG     1      53.638  54.188  46.013  1.00  0.00           P  
TER FINDSITE 3JZTB00
HETATM 7214  PB  ADP B1262      54.256  54.284  45.025  1.00 47.29           P 
HETATM 7215  O1B ADP B1262      53.035  53.688  44.371  1.00 46.21           O 
HETATM 7216  O2B ADP B1262      54.641  53.808  46.396  1.00 39.70           O 
HETATM 7217  O3B ADP B1262      55.461  54.374  44.131  1.00 43.99           O 
HETATM 7218  PA  ADP B1262      52.734  56.782  44.643  1.00 49.11           P 
HETATM 7219  O1A ADP B1262      52.424  56.581  43.190  1.00 48.75           O 
HETATM 7220  O2A ADP B1262      53.132  58.178  45.072  1.00 45.89           O 
HETATM 7221  O3A ADP B1262      53.823  55.809  45.349  1.00 46.86           O 
HETATM 7222  O5' ADP B1262      51.379  56.434  45.427  1.00 46.89           O 
HETATM 7223  C5' ADP B1262      51.394  56.242  46.837  1.00 43.55           C 
HETATM 7224  C4' ADP B1262      50.172  56.922  47.445  1.00 45.77           C 
HETATM 7225  O4' ADP B1262      50.270  58.333  47.237  1.00 42.66           O 
HETATM 7226  C3' ADP B1262      48.870  56.488  46.801  1.00 45.08           C 
HETATM 7227  O3' ADP B1262      47.908  56.442  47.861  1.00 47.88           O 
HETATM 7228  C2' ADP B1262      48.579  57.586  45.798  1.00 47.65           C 
HETATM 7229  O2' ADP B1262      47.202  57.724  45.414  1.00 45.76           O 
HETATM 7230  C1' ADP B1262      49.131  58.811  46.519  1.00 44.15           C 
HETATM 7231  N9  ADP B1262      49.422  59.950  45.600  1.00 44.74           N 
HETATM 7232  C8  ADP B1262      49.863  59.894  44.319  1.00 46.86           C 
HETATM 7233  N7  ADP B1262      49.977  61.140  43.790  1.00 43.04           N 
HETATM 7234  C5  ADP B1262      49.616  62.021  44.736  1.00 43.17           C 
HETATM 7235  C6  ADP B1262      49.515  63.496  44.842  1.00 45.65           C 
HETATM 7236  N6  ADP B1262      49.835  64.303  43.802  1.00 47.64           N 
HETATM 7237  N1  ADP B1262      49.092  64.015  46.017  1.00 48.62           N 
HETATM 7238  C2  ADP B1262      48.765  63.231  47.063  1.00 45.60           C 
HETATM 7239  N3  ADP B1262      48.830  61.883  47.030  1.00 44.47           N 
HETATM 7240  C4  ADP B1262      49.243  61.233  45.918  1.00 46.54           C 
HETATM 7241 H5'1 ADP B1262      52.305  56.668  47.262  1.00 52.26           H 
HETATM 7242 H5'2 ADP B1262      51.376  55.174  47.066  1.00 52.26           H 
HETATM 7243  H4' ADP B1262      50.134  56.700  48.520  1.00 54.93           H 
HETATM 7244  H3' ADP B1262      48.987  55.515  46.302  1.00 54.10           H 
HETATM 7245 HO3' ADP B1262      47.051  56.167  47.506  1.00 57.45           H 
HETATM 7246  H2' ADP B1262      49.191  57.407  44.902  1.00 57.18           H 
HETATM 7247 HO2' ADP B1262      46.900  56.907  44.993  1.00 54.91           H 
HETATM 7248  H1' ADP B1262      48.372  59.135  47.244  1.00 52.98           H 
HETATM 7249  H8  ADP B1262      50.079  58.978  43.783  1.00 56.24           H 
HETATM 7250 HN61 ADP B1262      50.155  63.902  42.932  1.00 57.17           H 
HETATM 7251 HN62 ADP B1262      49.760  65.305  43.899  1.00 57.17           H 
HETATM 7252  H2  ADP B1262      48.427  63.707  47.976  1.00 54.72           H 
TER COFACTOR 5fsxB_BS01_ADP
HETATM 5147  P    RA G   1      47.917  58.882  39.138  0.80 43.94           P 
HETATM 5148  OP1  RA G   1      46.824  58.935  40.127  1.00 45.79           O 
HETATM 5149  OP2  RA G   1      48.021  60.164  38.194  1.00 45.62           O 
HETATM 5150  O5'  RA G   1      47.901  57.565  38.233  1.00 47.59           O 
HETATM 5151  C5'  RA G   1      47.840  56.254  38.853  1.00 48.01           C 
HETATM 5152  C4'  RA G   1      47.891  55.143  37.806  1.00 50.16           C 
HETATM 5153  O4'  RA G   1      46.763  55.309  36.860  1.00 51.39           O 
HETATM 5154  C3'  RA G   1      49.203  55.213  36.988  1.00 51.83           C 
HETATM 5155  O3'  RA G   1      49.681  53.871  36.640  1.00 50.53           O 
HETATM 5156  C2'  RA G   1      48.778  56.006  35.749  1.00 52.34           C 
HETATM 5157  O2'  RA G   1      49.591  55.648  34.631  1.00 53.25           O 
HETATM 5158  C1'  RA G   1      47.340  55.489  35.523  1.00 52.71           C 
HETATM 5159  N9   RA G   1      46.541  56.439  34.720  0.50 52.60           N 
HETATM 5160  C8   RA G   1      46.705  57.756  34.621  0.50 51.98           C 
HETATM 5161  N7   RA G   1      45.782  58.240  33.795  0.50 53.00           N 
HETATM 5162  C5   RA G   1      45.030  57.229  33.384  0.20 52.90           C 
HETATM 5163  C6   RA G   1      43.941  57.127  32.543  0.20 53.56           C 
HETATM 5164  N1   RA G   1      43.420  55.910  32.351  0.80 54.91           N 
HETATM 5165  C2   RA G   1      43.914  54.824  32.928  0.40 53.14           C 
HETATM 5166  N3   RA G   1      44.948  54.899  33.733  0.30 52.19           N 
HETATM 5167  C4   RA G   1      45.516  56.083  33.972  0.20 52.54           C 
HETATM 5168  P    RA G   2      53.119  59.368  34.837  1.00 41.75           P 
HETATM 5169  OP1  RA G   2      54.080  58.836  33.868  1.00 44.17           O 
HETATM 5170  OP2  RA G   2      53.147  60.961  34.941  1.00 43.95           O 
HETATM 5171  O5'  RA G   2      53.478  58.933  36.355  1.00 43.86           O 
HETATM 5172  C5'  RA G   2      52.513  58.346  37.136  1.00 40.90           C 
HETATM 5173  C4'  RA G   2      52.717  58.643  38.595  1.00 41.07           C 
HETATM 5174  O4'  RA G   2      52.622  60.072  39.004  1.00 39.50           O 
HETATM 5175  C3'  RA G   2      51.408  57.958  39.011  1.00 40.80           C 
HETATM 5176  O3'  RA G   2      51.495  57.451  40.356  1.00 41.03           O 
HETATM 5177  C2'  RA G   2      50.423  59.125  38.947  1.00 42.17           C 
HETATM 5178  O2'  RA G   2      49.344  58.923  39.850  1.00 44.46           O 
HETATM 5179  C1'  RA G   2      51.226  60.325  39.413  1.00 40.21           C 
HETATM 5180  N9   RA G   2      50.973  61.587  38.753  1.00 39.68           N 
HETATM 5181  C8   RA G   2      50.941  61.806  37.432  1.00 39.06           C 
HETATM 5182  N7   RA G   2      50.717  63.116  37.253  1.00 40.82           N 
HETATM 5183  C5   RA G   2      50.599  63.710  38.441  1.00 37.18           C 
HETATM 5184  C6   RA G   2      50.386  65.012  38.856  1.00 38.36           C 
HETATM 5185  N6   RA G   2      50.243  65.954  37.923  1.00 35.54           N 
HETATM 5186  N1   RA G   2      50.332  65.291  40.197  1.00 37.35           N 
HETATM 5187  C2   RA G   2      50.481  64.343  41.096  1.00 37.05           C 
HETATM 5188  N3   RA G   2      50.699  63.081  40.711  1.00 38.61           N 
HETATM 5189  C4   RA G   2      50.771  62.741  39.403  1.00 38.51           C 
HETATM 5190  PG  ATP G   3      45.552  65.525  29.382  0.20 32.61           P 
HETATM 5191  O1G ATP G   3      46.620  66.254  28.662  0.20 32.36           O 
HETATM 5192  O2G ATP G   3      45.128  64.128  28.699  0.20 32.61           O 
HETATM 5193  O3G ATP G   3      44.204  66.395  29.524  0.20 31.91           O 
HETATM 5194  PB  ATP G   3      47.383  65.577  31.460  0.20 35.87           P 
HETATM 5195  O1B ATP G   3      47.275  66.456  32.651  0.20 34.56           O 
HETATM 5196  O2B ATP G   3      48.170  66.264  30.213  0.20 35.13           O 
HETATM 5197  O3B ATP G   3      45.961  65.104  30.878  0.20 34.33           O 
HETATM 5198  PA  ATP G   3      48.535  63.171  30.583  0.30 41.28           P 
HETATM 5199  O1A ATP G   3      47.369  62.885  29.711  0.20 40.00           O 
HETATM 5200  O2A ATP G   3      49.845  63.667  29.770  0.20 40.49           O 
HETATM 5201  O3A ATP G   3      48.238  64.264  31.762  0.50 37.78           O 
HETATM 5202  O5' ATP G   3      49.007  61.853  31.382  0.50 43.73           O 
HETATM 5203  C5' ATP G   3      48.543  61.829  32.760  1.00 47.23           C 
HETATM 5204  C4' ATP G   3      48.563  60.423  33.470  1.00 48.81           C 
HETATM 5205  O4' ATP G   3      48.536  59.230  32.619  1.00 50.72           O 
HETATM 5206  C3' ATP G   3      49.769  60.213  34.388  1.00 48.83           C 
HETATM 5207  O3' ATP G   3      49.394  59.328  35.458  1.00 49.23           O 
HETATM 5208  C2' ATP G   3      50.761  59.506  33.482  1.00 48.80           C 
HETATM 5209  O2' ATP G   3      51.663  58.822  34.345  1.00 47.81           O 
HETATM 5210  C1' ATP G   3      49.824  58.493  32.793  1.00 51.66           C 
HETATM 5211  N9  ATP G   3      50.286  57.960  31.459  0.80 55.04           N 
HETATM 5212  C8  ATP G   3      50.484  58.730  30.378  0.80 56.42           C 
HETATM 5213  N7  ATP G   3      50.886  57.968  29.353  0.80 57.65           N 
HETATM 5214  C5  ATP G   3      50.946  56.697  29.760  0.80 57.71           C 
HETATM 5215  C6  ATP G   3      51.302  55.493  29.122  1.00 58.87           C 
HETATM 5216  N6  ATP G   3      51.668  55.498  27.834  1.00 60.26           N 
HETATM 5217  N1  ATP G   3      51.266  54.330  29.814  1.00 57.72           N 
HETATM 5218  C2  ATP G   3      50.889  54.349  31.100  1.00 57.55           C 
HETATM 5219  N3  ATP G   3      50.550  55.484  31.736  1.00 56.12           N 
HETATM 5220  C4  ATP G   3      50.557  56.681  31.104  1.00 56.58           C 
TER COFACTOR 4tu0A_BS01_NUC
HETATM    1  C   LIG     1      50.815  55.697  47.979  1.00  0.00           C  
HETATM    2  C   LIG     1      50.612  56.191  46.558  1.00  0.00           C  
HETATM    3  C   LIG     1      49.197  56.787  46.401  1.00  0.00           C  
HETATM    4  C   LIG     1      48.798  56.961  44.924  1.00  0.00           C  
HETATM    5  C   LIG     1      47.319  57.287  44.696  1.00  0.00           C  
HETATM    6  O   LIG     1      52.005  55.210  48.041  1.00  0.00           O  
HETATM    7  O   LIG     1      51.531  57.185  46.302  1.00  0.00           O  
HETATM    8  O   LIG     1      49.079  58.045  47.070  1.00  0.00           O  
HETATM    9  O   LIG     1      49.532  57.992  44.275  1.00  0.00           O  
HETATM   10  O   LIG     1      46.372  56.403  45.244  1.00  0.00           O  
TER FINDSITE 1NJRA00
HETATM 2876  PB  ADP A1201      53.571  54.284  45.850  1.00 31.48           P  
HETATM 2877  O1B ADP A1201      52.528  53.462  45.149  1.00 31.55           O  
HETATM 2878  O2B ADP A1201      54.956  54.359  45.003  1.00 31.10           O  
HETATM 2879  O3B ADP A1201      54.060  53.593  47.228  1.00 29.84           O  
HETATM 2880  PA  ADP A1201      52.383  56.887  45.233  1.00 32.93           P  
HETATM 2881  O1A ADP A1201      52.795  58.227  45.693  1.00 33.91           O  
HETATM 2882  O2A ADP A1201      52.600  56.512  43.805  1.00 33.29           O  
HETATM 2883  O3A ADP A1201      53.044  55.769  46.244  1.00 33.16           O  
HETATM 2884  O5' ADP A1201      50.840  56.690  45.513  1.00 36.25           O  
HETATM 2885  C5' ADP A1201      50.285  56.773  46.829  1.00 37.87           C  
HETATM 2886  C4' ADP A1201      48.999  57.602  46.831  1.00 39.20           C  
HETATM 2887  O4' ADP A1201      49.314  59.021  46.639  1.00 41.29           O  
HETATM 2888  C3' ADP A1201      48.053  57.204  45.670  1.00 40.19           C  
HETATM 2889  O3' ADP A1201      46.703  57.374  46.091  1.00 39.25           O  
HETATM 2890  C2' ADP A1201      48.392  58.244  44.608  1.00 41.73           C  
HETATM 2891  O2' ADP A1201      47.313  58.438  43.697  1.00 41.85           O  
HETATM 2892  C1' ADP A1201      48.531  59.490  45.478  1.00 42.13           C  
HETATM 2893  N9  ADP A1201      49.260  60.524  44.732  1.00 42.87           N  
HETATM 2894  C8  ADP A1201      50.100  60.343  43.704  1.00 42.27           C  
HETATM 2895  N7  ADP A1201      50.585  61.524  43.310  1.00 41.79           N  
HETATM 2896  C5  ADP A1201      50.036  62.460  44.080  1.00 42.84           C  
HETATM 2897  C6  ADP A1201      50.150  63.841  44.130  1.00 44.29           C  
HETATM 2898  N6  ADP A1201      50.954  64.470  43.272  1.00 44.99           N  
HETATM 2899  N1  ADP A1201      49.451  64.526  45.060  1.00 45.12           N  
HETATM 2900  C2  ADP A1201      48.651  63.878  45.912  1.00 45.85           C  
HETATM 2901  N3  ADP A1201      48.518  62.551  45.891  1.00 44.12           N  
HETATM 2902  C4  ADP A1201      49.201  61.827  44.990  1.00 43.80           C  
TER TM-SITE	4d86A_BS01 ADP:6,16,17,149,150,151,152,153,195,197
HETATM 1427  N1  APR A   1      54.119  63.108  36.961  1.00 41.14           N 
HETATM 1428  C2  APR A   1      53.210  63.303  37.932  1.00 42.95           C 
HETATM 1429  N3  APR A   1      52.574  62.295  38.536  1.00 41.18           N 
HETATM 1430  C4  APR A   1      52.832  61.032  38.165  1.00 40.87           C 
HETATM 1431  C5  APR A   1      53.779  60.756  37.159  1.00 41.90           C 
HETATM 1432  C6  APR A   1      54.444  61.860  36.545  1.00 41.26           C 
HETATM 1433  N6  APR A   1      55.377  61.728  35.584  1.00 37.13           N 
HETATM 1434  N7  APR A   1      53.820  59.399  37.039  1.00 40.50           N 
HETATM 1435  C8  APR A   1      52.942  58.874  37.911  1.00 38.66           C 
HETATM 1436  N9  APR A   1      52.346  59.868  38.599  1.00 39.64           N 
HETATM 1437  C1' APR A   1      51.293  59.759  39.651  1.00 35.99           C 
HETATM 1438  C2' APR A   1      50.731  58.357  39.488  1.00 36.28           C 
HETATM 1439  O2' APR A   1      49.758  58.375  38.437  1.00 41.35           O 
HETATM 1440  C3' APR A   1      50.089  58.137  40.845  1.00 33.47           C 
HETATM 1441  O3' APR A   1      48.835  58.789  40.850  1.00 28.96           O 
HETATM 1442  O4' APR A   1      51.795  59.830  40.990  1.00 33.10           O 
HETATM 1443  C4' APR A   1      51.068  58.838  41.807  1.00 30.77           C 
HETATM 1444  C5' APR A   1      52.076  57.856  42.495  1.00 26.80           C 
HETATM 1445  O5' APR A   1      52.619  56.918  41.531  1.00 20.84           O 
HETATM 1446  PA  APR A   1      54.127  56.421  41.538  1.00 19.81           P 
HETATM 1447  O1A APR A   1      54.957  57.634  41.331  1.00 22.40           O 
HETATM 1448  O2A APR A   1      54.344  55.315  40.565  1.00 21.64           O 
HETATM 1449  O3A APR A   1      54.296  55.941  43.196  1.00 16.55           O 
HETATM 1450  PB  APR A   1      54.330  54.381  43.891  1.00 19.01           P 
HETATM 1451  O1B APR A   1      53.114  53.916  43.165  1.00 19.34           O 
HETATM 1452  O2B APR A   1      54.275  55.016  45.260  1.00 16.20           O 
HETATM 1453  O5D APR A   1      55.723  54.225  43.184  1.00 19.64           O 
HETATM 1454  C5D APR A   1      56.907  54.349  43.932  1.00 24.06           C 
HETATM 1455  O4D APR A   1      57.718  54.541  41.767  1.00 28.99           O 
HETATM 1456  O1D APR A   1      59.573  54.178  40.540  1.00 35.68           O 
HETATM 1457  C1D APR A   1      58.928  55.235  41.305  1.00 32.20           C 
HETATM 1458  O2D APR A   1      61.030  55.949  42.481  1.00 30.91           O 
HETATM 1459  C2D APR A   1      59.620  55.641  42.618  1.00 31.71           C 
HETATM 1460  O3D APR A   1      60.377  53.308  42.859  1.00 31.69           O 
HETATM 1461  C3D APR A   1      59.453  54.317  43.374  1.00 31.18           C 
HETATM 1462  C4D APR A   1      58.022  53.911  43.015  1.00 27.01           C 
TER COFACTOR 3q6zA_BS01_APR
HETATM    1  C   LIG     1      52.882  56.050  45.165  1.00  0.00           C  
HETATM    2  C   LIG     1      52.413  57.415  45.687  1.00  0.00           C  
HETATM    3  C   LIG     1      55.419  56.182  45.624  1.00  0.00           C  
HETATM    4  C   LIG     1      56.561  55.147  45.652  1.00  0.00           C  
HETATM    5  C   LIG     1      54.096  54.275  46.563  1.00  0.00           C  
HETATM    6  C   LIG     1      53.577  53.145  45.685  1.00  0.00           C  
HETATM    7  N   LIG     1      54.113  55.510  45.778  1.00  0.00           N  
HETATM    8  O   LIG     1      51.980  58.246  44.840  1.00  0.00           O  
HETATM    9  O   LIG     1      52.439  57.692  46.920  1.00  0.00           O  
HETATM   10  O   LIG     1      57.365  55.197  44.458  1.00  0.00           O  
HETATM   11  O   LIG     1      52.185  52.906  45.931  1.00  0.00           O  
TER FINDSITE 3GQEA00
HETATM10393  N1  APR B 477      52.100  63.108  37.508  1.00 57.38           N 
HETATM10394  C2  APR B 477      51.129  63.169  38.477  1.00 57.84           C 
HETATM10395  N3  APR B 477      50.751  62.110  39.267  1.00 58.45           N 
HETATM10396  C4  APR B 477      51.379  60.852  39.149  1.00 58.99           C 
HETATM10397  C5  APR B 477      52.450  60.760  38.105  1.00 57.84           C 
HETATM10398  C6  APR B 477      52.780  61.950  37.283  1.00 57.20           C 
HETATM10399  N6  APR B 477      53.730  61.819  36.335  1.00 57.17           N 
HETATM10400  N7  APR B 477      52.906  59.488  38.136  1.00 58.55           N 
HETATM10401  C8  APR B 477      52.216  58.800  39.114  1.00 59.73           C 
HETATM10402  N9  APR B 477      51.300  59.571  39.740  1.00 60.25           N 
HETATM10403  C1' APR B 477      50.409  59.081  40.886  1.00 61.86           C 
HETATM10404  C2' APR B 477      50.067  57.594  40.972  1.00 61.80           C 
HETATM10405  O2' APR B 477      48.726  57.360  40.578  1.00 61.65           O 
HETATM10406  C3' APR B 477      50.078  57.248  42.452  1.00 62.84           C 
HETATM10407  O3' APR B 477      48.804  57.553  43.053  1.00 62.90           O 
HETATM10408  O4' APR B 477      51.067  59.318  42.147  1.00 64.44           O 
HETATM10409  C4' APR B 477      51.072  58.211  43.055  1.00 63.77           C 
HETATM10410  C5' APR B 477      52.512  57.677  43.230  1.00 64.35           C 
HETATM10411  O5' APR B 477      53.027  56.888  42.127  1.00 64.14           O 
HETATM10412  PA  APR B 477      54.354  55.948  42.310  1.00 64.40           P 
HETATM10413  O1A APR B 477      55.546  56.925  42.239  1.00 62.76           O 
HETATM10414  O2A APR B 477      54.095  54.748  41.377  1.00 62.69           O 
HETATM10415  O3A APR B 477      54.180  55.441  43.877  1.00 61.20           O 
HETATM10416  PB  APR B 477      54.874  54.176  44.648  1.00 57.84           P 
HETATM10417  O1B APR B 477      55.399  54.744  45.946  1.00 57.88           O 
HETATM10418  O2B APR B 477      53.932  52.996  44.738  1.00 55.61           O 
HETATM10419  O5D APR B 477      56.143  53.806  43.691  1.00 58.61           O 
HETATM10420  C5D APR B 477      57.381  54.519  43.833  1.00 59.09           C 
HETATM10421  O4D APR B 477      58.544  53.788  41.869  1.00 59.43           O 
HETATM10422  O1D APR B 477      58.647  55.886  40.760  1.00 60.97           O 
HETATM10423  C1D APR B 477      59.432  54.821  41.385  1.00 60.42           C 
HETATM10424  O2D APR B 477      61.753  55.355  42.348  1.00 58.59           O 
HETATM10425  C2D APR B 477      60.302  55.293  42.574  1.00 60.21           C 
HETATM10426  O3D APR B 477      60.828  53.280  43.557  1.00 58.73           O 
HETATM10427  C3D APR B 477      59.898  54.324  43.665  1.00 59.35           C 
HETATM10428  C4D APR B 477      58.551  53.717  43.288  1.00 59.07           C 
TER COFACTOR 3jztB_BS01_APR
HETATM    1  C   LIG     1      58.277  57.542  44.384  1.00  0.00           C  
HETATM    2  C   LIG     1      57.434  56.697  45.334  1.00  0.00           C  
HETATM    3  C   LIG     1      57.755  54.791  43.832  1.00  0.00           C  
HETATM    4  C   LIG     1      58.620  55.671  42.925  1.00  0.00           C  
HETATM    5  C   LIG     1      55.949  54.787  45.460  1.00  0.00           C  
HETATM    6  C   LIG     1      54.822  54.072  44.706  1.00  0.00           C  
HETATM    7  N   LIG     1      56.772  55.622  44.570  1.00  0.00           N  
HETATM    8  O   LIG     1      59.251  56.731  43.679  1.00  0.00           O  
HETATM    9  O   LIG     1      53.799  53.182  46.910  1.00  0.00           O  
HETATM   10  O   LIG     1      52.472  52.999  44.885  1.00  0.00           O  
HETATM   11  O   LIG     1      52.806  55.173  45.934  1.00  0.00           O  
HETATM   12  S   LIG     1      53.355  53.840  45.666  1.00  0.00           S  
TER FINDSITE 1SPVA00
HETATM 1395  N1  APR A 400      49.592  63.295  48.303  1.00 37.77           N 
HETATM 1396  C2  APR A 400      49.247  62.136  48.880  1.00 37.30           C 
HETATM 1397  N3  APR A 400      49.078  60.985  48.212  1.00 37.74           N 
HETATM 1398  C4  APR A 400      49.284  60.991  46.858  1.00 38.39           C 
HETATM 1399  C5  APR A 400      49.671  62.214  46.136  1.00 39.11           C 
HETATM 1400  C6  APR A 400      49.809  63.423  46.957  1.00 39.85           C 
HETATM 1401  N6  APR A 400      50.180  64.591  46.397  1.00 38.19           N 
HETATM 1402  N7  APR A 400      49.798  61.889  44.837  1.00 38.69           N 
HETATM 1403  C8  APR A 400      49.489  60.575  44.733  1.00 37.95           C 
HETATM 1404  N9  APR A 400      49.201  60.051  45.936  1.00 37.91           N 
HETATM 1405  C1' APR A 400      48.861  58.672  46.326  1.00 36.84           C 
HETATM 1406  C2' APR A 400      48.577  57.707  45.189  1.00 37.71           C 
HETATM 1407  O2' APR A 400      47.243  57.733  44.677  1.00 37.93           O 
HETATM 1408  C3' APR A 400      48.854  56.386  45.893  1.00 35.55           C 
HETATM 1409  O3' APR A 400      47.644  55.873  46.414  1.00 34.18           O 
HETATM 1410  O4' APR A 400      50.066  58.145  46.931  1.00 33.98           O 
HETATM 1411  C4' APR A 400      49.908  56.709  46.947  1.00 35.65           C 
HETATM 1412  C5' APR A 400      51.262  56.047  46.696  1.00 36.71           C 
HETATM 1413  O5' APR A 400      51.762  56.285  45.360  1.00 32.94           O 
HETATM 1414  PA  APR A 400      53.265  56.396  44.972  1.00 36.78           P 
HETATM 1415  O1A APR A 400      54.007  57.632  45.363  1.00 32.29           O 
HETATM 1416  O2A APR A 400      53.378  56.169  43.455  1.00 41.02           O 
HETATM 1417  O3A APR A 400      53.996  55.194  45.801  1.00 35.28           O 
HETATM 1418  PB  APR A 400      54.099  53.593  45.497  1.00 37.00           P 
HETATM 1419  O1B APR A 400      54.605  52.978  46.801  1.00 35.76           O 
HETATM 1420  O2B APR A 400      52.855  53.008  44.957  1.00 31.44           O 
HETATM 1421  O5D APR A 400      55.288  53.464  44.455  1.00 36.39           O 
HETATM 1422  C5D APR A 400      56.547  54.073  44.583  1.00 44.36           C 
HETATM 1423  O4D APR A 400      57.856  54.967  42.774  1.00 56.23           O 
HETATM 1424  O1D APR A 400      60.002  55.989  42.912  1.00 61.26           O 
HETATM 1425  C1D APR A 400      59.091  55.043  43.475  1.00 58.07           C 
HETATM 1426  O2D APR A 400      60.212  53.507  42.049  1.00 59.76           O 
HETATM 1427  C2D APR A 400      59.604  53.637  43.334  1.00 58.41           C 
HETATM 1428  O3D APR A 400      58.284  51.888  42.281  1.00 62.75           O 
HETATM 1429  C3D APR A 400      58.360  52.787  43.397  1.00 57.22           C 
HETATM 1430  C4D APR A 400      57.240  53.790  43.260  1.00 51.96           C 
TER COFACTOR 3iidA_BS01_APR
HETATM 1359  N1  AR6 A 800      48.895  62.723  49.412  1.00 16.41           N 
HETATM 1360  C2  AR6 A 800      48.790  61.521  49.918  1.00 13.23           C 
HETATM 1361  N3  AR6 A 800      48.872  60.427  49.163  1.00 16.44           N 
HETATM 1362  C4  AR6 A 800      49.056  60.543  47.849  1.00 13.99           C 
HETATM 1363  C5  AR6 A 800      49.166  61.800  47.257  1.00 15.02           C 
HETATM 1364  C6  AR6 A 800      49.081  62.902  48.080  1.00 14.37           C 
HETATM 1365  N6  AR6 A 800      49.185  64.121  47.628  1.00 12.51           N 
HETATM 1366  N7  AR6 A 800      49.345  61.613  45.956  1.00 15.32           N 
HETATM 1367  C8  AR6 A 800      49.300  60.308  45.711  1.00 15.26           C 
HETATM 1368  N9  AR6 A 800      49.128  59.657  46.885  1.00 17.20           N 
HETATM 1369  PA  AR6 A 800      53.136  56.485  44.647  1.00 17.06           P 
HETATM 1370  PB  AR6 A 800      54.473  54.159  45.698  1.00 19.07           P 
HETATM 1371  C1' AR6 A 800      49.048  58.193  47.069  1.00 17.09           C 
HETATM 1372  O1A AR6 A 800      53.495  57.878  44.889  1.00 19.92           O 
HETATM 1373  O1B AR6 A 800      54.985  54.016  47.118  1.00 18.06           O 
HETATM 1374  C1D AR6 A 800      58.564  51.656  44.314  1.00 30.86           C 
HETATM 1375  O1D AR6 A 800      59.962  51.382  44.287  1.00 35.08           O 
HETATM 1376  C2' AR6 A 800      48.822  57.442  45.795  1.00 20.97           C 
HETATM 1377  O2' AR6 A 800      47.463  57.590  45.359  1.00 23.91           O 
HETATM 1378  O2A AR6 A 800      52.985  55.898  43.282  1.00 17.16           O 
HETATM 1379  O2B AR6 A 800      53.413  53.322  45.170  1.00 16.12           O 
HETATM 1380  C2D AR6 A 800      58.179  51.947  42.877  1.00 31.49           C 
HETATM 1381  O2D AR6 A 800      59.366  51.937  42.115  1.00 35.81           O 
HETATM 1382  C3' AR6 A 800      49.101  56.033  46.292  1.00 19.28           C 
HETATM 1383  O3' AR6 A 800      47.954  55.520  46.970  1.00 21.79           O 
HETATM 1384  O3A AR6 A 800      54.218  55.722  45.578  1.00 16.43           O 
HETATM 1385  C3D AR6 A 800      57.623  53.364  42.918  1.00 28.92           C 
HETATM 1386  O3D AR6 A 800      58.174  54.110  41.849  1.00 29.83           O 
HETATM 1387  C4' AR6 A 800      50.224  56.280  47.287  1.00 17.51           C 
HETATM 1388  O4' AR6 A 800      50.339  57.721  47.399  1.00 17.37           O 
HETATM 1389  C4D AR6 A 800      58.103  53.951  44.236  1.00 24.80           C 
HETATM 1390  O4D AR6 A 800      58.349  52.851  45.072  1.00 25.94           O 
HETATM 1391  C5' AR6 A 800      51.608  55.821  46.774  1.00 18.04           C 
HETATM 1392  O5' AR6 A 800      51.734  56.150  45.394  1.00 20.07           O 
HETATM 1393  C5D AR6 A 800      56.918  54.725  44.905  1.00 22.08           C 
HETATM 1394  O5D AR6 A 800      55.745  53.959  44.770  1.00 18.51           O 
TER COFACTOR 3v2bA_BS01_AR6
HETATM 1404  N1  AR6 A2389      48.771  61.141  51.173  1.00 10.91           N 
HETATM 1405  C2  AR6 A2389      48.353  59.896  51.024  1.00 15.41           C 
HETATM 1406  N3  AR6 A2389      48.481  59.233  49.889  1.00 14.37           N 
HETATM 1407  C4  AR6 A2389      49.087  59.861  48.864  1.00 14.21           C 
HETATM 1408  C5  AR6 A2389      49.538  61.165  48.970  1.00 14.56           C 
HETATM 1409  C6  AR6 A2389      49.385  61.830  50.193  1.00 14.12           C 
HETATM 1410  N6  AR6 A2389      49.831  63.101  50.381  1.00 15.57           N 
HETATM 1411  N7  AR6 A2389      50.081  61.507  47.777  1.00 16.09           N 
HETATM 1412  C8  AR6 A2389      49.939  60.431  46.981  1.00 13.76           C 
HETATM 1413  N9  AR6 A2389      49.313  59.434  47.621  1.00 13.45           N 
HETATM 1414  PA  AR6 A2389      53.292  56.583  45.107  1.00 13.63           P 
HETATM 1415  PB  AR6 A2389      54.253  53.809  45.203  1.00 12.74           P 
HETATM 1416  C1' AR6 A2389      48.962  58.073  47.154  1.00 13.72           C 
HETATM 1417  O1A AR6 A2389      53.624  57.745  45.969  1.00 13.41           O 
HETATM 1418  O1B AR6 A2389      54.376  53.027  46.443  1.00 11.83           O 
HETATM 1419  C1D AR6 A2389      58.331  51.605  43.329  1.00 21.94           C 
HETATM 1420  O1D AR6 A2389      59.721  51.553  43.126  1.00 27.14           O 
HETATM 1421  C2' AR6 A2389      48.907  57.825  45.666  1.00 12.98           C 
HETATM 1422  O2' AR6 A2389      47.672  58.323  45.157  1.00 16.24           O 
HETATM 1423  O2A AR6 A2389      53.430  56.765  43.596  1.00 16.23           O 
HETATM 1424  O2B AR6 A2389      53.223  53.424  44.202  1.00 12.97           O 
HETATM 1425  C2D AR6 A2389      57.819  52.679  42.353  1.00 23.33           C 
HETATM 1426  O2D AR6 A2389      58.479  52.594  41.058  1.00 25.50           O 
HETATM 1427  C3' AR6 A2389      48.957  56.321  45.612  1.00 13.00           C 
HETATM 1428  O3' AR6 A2389      47.637  55.820  45.820  1.00 15.49           O 
HETATM 1429  O3A AR6 A2389      54.118  55.366  45.659  1.00 11.91           O 
HETATM 1430  C3D AR6 A2389      58.148  53.955  43.097  1.00 20.78           C 
HETATM 1431  O3D AR6 A2389      59.396  54.511  42.705  1.00 24.44           O 
HETATM 1432  C4' AR6 A2389      49.868  55.937  46.814  1.00 11.81           C 
HETATM 1433  O4' AR6 A2389      50.050  57.171  47.541  1.00 11.92           O 
HETATM 1434  C4D AR6 A2389      58.173  53.531  44.590  1.00 16.39           C 
HETATM 1435  O4D AR6 A2389      57.952  52.131  44.650  1.00 17.00           O 
HETATM 1436  C5' AR6 A2389      51.273  55.498  46.543  1.00 12.48           C 
HETATM 1437  O5' AR6 A2389      51.794  56.209  45.330  1.00 11.70           O 
HETATM 1438  C5D AR6 A2389      56.890  54.127  45.259  1.00 14.05           C 
HETATM 1439  O5D AR6 A2389      55.649  53.833  44.497  1.00 13.66           O 
TER COFACTOR 4abkA_BS01_AR6
HETATM22780  N1  APR B 201      48.542  63.658  48.489  1.00 41.54           N 
HETATM22781  C2  APR B 201      48.045  62.594  49.193  1.00 41.09           C 
HETATM22782  N3  APR B 201      47.909  61.338  48.699  1.00 38.96           N 
HETATM22783  C4  APR B 201      48.302  61.097  47.404  1.00 42.33           C 
HETATM22784  C5  APR B 201      48.852  62.221  46.585  1.00 43.40           C 
HETATM22785  C6  APR B 201      48.971  63.563  47.203  1.00 39.37           C 
HETATM22786  N6  APR B 201      49.463  64.620  46.521  1.00 37.62           N 
HETATM22787  N7  APR B 201      49.128  61.690  45.360  1.00 48.41           N 
HETATM22788  C8  APR B 201      48.810  60.349  45.387  1.00 44.00           C 
HETATM22789  N9  APR B 201      48.324  60.013  46.592  1.00 40.36           N 
HETATM22790  C1' APR B 201      47.889  58.674  47.003  1.00 43.22           C 
HETATM22791  C2' APR B 201      47.490  57.795  45.830  1.00 43.62           C 
HETATM22792  O2' APR B 201      46.115  57.362  45.972  1.00 48.34           O 
HETATM22793  C3' APR B 201      48.348  56.567  45.964  1.00 43.22           C 
HETATM22794  O3' APR B 201      47.492  55.480  46.345  1.00 37.18           O 
HETATM22795  O4' APR B 201      48.972  58.024  47.694  1.00 46.18           O 
HETATM22796  C4' APR B 201      49.341  56.780  47.093  1.00 41.29           C 
HETATM22797  C5' APR B 201      50.769  56.876  46.588  1.00 39.50           C 
HETATM22798  O5' APR B 201      51.049  56.029  45.472  1.00 36.61           O 
HETATM22799  PA  APR B 201      52.244  56.535  44.428  1.00 42.17           P 
HETATM22800  O1A APR B 201      51.959  55.827  43.093  1.00 46.28           O 
HETATM22801  O2A APR B 201      52.545  58.034  44.319  1.00 33.33           O 
HETATM22802  O3A APR B 201      53.580  55.914  45.210  1.00 40.01           O 
HETATM22803  PB  APR B 201      53.868  54.287  45.252  1.00 39.56           P 
HETATM22804  O1B APR B 201      54.622  53.856  46.528  1.00 36.21           O 
HETATM22805  O2B APR B 201      52.544  53.563  44.915  1.00 38.15           O 
HETATM22806  O5D APR B 201      54.949  54.212  44.017  1.00 40.39           O 
HETATM22807  C5D APR B 201      56.327  54.693  44.212  1.00 46.60           C 
HETATM22808  O4D APR B 201      58.462  54.956  42.805  1.00 60.73           O 
HETATM22809  O1D APR B 201      59.732  53.590  44.565  1.00 74.44           O 
HETATM22810  C1D APR B 201      59.357  53.819  43.168  1.00 68.85           C 
HETATM22811  O2D APR B 201      59.277  51.775  41.930  1.00 68.71           O 
HETATM22812  C2D APR B 201      58.650  52.489  43.025  1.00 62.08           C 
HETATM22813  O3D APR B 201      57.013  52.575  41.256  1.00 42.43           O 
HETATM22814  C3D APR B 201      57.238  52.900  42.662  1.00 58.26           C 
HETATM22815  C4D APR B 201      57.108  54.430  42.884  1.00 55.57           C 
TER COFACTOR 5cmsB_BS01_APR
HETATM22821  N1  APR C 201      48.545  63.241  49.353  1.00 22.46           N  
HETATM22822  C2  APR C 201      47.915  62.108  49.593  1.00 21.34           C  
HETATM22823  N3  APR C 201      47.858  61.139  48.703  1.00 21.42           N  
HETATM22824  C4  APR C 201      48.437  61.242  47.492  1.00 21.82           C  
HETATM22825  C5  APR C 201      49.138  62.461  47.183  1.00 22.36           C  
HETATM22826  C6  APR C 201      49.154  63.487  48.203  1.00 19.86           C  
HETATM22827  N6  APR C 201      49.772  64.652  47.996  1.00 22.17           N  
HETATM22828  N7  APR C 201      49.616  62.339  45.968  1.00 22.33           N  
HETATM22829  C8  APR C 201      49.262  61.125  45.526  1.00 21.22           C  
HETATM22830  N9  APR C 201      48.555  60.468  46.423  1.00 22.09           N  
HETATM22831  C1' APR C 201      48.008  59.102  46.292  1.00 21.05           C  
HETATM22832  C2' APR C 201      47.811  58.561  44.899  1.00 23.13           C  
HETATM22833  O2' APR C 201      46.443  58.505  44.561  1.00 26.30           O  
HETATM22834  C3' APR C 201      48.018  57.113  45.077  1.00 21.74           C  
HETATM22835  O3' APR C 201      46.678  56.699  45.248  1.00 22.25           O  
HETATM22836  O4' APR C 201      48.932  58.214  46.880  1.00 24.12           O  
HETATM22837  C4' APR C 201      48.751  56.926  46.367  1.00 19.50           C  
HETATM22838  C5' APR C 201      50.124  56.339  46.195  1.00 20.97           C  
HETATM22839  O5' APR C 201      50.727  56.848  45.022  1.00 20.11           O  
HETATM22840  PA  APR C 201      52.271  56.743  44.751  1.00 21.43           P  
HETATM22841  O1A APR C 201      52.375  56.475  43.328  1.00 26.77           O  
HETATM22842  O2A APR C 201      52.945  57.940  45.265  1.00 19.22           O  
HETATM22843  O3A APR C 201      52.655  55.532  45.705  1.00 23.75           O  
HETATM22844  PB  APR C 201      53.252  54.096  45.462  1.00 19.85           P  
HETATM22845  O1B APR C 201      53.520  53.524  46.771  1.00 17.98           O  
HETATM22846  O2B APR C 201      52.373  53.401  44.546  1.00 18.67           O  
HETATM22847  O5D APR C 201      54.604  54.389  44.776  1.00 19.28           O  
HETATM22848  C5D APR C 201      55.801  53.822  45.252  1.00 16.46           C  
HETATM22849  O4D APR C 201      57.931  54.355  44.261  1.00 21.28           O  
HETATM22850  O1D APR C 201      60.002  53.917  45.337  1.00 32.34           O  
HETATM22851  C1D APR C 201      59.023  53.449  44.407  1.00 22.10           C  
HETATM22852  O2D APR C 201      59.178  51.043  44.818  1.00 22.05           O  
HETATM22853  C2D APR C 201      58.346  52.200  44.899  1.00 20.67           C  
HETATM22854  O3D APR C 201      57.635  52.005  42.594  1.00 22.32           O  
HETATM22855  C3D APR C 201      57.190  52.199  43.941  1.00 20.35           C  
HETATM22856  C4D APR C 201      56.730  53.630  44.061  1.00 19.05           C  
TER TM-SITE	5cmsC_BS01 APR:6,7,8,16,17,111,147,149,150,151,152,153,196
HETATM23213  N1  APR M 201      49.152  62.971  48.834  1.00 58.77           N 
HETATM23214  C2  APR M 201      48.689  61.745  49.210  1.00 59.53           C 
HETATM23215  N3  APR M 201      48.707  60.673  48.382  1.00 60.49           N 
HETATM23216  C4  APR M 201      49.206  60.810  47.117  1.00 61.20           C 
HETATM23217  C5  APR M 201      49.720  62.103  46.626  1.00 59.59           C 
HETATM23218  C6  APR M 201      49.679  63.226  47.589  1.00 60.03           C 
HETATM23219  N6  APR M 201      50.137  64.451  47.220  1.00 56.66           N 
HETATM23220  N7  APR M 201      50.127  61.914  45.355  1.00 64.53           N 
HETATM23221  C8  APR M 201      49.886  60.604  45.043  1.00 67.07           C 
HETATM23222  N9  APR M 201      49.341  59.969  46.111  1.00 63.95           N 
HETATM23223  C1' APR M 201      48.885  58.582  46.287  1.00 65.21           C 
HETATM23224  C2' APR M 201      48.748  57.733  45.040  1.00 67.01           C 
HETATM23225  O2' APR M 201      47.498  57.938  44.388  1.00 79.85           O 
HETATM23226  C3' APR M 201      48.816  56.365  45.678  1.00 63.95           C 
HETATM23227  O3' APR M 201      47.536  56.036  46.210  1.00 60.66           O 
HETATM23228  O4' APR M 201      49.822  57.920  47.119  1.00 61.42           O 
HETATM23229  C4' APR M 201      49.821  56.529  46.801  1.00 58.89           C 
HETATM23230  C5' APR M 201      51.223  56.096  46.400  1.00 56.97           C 
HETATM23231  O5' APR M 201      51.613  56.577  45.093  1.00 55.69           O 
HETATM23232  PA  APR M 201      53.137  56.337  44.612  1.00 56.70           P 
HETATM23233  O1A APR M 201      53.256  55.843  43.191  1.00 58.59           O 
HETATM23234  O2A APR M 201      53.986  57.564  44.970  1.00 61.99           O 
HETATM23235  O3A APR M 201      53.493  55.139  45.645  1.00 57.01           O 
HETATM23236  PB  APR M 201      54.444  53.908  45.308  1.00 57.08           P 
HETATM23237  O1B APR M 201      54.900  53.382  46.646  1.00 56.52           O 
HETATM23238  O2B APR M 201      53.573  53.085  44.404  1.00 65.36           O 
HETATM23239  O5D APR M 201      55.712  54.426  44.428  1.00 60.89           O 
HETATM23240  C5D APR M 201      57.073  54.178  44.798  1.00 65.56           C 
HETATM23241  O4D APR M 201      57.512  52.991  42.708  1.00 90.31           O 
HETATM23242  O1D APR M 201      59.127  53.723  41.081  1.00 72.74           O 
HETATM23243  C1D APR M 201      58.774  52.713  42.052  1.00 84.90           C 
HETATM23244  O2D APR M 201      60.555  51.424  43.029  1.00 74.76           O 
HETATM23245  C2D APR M 201      59.801  52.618  43.185  1.00 79.74           C 
HETATM23246  O3D APR M 201      59.129  51.375  45.255  1.00 64.17           O 
HETATM23247  C3D APR M 201      59.039  52.609  44.520  1.00 77.81           C 
HETATM23248  C4D APR M 201      57.584  52.898  44.152  1.00 75.25           C 
TER COFACTOR 5cmsM_BS01_APR
HETATM22698  N1  APR R 401      48.205  62.893  49.206  1.00 46.31           N  
HETATM22699  C2  APR R 401      47.662  61.694  49.568  1.00 48.04           C  
HETATM22700  N3  APR R 401      47.705  60.569  48.801  1.00 44.89           N  
HETATM22701  C4  APR R 401      48.304  60.611  47.595  1.00 46.70           C  
HETATM22702  C5  APR R 401      48.920  61.856  47.091  1.00 44.11           C  
HETATM22703  C6  APR R 401      48.834  63.049  48.005  1.00 45.37           C  
HETATM22704  N6  APR R 401      49.349  64.267  47.707  1.00 44.07           N  
HETATM22705  N7  APR R 401      49.422  61.548  45.863  1.00 47.41           N  
HETATM22706  C8  APR R 401      49.144  60.225  45.598  1.00 53.40           C  
HETATM22707  N9  APR R 401      48.470  59.707  46.653  1.00 55.85           N  
HETATM22708  C1' APR R 401      47.966  58.363  46.863  1.00 63.13           C  
HETATM22709  C2' APR R 401      47.391  57.752  45.599  1.00 68.65           C  
HETATM22710  O2' APR R 401      45.969  58.041  45.560  1.00 66.37           O  
HETATM22711  C3' APR R 401      47.826  56.293  45.758  1.00 70.54           C  
HETATM22712  O3' APR R 401      46.707  55.459  46.115  1.00 69.54           O  
HETATM22713  O4' APR R 401      49.087  57.629  47.292  1.00 66.53           O  
HETATM22714  C4' APR R 401      48.905  56.293  46.871  1.00 69.75           C  
HETATM22715  C5' APR R 401      50.319  55.817  46.554  1.00 66.81           C  
HETATM22716  O5' APR R 401      50.676  56.278  45.268  1.00 65.07           O  
HETATM22717  PA  APR R 401      52.165  56.669  44.862  1.00 67.56           P  
HETATM22718  O1A APR R 401      52.397  56.460  43.375  1.00 76.74           O  
HETATM22719  O2A APR R 401      52.381  58.069  45.387  1.00 64.22           O  
HETATM22720  O3A APR R 401      53.060  55.614  45.668  1.00 69.26           O  
HETATM22721  PB  APR R 401      53.022  54.013  45.624  1.00 74.21           P  
HETATM22722  O1B APR R 401      53.111  53.505  47.045  1.00 77.38           O  
HETATM22723  O2B APR R 401      51.973  53.436  44.711  1.00 79.66           O  
HETATM22724  O5D APR R 401      54.461  53.726  45.017  1.00 75.63           O  
HETATM22725  C5D APR R 401      55.311  52.916  45.808  1.00 87.76           C  
HETATM22726  O4D APR R 401      56.454  53.235  43.723  1.00 95.24           O  
HETATM22727  O1D APR R 401      57.334  55.349  44.313  1.00102.49           O  
HETATM22728  C1D APR R 401      57.626  54.033  43.834  1.00 98.20           C  
HETATM22729  O2D APR R 401      59.621  52.751  44.059  1.00 97.18           O  
HETATM22730  C2D APR R 401      58.516  53.278  44.814  1.00101.11           C  
HETATM22731  O3D APR R 401      58.050  50.866  45.613  1.00 92.96           O  
HETATM22732  C3D APR R 401      57.655  52.249  45.572  1.00 98.28           C  
HETATM22733  C4D APR R 401      56.336  52.357  44.854  1.00 94.10           C  
TER TM-SITE	5cmsR_BS01 APR:6,7,8,16,17,109,111,147,148,149,150,151,152,153,196
HETATM23172  N1  APR L 201      48.045  62.916  49.274  1.00 58.62           N  
HETATM23173  C2  APR L 201      47.475  61.753  49.666  1.00 60.49           C  
HETATM23174  N3  APR L 201      47.534  60.613  48.929  1.00 66.24           N  
HETATM23175  C4  APR L 201      48.194  60.568  47.725  1.00 66.22           C  
HETATM23176  C5  APR L 201      48.837  61.799  47.227  1.00 59.80           C  
HETATM23177  C6  APR L 201      48.730  63.023  48.091  1.00 60.09           C  
HETATM23178  N6  APR L 201      49.295  64.209  47.714  1.00 55.15           N  
HETATM23179  N7  APR L 201      49.386  61.471  46.041  1.00 60.11           N  
HETATM23180  C8  APR L 201      49.134  60.158  45.785  1.00 64.31           C  
HETATM23181  N9  APR L 201      48.408  59.631  46.787  1.00 69.30           N  
HETATM23182  C1' APR L 201      47.932  58.240  46.894  1.00 77.52           C  
HETATM23183  C2' APR L 201      47.451  57.621  45.583  1.00 83.04           C  
HETATM23184  O2' APR L 201      46.031  57.460  45.635  1.00 88.08           O  
HETATM23185  C3' APR L 201      48.164  56.288  45.457  1.00 82.80           C  
HETATM23186  O3' APR L 201      47.263  55.180  45.415  1.00 81.47           O  
HETATM23187  O4' APR L 201      49.063  57.514  47.308  1.00 79.55           O  
HETATM23188  C4' APR L 201      49.034  56.236  46.707  1.00 80.22           C  
HETATM23189  C5' APR L 201      50.463  55.905  46.413  1.00 75.60           C  
HETATM23190  O5' APR L 201      50.781  56.672  45.274  1.00 69.83           O  
HETATM23191  PA  APR L 201      52.313  56.876  44.910  1.00 75.18           P  
HETATM23192  O1A APR L 201      52.514  56.698  43.410  1.00 75.72           O  
HETATM23193  O2A APR L 201      52.710  58.166  45.559  1.00 71.47           O  
HETATM23194  O3A APR L 201      53.041  55.682  45.720  1.00 78.85           O  
HETATM23195  PB  APR L 201      52.836  54.088  45.553  1.00 74.22           P  
HETATM23196  O1B APR L 201      52.856  53.565  46.959  1.00 74.52           O  
HETATM23197  O2B APR L 201      51.788  53.685  44.550  1.00 79.88           O  
HETATM23198  O5D APR L 201      54.211  53.698  44.883  1.00 79.58           O  
HETATM23199  C5D APR L 201      55.426  53.655  45.593  1.00 81.77           C  
HETATM23200  O4D APR L 201      56.590  53.828  43.453  1.00 97.32           O  
HETATM23201  O1D APR L 201      58.082  55.523  44.001  1.00102.88           O  
HETATM23202  C1D APR L 201      57.965  54.190  43.496  1.00 98.56           C  
HETATM23203  O2D APR L 201      59.533  52.323  43.731  1.00 89.10           O  
HETATM23204  C2D APR L 201      58.632  53.179  44.440  1.00101.52           C  
HETATM23205  O3D APR L 201      57.624  50.931  45.046  1.00 94.09           O  
HETATM23206  C3D APR L 201      57.550  52.377  45.167  1.00103.67           C  
HETATM23207  C4D APR L 201      56.282  52.945  44.555  1.00 96.82           C  
TER TM-SITE	5cmsL_BS01 APR:6,8,16,17,111,147,148,149,150,151,152,153,194,196
HETATM23131  N1  APR K 201      48.925  63.159  48.160  1.00 57.09           N 
HETATM23132  C2  APR K 201      48.493  61.999  48.745  1.00 54.72           C 
HETATM23133  N3  APR K 201      48.548  60.798  48.122  1.00 53.00           N 
HETATM23134  C4  APR K 201      49.060  60.703  46.860  1.00 55.34           C 
HETATM23135  C5  APR K 201      49.535  61.913  46.160  1.00 55.27           C 
HETATM23136  C6  APR K 201      49.442  63.198  46.899  1.00 55.13           C 
HETATM23137  N6  APR K 201      49.870  64.349  46.324  1.00 54.50           N 
HETATM23138  N7  APR K 201      49.974  61.525  44.950  1.00 59.48           N 
HETATM23139  C8  APR K 201      49.803  60.177  44.869  1.00 64.61           C 
HETATM23140  N9  APR K 201      49.272  59.691  46.019  1.00 62.87           N 
HETATM23141  C1' APR K 201      48.874  58.284  46.347  1.00 66.66           C 
HETATM23142  C2' APR K 201      48.587  57.426  45.115  1.00 63.98           C 
HETATM23143  O2' APR K 201      47.295  57.698  44.559  1.00 58.78           O 
HETATM23144  C3' APR K 201      48.659  56.044  45.722  1.00 67.19           C 
HETATM23145  O3' APR K 201      47.408  55.687  46.317  1.00 62.70           O 
HETATM23146  O4' APR K 201      49.807  57.542  47.155  1.00 67.59           O 
HETATM23147  C4' APR K 201      49.742  56.156  46.795  1.00 66.33           C 
HETATM23148  C5' APR K 201      51.096  55.647  46.289  1.00 64.84           C 
HETATM23149  O5' APR K 201      51.643  56.472  45.237  1.00 60.43           O 
HETATM23150  PA  APR K 201      53.061  56.080  44.583  1.00 61.07           P 
HETATM23151  O1A APR K 201      52.791  55.297  43.345  1.00 70.73           O 
HETATM23152  O2A APR K 201      53.958  57.278  44.373  1.00 68.14           O 
HETATM23153  O3A APR K 201      53.717  55.136  45.728  1.00 68.33           O 
HETATM23154  PB  APR K 201      54.389  53.685  45.493  1.00 71.32           P 
HETATM23155  O1B APR K 201      55.210  53.303  46.720  1.00 73.41           O 
HETATM23156  O2B APR K 201      53.255  52.769  45.047  1.00 68.16           O 
HETATM23157  O5D APR K 201      55.425  53.980  44.279  1.00 71.36           O 
HETATM23158  C5D APR K 201      56.830  54.077  44.523  1.00 84.37           C 
HETATM23159  O4D APR K 201      57.638  52.636  42.673  1.00112.36           O 
HETATM23160  O1D APR K 201      59.140  53.334  40.944  1.00 98.03           O 
HETATM23161  C1D APR K 201      58.996  52.651  42.199  1.00108.10           C 
HETATM23162  O2D APR K 201      61.130  52.765  43.294  1.00113.67           O 
HETATM23163  C2D APR K 201      59.793  53.280  43.334  1.00107.55           C 
HETATM23164  O3D APR K 201      59.391  51.602  45.136  1.00 86.42           O 
HETATM23165  C3D APR K 201      59.023  52.880  44.596  1.00102.25           C 
HETATM23166  C4D APR K 201      57.588  52.813  44.112  1.00 98.10           C 
TER COFACTOR 5cmsK_BS01_APR
HETATM 1570  N1  AR6 A 800      52.741  64.681  39.101  1.00 17.20           N 
HETATM 1571  C2  AR6 A 800      51.723  64.046  39.683  1.00 18.29           C 
HETATM 1572  N3  AR6 A 800      51.524  62.731  39.550  1.00 16.53           N 
HETATM 1573  C4  AR6 A 800      52.372  62.010  38.791  1.00 16.71           C 
HETATM 1574  C5  AR6 A 800      53.433  62.638  38.167  1.00 17.07           C 
HETATM 1575  C6  AR6 A 800      53.614  64.001  38.338  1.00 17.02           C 
HETATM 1576  N6  AR6 A 800      54.635  64.591  37.733  1.00 15.90           N 
HETATM 1577  N7  AR6 A 800      54.109  61.714  37.490  1.00 19.14           N 
HETATM 1578  C8  AR6 A 800      53.504  60.542  37.668  1.00 17.49           C 
HETATM 1579  N9  AR6 A 800      52.438  60.726  38.455  1.00 16.00           N 
HETATM 1580  PA  AR6 A 800      55.244  56.093  40.440  1.00 17.23           P 
HETATM 1581  PB  AR6 A 800      54.726  54.499  42.810  1.00 18.73           P 
HETATM 1582  C1' AR6 A 800      51.541  59.697  38.931  1.00 15.17           C 
HETATM 1583  O1A AR6 A 800      56.234  57.148  40.201  1.00 19.11           O 
HETATM 1584  O1B AR6 A 800      54.479  54.974  44.205  1.00 16.67           O 
HETATM 1585  C1D AR6 A 800      59.175  52.225  43.774  1.00 35.30           C 
HETATM 1586  O1D AR6 A 800      60.062  52.258  44.824  1.00 34.82           O 
HETATM 1587  C2' AR6 A 800      51.510  58.433  38.111  1.00 15.03           C 
HETATM 1588  O2' AR6 A 800      50.439  58.531  37.190  1.00 15.72           O 
HETATM 1589  O2A AR6 A 800      55.367  54.826  39.690  1.00 17.51           O 
HETATM 1590  O2B AR6 A 800      53.662  53.788  42.071  1.00 15.99           O 
HETATM 1591  C2D AR6 A 800      59.882  52.318  42.420  1.00 35.85           C 
HETATM 1592  O2D AR6 A 800      61.277  52.131  42.592  1.00 33.96           O 
HETATM 1593  C3' AR6 A 800      51.185  57.398  39.180  1.00 16.81           C 
HETATM 1594  O3' AR6 A 800      49.769  57.299  39.302  1.00 16.23           O 
HETATM 1595  O3A AR6 A 800      55.203  55.835  42.015  1.00 18.37           O 
HETATM 1596  C3D AR6 A 800      59.636  53.737  41.985  1.00 35.20           C 
HETATM 1597  O3D AR6 A 800      60.695  54.546  42.493  1.00 37.81           O 
HETATM 1598  C4' AR6 A 800      51.745  58.004  40.481  1.00 15.20           C 
HETATM 1599  O4' AR6 A 800      52.300  59.271  40.089  1.00 14.80           O 
HETATM 1600  C4D AR6 A 800      58.406  54.126  42.778  1.00 33.57           C 
HETATM 1601  O4D AR6 A 800      58.533  53.464  44.016  1.00 36.13           O 
HETATM 1602  C5' AR6 A 800      52.837  57.099  41.085  1.00 16.25           C 
HETATM 1603  O5' AR6 A 800      53.799  56.716  40.089  1.00 17.89           O 
HETATM 1604  C5D AR6 A 800      57.144  53.728  42.103  1.00 31.22           C 
HETATM 1605  O5D AR6 A 800      56.062  53.651  43.016  1.00 22.69           O 
TER COFACTOR 3q71A_BS01_AR6
HETATM 3897  C3  1GP A   9      54.680  54.637  44.940  1.00 87.26           C 
HETATM 3898  O3  1GP A   9      56.740  54.749  46.195  1.00 88.49           O 
HETATM 3899  C2  1GP A   9      56.002  53.947  45.293  1.00 88.52           C 
HETATM 3900  O2  1GP A   9      53.823  54.596  46.070  1.00 85.37           O 
HETATM 3901  C1  1GP A   9      56.852  53.535  44.071  1.00 89.63           C 
HETATM 3902  O1P 1GP A   9      57.071  52.124  44.162  1.00 91.05           O 
HETATM 3903  O2P 1GP A   9      59.518  52.293  43.581  1.00 89.90           O 
HETATM 3904  O3P 1GP A   9      57.997  50.863  42.143  1.00 90.95           O 
HETATM 3905  O4P 1GP A   9      58.689  50.053  44.347  1.00 90.19           O 
HETATM 3906  P   1GP A   9      58.351  51.313  43.551  1.00 91.61           P 
TER COFACTOR 3ew5A_BS01_1GP
HETATM    1  C   LIG     1      58.893  56.624  44.365  1.00  0.00           C  
HETATM    2  C   LIG     1      57.624  55.875  44.671  1.00  0.00           C  
HETATM    3  C   LIG     1      59.234  53.853  45.029  1.00  0.00           C  
HETATM    4  C   LIG     1      60.331  54.836  44.651  1.00  0.00           C  
HETATM    5  C   LIG     1      56.814  53.573  45.381  1.00  0.00           C  
HETATM    6  C   LIG     1      55.548  54.324  45.787  1.00  0.00           C  
HETATM    7  N   LIG     1      57.912  54.474  45.014  1.00  0.00           N  
HETATM    8  O   LIG     1      59.931  56.089  45.169  1.00  0.00           O  
HETATM    9  O   LIG     1      55.231  52.360  47.140  1.00  0.00           O  
HETATM   10  O   LIG     1      53.890  52.859  45.069  1.00  0.00           O  
HETATM   11  O   LIG     1      53.666  54.316  47.147  1.00  0.00           O  
HETATM   12  S   LIG     1      54.368  53.279  46.373  1.00  0.00           S  
TER FINDSITE 1ZR3A00
HETATM    1  C   LIG     1      57.779  56.626  43.621  1.00  0.00           C  
HETATM    2  C   LIG     1      57.105  56.290  44.956  1.00  0.00           C  
HETATM    3  C   LIG     1      56.499  54.871  45.025  1.00  0.00           C  
HETATM    4  O   LIG     1      58.002  56.527  46.023  1.00  0.00           O  
HETATM    5  O   LIG     1      57.924  58.032  43.519  1.00  0.00           O  
HETATM    6  O   LIG     1      55.109  55.017  45.329  1.00  0.00           O  
HETATM    7  O   LIG     1      55.117  53.181  47.056  1.00  0.00           O  
HETATM    8  O   LIG     1      53.548  53.011  45.072  1.00  0.00           O  
HETATM    9  O   LIG     1      53.034  54.567  46.889  1.00  0.00           O  
HETATM   10  P   LIG     1      54.180  53.923  46.110  1.00  0.00           P  
TER FINDSITE 3EW5A00
HETATM    1  C   LIG     1      59.431  57.354  44.133  1.00  0.00           C  
HETATM    2  C   LIG     1      58.453  56.705  45.139  1.00  0.00           C  
HETATM    3  C   LIG     1      58.223  54.773  43.552  1.00  0.00           C  
HETATM    4  C   LIG     1      59.214  55.493  42.618  1.00  0.00           C  
HETATM    5  C   LIG     1      56.433  55.231  45.300  1.00  0.00           C  
HETATM    6  C   LIG     1      55.389  54.444  44.517  1.00  0.00           C  
HETATM    7  N   LIG     1      57.472  55.834  44.363  1.00  0.00           N  
HETATM    8  O   LIG     1      60.125  56.344  43.379  1.00  0.00           O  
HETATM    9  O   LIG     1      54.581  53.181  46.725  1.00  0.00           O  
HETATM   10  O   LIG     1      53.173  53.152  44.724  1.00  0.00           O  
HETATM   11  O   LIG     1      53.456  55.180  45.980  1.00  0.00           O  
HETATM   12  S   LIG     1      54.071  53.926  45.575  1.00  0.00           S  
TER FINDSITE 1HJZA00
